# Supplementary material for: Adenine DNA methylation associated with transcriptionally permissive chromatin is widespread across eukaryotes
Source: Nat Genet. 2025 Nov 18;57(12):3126–36. doi: 10.1038/s41588-025-02409-6 (PMC12695648; doi:10.1038/s41588-025-02409-6)
Supplement: Supplementary file 3 — Supplementary Table 1: CODEML output table highlighting conservation across the AMT1 codon alignment. Supplementary Table 2: Distribution of MT-A70 methyltransferases across the eukaryotic dataset. Supplementary Table 3: Description of Oxford Nanopore libraries generated or used in this study. Supplementary Table 4: Description of the genome assemblies and annotations used for mapping nanopore base modification data. Supplementary Table 5: Description of the RNA-seq datasets used or generated in this study. Supplementary Table 6: Description of the ChIP–seq datasets used or generated in this study. [file 41588_2025_2409_MOESM3_ESM.xlsx]

## Sheet: SupTable_1_MTA70distribution
Group	Species	AMT1	AMT6/7	AMT2/5	METTL4	METTL3	METTL14	Proteome source
Metazoa	Homo_sapiens	0	0	0	1	1	1	ENSEMBL
Metazoa	Danio_rerio	0	0	0	1	1	1	ENSEMBL
Metazoa	Callorhinchus_milii	0	0	0	1	0	1	ENSEMBL
Metazoa	Petromyzon_marinus	0	0	0	1	1	0	NCBI
Metazoa	Ciona_intestinalis	0	0	0	1	1	1	ENSEMBL
Metazoa	Oikopleura_dioica	0	0	0	1	1	1	http://www.genoscope.cns.fr/externe/Download/Projets/Projet_HG/data/annotation/
Metazoa	Branchiostoma_belcheri	0	0	0	1	1	1	NCBI
Metazoa	Branchiostoma_floridae	0	0	0	0	1	1	NCBI
Metazoa	Saccoglossus_kowalevskii	0	0	0	0	1	1	NCBI
Metazoa	Ptychodera_flava	0	0	0	0	1	0	NCBI	GCA_001465055.1
Metazoa	Strongylocentrotus_purpuratus	0	0	0	0	2	2	NCBI
Metazoa	Acanthaster_planci	0	0	0	0	1	1	NCBI
Metazoa	Drosophila_melanogaster	0	0	0	1	1	1	ENSEMBL
Metazoa	Aedes_aegypti	0	0	0	1	2	1	ENSEMBL
Metazoa	Apis_mellifera	0	0	0	1	1	1	NCBI
Metazoa	Bombyx_mori	0	0	0	1	1	1	NCBI
Metazoa	Tribolium_castaneum	0	0	0	1	1	1	NCBI
Metazoa	Acyrthosiphon_pisum	0	0	0	1	2	2	NCBI
Metazoa	Zootermopsis_nevadensis	0	0	0	1	1	1	NCBI
Metazoa	Daphnia_pulex	0	0	0	1	5	1	NCBI
Metazoa	Parhyale_hawaiensis	0	0	0	1	1	1	NCBI
Metazoa	Lepeophtheirus_salmonis	0	0	0	2	1	1	NCBI
Metazoa	Strigamia_maritima	0	0	0	1	1	1	NCBI
Metazoa	Limulus_polyphemus	0	0	0	1	1	1	NCBI
Metazoa	Tetranychus_urticae	0	0	0	1	1	1	ENSEMBL
Metazoa	Stegodyphus_mimosarum	0	0	0	1	1	1	NCBI
Metazoa	Centruroides_sculpturatus	0	0	0	1	1	1	NCBI
Metazoa	Hypsibius_dujardini	0	0	0	1	0	0	NCBI
Metazoa	Ramazzottius_varieornatus	0	0	0	1	0	0	NCBI
Metazoa	Caenorhabditis_elegans	0	0	0	1	0	0	ENSEMBL
Metazoa	Trichinella_spiralis	0	0	0	0	0	0	ENSEMBL
Metazoa	Romanomermis_culicivorax	0	0	0	0	0	0	ENSEMBL
Metazoa	Ascaris_suum	0	0	0	3	0	0	NCBI
Metazoa	Steinernema_carpocapsae	0	0	0	1	0	0	NCBI
Metazoa	Priapulus_caudatus	0	0	0	2	1	2	NCBI
Metazoa	Halicryptus_spinulosus	0	0	0	1	1	1	NCBI
Metazoa	Capitella_teleta	0	0	0	1	1	1	NCBI
Metazoa	Owenia_fusiformis	0	0	0	0	0	0	NCBI
Metazoa	Dimorphilus_gyrociliatus	0	0	0	0	0	0	NCBI
Metazoa	Helobdella_robusta	0	0	0	1	4	1	NCBI
Metazoa	Eisenia_andrei	0	0	0	0	0	0	NCBI
Metazoa	Biomphalaria_glabrata	0	0	0	1	1	1	NCBI
Metazoa	Lottia_gigantea	0	0	0	1	1	0	NCBI
Metazoa	Scapharca_broughtonii	0	0	0	1	1	1	NCBI
Metazoa	Crassostrea_gigas	0	0	0	1	1	1	NCBI
Metazoa	Octopus_bimaculoides	0	0	0	1	1	1	NCBI
Metazoa	Notospermus_geniculatus	0	0	0	1	2	2	NCBI
Metazoa	Phoronis_australis	0	0	0	1	1	1	NCBI
Metazoa	Lingula_anatina	0	0	0	1	1	1	NCBI
Metazoa	Bugula_neritina	0	0	0	0	1	2	NCBI
Metazoa	Echinoccocus_multilocularis	0	0	0	0	2	1	NCBI
Metazoa	Schistosoma_mansoni	0	0	0	0	1	1	NCBI
Metazoa	Macrostomum_lignano	0	0	0	0	0	0	NCBI
Metazoa	Adineta_vaga	0	0	0	3	2	1	NCBI
Metazoa	Brachionus_plicatilis	0	0	0	0	1	1	NCBI
Metazoa	Paraspadella_gotoi	0	0	0	0	1	1	NCBI
Metazoa	Dicyema_japonicum	0	0	0	0	0	1	NCBI
Metazoa	Praesagittifera_naikaiensis	0	0	0	0	2	1	NCBI
Metazoa	Hofstenia_miamia	0	0	0	0	1	1	ENSEMBL
Metazoa	Nematostella_vectensis	0	0	0	1	1	1	NCBI
Metazoa	Aiptasia_spp	0	0	0	1	1	1	NCBI
Metazoa	Acropora_digitifera	0	0	0	2	1	1	NCBI
Metazoa	Galaxea_fascicularis.gz	0	0	0	1	1	1	NCBI
Metazoa	Fungia_spp.gz	0	0	0	1	2	1	NCBI
Metazoa	Goniastrea_aspera.gz	0	0	0	1	1	1	NCBI
Metazoa	Calvadosia_cruxmelitensis.gz	0	0	0	1	1	1	NCBI
Metazoa	Aurelia_aurita_GOLD.gz	0	0	0	1	3	2	NCBI
Metazoa	Cassiopea_xamachana.gz	0	0	0	0	1	0	NCBI
Metazoa	Rhopilema_esculentum	0	0	0	1	1	1	NCBI
Metazoa	Sanderia_malayensis	0	0	0	1	1	1	NCBI
Metazoa	Alatina_alata.gz	0	0	0	0	1	0	NCBI
Metazoa	Morbakka_virulenta	0	0	0	2	1	2	NCBI
Metazoa	Clytia_hemisphaerica	0	0	0	1	1	1	NCBI
Metazoa	Hydra_vulgaris	0	0	0	1	1	1	NCBI
Metazoa	Hydra_viridis	0	0	0	0	0	0	NCBI
Metazoa	Thelohanellus_kitauei	0	0	0	1	1	1	NCBI
Metazoa	Hoilungia_hongkongensis.gz	0	0	0	1	0	0	https://bitbucket.org/molpalmuc/hoilungia-
Metazoa	Trichoplax_adhaerens	0	0	0	1	0	0	NCBI
Metazoa	Hormiphora_californensis	0	0	0	0	0	0	NCBI
Metazoa	Pleurobrachia_bachei	0	0	0	2	0	1	NCBI
Metazoa	Mnemiopsis_leidyi	0	0	0	1	1	0	NCBI
Metazoa	Oscarella_lobularis	0	0	0	0	2	0	NCBI
Metazoa	Oopsacas_minuta	0	0	0	0	0	0	NCBI
Metazoa	Tethya_wilhelma	0	0	0	0	1	2	NCBI
Metazoa	Amphimedon_queenslandica	0	0	0	1	1	1	NCBI
Metazoa	Sycon_ciliatum	0	0	0	1	1	1	NCBI
Metazoa	Leucosolenia_complicata	0	0	0	1	1	1	NCBI
Holozoa	Monosiga_brevicollis	0	0	0	0	0	0	NCBI
Holozoa	Salpingoeca_rosetta	0	0	0	1	1	1	NCBI
Holozoa	Capsaspora_owczarzaki	1	1	0	0	0	0	NCBI
Holozoa	Ministeria_vibrans	0	0	0	0	1	1	MultiCellGenome Database	https://figshare.com/articles/dataset/Genomic_data_for_Ministeria_vibrans_Parvularia_atlantis_Pigoraptor_vietnamica_and_Pigoraptor_chileana/19895962/1?file=35315734
Holozoa	Pigoraptor_chileana	1	1	0	1	0	0	MultiCellGenome Database	https://figshare.com/articles/dataset/Genomic_data_for_Ministeria_vibrans_Parvularia_atlantis_Pigoraptor_vietnamica_and_Pigoraptor_chileana/19895962/1?file=35315725
Holozoa	Pigoraptor_veitnamica	1	1	0	1	0	0	MultiCellGenome Database	https://figshare.com/articles/dataset/Genomic_data_for_Ministeria_vibrans_Parvularia_atlantis_Pigoraptor_vietnamica_and_Pigoraptor_chileana/19895962/1?file=35315758
Holozoa	Sphaeroforma_arctica	1	0	0	0	0	0	MultiCellGenome Database	https://figshare.com/articles/dataset/Sphaeroforma_arctica_transcriptome/8299529
Holozoa	Creolimax_fragrantissima	1	1	0	1	0	0	MultiCellGenome Database	https://figshare.com/articles/dataset/Creolimax_fragrantissima_genome_data/1403592
Holozoa	Abeoforma_whisleri	0	0	0	0	0	0	MultiCellGenome Database	https://figshare.com/articles/dataset/Genome_-_Abeoforma_whisleri_/5426458
Holozoa	Pirum_gemmata	0	0	0	0	0	0	MultiCellGenome Database	https://figshare.com/articles/dataset/Genome_-_Pirum_gemmata/5426506
Holozoa	Amoebidium_parasiticum	1	1	0	1	1	1	https://github.com/AlexdeMendoza/AmoebidiumGenomes
Holozoa	Ichthyophonus_hoferi	1	1	0	1	0	0	MultiCellGenome Database	https://figshare.com/articles/dataset/Genome_-_Ichthyophonus_hoferi/5426488
Holozoa	Chromosphaera_perkinsii	1	1	0	0	0	0	MultiCellGenome Database	https://figshare.com/articles/dataset/Genome_-_Chromosphaera_perkinsii/5426494
Holozoa	Sphaerothecum_destruens_6fr	6	2	0	0	0	0	MultiCellGenome Database	https://figshare.com/articles/dataset/Transcriptome_-_Sphaerothecum_destruens_rosette_agent_/5446489?file=9415720
Holozoa	Corallochytrium_limacisporum	1	1	0	0	0	0	MultiCellGenome Database	https://figshare.com/articles/dataset/Genome_-_Corallochytrium_limacisporum/5426470
Fungi	Schizosaccharomyces_pombe	0	0	0	1	0	0	NCBI
Fungi	Tuber_melanosporum	0	0	0	0	0	0	NCBI
Fungi	Neurospora_crassa	0	0	0	1	0	0	NCBI
Fungi	Saccharomyces_cerevisiae	0	0	0	0	1	1	NCBI
Fungi	Cryptococcus_neoformans	0	0	0	0	1	1	NCBI
Fungi	Coprinopsis_cinerea	0	0	0	0	1	1	NCBI
Fungi	Ustilago_maydis	0	0	0	0	1	1	NCBI
Fungi	Mortierella_verticillata	1	2	0	1	0	0	NCBI
Fungi	Phycomyces_blakesleeanus	1	1	0	1	0	0	NCBI
Fungi	Mucor_circinelloides	1	1	0	1	0	0	NCBI
Fungi	Rhizopus_oryzae	1	1	0	1	1	0	NCBI
Fungi	Umbelopsis_ramanniana	1	2	0	1	1	0	NCBI
Fungi	Allomyces_macrogynus	0	0	0	0	0	0	NCBI
Fungi	Catenaria_anguillulae	0	0	0	0	0	0	NCBI
Fungi	Batrachochytrium_dendrobatidis	0	0	0	1	0	0	NCBI
Fungi	Spizellomyces_punctatus	1	1	0	1	1	1	NCBI
Fungi	Rhizophagus_irregularis	1	1	0	0	1	1	NCBI
Fungi	Coemansia_reversa	1	1	0	0	0	0	NCBI
Fungi	Conidiobolus_coronatus	1	1	0	1	0	0	NCBI
Fungi	Gonapodya_prolifera	1	1	0	0	1	1	NCBI
Fungi	Piromyces_spE2	1	1	0	0	0	0	NCBI
Fungi	Encephalitozoon_cuniculi	0	0	0	0	0	0	NCBI
Fungi	Nematocida_parisii	0	0	0	0	0	0	NCBI
Fungi	Paramicrosporidium_saccamoebae.gz	1	0	0	0	0	0	NCBI
Fungi	Rozella_allomycis	0	0	0	0	0	0	NCBI
Holomycota	Parvularia_atlantis.gz	1	1	0	1	1	1	MultiCellGenome Database	https://figshare.com/articles/dataset/Genomic_data_for_Ministeria_vibrans_Parvularia_atlantis_Pigoraptor_vietnamica_and_Pigoraptor_chileana/19895962/1?file=35315719
Holomycota	Fonticula_alba	0	0	0	0	0	0	ENSEMBL
Apusozoa	Thecamonas_trahens	1	1	1	0	0	0	ENSEMBL
Breviatea	Pygsuia_biforma	1	1	0	0	0	0	EukProt
Amoebozoa	Dictyostelium_discoideum	0	0	0	0	0	0	ENSEMBL
Amoebozoa	Heterostelium_pallidum	0	0	0	0	0	0	Uniprot
Amoebozoa	Enthamoeba_histolytica	0	0	0	0	0	0	ENSEMBL
Amoebozoa	Acanthamoeba_castellanii	1	2	2	1	0	0	https://zenodo.org/records/6800059
CRuMs	Rigifila_ramosa	0	0	0	1	2	3	EukProt
CRuMs	Diphylleia_rotans	4	2	4	1	0	0	EukProt
CRuMs	Mantamonas_plastica	2	1	6	1	0	0	EukProt
Ancyromonadida	Nutomonas_longa	1	1	0	0	0	0	EukProt
Ancyromonadida	Ancyromonas_sigmoides	1	1	0	0	0	0	EukProt
Ancyromonadida	Fabomonas_tropica	0	1	0	0	0	0	EukProt
Malawimonadidae	Malawimonas_californiana	0	0	0	0	0	0	EukProt
Malawimonadidae	Malawimonas_jakobiformis	3	0	0	0	0	0	EukProt
Streptophyta	Arabidopsis_thaliana	0	0	0	1	1	1	NCBI
Streptophyta	Mimulus_guttatus	0	0	0	1	1	1	NCBI
Streptophyta	Aquilegia_coerulea	0	0	0	1	3	1	NCBI
Streptophyta	Brachypodium_distachyon	0	0	0	1	1	2	NCBI
Streptophyta	Sorghum_bicolor	0	0	0	1	1	1	NCBI
Streptophyta	Amborella_trichopoda.gz	0	0	0	1	2	1	NCBI
Streptophyta	Salvinia_cucullata.gz	0	0	0	1	1	1	NCBI
Streptophyta	Azolla_filiculoides.gz	0	0	0	0	1	1	NCBI
Streptophyta	Selaginella_moellendorffii	0	0	0	2	1	0	NCBI
Streptophyta	Physcomitrella_patens	0	0	0	1	1	0	NCBI
Streptophyta	Sphagnum_phallax.gz	0	0	0	1	1	1	NCBI
Streptophyta	Marchantia_polymorpha	0	0	0	1	1	1	NCBI
Streptophyta	Penium_margaritaceum	0	0	0	4	4	2	http://bioinfo.bti.cornell.edu/cgi-bin/Penium/home.cgi
Streptophyta	Spirogloea_muscicola	0	0	0	2	3	3	https://figshare.com/articles/dataset/Genomes_of_subaerial_Zygnematophyceae_provide_insights_into_land_plant_evolution/9911876/1
Streptophyta	Mesotaenium_endlicherianum	0	0	0	1	1	1	https://figshare.com/articles/dataset/Genomes_of_subaerial_Zygnematophyceae_provide_insights_into_land_plant_evolution/9911876/1
Streptophyta	Chara_braunii.gz	0	0	0	1	1	2	ENSEMBL
Streptophyta	Klebsormidium_nitens	0	0	0	1	1	1	NCBI
Chlorophyta	Chlamydomonas_reinhardtii	1	1	0	0	1	1	NCBI
Chlorophyta	Volvox_cartieri	1	1	0	0	1	0	NCBI
Chlorophyta	Coccomyxa_subellipsoidea.gz	1	1	0	1	1	1	EukProt
Chlorophyta	Ulva_mutabilis.gz	0	0	0	0	0	0	EukProt
Chlorophyta	Caulerpa_lentillifera	1	1	0	1	1	1	EukProt
Chlorophyta	Chlorella_variabilis	1	1	0	1	0	0	EukProt
Chlorophyta	Chlorella_sp99.gz	1	1	0	1	0	0	EukProt
Chlorophyta	Ostreococcus_tauri	1	0	0	0	0	0	NCBI
Chlorophyta	Micromonas_pusilla	1	0	0	0	0	0	NCBI
Prasinodermophyta	Prasinoderma_coloniale	0	0	0	0	0	0	EukProt
Rhodophyta	Cycnidioschyzion_merolae	1	0	1	0	0	0	NCBI
Rhodophyta	Gracilariopsis_chorda.gz	0	0	0	0	0	0	EukProt
Rhodophyta	Chondrus_crispus	0	0	0	0	0	0	EukProt
Rhodophyta	Pyropia_yezoensis	0	0	0	0	0	0	EukProt
Glaucophyta	Cyanophora_paradoxa	0	0	0	1	1	1	http://cyanophora.rutgers.edu/cyanophora_v2018/
Cryptista	Goniomonas_avonlea.gz	1	1	0	1	1	1	EukProt
Cryptista	Guillardia_theta	0	0	0	0	0	0	EukProt
Haptophyta	Prymnesium_parvum	0	0	0	0	0	0	EukProt
Haptophyta	Emiliania_huxleyi	0	0	0	1	1	1	NCBI
Haptophyta	Chrysochromulina_tobin	0	0	0	0	1	1	EukProt
Heterokonta	Ectocarpus_siliculosus	0	0	0	0	0	0	EukProt
Heterokonta	Cladosiphon_okamuranus	0	0	0	0	0	0	EukProt
Heterokonta	Saccharina_japonica	0	0	0	0	0	0	EukProt
Heterokonta	Nannochloropsis_gaditana	0	0	0	0	0	0	10.1038/ncomms7986
Heterokonta	Aureococcus_anophagefferens	0	0	0	1	0	0	NCBI
Heterokonta	Phaeodactylum_tricornutum	0	0	0	0	0	0	NCBI
Heterokonta	Thalassiosira_pseudonana	0	0	0	0	0	0	NCBI
Heterokonta	Phytophthora_infestans	0	0	0	0	0	0	NCBI
Heterokonta	Saprolegnia_parasitica	0	0	0	1	0	1	NCBI
Heterokonta	Albugo_laibachii	0	0	0	0	0	0	NCBI
Heterokonta	Aurantiochytrium_limacinum	1	0	0	0	0	0	NCBI
Heterokonta	Aplanochytrium_kerguelense	1	1	0	0	0	0	NCBI
Heterokonta	Schizochytrium_aggregatum	1	1	0	0	0	0	NCBI
Heterokonta	Blastocystis_hominis.gz	2	1	0	0	0	0	NCBI
Alveolata	Plasmodium_falciparum	0	0	0	0	1	1	ENSEMBL
Alveolata	Toxoplasma_gondii	0	0	0	0	1	1	ENSEMBL
Alveolata	Eimeria_tenella	0	0	0	0	1	1	ENSEMBL
Alveolata	Cryptosporidium_parvum	0	0	0	0	0	0	EukProt
Alveolata	Vitrella_brassicaformis	0	0	0	0	0	0	NCBI
Alveolata	Chromera_velia	0	0	0	1	1	1	NCBI
Alveolata	Perkinsus_marinus	0	0	0	1	1	0	NCBI
Alveolata	Amoebophrya_ceratii	0	0	0	0	1	1	EukProt
Alveolata	Breviolum_minutum	0	0	0	0	1	1	EukProt
Alveolata	Symbiodinium_kawagutii	0	0	0	0	1	0	EukProt
Alveolata	Paramecium_tetraurelia	4	3	5	0	2	2	NCBI
Alveolata	Oxytricha_trifallax	2	1	1	0	0	0	EukProt
Alveolata	Tetrahymena_thermophila	1	2	2	0	0	0	NCBI
Alveolata	Ichthyophthirius_multifiliis	1	0	2	0	1	1	EukProt
Rhizaria	Reticulomyxa_filosa	1	1	0	0	0	0	NCBI
Rhizaria	Bigelowiella_natans	0	0	0	1	0	0	EukProt
Rhizaria	Plasmodiophora_brassicae	0	0	0	1	0	0	EukProt
Rhizaria	Lotharella_oceanica	0	0	0	0	0	0	EukProt
Telonemia	Telonema_sp_P2	0	0	0	1	2	0	EukProt
Telonemia	Telonema_sp_P1	0	0	0	0	0	0	EukProt
Telonemia	Telonema_subtilis	0	0	0	1	0	0	EukProt
Hemimastigophora	Hemimastix_kukwesjijk	0	0	0	0	0	0	EukProt
Hemimastigophora	Spironema_multiciliatum	0	0	0	0	0	0	EukProt
Excavata	Naegleria_gruberi	1	0	1	0	0	0	NCBI
Excavata	Bodo_saltans	0	0	0	0	0	0	NCBI
Excavata	Trypanosoma_cruzi	0	0	0	0	0	0	NCBI
Excavata	Leishmania_major	0	0	0	0	0	0	NCBI
Excavata	Leptomonas_seymouri.gz	0	0	0	0	0	0	EukProt
Excavata	Strigomonas_culicis.gz	0	0	0	0	0	0	EukProt
Excavata	Angomonas_deanei.gz	0	0	0	0	0	0	EukProt
Jakobida	Stygiella_incarcerata	2	0	0	0	0	0	EukProt
Jakobida	Andalucia_godoyi	0	0	0	0	0	0	EukProt
Metamonada	Trichomonas_vaginalis	4	0	0	0	0	0	NCBI
Metamonada	Giardia_lamblia	0	0	0	0	0	0	NCBI
Metamonada	Spironucleus_salmonicida	0	0	0	0	0	0	NCBI
Metamonada	Kipferlia_bialata	0	0	0	0	0	0	EukProt
Metamonada	Trimastix_marina	1	1	0	1	1	4	EukProt

## Sheet: SupTable_2_CODEML_AMT1
Site model (SM)
Model	np	Ln L	Estimates of parameters				Model compared	LRT P-value	Positive sites
M3	39	-8634.996086	p:	0.26690	0.42358	0.30952	M0 vs. M3	0.000000000	[ ]
			ω:	0.00453	0.04793	0.21967
M0	35	-9032.718371	ω0:	0.06937					Not Allowed
M2a	38	-8824.915605	p:	0.75422	0.24578	0.00000	M1a vs. M2a	1.000000000	[ ]
			ω:	0.06799	1.00000	10.47342
M1a	36	-8824.915605	p:	0.75422	0.24578				Not Allowed
			ω:	0.06799	1.00000
M8	38	-8638.458688	p0=0.99999	p=0.47021	q=4.11440		M7 vs.M8	0.999725038
			(p1= 0.00001)	ω= 1.00000
M7	36	-8638.458413	p=0.47020		q=4.11428				Not Allowed
M8a	37	-8638.458688	p0=0.99999	p=0.47021	q=4.11440		M8a vs.M8	1.000000000	Not Allowed
			(p1= 0.00001)	ω= 1.00000

## Sheet: SupTable_3_Nanopore
Species	Accession (if publicly available)	Stage (if known)	Treatment	Device	Reads	N50	Coverage	Pore Chemistry
Amoebidium appalachense		3 day culture		PromethION	2.53M	10.93Kb	50.5X	R9.4.1
Ostreococcus tauri	ERR5421711	/		GridION	609372	8.88Kb	287X	R9.4.1
Chlamydomonas reinhardtii				MinION	162.33K	29.9Kb	17.7X	R9.4.1
Naegleria fowleri	SRR9047098			GridION	1.47M	11.9Kb	334.2X	R9.4.1
Phaeodactylum tricornutum	ERP126598	/		MinION	638224	40.3Kb	5172X	R9.4.1
Acanthamoeba castellanii		Amoeba		MinION	228.18K	25.02Kb	73.8X	R9.4.1
Acanthamoeba castellanii		Cyst		MinION	397.17K	8.92Kb	36.2X	R9.4.1
Acanthamoeba castellanii		Amoeba	Piribedil 250uM	MinION	51.3K	17.95Kb	9.7X	R9.4.1
Acanthamoeba castellanii		Amoeba	DMSO 0.2%	MinION	48.56K	22.23Kb	11.6X	R9.4.1
Acanthamoeba castellanii		Amoeba	OICR-9429 300uM	MinION	338.58K	411	3.1X	R9.4.1
Acanthamoeba castellanii		Amoeba	DMSO 0.6%	MinION	1.96M	458	19X	R9.4.1
Aurantiochytrium limacinum				MinION	1.21M	5.29Kb	43X	R9.4.1
Creolimax fragrantissima		Multinucleated		Flongle	401.06K	6.54Kb	38.4X	R9.4.1
Creolimax fragrantissima		Amoeba		Flongle	149.68K	13.6Kb	25.6X	R9.4.1
Chromosphaera perkinsii				MinION	1.6M	2.28Kb	62.7X	R9.4.1
Chromosphaera perkinsii		54h after filtration		MinION	147.25K	13.26Kb	34.1X	R9.4.1
Chromosphaera perkinsii		96h after filtration		MinION	170.29K	12.07Kb	32.9X	R9.4.1
Cyanophora paradoxa				MinION	471.94K	5.42Kb	15.2X	R9.4.1
Dictyostelium discoideum				MinION	1.69M	2.4Kb	54.7X	R9.4.1
Naegleria gruberi		Amoeba		MinION	436.07K	18.63Kb	83.4X	R9.4.1
Naegleria gruberi		Amoeba	23°C	PromethION	173.98K	17.99Kb	33.7X	R10.4.1
Naegleria gruberi		Amoeba	30°C	PromethION	282.29K	14.87Kb	36.4X	R10.4.1
Spizellomyces punctatus				Flongle	168.41K	15.87Kb	50.1X	R9.4.1
Spizellomyces punctatus		Zoospores		MinION	464.88K	6.03Kb	58.6X	R9.4.1
Spizellomyces punctatus		Multinucleated 24h after filtration		MinION	313.06K	8.33Kb	53.7X	R9.4.1
Trichomonas vaginalis				MinION	2.26M	3.56Kb	33.7X	R9.4.1
Micromonas pusilla				Flongle	147.25K	6.9Kb	17.8X	R9.4.1
Chlorella variabilis				Flongle	150.22K	4.9Kb	6.9X	R9.4.1
Corallochytrium limacisporum				Flongle	138.15K	23.41Kb	5.6X	R9.4.1
Corallochytrium limacisporum				MinION	29.59K	22.14Kb	1.2X	R9.4.1

## Sheet: SupTable_4_GenomeAssemblies
Species	Genome assembly ID	Link	Annotation	Genome Size (Mb)	AT%	GC%
Amoebidium appalachense	GCA_963693365	https://www.ncbi.nlm.nih.gov/datasets/genome/GCA_963693365.1/	https://github.com/AlexdeMendoza/AmoebidiumGenomes	202	47.63	52.37
Trichomonas vaginalis	GCF_026262505.1	https://www.ncbi.nlm.nih.gov/datasets/genome/GCF_026262505.1/	GCF_026262505.1	160	67.3	32.68
Ostreococcus tauri	GCF_000214015.3	https://www.ncbi.nlm.nih.gov/datasets/genome/GCF_000214015.3/	GCF_000214015.3	12	40.77	59.16
Creolimax fragrantissima	GCA_002024145.1	https://figshare.com/articles/dataset/Creolimax_fragrantissima_genome_data/1403592	https://figshare.com/articles/dataset/Creolimax_fragrantissima_genome_data/1403592	42.9	59.14	40.28
Spizellomyces punctatus	GCF_000182565.1	https://www.ncbi.nlm.nih.gov/datasets/genome/GCF_000182565.1/	GCF_000182565.1	24.4	51.9	47.16
Naegleria fowleri	GCF_008403515.1	https://www.ncbi.nlm.nih.gov/datasets/genome/GCF_008403515.1/	GCF_008403515.1	29.8	63.11	36.87
Abeoforma whisleri	MultiCellGenomeLab	https://figshare.com/articles/dataset/Genome_-_Abeoforma_whisleri_/5426458	https://figshare.com/articles/dataset/Genome_-_Abeoforma_whisleri_/5426458	101.9	62.4	37.64
Chromosphaera perkinsii	MultiCellGenomeLab	https://figshare.com/articles/dataset/Genome_-_Chromosphaera_perkinsii/5426494	https://figshare.com/articles/dataset/Genome_-_Chromosphaera_perkinsii/5426494	34.6	51.3	37.95
Chlamydomonas reinhardtii	GCF_000002595.2	https://www.ncbi.nlm.nih.gov/datasets/genome/GCF_000002595.2/	GCF_000002595.2	111.1	34.61	61.74
Acanthamoeba castellanii	Neff assembly	https://zenodo.org/records/6800059	https://zenodo.org/records/6800059	42	41.57	58.43
Naegleria gruberi	This study	https://github.com/AlexdeMendoza/6mA_evolution/tree/main/Genomes	This study	37.4	66.97	33.02
Micromonas pusilla	GCA_000151265.1	https://www.ncbi.nlm.nih.gov/datasets/genome/GCF_000151265.4/	GCA_000151265.1	22.2	33.71	65.15
Aurantiochytrium limacinum	JGI 402021	https://mycocosm.jgi.doe.gov/Aurli1/Aurli1.info.html		62.1	54.93	45.07
Corallochytrium limacisporum	MultiCellGenomeLab	https://figshare.com/articles/dataset/Genome_-_Corallochytrium_limacisporum/5426470	https://figshare.com/articles/dataset/Genome_-_Corallochytrium_limacisporum/5426470	24.1	47.64	49.99
Chlorella variabilis	JGI 16663	https://mycocosm.jgi.doe.gov/ChlNC64A_1/ChlNC64A_1.info.html		46.2	30.05	61.4
Dictyostelium discoideum	GCA_000004695	https://www.ncbi.nlm.nih.gov/datasets/taxonomy/44689/	GCA_000004695.1	103	77.52	22.41
Phaeodactylum tricornutum	GCF_000150955.2	https://www.ncbi.nlm.nih.gov/datasets/genome/GCF_000150955.2/	GCF_000150955.2	27.4	50.47	47.96
Cyanophora paradoxa	Cyanophora2019	http://cyanophora.rutgers.edu/cyanophora_v2018/	http://cyanophora.rutgers.edu/cyanophora_v2018/	99.9	36.47	63.53

## Sheet: SupTable_5_RNAseq
Species	Accession	Stage (if known)	Treatment
Amoebidium appalachense	SRR545192	Growth
Trichomonas vaginalis	SRR19732508
Chlorella variabilis	SRR924142
Creolimax fragrantissima	SRR2011335, SRR2011336, SRR2011337	Multinucleated
Creolimax fragrantissima	SRR2011332, SRR2011333, SRR2011334	Amoeboid
Spizellomyces punctatus	SRR343043
Spizellomyces punctatus	this study	Zoospores
Spizellomyces punctatus	this study	Multinucleated 24h after filtration
Naegleria fowleri	SRR12846116
Abeoforma whisleri	SRR5192513
Chromosphaera perkinsii	SRR5192512
Chlamydomonas reinhardtii	SRR2048158	Vegetative
Chlamydomonas reinhardtii	SRR2048165	Zygotic
Chlamydomonas reinhardtii	SRR2048162	Gametic
Acanthamoeba castellanii	SRR18286831, SRR18286843, SRR18286844	Cystic 0h
Acanthamoeba castellanii	SRR18286838, SRR18286841, SRR18286842	Cystic 1h
Acanthamoeba castellanii	SRR18286833, SRR18286836, SRR18286837	Cystic 4h
Acanthamoeba castellanii	SRR18286832, SRR18286834, SRR18286835	Cystic 8h
Acanthamoeba castellanii	SRR11193414	Amoeba
Naegleria gruberi	ERR2215457	Amoeba
Naegleria gruberi	this study	Amoeba	23°C
Naegleria gruberi	this study	Amoeba	30°C
Aurantiochytrium limacinum	DRR311875
Corallochytrium limacisporum	SRR1618557
Chlorella variabilis	SRR924142
Micromonas pusilla	SRR847305
Ostreococcus tauri	SRR12365670

## Sheet: SupTable_6_ChIPseq
Species	Histone Mark	Accession
Chlamydomonas reinhardtii	H3K4me3	SRR1521604
Chlamydomonas reinhardtii	H3K4me3	SRR1521606
Chlamydomonas reinhardtii	H3K27ac	SRR1521626
Chlamydomonas reinhardtii	RNApol2	SRR1521634
Trichomonas vaginalis	H3K4me3	SRR5004973
Trichomonas vaginalis	H3K4me3	SRR5004974
Trichomonas vaginalis	H3K27ac	SRR5004978
Trichomonas vaginalis	H3K27ac	SRR5004981
Micromonas pusilla	MNase	SRR847304
Naegleria gruberi	H3K4me3	this study
Naegleria gruberi	H3K4me3	this study
Naegleria gruberi	H3K27ac	this study
Naegleria gruberi	H3K27ac	this study
Acanthamoeba castellanii	H3K4me3	this study
Acanthamoeba castellanii	H3K4me3	this study
Acanthamoeba castellanii	H3K4me3	this study
Acanthamoeba castellanii	H3K27ac	this study
Spizellomyces punctatus	H3K4me3	this study
Spizellomyces punctatus	H3K4me3	this study
Spizellomyces punctatus	H3K27ac	this study
Spizellomyces punctatus	H3K27ac	this study
Creolimax fragrantissima	H3K4me3	this study
Creolimax fragrantissima	H3K4me3	this study
Creolimax fragrantissima	H3K27ac	this study
Creolimax fragrantissima	H3K27ac	this study
