# Supplementary material for: Adenine DNA methylation associated with transcriptionally permissive chromatin is widespread across eukaryotes
Source: Nat Genet. 2025 Nov 18;57(12):3126–36. doi: 10.1038/s41588-025-02409-6 (PMC12695648; doi:10.1038/s41588-025-02409-6)
Supplement: Supplementary file 4 — Phylogenetic tree of AMT-A70 family in Nexus format. [file 41588_2025_2409_MOESM4_ESM.zip › SourceDataFig1.tree]

#NEXUS
begin taxa;
	dimensions ntax=607;
	taxlabels
	'AWHISG00000002715.1'
	'AWHISG00000009892.1'
	'AWHISG00000015107.1'
	Aaeg_AAEL006299
	Aaeg_AAEL006991
	Aaeg_AAEL012156
	Aaeg_AAEL015123
	'Aala_g2658.t1'
	Aano_F0Y774
	'Acaryochloris_WP_212666582.1'
	'Acas_BAESF_02539.mRNA.1'
	'Acas_BAESF_02557.mRNA.1'
	'Acas_BAESF_04852.mRNA.1'
	'Acas_BAESF_07975.mRNA.1'
	'Acas_BAESF_15425.mRNA.1'
	Acas_g12469
	Acas_g17516
	Acas_g3482
	Acas_g6832
	Acas_g7085
	Acas_g8454
	'Acer_g10382.t1'
	'Acer_g17892.t1'
	Acoe_002_00626
	Acoe_007_00145
	Acoe_009_00763
	Acoe_013_00273
	Acoe_037_00229
	'Actinomycetia_MBC7230435.1'
	'Actinomycetia_NPV60451.1'
	Adig_1823v103360
	Adig_21618v116957
	Adig_3567v121218
	Adig_9457v106363
	'Afipia_WP_040298405.1'
	'Agrobacterium_WP_099087231.1'
	Aipt_AIPGENE17154
	Aipt_AIPGENE28475
	Aipt_AIPGENE8025
	Aker_54628
	Aker_81346
	'Alicyclobacillus_WP_206923009.1'
	Alim_136119
	Alim_140132
	'Alteromonadaceae_MAL99434.1'
	Amel_GB42237
	Amel_GB50965
	Amel_GB56003
	'Anabaena_WP_190479582.1'
	'Anaerolineaceae_NMC83861.1'
	'Ancyromonas_TRINITY_DN12889_c0_g1_i2.p2'
	'Ancyromonas_TRINITY_DN5221_c0_g2_i1.p1'
	'Apar_Contig_1.g172.t1'
	'Apar_Contig_14.g583.t1'
	'Apar_Contig_2.g1373.t1'
	'Apar_Contig_36.g522.t1'
	'Apar_Contig_71.g3311.t1'
	Apis_ACYPI000487
	Apis_ACYPI004420
	Apis_ACYPI009969
	Apis_ACYPI34443
	'Apla_oki.1.113.t1'
	'Apla_oki.11.46.t1'
	Aque_2_1_19267_001
	Aque_2_1_40781_001
	Aque_2_1_41873_001
	'Archaeon_MCQ2816291.1'
	AscSum_AgR002_g045_t01
	'Asgard_MCP8720213.1'
	Atha_AT1G19340
	Atha_AT4G09980
	Atha_AT4G10760
	'Atri_evm_27.model.AmTr_v1.0_scaffold00029.347'
	'Atri_evm_27.model.AmTr_v1.0_scaffold00041.95'
	'Atri_evm_27.model.AmTr_v1.0_scaffold00059.108'
	'Aurantimonas_WP_228241049.1'
	'Aurelia_Seg114.10'
	'Aurelia_Seg2698.1'
	'Aurelia_Seg6120.1'
	Avag_GSADVT00009738001
	Avag_GSADVT00015545001
	Avag_GSADVT00036733001
	Avag_GSADVT00038920001
	Avag_GSADVT00050067001
	Avag_GSADVT00065665001
	'Azfi_s0020.g015492'
	'Azfi_s0196.g057266'
	'Bacteroidales_MBQ6689457.1'
	Bbel_152280F
	Bbel_197560F
	Bbel_275370R
	Bden_Batde5_12305
	Bdis_1g71260
	Bdis_1g75210
	Bdis_3g27790
	Bdis_3g51437
	Bflo_BL19715
	Bflo_BL22881
	Bglb_001994
	Bglb_002751
	Bglb_005122
	Blastocystis_CBK22092
	Blastocystis_CBK23014
	Blastocystis_CBK24695
	Bmor_BGIBMGA001955
	Bmor_BGIBMGA004373
	Bmor_BGIBMGA009097
	Bnat_81922
	'Bner_KAF6018066.1'
	'Bner_KAF6020880.1'
	'Bner_KAF6039968.1'
	'Bradyrhizobium_WP_212504251.1'
	Brapli_BCPLA2HM01015
	Brapli_BCPLA2HM10268
	'CPERKG00000005680.1'
	'CPERKG00000005905.1'
	'CPERKG00000010304.1'
	'Candidatus_MBE3047306.1'
	Cbra_g34449
	Cbra_g39884
	Cbra_g46618
	Cbra_g46623
	Ccin_CC1G_11190
	Ccin_CC1G_14583
	Ccor_109297
	Ccor_3188
	Ccor_87489
	'Ccrux_g1278.t1'
	'Ccrux_g1378.t1'
	'Ccrux_g332.t1'
	Cele_WBGene00015939
	Cfra_2329T1
	Cfra_5859T1
	Cfra_5950T1
	Cgig_10004371
	Cgig_10014467
	Cgig_10023713
	'ChA99_scaffold14.g1347.t1'
	'ChA99_scaffold21.g2154.t1'
	'ChA99_scaffold6.g2786.t1'
	Chemi_TCONS_00047476-protein
	Chemi_TCONS_00048544-protein
	Chemi_TCONS_00064183-protein
	Cint_ENSCINP00000003108
	Cint_ENSCINP00000024384
	Cint_ENSCINP00000028279
	'Clen_g2301.t1'
	'Clen_g2517.t1'
	'Clen_g5252.t1'
	'Clen_g8050.t1'
	'Clen_g9067.t1'
	Clim_evm3s199
	Clim_evm86s157
	'Clostridia_MBQ3124554.1'
	Cmer_CME116C
	Cmer_CMH026C
	Cmil_SINCAMP00000005486
	Cmil_SINCAMP00000016331
	Cneo_XP_571196
	Cneo_XP_572804
	Cowc_CAOG_04822
	Cowc_CAOG_07090
	Cpar_1101Contig11652
	Cpar_12830Contig6783
	Cpar_6559Contig37812
	'Cpar_tig00000215_g18552.t1'
	'Cpar_tig00000655_g2886.t1'
	'Cpar_tig00020723_g13477.t1'
	'Crei_Cre01.g050600.t1.1'
	'Crei_Cre06.g288100.t1.2'
	'Crei_Cre06.g295600.t1.2'
	'Crei_Cre10.g452300.t1.2'
	'Crei_XP_042920384.1'
	'Crei_XP_042924083.1'
	'Crei_XP_042924202.1'
	'Crei_XP_042928867.1'
	Crev_37216
	Crev_80436
	Cscu_CSCU002786-PA
	Cscu_CSCU018000-PA
	Cscu_CSCU025177-PA
	Csubellip_13342
	Csubellip_19144
	Csubellip_20594
	Csubellip_20697
	Csubellip_36424
	Ctel_192776
	Ctel_218111
	Ctel_94532
	Ctob_922858537
	Ctob_922861401
	Cvar_EFN52846
	Cvar_EFN56702
	Cvar_EFN58866
	Cvel_13802
	Cvel_26151
	Cvel_3436
	'Cxam_g2696.t1'
	'Desulfuromonas_MCK9172858.1'
	'Diphylleia_TRINITY_DN3191_c0_g1_i3.p1'
	'Diphylleia_TRINITY_DN5780_c0_g1_i1.p1'
	'Diphylleia_TRINITY_DN6082_c3_g1_i1.p2'
	'Diphylleia_TRINITY_DN6632_c1_g4_i3.p1'
	'Djap_g848.t1'
	'Dluth_KAG8461332.1'
	Dmel_FBgn0015351_CG14906
	Dmel_FBgn0032016_Mettl14
	Dmel_FBgn0039139_Ime4
	Dpul_EFX60732
	Dpul_EFX60733
	Dpul_EFX64183
	Dpul_EFX64187
	Dpul_EFX69028
	Dpul_EFX87640
	Dpul_EFX88307
	Drer_ENSDARG00000012827
	Drer_ENSDARG00000070278
	Drer_ENSDARG00000088999
	'Dsalina_Dusal.0196s00018.1.p'
	'Dsalina_Dusal.0225s00016.1.p'
	'Dsalina_Dusal.0544s00005.1.p'
	Ehux_205550
	Ehux_211665
	Ehux_449178
	Emul_000328700
	Emul_000651200
	Emul_000931900
	'Ensifer_WP_077960776.1'
	Eten_00000805
	Eten_00004670
	'Fabomonas_TRINITY_DN14836_c0_g1_i1.p1'
	'Fabomonas_TRINITY_DN15184_c0_g1_i1.p2'
	FeldmanniaVirus
	'Flavobacterium_RZK17851.1'
	'Fspp_ffun1.m4.4542.m1'
	'Fspp_ffun1.m4.830.m1'
	'Fspp_ffun1.m4.8872.m1'
	'Fspp_ffun1.m4.8873.m1'
	'Gasp_gasp1.m3.13028.m1'
	'Gasp_gasp1.m3.29115.m1'
	'Gasp_gasp1.m3.3179.m1'
	Gavo_comp123584_c0_seq1_6_ORF1_346
	Gavo_comp45755_c0_seq1_6_ORF14_328
	Gavo_comp47883_c0_seq1_6_ORF6_252
	Gavo_comp57769_c3_seq1_6_ORF11_688
	Gavo_comp697511_c0_seq1_6_ORF8_130
	'Gfas_gfas1.m1.10457.m1'
	'Gfas_gfas1.m1.18757.m1'
	'Gfas_gfas1.m1.77.m1'
	Gpro_222853
	Gpro_52949
	Gpro_54167
	Gpro_59323
	'HalSpi_ScKMIYO_108|arrow.g8153.t1'
	'HalSpi_ScKMIYO_1|arrow.g3350.t1'
	'HalSpi_ScKMIYO_436|arrow.g29579.t1'
	'Hcali_1.1.c11.g460.i1'
	'Hcali_1.1.c2.g1286.i1'
	'Hcali_1.1.c9.g46.i1'
	'Hduj_genemark-nHd.2.3.scaf01935-processed-gene-0.3-mRNA-1'
	'Hhon_braker1_g10842.t1'
	Hmag_XP_002158431
	Hmag_XP_002165937
	Hmag_XP_002166979
	'Hmia_MET14_HUMAN|g10298.t1.p1'
	'Hmia_MTA70_HUMAN|g1485.t1.p1'
	Hrob_P121421
	Hrob_P153237
	Hrob_P164465
	Hrob_P68987
	Hrob_P69400
	Hrob_P79167
	Hsap_ENSG00000101574_METTL4
	Hsap_ENSG00000145388_METTL14
	Hsap_ENSG00000165819_METTL3
	'HydVir_scaffold13.g107.t1'
	'HydVir_scaffold28.g80.t1'
	'HydVir_scaffold87.g70.t1'
	Ihof_233
	Ihof_3341
	Ihof_7358
	Imul_031620
	Imul_092540
	Imul_132470
	Imul_144580
	Imul_166770
	Kfla_kfl00062_0090
	Kfla_kfl00354_0060
	Kfla_kfl00743_0050
	'Lachnospiraceae_MBR3279246.1'
	'Lan_g23445.t1'
	'Lan_g712.t1'
	'Lan_g9070.t1'
	Lcom_56912
	Lcom_7454
	Lcom_82316
	Lgig_121106
	Lgig_134083
	'Lpol_XP_013776038.1'
	'Lpol_XP_013778642.1'
	'Lpol_XP_013780321.1'
	Lsal_EMLSAP00000006715
	Lsal_EMLSAP00000010793
	Lsal_EMLSAP00000012843
	'MalawiJak_EC725274.1.p1'
	'Mantamonas_TRINITY_DN10817_c0_g1_i2.p3'
	'Mantamonas_TRINITY_DN11948_c7_g4_i1.p1'
	'Mantamonas_TRINITY_DN12296_c0_g2_i1.p2'
	'Mantamonas_TRINITY_DN12455_c1_g2_i1.p1'
	'Mantamonas_TRINITY_DN7509_c0_g1_i1.p2'
	Mcir_Mucci2_138359
	Mcir_Mucci2_157306
	Mcir_Mucci2_31991
	Mend_ME000093S10374
	Mend_ME000155S01389
	Mend_ME000194S02609
	'Mesorhizobium_RWG12250.1'
	Mgut_mgv1a000536m
	Mgut_mgv1a002262m
	Mgut_mgv1a018718m
	Mlei_ML018113a
	Mlei_ML064933a
	Mpol_Mapoly0005s0162
	Mpol_Mapoly0005s0290
	Mpol_Mapoly0036s0127
	Mpus_9684629
	Mpus_9684630
	Mpus_9687215
	Mpus_Micpu51320
	'Mpus_XP_003061531.1'
	Mver_01134
	Mver_02535
	Mver_03108
	Mver_06347
	Mvib_g6972
	Mvib_g986
	'Mvir_scaffold14.g9.t1'
	'Mvir_scaffold214.g26.t1'
	'Mvir_scaffold214.g29.t1'
	'Mvir_scaffold50.g11.t1'
	'Mycobacteroides_MBN7310359.1'
	'Mycobacteroides_WP_100485838.1'
	NGRUM00000048833
	NGRUM00000077616
	NGRUM00000100695
	'NVEC200_002589_1.1'
	'NVEC200_002955_1.1'
	'NVEC200_010261_1.1'
	Ncra_7381NCU08328
	'Nfow_XP_044559917.1'
	'Nfow_XP_044567696.1'
	'Nfow_XP_044569262.1'
	'Ngen_g14341.t1'
	'Ngen_g21808.t1'
	'Ngen_g29609.t1'
	'Ngen_g4049.t1'
	'Ngen_g9591.t1'
	Ngru_XP_002672452
	Ngru_XP_002681700
	'Nitrosopumilaceae_TRZ69880.1'
	Nk52_evm40s222
	Nk52_evm40s255
	'Nocardia_WP_233018928.1'
	'Nutolong_TRINITY_DN12840_c0_g1_i1|m.39969'
	'Nutolong_TRINITY_DN8434_c0_g1_i1|m.2668'
	'Obim_v22000451m.p'
	'Obim_v22002161m.p'
	'Obim_v22004187m.p'
	Ocar_g2987_t1
	Ocar_g8783_t1
	Odio_GSOIDT00005026001
	Odio_GSOIDT00005147001
	Odio_GSOIDT00012466001
	Otau_9833589
	Otau_9835254
	Otau_XP_003081931
	'Otau_XP_003081931.2'
	'Otri_Contig1237.1.g126|MT-A70'
	'Otri_Contig12701.0.0.g16|MT-A70'
	'Otri_Contig16314.0.g25|MT-A70'
	'Otri_Contig17486.0.g100|MT-A70'
	'Paracoccus_MTH61418.1'
	'Paracoccus_WCR01664.1'
	'Paracoccus_WP_191569285.1'
	'Paramicrosporidium_PJF20092.1'
	Patl_g3622
	Patl_g5159
	Patl_g691
	Patl_g7909
	Patl_g8791
	'Paus_g1107.t1'
	'Paus_g11829.t1'
	'Paus_g4418.t1'
	Pbac_3464405
	Pbac_3467295
	Pbac_3471993
	Pbla_Phybl2_116012
	Pbla_Phybl2_138029
	Pbla_Phybl2_172632
	Pbra_857976536
	'Pcau_PCA10530.1'
	'Pcau_PCA25189.1'
	'Pcau_PCA25189.2'
	'Pcau_PCA29744.1'
	'Pcau_PCA29938.1'
	Pchi_g11627
	Pchi_g278
	Pchi_g6608
	Penium_pm000900g0090
	Penium_pm012306g0040
	Penium_pm024151g0010
	Penium_pm027226g0010
	'Penium_pm033494.t1'
	Penium_pm033494g0010
	Penium_pm036650g0010
	Penium_pm038239g0010
	Penium_pm038415g0010
	Penium_pm046176g0010
	Pfal_Q8I567_Q8I567
	Pfal_Q8I6Z2_Q8I6Z2
	'Pfla_pfl_40v0_9_20150316_1g3902.t1'
	'Pgot_PG09890.1'
	'Pgot_PG10064.1'
	'Phaw_30_tra_m.004496'
	'Phaw_30_tra_m.006875'
	'Phaw_30_tra_m.021994'
	'Pirellulales_MBN2577990.1'
	'Pirellulales_NUQ60958.1'
	Pisp_12713
	Pisp_53885
	Pmar_ENSPMAG00000007910
	Pmar_ENSPMAG00000009399
	'Pnai_g26318.t1'
	'Pnai_g26319.t1'
	'Pnai_g9239.t1'
	Ppat_XP_001758385
	Ppat_XP_001779017
	'Pseudomonadota_MCP4294177.1'
	'Pseudooceanicola_WP_273280918.1'
	Ptet_A0BAR7_A0BAR7
	Ptet_A0BTY5_A0BTY5
	Ptet_A0BUU1_A0BUU1
	Ptet_A0C3G9_A0C3G9
	Ptet_A0CUV7_A0CUV7
	Ptet_A0CVA8_A0CVA8
	Ptet_A0DN45_A0DN45
	Ptet_A0DRR5_A0DRR5
	Ptet_A0E887_A0E887
	Ptet_Q3SE37_Q3SE37
	Ptet_Q3SE39_Q3SE39
	Ptet_Q3SE42_Q3SE42
	Ptet_Q3SE44_Q3SE44
	Ptet_Q3SE45_Q3SE45
	Ptet_Q3SE46_Q3SE46
	Ptet_Q3SE47_Q3SE47
	Pvie_g7391
	Pvie_g7406
	Pvie_g7571_1-676
	'Pygsuia_Gene.16241'
	'Pygsuia_Gene.6827'
	Rescu_009613-T1
	Rescu_010630-T1
	Rescu_016851-T1
	Rfil_14432_2c
	Rfil_3764229_3s
	'Rhizobium_WP_016734132.1'
	'Rigifila_TRINITY_DN10260_c0_g1_i1.p1'
	'Rigifila_TRINITY_DN10260_c0_g1_i2.p1'
	'Rigifila_TRINITY_DN3088_c0_g1_i1.p2'
	'Rigifila_TRINITY_DN8915_c0_g1_i1.p1'
	Rirr_123982
	Rirr_336453
	Rirr_40362
	Rirr_67236
	Rory_11347
	Rory_14881
	Rory_16696
	'Rvar_RvY_17510.1'
	'Sacu_v1.1_s0018.g007527'
	'Sacu_v1.1_s0019.g007742'
	'Sacu_v1.1_s0199.g025574'
	Sagg_95759
	Sagg_99697
	Sarc_SARC_00130
	Sbic_01g043900
	Sbic_01g047070
	Sbic_04g032100
	'Sbro_EVM0001249.1'
	'Sbro_EVM0013897.1'
	'Sbro_EVM0021373.1'
	Scer_SCRT_01181
	Scer_SCRT_05356
	Scil_36631
	Scil_64209
	Scil_6763
	Sdes_comp19121_c0_seq1_fr2
	Sdes_comp19121_c0_seq2_fr2
	Sdes_comp20901_c0_seq1_fr5
	Sdes_comp20901_c0_seq1_fr6
	Sdes_comp20901_c0_seq2_fr4
	Sdes_comp20901_c0_seq2_fr6
	Sdes_comp20901_c0_seq3_fr6
	Sdes_comp20901_c0_seq4_fr4
	Skaw_221166
	Skow_Sakowv30024575m
	Skow_Sakowv30046280m
	Smalay_011500-T1
	Smalay_022648-T1
	Smalay_024871-T1
	Sman_Smp_146300
	Sman_Smp_172190
	Smar_002698
	Smar_004352
	Smar_007641
	Smim_KFM75515
	Smim_KFM79549
	Smim_KFM81774
	Smin_005563_t1
	Smin_027718_t1
	Smoe_XP_002963171
	Smoe_XP_002981617
	Smoe_XP_002989604
	Smus_SM000037S13575
	Smus_SM000046S16435
	Smus_SM000047S16912
	Smus_SM000098S25145
	Smus_SM000100S09387
	Smus_SM000130S27122
	Smus_SM000267S09857
	Smus_SM000355S13190
	Spar_SPRG_03347T0
	Spar_SPRG_10355T0
	Spar_SPRG_19239T0
	'Sphfalx0022s0181.1.p'
	'Sphfalx0030s0034.1.p'
	'Sphfalx0312s0012.1.p'
	'Sphingomonas_WP_010184758.1'
	Spironucleus_EST46996
	Spom_NP_595970_1
	Spun_SPPG_00725
	Spun_SPPG_03319
	Spun_SPPG_04738
	Spun_SPPG_05756
	Spun_SPPG_06562
	'Spur_WHL22.335975'
	'Spur_WHL22.433956'
	'Spur_WHL22.643249'
	'Spur_WHL22.643252'
	Sros_PTSG_03395
	Sros_PTSG_04805
	Sros_PTSG_05864
	SteCar_L596_943688
	'Stygiella_Gene.24450__a14462_44__g.24450__m.24450_type_5prime_partial_len_308_gc_universal_a14462_44_2-925___'
	Tadh_XP_002114883
	Tcas_TC006811
	Tcas_TC009294
	Tcas_TC009511
	'Telonema_P2_TRINITY_DN52795_c0_g1__TRINITY_DN52795_c0_g1_i1__g.23982'
	'Telonema_P2_TRINITY_DN8923_c0_g1__TRINITY_DN8923_c0_g1_i1__g.70166'
	'Telonema_subtilis_TRINITY_DN19586_c0_g1__TRINITY_DN19586_c0_g1_i1__g.30559'
	Tgon_XP_002365577
	Tgon_XP_002371302
	'Thermodesulfobacteriota_GJM17538.1'
	Tkit_KII66049
	Tkit_KII69994
	Tkit_KII73176
	'Trimastix_TRINITY_DN21600_c0_g1_i1.p1'
	'Trimastix_TRINITY_DN22229_c0_g1_i1.p1'
	'Trimastix_TRINITY_DN25078_c0_g3_i3.p2'
	'Trimastix_TRINITY_DN25403_c3_g1_i1.p1'
	'Trimastix_TRINITY_DN25969_c3_g8_i1.p1'
	'Tther_AMT1_EAR84411.3'
	'Tther_AMT2_EAR99108.2'
	'Tther_AMT5_EAR99483.3'
	'Tther_AMT6_EAR90090.2'
	'Tther_AMT7_EAS04360.2'
	Ttra_AMSG_05730
	Ttra_AMSG_07188
	Ttra_AMSG_10222
	Turt_05g03940
	Turt_16g00760
	Turt_31g01200
	Tvag_XP_001299862
	Tvag_XP_001325789
	Tvag_XP_001579626
	Tvag_XP_001580474
	'Twilhelma_g10235.t1'
	'Twilhelma_g5812.t1'
	'Twilhelma_g8541.t1'
	Umar_217644
	Umar_223403
	Umar_237704
	Umar_238969
	Umar_259486
	Umay_XP_758552
	Umay_XP_759136
	Vbra_11412
	Vbra_21243
	Vbra_21923
	Vcar_XP_002946626
	Vcar_XP_002949262
	Vcar_XP_002957375
	Znev_KDR10555
	Znev_KDR18181
	Znev_KDR20261
	'medusavirus_.fna|AP018495.1_76'
	'uncultured_BCV01680.1'
;
end;
begin trees;
	tree tree_1 = [&R] (Alim_136119[&!color=#000099]:0.187011,Sagg_99697[&!color=#000099]:0.168355,(Aker_54628[&!color=#000099]:0.266378,(((((((((((('AWHISG00000009892.1'[&!color=#000099]:0.400769,('Apar_Contig_1.g172.t1'[&!color=#000099]:0.197253,Ihof_3341[&!color=#000099]:0.148203)[&label="96.5/100",!color=#000099]:0.173508)[&label="43.3/99",!color=#000099]:0.049552,Cfra_2329T1[&!color=#000099]:0.5…
end;
begin figtree;
	set appearance.backgroundColorAttribute="Default";
	set appearance.backgroundColour=#ffffff;
	set appearance.branchColorAttribute="User selection";
	set appearance.branchColorGradient=false;
	set appearance.branchLineWidth=1.0;
	set appearance.branchMinLineWidth=0.0;
	set appearance.branchWidthAttribute="Fixed";
	set appearance.foregroundColour=#000000;
	set appearance.hilightingGradient=false;
	set appearance.selectionColour=#2d3680;
	set branchLabels.colorAttribute="User selection";
	set branchLabels.displayAttribute="Branch times";
	set branchLabels.fontName="sansserif";
	set branchLabels.fontSize=8;
	set branchLabels.fontStyle=0;
	set branchLabels.isShown=false;
	set branchLabels.significantDigits=4;
	set layout.expansion=535;
	set layout.layoutType="RECTILINEAR";
	set layout.zoom=0;
	set legend.attribute="label";
	set legend.fontSize=10.0;
	set legend.isShown=false;
	set legend.significantDigits=4;
	set nodeBars.barWidth=4.0;
	set nodeBars.displayAttribute=null;
	set nodeBars.isShown=false;
	set nodeLabels.colorAttribute="User selection";
	set nodeLabels.displayAttribute="Names";
	set nodeLabels.fontName="sansserif";
	set nodeLabels.fontSize=8;
	set nodeLabels.fontStyle=0;
	set nodeLabels.isShown=true;
	set nodeLabels.significantDigits=4;
	set nodeShapeExternal.colourAttribute="User selection";
	set nodeShapeExternal.isShown=false;
	set nodeShapeExternal.minSize=10.0;
	set nodeShapeExternal.scaleType=Width;
	set nodeShapeExternal.shapeType=Circle;
	set nodeShapeExternal.size=4.0;
	set nodeShapeExternal.sizeAttribute="Fixed";
	set nodeShapeInternal.colourAttribute="User selection";
	set nodeShapeInternal.isShown=false;
	set nodeShapeInternal.minSize=10.0;
	set nodeShapeInternal.scaleType=Width;
	set nodeShapeInternal.shapeType=Circle;
	set nodeShapeInternal.size=4.0;
	set nodeShapeInternal.sizeAttribute="Fixed";
	set polarLayout.alignTipLabels=false;
	set polarLayout.angularRange=0;
	set polarLayout.rootAngle=0;
	set polarLayout.rootLength=100;
	set polarLayout.showRoot=true;
	set radialLayout.spread=0.0;
	set rectilinearLayout.alignTipLabels=false;
	set rectilinearLayout.curvature=0;
	set rectilinearLayout.rootLength=100;
	set scale.offsetAge=0.0;
	set scale.rootAge=1.0;
	set scale.scaleFactor=1.0;
	set scale.scaleRoot=false;
	set scaleAxis.automaticScale=true;
	set scaleAxis.fontSize=8.0;
	set scaleAxis.isShown=false;
	set scaleAxis.lineWidth=1.0;
	set scaleAxis.majorTicks=1.0;
	set scaleAxis.minorTicks=0.5;
	set scaleAxis.origin=0.0;
	set scaleAxis.reverseAxis=false;
	set scaleAxis.showGrid=true;
	set scaleBar.automaticScale=true;
	set scaleBar.fontSize=10.0;
	set scaleBar.isShown=true;
	set scaleBar.lineWidth=1.0;
	set scaleBar.scaleRange=0.0;
	set tipLabels.colorAttribute="User selection";
	set tipLabels.displayAttribute="Names";
	set tipLabels.fontName="sansserif";
	set tipLabels.fontSize=8;
	set tipLabels.fontStyle=0;
	set tipLabels.isShown=true;
	set tipLabels.significantDigits=4;
	set trees.order=true;
	set trees.orderType="increasing";
	set trees.rooting=true;
	set trees.rootingType="User Selection";
	set trees.transform=false;
	set trees.transformType="cladogram";
end;
