# Supplementary material for: Adenine DNA methylation associated with transcriptionally permissive chromatin is widespread across eukaryotes
Source: Nat Genet. 2025 Nov 18;57(12):3126–36. doi: 10.1038/s41588-025-02409-6 (PMC12695648; doi:10.1038/s41588-025-02409-6)
Supplement: Supplementary file 5 — Raw values for Fig. 2a,c,d. [file 41588_2025_2409_MOESM5_ESM.xlsx]

## Sheet: 2A
Global methylation levels of 6mA
Species	mA	mAT	mAA	mAC	mAG	SmATS	WmATW	VmATB	TmAT
Cfra	1.437	3.012	1.106	0.414	0.545	4.996	1.87	3.799	2.56541
Aapp	0.766	1.618	0.722	0.242	0.449	4.019	0.404	2.778	0.289383
Awhi	0.264	0.397	0.233	0.093	0.143	1.133	0.227	0.717	0.292127
Cper	1.72	4	1.406	0.283	0.626	10.23	0.634	6.751	0.468364
Clim	0.557	1.24	0.548	0.127	0.303	2.392	0.204	1.809	0.134986
Spun	1.129	2.623	1.058	0.265	0.393	4.903	0.905	3.956	0.515837
Acas	0.897	3.47	0.769	0.099	0.151	4.195	1.538	4.164	1.71436
Ddis	0.037	0.03	0.049	0.015	0.032	0.022	0.034	0.025	0.0405224
Crei	0.166	0.603	0.189	0.044	0.05	0.94	0.229	0.818	0.0707629
Cvar	0.038	0.171	0.027	0.009	0.008	0.252	0.033	0.207	0.00789475
Otau	0.348	0.763	0.194	0.053	0.053	1.155	0.257	0.997	0.0605626
Mpus	0.675	2.574	0.532	0.102	0.162	3.736	0.782	3.491	0.124638
Cpar	0.011	0.01	0.016	0.006	0.009	0.008	0.013	0.008	0.00906841
Ptri	0.026	0.021	0.04	0.016	0.025	0.019	0.023	0.018	0.0283538
Alim	0.073	0.176	0.057	0.018	0.029	0.479	0.034	0.273	0.0299791
Ngru	0.05	0.065	0.049	0.028	0.037	0.288	0.029	0.093	0.037611
Nfow	0.098	0.113	0.107	0.047	0.077	0.34	0.066	0.147	0.0786058
Tvag	1.1	3.83	1.56	0.27	0.41	2.36	4.9	2.52	5.6374

## Sheet: 2C
Mean methylation values
Species	Promoters	TSS+500bs	TES+250bs	10th decile	9th decile	8th decile	7th decile	6th decile	5th decile	4th decile	3rd decile	2nd decile	1st decile	No expression	Repetitive Elements
Cfra	0.0383074	0.106414	0.0292989	0.0738902	0.0665835	0.0591956	0.0544257	0.0476114	0.0447283	0.0429711	0.0458613	0.0448063	0.0390618	0.0213248	0.0183604
Aapp	0.0280552	0.0828379	0.0220101	0.0745961	0.0643783	0.0546785	0.0522812	0.0475908	0.0478127	0.0483119	0.0504498	0.0505671	0.049025	0.00843606	0.0204197
Awhi	0.0114651	0.033611	0.0043405	0.0197537	0.0151374	0.014438	0.0130769	0.0136176	0.0129311	0.0116108	0.0108032	0.0118937	0.0109102	0.00494867	-
Cper	0.0518481	0.088896	0.0353093	0.0782669	0.0706463	0.0689589	0.0665131	0.0616556	0.0612325	0.0602411	0.0546375	0.0477683	0.0414362	0.0195567	0.0467888
Clim	0.0145139	0.0479039	0.0071406	0.0304789	0.0259082	0.02471	0.0214062	0.0218664	0.0201156	0.0194125	0.019848	0.016088	0.0151487	0.00360285	0.00351406
Spun	0.0644046	0.108519	0.0204637	0.054724	0.0492989	0.0446306	0.046454	0.0414198	0.037706	0.0367547	0.0319925	0.023057	0.0102427	0.00466304	0.0108224
Acas	0.0653082	0.118152	0.0395942	0.133115	0.0906362	0.0697411	0.056769	0.0495879	0.041614	0.036248	0.0291518	0.0225162	0.0153244	0.00556521	0.0035994
Crei	0.0094216	0.0234266	0.00427948	0.0193411	0.0120538	0.00858256	0.00826119	0.00874714	0.00572912	0.0054702	0.00780843	0.00532303	0.00416513	0.00473872	0.00189154
Cvar	0.00467127	0.00665752	0.000680162	0.00494586	0.00320915	0.00239752	0.00252271	0.00193196	0.0017103	0.00141713	0.00196508	0.000867829	0.000950288	0.000899357	0.000869903
Otau	0.041159	0.020307	0.00844998	0.0162404	0.010919	0.0110042	0.00942704	0.0102941	0.0108776	0.00904455	0.0103589	0.0119651	0.0122732	0.00753751	0.039879
Mpus	0.0490153	0.0518313	0.0152292	0.0413078	0.0350192	0.0276529	0.0306436	0.0274486	0.0300011	0.0261367	0.0275682	0.0315774	0.0292326	0.0239228	0.0167504
Alim	0.00483501	0.00995164	0.000727597	0.00802475	0.00743566	0.00560314	0.00525677	0.00528013	0.00418637	0.00445328	0.00340836	0.0029664	0.00138779	0.000616721	0.00143753
Ngru	0.000513787	0.0011978	0.000420216	0.00237456	0.00196848	0.00139468	0.0010561	0.000976753	0.000704621	0.000590408	0.000533079	0.000468527	0.000316149	0.000345071	0.00038925
Nfow	0.000986123	0.00207084	0.000839012	0.00127067	0.00138993	0.00140076	0.00164123	0.0013919	0.0015546	0.00139042	0.00135943	0.00154699	0.00144655	0.00157445	0.00079353
Tvag	0.0375688	0.0495358	0.0476679	0.0607605	0.059839	0.0581267	0.0572358	0.0530839	0.0537907	0.0509098	0.0503823	0.0478052	0.0466482	0.0256799	0.0194993

## Sheet: 2D
Number of methylated vs unmethylated genes
Species	Genes	Selected_genes (according to coverage)	Methylated_genes	Unmethylated_genes	Percentage_of_unmethylated_genes	Percentage_of_methylated_genes
Cfra	8661	8592	7697	895	10.4167	89.5833
Aapp	25432	25172	13050	12122	48.1567	51.8433
Awhi	18957	7522	3944	3578	47.5671	52.4329
Cper	11968	11859	10794	1065	8.98052	91.0195
Clim	4495	3715	3259	456	12.2746	87.7254
Spun	9164	9119	6684	2435	26.7025	73.2975
Acas	15529	15297	9717	5580	36.4777	63.5223
Crei	17742	10804	4627	6177	57.1733	42.8267
Cvar	9738	7679	417	7262	94.5696	5.43039
Otau	7765	7497	1307	6190	82.5664	17.4336
Mpus	10278	9083	3822	5261	57.9214	42.0786
Alim	14859	14846	2275	12571	84.676	15.324
Ngru	17331	16787	644	16143	96.1637	3.8363
Nfow	13808	13657	464	13193	96.6025	3.39753
Tvag	36713	21453	17072	4381	20.4214	79.5786
