# Supplementary material for: Adenine DNA methylation associated with transcriptionally permissive chromatin is widespread across eukaryotes
Source: Nat Genet. 2025 Nov 18;57(12):3126–36. doi: 10.1038/s41588-025-02409-6 (PMC12695648; doi:10.1038/s41588-025-02409-6)
Supplement: Supplementary file 6 — Raw values for Fig. 3b–d. [file 41588_2025_2409_MOESM6_ESM.xlsx]

## Sheet: 3B
Species	Cross-sample 6mApT Pearson Correlation
Cfra	0.936732
Cper	0.891632
Spun	0.945958
Acas	0.92581
Ngru	0.753251

## Sheet: 3C
gene	Specie	Amoeba Gene-level 6mApT Fraction	Coenocyte Gene-level 6mApT Fraction	Gene-level 6mApT Fraction Cross-sample difference	gene	Specie	Cleavage Gene-level 6mApT Fraction	Growth Gene-level 6mApT Fraction	Gene-level 6mApT Fraction Cross-sample difference	gene	Specie	Multinucleated Gene-level 6mApT Fraction	Zoospore Gene-level 6mApT Fraction	Gene-level 6mApT Fraction Cross-sample difference	gene	Specie	Trophozoite Gene-level 6mApT Fraction	Cyst Gene-level 6mApT Fraction	Gene-level 6mApT Fraction Cross-sample difference	gene	Specie	30C Gene-level 6mApT Fraction	23C Gene-level 6mApT Fraction	Gene-level 6mApT Fraction Cross-sample difference
CFRG0002	Cfra	0.000180941	0.000286738	-0.000105797	CPERKG00000000001	Cper	0	0	0	SPPG_00001	Spun	0	0	0	BAESF_00001	Acas	0.198238	0.178344	0.0198939	NGRUG00000000001	Ngru	0.000253209	0.000241541	1.16677e-05
CFRG0003	Cfra	0.014573	0.0177146	-0.00314161	CPERKG00000000002	Cper	0.01718	0.0196507	-0.00247068	SPPG_00002	Spun	0.00128386	0	0.00128386	BAESF_00002	Acas	0	0	0	NGRUG00000000009	Ngru	0.000386802	0.000364917	2.18841e-05
CFRG0004	Cfra	0.0195209	0.0198566	-0.000335739	CPERKG00000000003	Cper	0.0160013	0.018617	-0.00261571	SPPG_00003	Spun	0.000227946	0	0.000227946	BAESF_00003	Acas	0	0	0	NGRUG00000000013	Ngru	0.000282786	0.000265202	1.75839e-05
CFRG0005	Cfra	0.0754632	0.0785824	-0.00311926	CPERKG00000000004	Cper	0.0485091	0.0553975	-0.00688839	SPPG_00004	Spun	0.000560119	0	0.000560119	BAESF_00004	Acas	0.000679348	0	0.000679348	NGRUG00000000019	Ngru	0.000226189	0.0002725	-4.63106e-05
CFRG0006	Cfra	0.0290521	0.0244611	0.00459106	CPERKG00000000005	Cper	0.0370115	0.0432689	-0.0062574	SPPG_00005	Spun	0.000848416	0.000629921	0.000218495	BAESF_00005	Acas	0	0.00455581	-0.00455581	NGRUG00000000029	Ngru	0.000246424	0.000276467	-3.00433e-05
CFRG0007	Cfra	0.0787619	0.0773632	0.00139873	CPERKG00000000006	Cper	0.0829596	0.0949099	-0.0119502	SPPG_00006	Spun	0	0	0	BAESF_00006	Acas	0	0.000810045	-0.000810045	NGRUG00000000035	Ngru	0.000303358	0.000320744	-1.73859e-05
CFRG0008	Cfra	0.133968	0.136577	-0.00260918	CPERKG00000000007	Cper	0.0301047	0.0367647	-0.00665999	SPPG_00010	Spun	0.000236798	0.000524843	-0.000288044	BAESF_00007	Acas	0.000686342	0	0.000686342	NGRUG00000000039	Ngru	0	0	0
CFRG0009	Cfra	0.149584	0.143419	0.00616437	CPERKG00000000008	Cper	0.131529	0.132893	-0.00136453	SPPG_00011	Spun	0.000242866	0	0.000242866	BAESF_00008	Acas	0.000476872	0	0.000476872	NGRUG00000000043	Ngru	0	0.000826219	-0.000826219
CFRG0010	Cfra	0.189765	0.144231	0.0455347	CPERKG00000000009	Cper	0.0774043	0.076498	0.000906372	SPPG_00012	Spun	0	0	0	BAESF_00009	Acas	0.0202998	0.0208914	-0.000591552	NGRUG00000000053	Ngru	0.00403458	0.0125052	-0.00847063
CFRG0011	Cfra	0.07873	0.0833872	-0.00465721	CPERKG00000000010	Cper	0.0840029	0.0936301	-0.00962716	SPPG_00013	Spun	0	0.000721501	-0.000721501	BAESF_00010	Acas	0	0	0	NGRUG00000000065	Ngru	0.000346861	0.00026079	8.60707e-05
CFRG0012	Cfra	0.0163023	0.0175383	-0.00123599	CPERKG00000000011	Cper	0.0427252	0.0483746	-0.00564944	SPPG_00014	Spun	0.000674036	0.000790202	-0.000116165	BAESF_00011	Acas	0	0	0	NGRUG00000000074	Ngru	0	0	0
CFRG0013	Cfra	0.0682672	0.0746126	-0.00634547	CPERKG00000000012	Cper	0.0605648	0.0719926	-0.0114278	SPPG_00015	Spun	0.00111433	0.000328839	0.000785491	BAESF_00012	Acas	0.13866	0.110057	0.0286035	NGRUG00000000078	Ngru	0.000814001	0.0016479	-0.000833898
CFRG0014	Cfra	0.0151602	0.0119218	0.00323841	CPERKG00000000013	Cper	0.0621585	0.0700333	-0.00787488	SPPG_00016	Spun	0.043997	0.0358691	0.00812788	BAESF_00013	Acas	0	0	0	NGRUG00000000086	Ngru	0.00223714	0.00170358	0.000533559
CFRG0015	Cfra	0.28524	0.247706	0.037534	CPERKG00000000014	Cper	0.0381435	0.0393388	-0.00119527	SPPG_00017	Spun	0.0186434	0.0197431	-0.00109971	BAESF_00014	Acas	0.0191339	0.0149813	0.00415266	NGRUG00000000090	Ngru	0.00326797	0.0027959	0.000472075
CFRG0016	Cfra	0.160166	0.127926	0.03224	CPERKG00000000015	Cper	0.0193672	0.0195001	-0.000132899	SPPG_00018	Spun	0.0439932	0.0286533	0.0153399	BAESF_00015	Acas	0.0666667	0.0649819	0.00168472	NGRUG00000000095	Ngru	0	0.00026738	-0.00026738
CFRG0017	Cfra	0.010989	0	0.010989	CPERKG00000000016	Cper	0.0464419	0.0630217	-0.0165798	SPPG_00019	Spun	0	0.000284293	-0.000284293	BAESF_00016	Acas	0.101587	0.105932	-0.0043449	NGRUG00000000101	Ngru	0	0.000645786	-0.000645786
CFRG0018	Cfra	0.0412394	0.0410375	0.000201889	CPERKG00000000017	Cper	0.0624192	0.0707244	-0.00830522	SPPG_00020	Spun	0.0139348	0.0162345	-0.00229966	BAESF_00017	Acas	0.00138504	0	0.00138504	NGRUG00000000111	Ngru	0.00352113	0.00716479	-0.00364366
CFRG0019	Cfra	0.0543855	0.0553924	-0.00100695	CPERKG00000000018	Cper	0.032315	0.0321614	0.000153554	SPPG_00021	Spun	0.0717351	0.0778912	-0.00615611	BAESF_00018	Acas	0.00704225	0.00558659	0.00145566	NGRUG00000000117	Ngru	0	0	0
CFRG0020	Cfra	0.039264	0.0336866	0.00557736	CPERKG00000000019	Cper	0.0399604	0.0397684	0.000191933	SPPG_00022	Spun	0.0110086	0.0106983	0.000310301	BAESF_00019	Acas	0	0	0	NGRUG00000000123	Ngru	0.000188288	0.000124409	6.38794e-05
CFRG0021	Cfra	0.010857	0.00904962	0.00180738	CPERKG00000000020	Cper	0.0900141	0.0710974	0.0189167	SPPG_00024	Spun	0.032497	0.0327241	-0.000227131	BAESF_00020	Acas	0.000170213	0.000838926	-0.000668713	NGRUG00000000127	Ngru	0.00395683	0.00341608	0.000540756
CFRG0022	Cfra	0.0836405	0.0830581	0.000582334	CPERKG00000000021	Cper	0.0464571	0.0638731	-0.017416	SPPG_00025	Spun	0.0530778	0.0496221	0.00345569	BAESF_00021	Acas	0.000146908	0.000359842	-0.000212934	NGRUG00000000135	Ngru	0.000588408	0	0.000588408
CFRG0023	Cfra	0.0251314	0.0279153	-0.00278394	CPERKG00000000022	Cper	0.0236732	0.0208003	0.0028729	SPPG_00026	Spun	0.000249501	0	0.000249501	BAESF_00022	Acas	0.0108203	0.0148148	-0.00399448	NGRUG00000000143	Ngru	0.000774393	0.00191058	-0.00113619
CFRG0024	Cfra	0.0445732	0.0558003	-0.0112271	CPERKG00000000023	Cper	0.0253731	0.0293281	-0.00395495	SPPG_00027	Spun	0.0275361	0.0312252	-0.00368917	BAESF_00023	Acas	0.00637708	0.0060832	0.000293877	NGRUG00000000149	Ngru	0.000180963	0.000112133	6.883e-05
CFRG0025	Cfra	0.0294442	0.034392	-0.00494779	CPERKG00000000024	Cper	0.0492835	0.0501756	-0.000892071	SPPG_00028	Spun	0.0462914	0.0413848	0.00490663	BAESF_00024	Acas	0.0132335	0.0178365	-0.004603	NGRUG00000000155	Ngru	0.00181818	0.00358852	-0.00177033
CFRG0026	Cfra	0.0412477	0.0441616	-0.00291381	CPERKG00000000025	Cper	0.0632911	0.0658489	-0.0025578	SPPG_00029	Spun	0.0381206	0.0374048	0.000715735	BAESF_00025	Acas	0.117007	0.105294	0.0117123	NGRUG00000000165	Ngru	0.000346741	0.000574163	-0.000227422
CFRG0027	Cfra	0.0229658	0.0295387	-0.00657285	CPERKG00000000026	Cper	0.0787659	0.0791058	-0.000339881	SPPG_00030	Spun	0.00099108	0.000295508	0.000695572	BAESF_00026	Acas	0.111326	0.0941645	0.0171618	NGRUG00000000172	Ngru	0	0	0
CFRG0028	Cfra	0.0564202	0.0516241	0.0047961	CPERKG00000000027	Cper	0.113194	0.108944	0.00425026	SPPG_00031	Spun	0.000494267	0.000201654	0.000292613	BAESF_00027	Acas	0.0110199	0.00595238	0.0050675	NGRUG00000000178	Ngru	0.0011236	0.00100908	0.000114514
CFRG0029	Cfra	0.00239141	0.00279681	-0.000405398	CPERKG00000000028	Cper	0.083151	0.0807453	0.00240564	SPPG_00032	Spun	0.0109117	0.011437	-0.000525378	BAESF_00028	Acas	0.00549964	0.00501855	0.00048109	NGRUG00000000182	Ngru	0	0	0
CFRG0030	Cfra	0.00403049	0.00429353	-0.000263043	CPERKG00000000029	Cper	0.0319776	0.0348728	-0.00289511	SPPG_00033	Spun	0	0	0	BAESF_00029	Acas	0.0555132	0.0481599	0.00735324	NGRUG00000000186	Ngru	0.000824856	0.000300571	0.000524285
CFRG0031	Cfra	0.000371333	0	0.000371333	CPERKG00000000030	Cper	0.0774787	0.0883978	-0.0109191	SPPG_00034	Spun	0.0320407	0.039981	-0.00794033	BAESF_00030	Acas	0.000750751	0	0.000750751	NGRUG00000000191	Ngru	0	0.000798722	-0.000798722
CFRG0032	Cfra	0.102273	0.116822	-0.0145497	CPERKG00000000031	Cper	0.0455882	0.0624639	-0.0168756	SPPG_00035	Spun	0.0215701	0.0269263	-0.0053562	BAESF_00031	Acas	0.00553578	0.00392157	0.00161422	NGRUG00000000197	Ngru	0	0	0
CFRG0033	Cfra	0.00890025	0.00914015	-0.000239902	CPERKG00000000032	Cper	0.0279354	0.0270581	0.000877253	SPPG_00036	Spun	0.0407295	0.0349919	0.00573755	BAESF_00032	Acas	0.0257856	0.0233566	0.00242896	NGRUG00000000203	Ngru	0.00100705	0.00756757	-0.00656052
CFRG0034	Cfra	0.00956215	0.0072415	0.00232066	CPERKG00000000033	Cper	0.0680473	0.0733155	-0.00526819	SPPG_00037	Spun	0.0450798	0.0448419	0.000237924	BAESF_00033	Acas	0.259595	0.282116	-0.0225206	NGRUG00000000209	Ngru	0.0107023	0.0104712	0.000231137
CFRG0035	Cfra	0.0415349	0.0470127	-0.00547781	CPERKG00000000034	Cper	0.0531287	0.0516014	0.00152727	SPPG_00038	Spun	0.000406559	0.000120744	0.000285815	BAESF_00034	Acas	0.034318	0.0253492	0.00896879	NGRUG00000000215	Ngru	0.00652681	0.00761523	-0.00108842
CFRG0036	Cfra	0.0731494	0.076731	-0.00358157	CPERKG00000000035	Cper	0.0514051	0.0596356	-0.00823049	SPPG_00039	Spun	0.0203918	0.00854369	0.0118482	BAESF_00035	Acas	0.0921032	0.0813421	0.0107611	NGRUG00000000229	Ngru	0.000642674	0	0.000642674
CFRG0037	Cfra	0.0721381	0.083818	-0.0116799	CPERKG00000000036	Cper	0.0473475	0.0519068	-0.00455923	SPPG_00040	Spun	0.0291281	0.0287664	0.000361721	BAESF_00036	Acas	0.0490593	0.0477002	0.00135913	NGRUG00000000233	Ngru	0	0	0
CFRG0038	Cfra	0.06814	0.0696111	-0.00147117	CPERKG00000000037	Cper	0.0389344	0.0439292	-0.0049948	SPPG_00041	Spun	0.0861322	0.0946225	-0.00849037	BAESF_00037	Acas	0.0460885	0.054998	-0.00890945	NGRUG00000000237	Ngru	0.00049554	0	0.00049554
CFRG0039	Cfra	0.0844428	0.0814205	0.00302229	CPERKG00000000038	Cper	0.119321	0.127649	-0.0083278	SPPG_00042	Spun	0.0574493	0.0510471	0.00640213	BAESF_00038	Acas	0.1663	0.177721	-0.0114207	NGRUG00000000241	Ngru	0.000307787	0.000371287	-6.35001e-05
CFRG0040	Cfra	0.0456532	0.0443274	0.00132581	CPERKG00000000039	Cper	0.0343075	0.0332668	0.0010407	SPPG_00043	Spun	0.0537712	0.049581	0.0041902	BAESF_00039	Acas	0.041543	0.0431904	-0.00164739	NGRUG00000000251	Ngru	0	0.000636943	-0.000636943
CFRG0041	Cfra	0.00683197	0.00402722	0.00280475	CPERKG00000000040	Cper	0.0574163	0.0519605	0.0054558	SPPG_00044	Spun	0.0195774	0.0218294	-0.00225198	BAESF_00040	Acas	0.00110619	0.00285307	-0.00174687	NGRUG00000000255	Ngru	0.00528053	0.0057971	-0.000516573
CFRG0042	Cfra	0.0387567	0.0360966	0.00266013	CPERKG00000000041	Cper	0.0775623	0.0891862	-0.0116238	SPPG_00045	Spun	0.000731261	0.000452694	0.000278568	BAESF_00041	Acas	0.017757	0.0318979	-0.0141409	NGRUG00000000259	Ngru	0.00434783	0.00803947	-0.00369164
CFRG0043	Cfra	0.023823	0.0267971	-0.00297408	CPERKG00000000042	Cper	0.0426805	0.0487288	-0.00604827	SPPG_00046	Spun	0.0319706	0.0369207	-0.00495001	BAESF_00042	Acas	0.0818015	0.0743634	0.00743804	NGRUG00000000271	Ngru	0	0	0
CFRG0044	Cfra	0.087886	0.0758929	0.0119931	CPERKG00000000043	Cper	0.0646754	0.0736668	-0.00899146	SPPG_00047	Spun	0	0.00243733	-0.00243733	BAESF_00043	Acas	0.198637	0.193291	0.00534607	NGRUG00000000275	Ngru	0.000285198	0.00014861	0.000136588
CFRG0045	Cfra	0.0411914	0.0334855	0.00770584	CPERKG00000000044	Cper	0.0568393	0.0615246	-0.0046853	SPPG_00048	Spun	0.109008	0.107752	0.00125589	BAESF_00044	Acas	0.0759289	0.0707119	0.00521702	NGRUG00000000281	Ngru	0.00210044	0.00207125	2.91881e-05
CFRG0046	Cfra	0.0899554	0.0857143	0.00424113	CPERKG00000000045	Cper	0.0669617	0.0626649	0.0042968	SPPG_00049	Spun	0.0245708	0.0305386	-0.00596781	BAESF_00045	Acas	0.0244828	0.0196024	0.00488047	NGRUG00000000289	Ngru	0.000593895	0.000828672	-0.000234777
CFRG0047	Cfra	0.0364299	0.0335756	0.00285424	CPERKG00000000046	Cper	0.0912143	0.0890745	0.00213987	SPPG_00050	Spun	0	0	0	BAESF_00046	Acas	0	0	0	NGRUG00000000303	Ngru	0.000486736	0.000544959	-5.82227e-05
CFRG0048	Cfra	0.070118	0.053443	0.016675	CPERKG00000000047	Cper	0.0534776	0.0516202	0.00185739	SPPG_00051	Spun	0.0323936	0.0320625	0.000331058	BAESF_00047	Acas	0.0331241	0.0360169	-0.0028929	NGRUG00000000311	Ngru	0.000872981	0.0010986	-0.000225618
CFRG0049	Cfra	0.0272036	0.0305024	-0.00329878	CPERKG00000000048	Cper	0.0284586	0.0224586	0.00599998	SPPG_00052	Spun	0.0123428	0.0128915	-0.000548708	BAESF_00048	Acas	0.0291024	0.0354331	-0.00633069	NGRUG00000000315	Ngru	0.00330469	0.00380807	-0.00050338
CFRG0050	Cfra	0.0337247	0.0385328	-0.00480816	CPERKG00000000049	Cper	0.0550478	0.0673521	-0.0123043	SPPG_00053	Spun	0	0.00176757	-0.00176757	BAESF_00049	Acas	0	0	0	NGRUG00000000321	Ngru	0.00235793	0.00389998	-0.00154204
CFRG0051	Cfra	0.0113297	0.00946945	0.00186024	CPERKG00000000050	Cper	0.0345821	0.0396758	-0.00509364	SPPG_00054	Spun	0.0554633	0.0517298	0.00373348	BAESF_00050	Acas	0.0790355	0.064978	0.0140575	NGRUG00000000330	Ngru	0.00136986	0.00169587	-0.00032601
CFRG0052	Cfra	0.00833358	0.0113721	-0.00303851	CPERKG00000000051	Cper	0.0380313	0.0395507	-0.00151935	SPPG_00055	Spun	0.0187915	0.0165449	0.00224654	BAESF_00051	Acas	0.0437901	0.0482924	-0.0045023	NGRUG00000000338	Ngru	0.0035868	0.00434028	-0.000753477
CFRG0053	Cfra	0.015413	0.0210118	-0.0055988	CPERKG00000000052	Cper	0.0458039	0.0537105	-0.00790666	SPPG_00056	Spun	0.0240223	0.0288199	-0.00479753	BAESF_00052	Acas	0.0580277	0.054034	0.00399361	NGRUG00000000342	Ngru	0	0.00056243	-0.00056243
CFRG0054	Cfra	0.118725	0.123982	-0.00525766	CPERKG00000000053	Cper	0.0217107	0.022825	-0.00111421	SPPG_00057	Spun	0.0306828	0.0377792	-0.00709637	BAESF_00053	Acas	0.000297619	0	0.000297619	NGRUG00000000346	Ngru	0	0.00128617	-0.00128617
CFRG0055	Cfra	0.0271947	0.0279888	-0.000794148	CPERKG00000000054	Cper	0.0331204	0.0423841	-0.00926369	SPPG_00058	Spun	0.000670151	0.000654879	1.52726e-05	BAESF_00054	Acas	0.00950704	0.0181477	-0.00864064	NGRUG00000000356	Ngru	0.000608643	0.00275989	-0.00215125
CFRG0056	Cfra	0.0590511	0.0690852	-0.010034	CPERKG00000000055	Cper	0.0142527	0.0103503	0.00390243	SPPG_00059	Spun	0.0654437	0.0743096	-0.0088659	BAESF_00055	Acas	0.168191	0.185879	-0.0176875	NGRUG00000000360	Ngru	0.000501253	0.000497512	3.7407e-06
CFRG0057	Cfra	0.0227956	0.0278515	-0.00505587	CPERKG00000000056	Cper	0.0627276	0.0657161	-0.00298842	SPPG_00060	Spun	0.00316122	0.00275265	0.000408568	BAESF_00056	Acas	0.113712	0.12605	-0.012338	NGRUG00000000365	Ngru	0	0.00072767	-0.00072767
CFRG0058	Cfra	0.0605724	0.0533437	0.00722864	CPERKG00000000057	Cper	0.0425563	0.0582121	-0.0156558	SPPG_00061	Spun	0.001	0	0.001	BAESF_00057	Acas	0.0154285	0.014635	0.000793473	NGRUG00000000373	Ngru	0.000285063	0.000678196	-0.000393133
CFRG0059	Cfra	0.00240674	0.00271739	-0.000310652	CPERKG00000000058	Cper	0.0333897	0.0325318	0.000857863	SPPG_00062	Spun	0.0850962	0.0765737	0.0085225	BAESF_00058	Acas	0.00121418	0.00116347	5.07145e-05	NGRUG00000000381	Ngru	0.00289296	0.011022	-0.00812908
CFRG0060	Cfra	0.00932901	0.00587305	0.00345596	CPERKG00000000059	Cper	0.0826902	0.0889236	-0.00623337	SPPG_00063	Spun	0.030696	0.0281201	0.00257589	BAESF_00059	Acas	0.00801068	0.00645161	0.00155907	NGRUG00000000385	Ngru	0.00102067	0.00298954	-0.00196887
CFRG0061	Cfra	0.027566	0.0260348	0.00153117	CPERKG00000000060	Cper	0.0800915	0.0956113	-0.0155198	SPPG_00066	Spun	0.0624007	0.0498973	0.0125035	BAESF_00060	Acas	0.0538385	0.0497409	0.00409755	NGRUG00000000391	Ngru	0	0	0
CFRG0062	Cfra	0.0147883	0.0178571	-0.00306888	CPERKG00000000061	Cper	0.0305071	0.0378174	-0.00731026	SPPG_00067	Spun	0.0178024	0.0196168	-0.00181442	BAESF_00061	Acas	0.165419	0.155844	0.0095745	NGRUG00000000405	Ngru	0	0	0
CFRG0063	Cfra	0.145089	0.195246	-0.0501569	CPERKG00000000062	Cper	0.0451128	0.0521429	-0.00703008	SPPG_00068	Spun	0.0148967	0.0149831	-8.63993e-05	BAESF_00062	Acas	0.054861	0.0516469	0.00321412	NGRUG00000000409	Ngru	0.00186335	0.00135808	0.000505273
CFRG0064	Cfra	0.0175895	0.0213752	-0.00378571	CPERKG00000000063	Cper	0.0483227	0.0506122	-0.00228956	SPPG_00069	Spun	0.00765942	0.00739659	0.000262829	BAESF_00063	Acas	0.00470865	0.00469012	1.85349e-05	NGRUG00000000415	Ngru	0.00153576	0.00156789	-3.21283e-05
CFRG0065	Cfra	0.138264	0.128926	0.00933868	CPERKG00000000064	Cper	0.0230842	0.0334672	-0.010383	SPPG_00070	Spun	0.0596745	0.0554957	0.00417881	BAESF_00064	Acas	0.111787	0.0977739	0.0140128	NGRUG00000000421	Ngru	0.00240096	0.00136705	0.00103391
CFRG0067	Cfra	0.00334952	0.00143506	0.00191446	CPERKG00000000065	Cper	0.0156257	0.0153237	0.000302	SPPG_00071	Spun	0.0925076	0.0756087	0.0168989	BAESF_00065	Acas	0.0403319	0.0446955	-0.00436361	NGRUG00000000430	Ngru	0.000295683	0.00136822	-0.00107254
CFRG0068	Cfra	0.0350237	0.0315471	0.00347661	CPERKG00000000066	Cper	0.0322999	0.0357895	-0.00348962	SPPG_00072	Spun	0.00427103	0.00357116	0.000699872	BAESF_00066	Acas	0.0228144	0.0279879	-0.00517353	NGRUG00000000436	Ngru	0	0	0
CFRG0069	Cfra	0.0403826	0.0365883	0.00379425	CPERKG00000000067	Cper	0.0477214	0.0516412	-0.00391982	SPPG_00073	Spun	0.0461644	0.0428842	0.00328028	BAESF_00067	Acas	0.0638827	0.0557839	0.00809876	NGRUG00000000444	Ngru	0.00265957	0.00128866	0.00137091
CFRG0070	Cfra	0.0792574	0.0623591	0.0168983	CPERKG00000000068	Cper	0.0399048	0.0432154	-0.00331059	SPPG_00074	Spun	0.00409607	0.00146056	0.00263551	BAESF_00068	Acas	0.0505985	0.0532688	-0.00267029	NGRUG00000000454	Ngru	0	0.000603682	-0.000603682
CFRG0071	Cfra	0.0290618	0.0302836	-0.0012218	CPERKG00000000069	Cper	0.0760073	0.0932494	-0.0172421	SPPG_00075	Spun	0.000400922	0.000374392	2.65305e-05	BAESF_00069	Acas	0.0132484	0.0148348	-0.00158639	NGRUG00000000464	Ngru	0.00118906	0	0.00118906
CFRG0072	Cfra	0.0187647	0.0231871	-0.00442241	CPERKG00000000070	Cper	0.0301318	0.0320307	-0.00189892	SPPG_00076	Spun	0.0672424	0.0654762	0.00176625	BAESF_00070	Acas	0.0117001	0.00784314	0.00385696	NGRUG00000000468	Ngru	0.000940734	0.00146735	-0.000526618
CFRG0073	Cfra	0.0157881	0.0154248	0.00036328	CPERKG00000000071	Cper	0.032197	0.0384615	-0.00626457	SPPG_00077	Spun	0.00295175	0.00287615	7.55994e-05	BAESF_00071	Acas	0.00121549	0.00109091	0.00012458	NGRUG00000000476	Ngru	0	0.000685401	-0.000685401
CFRG0074	Cfra	0.0518455	0.074948	-0.0231024	CPERKG00000000072	Cper	0.0229186	0.0320334	-0.00911481	SPPG_00078	Spun	0.056121	0.0480844	0.00803652	BAESF_00072	Acas	0.0570535	0.0492054	0.0078481	NGRUG00000000481	Ngru	0.00121951	0.000641849	0.000577664
CFRG0075	Cfra	0.103239	0.143144	-0.0399049	CPERKG00000000073	Cper	0.0579867	0.0634456	-0.00545891	SPPG_00079	Spun	0.0169166	0.0134596	0.00345695	BAESF_00073	Acas	0.0157881	0.01625	-0.000461935	NGRUG00000000485	Ngru	0	0	0
CFRG0076	Cfra	0.193227	0.19571	-0.00248336	CPERKG00000000074	Cper	0.0545544	0.0451252	0.00942927	SPPG_00080	Spun	0.072722	0.0855091	-0.0127872	BAESF_00074	Acas	0.275185	0.248366	0.0268193	NGRUG00000000489	Ngru	0	0	0
CFRG0077	Cfra	0.0651417	0.0671018	-0.00196005	CPERKG00000000075	Cper	0.0643097	0.0676871	-0.00337741	SPPG_00081	Spun	0.0100483	0.00807297	0.00197537	BAESF_00075	Acas	0.0655447	0.0608794	0.00466536	NGRUG00000000493	Ngru	0.00176056	0.00404709	-0.00228653
CFRG0078	Cfra	0.0407425	0.0523748	-0.0116323	CPERKG00000000076	Cper	0.0696884	0.0740521	-0.00436375	SPPG_00082	Spun	0.000683683	0.000674309	9.37394e-06	BAESF_00076	Acas	0.0806962	0.0568047	0.0238915	NGRUG00000000507	Ngru	0	0	0
CFRG0079	Cfra	0.159655	0.176796	-0.0171408	CPERKG00000000077	Cper	0.0524099	0.0545323	-0.0021224	SPPG_00083	Spun	0	0	0	BAESF_00077	Acas	0.00324324	0.00429646	-0.00105321	NGRUG00000000515	Ngru	0	0.000600962	-0.000600962
CFRG0080	Cfra	0.0278033	0.0320379	-0.00423455	CPERKG00000000078	Cper	0.109962	0.121337	-0.0113751	SPPG_00084	Spun	0.109598	0.109309	0.000288637	BAESF_00078	Acas	0.100372	0.0848823	0.0154895	NGRUG00000000522	Ngru	0	0.00321027	-0.00321027
CFRG0081	Cfra	0.0996711	0.0854993	0.0141717	CPERKG00000000079	Cper	0.131675	0.140794	-0.00911902	SPPG_00085	Spun	0.0524777	0.0534752	-0.000997489	BAESF_00079	Acas	0.0358566	0.0409091	-0.00505252	NGRUG00000000526	Ngru	0	0	0
CFRG0082	Cfra	0.0384276	0.0550956	-0.016668	CPERKG00000000080	Cper	0.0480798	0.0442606	0.00381923	SPPG_00086	Spun	0.0452841	0.0506706	-0.00538653	BAESF_00080	Acas	0.000763747	0	0.000763747	NGRUG00000000536	Ngru	0.000609385	0.000881446	-0.000272061
CFRG0083	Cfra	0.0218277	0.0387597	-0.016932	CPERKG00000000081	Cper	0.0733724	0.0794165	-0.00604416	SPPG_00087	Spun	0.000959923	0.000975039	-1.51158e-05	BAESF_00081	Acas	0.00081248	0.000371333	0.000441147	NGRUG00000000540	Ngru	0	0	0
CFRG0084	Cfra	0.069035	0.0734719	-0.00443684	CPERKG00000000082	Cper	0.0480424	0.0506267	-0.00258432	SPPG_00088	Spun	0.0146506	0.0178163	-0.00316562	BAESF_00082	Acas	0.00986977	0.0109609	-0.0010911	NGRUG00000000544	Ngru	0	0	0
CFRG0085	Cfra	0.0565126	0.0600947	-0.00358204	CPERKG00000000083	Cper	0.0329781	0.0307313	0.0022468	SPPG_00089	Spun	0.0326729	0.0392562	-0.00658328	BAESF_00083	Acas	0.0282785	0.0221477	0.00613089	NGRUG00000000548	Ngru	0	0	0
CFRG0086	Cfra	0.0340753	0.030582	0.00349321	CPERKG00000000084	Cper	0.0257069	0.0234114	0.00229557	SPPG_00090	Spun	0.0573248	0.0614035	-0.00407867	BAESF_00084	Acas	0.00223759	0.00396668	-0.00172909	NGRUG00000000554	Ngru	0.00017343	0.000200441	-2.70105e-05
CFRG0087	Cfra	0.0223627	0.0275457	-0.00518299	CPERKG00000000085	Cper	0.0559736	0.0630032	-0.00702958	SPPG_00091	Spun	0.0299632	0.0361962	-0.00623295	BAESF_00085	Acas	0.0135747	0.0111111	0.00246355	NGRUG00000000562	Ngru	0.000237586	0.000305111	-6.75245e-05
CFRG0088	Cfra	0.014668	0.0204865	-0.00581849	CPERKG00000000086	Cper	0.0414993	0.0467877	-0.00528838	SPPG_00092	Spun	0.0453716	0.0424974	0.0028742	BAESF_00086	Acas	0.113318	0.136364	-0.0230459	NGRUG00000000566	Ngru	0.018845	0.0219941	-0.00314915
CFRG0089	Cfra	0.0193105	0.0215123	-0.00220174	CPERKG00000000087	Cper	0.0229274	0.0250896	-0.00216216	SPPG_00093	Spun	0.000192901	0	0.000192901	BAESF_00087	Acas	0.00292233	0.00261727	0.000305059	NGRUG00000000570	Ngru	0.00325945	0.00356125	-0.000301801
CFRG0090	Cfra	0.0178571	0.0175375	0.000319649	CPERKG00000000088	Cper	0.0681614	0.0622807	0.00588073	SPPG_00094	Spun	0.0252882	0.0321429	-0.00685465	BAESF_00088	Acas	0.210946	0.172449	0.0384968	NGRUG00000000574	Ngru	0.00298403	0.00415541	-0.00117139
CFRG0091	Cfra	0.0319716	0.0469556	-0.014984	CPERKG00000000089	Cper	0.0716588	0.076121	-0.00446214	SPPG_00095	Spun	0.068018	0.0637728	0.00424524	BAESF_00089	Acas	0.0425427	0.0388224	0.00372032	NGRUG00000000595	Ngru	0.00249792	0.00295421	-0.000456291
CFRG0092	Cfra	0.0226759	0.0246867	-0.00201076	CPERKG00000000090	Cper	0.037405	0.0308657	0.00653934	SPPG_00096	Spun	0	0.000441306	-0.000441306	BAESF_00090	Acas	0.0120858	0.0116874	0.000398407	NGRUG00000000601	Ngru	0.000262329	0.000566572	-0.000304243
CFRG0093	Cfra	0.117772	0.123771	-0.0059986	CPERKG00000000091	Cper	0.0271875	0.0332056	-0.00601812	SPPG_00097	Spun	0.111411	0.109375	0.0020356	BAESF_00091	Acas	0.00789266	0.00666667	0.00122599	NGRUG00000000609	Ngru	0.00224215	0.00130719	0.000934963
CFRG0094	Cfra	0.0241087	0.0321993	-0.00809059	CPERKG00000000092	Cper	0.0208836	0.0238512	-0.00296754	SPPG_00098	Spun	0.0379555	0.04403	-0.00607458	BAESF_00092	Acas	0.0337079	0.0434783	-0.0097704	NGRUG00000000613	Ngru	0	0.000615385	-0.000615385
CFRG0095	Cfra	0.0200783	0.0206852	-0.000606879	CPERKG00000000093	Cper	0.0324173	0.0275642	0.00485309	SPPG_00099	Spun	0.0818401	0.0786865	0.00315357	BAESF_00093	Acas	0.00853242	0.0109409	-0.0024085	NGRUG00000000617	Ngru	0.000753864	0.00039984	0.000354023
CFRG0096	Cfra	0.0181872	0.0159979	0.00218938	CPERKG00000000094	Cper	0.0716499	0.0767918	-0.00514193	SPPG_00100	Spun	0.0316448	0.0327997	-0.00115491	BAESF_00094	Acas	0.0112713	0.0125641	-0.00129278	NGRUG00000000629	Ngru	0.000795862	0	0.000795862
CFRG0097	Cfra	0.0350189	0.0436457	-0.00862677	CPERKG00000000095	Cper	0.0438642	0.0415118	0.00235246	SPPG_00101	Spun	0.000279174	0.000250125	2.90486e-05	BAESF_00095	Acas	0.264967	0.279141	-0.0141744	NGRUG00000000633	Ngru	0	0	0
CFRG0098	Cfra	0.106487	0.106749	-0.000262163	CPERKG00000000096	Cper	0.0295531	0.025175	0.0043781	SPPG_00102	Spun	0.0611427	0.0650467	-0.00390406	BAESF_00096	Acas	0.0684568	0.0728346	-0.00437787	NGRUG00000000639	Ngru	0.00139893	0.00224299	-0.000844063
CFRG0099	Cfra	0.0263639	0.0274279	-0.001064	CPERKG00000000097	Cper	0.0945111	0.0898103	0.00470084	SPPG_00103	Spun	0.0572894	0.0552326	0.00205688	BAESF_00097	Acas	0.00390286	0.00490196	-0.000999099	NGRUG00000000647	Ngru	0.00163199	0.00277264	-0.00114066
CFRG0100	Cfra	0.0439435	0.0370625	0.00688108	CPERKG00000000098	Cper	0.142857	0.143214	-0.000356845	SPPG_00104	Spun	0.00260341	0.000311333	0.00229208	BAESF_00098	Acas	0.0500092	0.0386965	0.0113126	NGRUG00000000657	Ngru	0	0.00647249	-0.00647249
CFRG0101	Cfra	0.0787971	0.0667271	0.0120701	CPERKG00000000099	Cper	0.060512	0.0591089	0.00140306	SPPG_00109	Spun	0.052907	0.0639885	-0.0110815	BAESF_00099	Acas	0.0224107	0.0175123	0.00489831	NGRUG00000000665	Ngru	0.00239044	0.00241255	-2.2107e-05
CFRG0102	Cfra	0.00726766	0.0045361	0.00273156	CPERKG00000000100	Cper	0.0665909	0.0608648	0.00572608	SPPG_00110	Spun	0.0459304	0.0478542	-0.00192373	BAESF_00100	Acas	0.00903126	0.00854583	0.000485432	NGRUG00000000673	Ngru	0	0.00158228	-0.00158228
CFRG0103	Cfra	0.0199559	0.0196619	0.000293993	CPERKG00000000101	Cper	0.047931	0.0553618	-0.00743078	SPPG_00111	Spun	0.0576505	0.0575717	7.87868e-05	BAESF_00101	Acas	0.221654	0.166667	0.0549876	NGRUG00000000677	Ngru	0.00157563	0.00210526	-0.000529633
CFRG0104	Cfra	0.010101	0.00980232	0.00029869	CPERKG00000000102	Cper	0.065824	0.0683787	-0.00255472	SPPG_00112	Spun	0.191002	0.191366	-0.000364221	BAESF_00102	Acas	0.0821355	0.0652985	0.016837	NGRUG00000000682	Ngru	0.0017094	0	0.0017094
CFRG0105	Cfra	0.0673407	0.0825864	-0.0152458	CPERKG00000000103	Cper	0.0752577	0.0777813	-0.00252359	SPPG_00113	Spun	0.0235613	0.021633	0.00192825	BAESF_00103	Acas	0.0724638	0.0607211	0.0117427	NGRUG00000000687	Ngru	0	0	0
CFRG0106	Cfra	0.0155549	0.0170726	-0.00151774	CPERKG00000000104	Cper	0.0774648	0.0750626	0.00240224	SPPG_00114	Spun	0	0	0	BAESF_00104	Acas	0.118497	0.097109	0.0213881	NGRUG00000000691	Ngru	0	0.00131234	-0.00131234
CFRG0107	Cfra	0.00530096	0.00911828	-0.00381732	CPERKG00000000105	Cper	0.0497372	0.0472276	0.00250959	SPPG_00115	Spun	0.0194765	0.0172203	0.00225616	BAESF_00105	Acas	0.0344033	0.0300526	0.00435067	NGRUG00000000701	Ngru	0.00146628	0.00160927	-0.000142994
CFRG0108	Cfra	0.0162888	0.015738	0.000550747	CPERKG00000000106	Cper	0.0673312	0.0742435	-0.00691229	SPPG_00116	Spun	0.104421	0.0981165	0.00630494	BAESF_00106	Acas	0.26082	0.208845	0.0519748	NGRUG00000000711	Ngru	0.000897666	0.000518135	0.000379531
CFRG0109	Cfra	0	0	0	CPERKG00000000107	Cper	0.128807	0.118759	0.010048	SPPG_00117	Spun	0.0463654	0.0624839	-0.0161184	BAESF_00107	Acas	0.266746	0.206897	0.0598492	NGRUG00000000719	Ngru	0.000462107	0.00121163	-0.000749524
CFRG0110	Cfra	0	0.00257069	-0.00257069	CPERKG00000000108	Cper	0.0982408	0.0929814	0.0052594	SPPG_00118	Spun	0.0306538	0.0317162	-0.00106233	BAESF_00108	Acas	0.0479042	0.0550612	-0.00715699	NGRUG00000000725	Ngru	0	0.000392465	-0.000392465
CFRG0111	Cfra	0.00513385	0.00298864	0.0021452	CPERKG00000000109	Cper	0.10502	0.0967528	0.00826768	SPPG_00119	Spun	0.222962	0.228304	-0.00534268	BAESF_00109	Acas	0.0382142	0.0344353	0.00377896	NGRUG00000000729	Ngru	0.00240932	0.00151307	0.000896249
CFRG0112	Cfra	0.026849	0.0265089	0.000340162	CPERKG00000000110	Cper	0.0655249	0.0634483	0.00207667	SPPG_00120	Spun	0.0465382	0.0482154	-0.00167723	BAESF_00110	Acas	0.0648321	0.0551583	0.00967376	NGRUG00000000737	Ngru	0	0	0
CFRG0113	Cfra	0.0282397	0.0230943	0.0051454	CPERKG00000000111	Cper	0.092158	0.0921228	3.51547e-05	SPPG_00121	Spun	0.0294882	0.0283988	0.00108937	BAESF_00111	Acas	0.000626763	0.000697837	-7.10739e-05	NGRUG00000000743	Ngru	0	0	0
CFRG0114	Cfra	0.089971	0.0921776	-0.00220661	CPERKG00000000112	Cper	0.0307399	0.0268469	0.00389304	SPPG_00122	Spun	0.0411615	0.0358491	0.00531249	BAESF_00112	Acas	0.0394458	0.0327869	0.00665895	NGRUG00000000749	Ngru	0.000384615	0	0.000384615
CFRG0115	Cfra	0.172662	0.121993	0.0506687	CPERKG00000000113	Cper	0.0385488	0.0420401	-0.00349131	SPPG_00123	Spun	0.00312125	0.00200718	0.00111406	BAESF_00113	Acas	0.0146674	0.0131217	0.00154572	NGRUG00000000757	Ngru	0.000888362	0.000359066	0.000529296
CFRG0116	Cfra	0.0345197	0.0381371	-0.00361737	CPERKG00000000114	Cper	0.0753256	0.0835724	-0.0082468	SPPG_00124	Spun	0.00181951	0.00085306	0.000966445	BAESF_00114	Acas	0.147691	0.122141	0.02555	NGRUG00000000765	Ngru	0	0	0
CFRG0117	Cfra	0.161501	0.194428	-0.0329268	CPERKG00000000115	Cper	0.0687716	0.0699519	-0.00118027	SPPG_00125	Spun	0.0509804	0.0587538	-0.00777346	BAESF_00115	Acas	0.383959	0.364583	0.0193757	NGRUG00000000769	Ngru	0	0	0
CFRG0118	Cfra	0.029202	0.034311	-0.00510898	CPERKG00000000116	Cper	0.0808136	0.0692222	0.0115915	SPPG_00126	Spun	0.0310078	0.0342346	-0.00322683	BAESF_00116	Acas	0.121898	0.0971944	0.0247034	NGRUG00000000773	Ngru	0	0	0
CFRG0119	Cfra	0.0381436	0.0333772	0.00476647	CPERKG00000000117	Cper	0.035319	0.0356498	-0.000330809	SPPG_00127	Spun	0.0168264	0.0121119	0.00471449	BAESF_00117	Acas	0.0812432	0.0933852	-0.012142	NGRUG00000000779	Ngru	0	0.000754859	-0.000754859
CFRG0120	Cfra	0.19407	0.185539	0.0085312	CPERKG00000000118	Cper	0.0162822	0.0178767	-0.00159452	SPPG_00128	Spun	0.0259518	0.0224133	0.00353851	BAESF_00118	Acas	0.123794	0.139535	-0.0157407	NGRUG00000000791	Ngru	0.00184049	0.00432588	-0.00248539
CFRG0121	Cfra	0.193086	0.195315	-0.00222903	CPERKG00000000119	Cper	0.0540033	0.0512326	0.0027707	SPPG_00129	Spun	0.0197441	0.0270167	-0.00727261	BAESF_00119	Acas	0	0	0	NGRUG00000000799	Ngru	0.00274348	0.00282752	-8.4037e-05
CFRG0122	Cfra	0.144875	0.140166	0.00470952	CPERKG00000000120	Cper	0.0794165	0.0826211	-0.00320455	SPPG_00130	Spun	0.0196093	0.0166757	0.00293361	BAESF_00120	Acas	0.0535588	0.0634679	-0.00990904	NGRUG00000000803	Ngru	0.0044405	0.00258398	0.00185652
CFRG0123	Cfra	0.0134884	0.0189994	-0.00551095	CPERKG00000000121	Cper	0.0597971	0.0784766	-0.0186795	SPPG_00131	Spun	0.0189409	0.0197895	-0.000848616	BAESF_00121	Acas	0.00600343	0.004	0.00200343	NGRUG00000000811	Ngru	0.00208024	0.0040404	-0.00196017
CFRG0124	Cfra	0.00161222	0.0019025	-0.000290278	CPERKG00000000122	Cper	0.0828597	0.0961783	-0.0133186	SPPG_00132	Spun	0.0146991	0.0131813	0.00151772	BAESF_00122	Acas	0.268574	0.231193	0.0373814	NGRUG00000000821	Ngru	0	0	0
CFRG0125	Cfra	0.0107442	0.00892781	0.00181637	CPERKG00000000123	Cper	0.0976744	0.100494	-0.00281982	SPPG_00133	Spun	0.0797918	0.0680336	0.0117583	BAESF_00123	Acas	0.133177	0.103759	0.0294173	NGRUG00000000827	Ngru	0	0.000399521	-0.000399521
CFRG0126	Cfra	0.051488	0.0553792	-0.00389123	CPERKG00000000124	Cper	0.0885057	0.0914701	-0.00296439	SPPG_00134	Spun	0.0579787	0.0575326	0.000446102	BAESF_00124	Acas	0.280771	0.238901	0.0418708	NGRUG00000000835	Ngru	0.000734646	0.000882223	-0.000147577
CFRG0127	Cfra	0.00123224	0.000283688	0.000948547	CPERKG00000000125	Cper	0.055998	0.0520217	0.00397631	SPPG_00135	Spun	0.0694311	0.0686448	0.000786233	BAESF_00125	Acas	0.0914286	0.0911063	0.000322281	NGRUG00000000847	Ngru	0.00101249	0.00121007	-0.00019758
CFRG0128	Cfra	0.0319626	0.0335817	-0.00161906	CPERKG00000000126	Cper	0.0713887	0.0741897	-0.00280094	SPPG_00136	Spun	0.0583072	0.0652557	-0.00694852	BAESF_00126	Acas	0.300126	0.240506	0.0596198	NGRUG00000000851	Ngru	0	0.000487805	-0.000487805
CFRG0129	Cfra	0.00276243	0	0.00276243	CPERKG00000000127	Cper	0.130459	0.153049	-0.0225902	SPPG_00137	Spun	0.0218089	0.0184666	0.0033423	BAESF_00127	Acas	0.119435	0.0635209	0.0559145	NGRUG00000000855	Ngru	0.000494071	0.00238284	-0.00188877
CFRG0130	Cfra	0.00649865	0.00852669	-0.00202805	CPERKG00000000128	Cper	0.10551	0.111994	-0.00648368	SPPG_00138	Spun	0.00735294	0.00757021	-0.000217266	BAESF_00128	Acas	0.00542823	0.00724638	-0.00181815	NGRUG00000000869	Ngru	0.000934579	0.000402739	0.000531841
CFRG0131	Cfra	0.0121538	0.0115494	0.000604363	CPERKG00000000129	Cper	0.126085	0.137725	-0.0116396	SPPG_00139	Spun	0.0342004	0.0489482	-0.0147478	BAESF_00129	Acas	0.0585265	0.0396673	0.0188592	NGRUG00000000880	Ngru	0.00631381	0.00817972	-0.00186591
CFRG0132	Cfra	0.0482695	0.0390305	0.00923893	CPERKG00000000130	Cper	0.0797463	0.0726936	0.00705263	SPPG_00140	Spun	0.0251344	0.0203582	0.00477624	BAESF_00130	Acas	0.0107497	0.0142501	-0.00350042	NGRUG00000000907	Ngru	0.000669195	0.000443361	0.000225834
CFRG0133	Cfra	0.20117	0.160243	0.0409262	CPERKG00000000131	Cper	0.0498242	0.0675416	-0.0177175	SPPG_00143	Spun	0	0	0	BAESF_00131	Acas	0.0312128	0.0295276	0.00168528	NGRUG00000000913	Ngru	0	0.00112613	-0.00112613
CFRG0134	Cfra	0.0133945	0.0129899	0.000404601	CPERKG00000000132	Cper	0.0660147	0.0809019	-0.0148872	SPPG_00144	Spun	0.0386555	0.0385138	0.000141643	BAESF_00132	Acas	0.0288375	0.0202338	0.00860368	NGRUG00000000917	Ngru	0	0	0
CFRG0135	Cfra	0.0330727	0.0378612	-0.00478847	CPERKG00000000133	Cper	0.00308748	0.00534629	-0.00225882	SPPG_00145	Spun	0.0185841	0.0190316	-0.000447488	BAESF_00133	Acas	0.3414	0.321871	0.0195295	NGRUG00000000921	Ngru	0.00135135	0.00754717	-0.00619582
CFRG0136	Cfra	0.135668	0.145496	-0.00982815	CPERKG00000000134	Cper	0.0113101	0.00934579	0.00196429	SPPG_00146	Spun	0	0.00172166	-0.00172166	BAESF_00134	Acas	0.0917144	0.0929669	-0.00125242	NGRUG00000000927	Ngru	0.00069029	0.000338983	0.000351307
CFRG0137	Cfra	0.128868	0.143804	-0.0149364	CPERKG00000000135	Cper	0.0378416	0.0375846	0.000257061	SPPG_00147	Spun	0.00258822	0.00307212	-0.000483893	BAESF_00135	Acas	0.00907656	0.00872093	0.000355629	NGRUG00000000935	Ngru	0.00163399	0.0011325	0.000501484
CFRG0138	Cfra	0.0823266	0.0996534	-0.0173268	CPERKG00000000136	Cper	0.0895954	0.0896917	-9.63091e-05	SPPG_00148	Spun	0.0580717	0.05718	0.0008917	BAESF_00136	Acas	0.00164002	0.00300661	-0.0013666	NGRUG00000000939	Ngru	0.000406174	0.000585138	-0.000178964
CFRG0139	Cfra	0.0214477	0.0321489	-0.0107012	CPERKG00000000137	Cper	0.0511749	0.0648829	-0.013708	SPPG_00149	Spun	0.0413112	0.0322732	0.00903803	BAESF_00137	Acas	0.0568384	0.0526527	0.00418563	NGRUG00000000945	Ngru	0.000243072	0.000343997	-0.000100925
CFRG0140	Cfra	0.0151129	0.0126124	0.0025005	CPERKG00000000138	Cper	0.0562181	0.0610397	-0.00482166	SPPG_00150	Spun	0.0254945	0.0193473	0.00614727	BAESF_00138	Acas	0.192034	0.177419	0.0146148	NGRUG00000000953	Ngru	0.000687285	0	0.000687285
CFRG0141	Cfra	0.0744863	0.0842164	-0.0097301	CPERKG00000000139	Cper	0.142469	0.133301	0.00916748	SPPG_00151	Spun	0.0529468	0.0602236	-0.00727677	BAESF_00139	Acas	0.054842	0.0430558	0.0117862	NGRUG00000000961	Ngru	0.000749304	0.00116032	-0.000411013
CFRG0142	Cfra	0.1485	0.152346	-0.00384631	CPERKG00000000140	Cper	0.0224756	0.0232694	-0.000793841	SPPG_00152	Spun	0.0220386	0.0158311	0.00620743	BAESF_00140	Acas	0.241625	0.243243	-0.00161815	NGRUG00000000969	Ngru	0.00140449	0.00119976	0.000204734
CFRG0143	Cfra	0.0109642	0.0125099	-0.00154572	CPERKG00000000141	Cper	0.0263468	0.0276141	-0.0012673	SPPG_00153	Spun	0.0670347	0.0820863	-0.0150516	BAESF_00141	Acas	0.225296	0.233871	-0.00857453	NGRUG00000000975	Ngru	0.000227376	0.000382117	-0.000154741
CFRG0144	Cfra	0.0693694	0.0766351	-0.00726578	CPERKG00000000142	Cper	0.0485866	0.055975	-0.00738843	SPPG_00154	Spun	0.00193517	0.00163577	0.000299403	BAESF_00142	Acas	0.0623184	0.0561865	0.00613188	NGRUG00000000983	Ngru	0.00210526	0.00104384	0.00106142
CFRG0145	Cfra	0.0355035	0.0412386	-0.00573509	CPERKG00000000143	Cper	0.0676008	0.0690943	-0.0014935	SPPG_00155	Spun	0.0266371	0.036788	-0.0101509	BAESF_00143	Acas	0.00365854	0.00226757	0.00139096	NGRUG00000000989	Ngru	0.00188679	0.00235627	-0.000469475
CFRG0146	Cfra	0.0482019	0.0525671	-0.00436522	CPERKG00000000144	Cper	0.0450796	0.0449014	0.000178167	SPPG_00156	Spun	0.0139524	0.0155059	-0.00155354	BAESF_00144	Acas	0.0641552	0.0517241	0.012431	NGRUG00000000994	Ngru	0.00396629	0.00442375	-0.000457462
CFRG0147	Cfra	0.0373294	0.0340694	0.00325995	CPERKG00000000145	Cper	0.031086	0.038645	-0.00755905	SPPG_00157	Spun	0.00331675	0.00191205	0.0014047	BAESF_00145	Acas	0.00895522	0.00584795	0.00310727	NGRUG00000001000	Ngru	0	0	0
CFRG0148	Cfra	0.00932231	0.00862624	0.000696075	CPERKG00000000146	Cper	0.0145824	0.0210652	-0.00648277	SPPG_00158	Spun	0.038408	0.0309765	0.00743141	BAESF_00146	Acas	0.0372181	0.0336793	0.00353881	NGRUG00000001004	Ngru	0.000834492	0.0003861	0.000448392
CFRG0149	Cfra	0.0403071	0.0349567	0.00535042	CPERKG00000000147	Cper	0.0562396	0.0600135	-0.00377389	SPPG_00159	Spun	0.0660995	0.0716426	-0.00554313	BAESF_00147	Acas	0.0755124	0.0830272	-0.00751478	NGRUG00000001016	Ngru	0.00309438	0.000672043	0.00242234
CFRG0150	Cfra	0.030853	0.0287391	0.00211387	CPERKG00000000148	Cper	0.0179958	0.0154799	0.00251589	SPPG_00160	Spun	0.000286492	0.000434279	-0.000147787	BAESF_00148	Acas	0.0661121	0.0569669	0.00914519	NGRUG00000001021	Ngru	0.00144161	0.00192456	-0.000482943
CFRG0151	Cfra	0.0150538	0.0180291	-0.00297533	CPERKG00000000149	Cper	0.0442284	0.0436723	0.000556058	SPPG_00161	Spun	0.0011181	0.00178006	-0.000661964	BAESF_00149	Acas	0.0374161	0.041384	-0.00396794	NGRUG00000001027	Ngru	0	0.000856164	-0.000856164
CFRG0152	Cfra	0.0193916	0.0193515	4.0147e-05	CPERKG00000000150	Cper	0.121049	0.10559	0.015459	SPPG_00162	Spun	0	0	0	BAESF_00150	Acas	0.0283751	0.0249221	0.00345295	NGRUG00000001031	Ngru	0	0	0
CFRG0153	Cfra	0.0583774	0.0605217	-0.00214435	CPERKG00000000151	Cper	0.171765	0.135088	0.036677	SPPG_00163	Spun	0.0132762	0.0186685	-0.00539229	BAESF_00151	Acas	0.0374436	0.0339392	0.0035044	NGRUG00000001038	Ngru	0	0.00120627	-0.00120627
CFRG0154	Cfra	0.0789445	0.0743995	0.00454492	CPERKG00000000152	Cper	0.0199416	0.0261531	-0.00621148	SPPG_00164	Spun	0.0123551	0.0110973	0.00125786	BAESF_00152	Acas	0.00829164	0.00717112	0.00112052	NGRUG00000001044	Ngru	0.000154059	0.000158881	-4.82201e-06
CFRG0155	Cfra	0.00389389	0.0042885	-0.000394608	CPERKG00000000153	Cper	0.0479574	0.0554622	-0.00750481	SPPG_00165	Spun	0.0379334	0.0419387	-0.00400528	BAESF_00153	Acas	0.0479616	0.0408815	0.00708012	NGRUG00000001048	Ngru	0.00191709	0.0022449	-0.000327812
CFRG0156	Cfra	0.0289404	0.03636	-0.00741958	CPERKG00000000154	Cper	0.0724581	0.0591472	0.0133109	SPPG_00166	Spun	0.0188216	0.0225233	-0.00370165	BAESF_00154	Acas	0.00576844	0.0038956	0.00187284	NGRUG00000001056	Ngru	0.00315657	0.00825593	-0.00509937
CFRG0157	Cfra	0.0480829	0.048297	-0.000214121	CPERKG00000000155	Cper	0.109899	0.106478	0.00342064	SPPG_00167	Spun	0.0144578	0.0119605	0.00249735	BAESF_00155	Acas	0	0	0	NGRUG00000001062	Ngru	0.000511247	0.000432152	7.90953e-05
CFRG0158	Cfra	0.0307044	0.0306708	3.3626e-05	CPERKG00000000156	Cper	0.108736	0.0988701	0.00986566	SPPG_00168	Spun	0.00254939	0	0.00254939	BAESF_00156	Acas	0.00200118	0.00135349	0.000647692	NGRUG00000001068	Ngru	0	0	0
CFRG0159	Cfra	0.0622434	0.0898196	-0.0275762	CPERKG00000000157	Cper	0.0539174	0.0643216	-0.0104042	SPPG_00169	Spun	0.0232824	0.0241327	-0.000850374	BAESF_00157	Acas	0.0147012	0.0123422	0.00235902	NGRUG00000001075	Ngru	0.00289184	0.00713776	-0.00424591
CFRG0160	Cfra	0.0165363	0.0199095	-0.00337319	CPERKG00000000158	Cper	0.103904	0.104191	-0.000286211	SPPG_00170	Spun	0.000268817	0.000321854	-5.30367e-05	BAESF_00158	Acas	0.141618	0.116926	0.0246929	NGRUG00000001085	Ngru	0.00311891	0.00163733	0.00148158
CFRG0161	Cfra	0.00021645	0.000334868	-0.000118418	CPERKG00000000159	Cper	0.0634741	0.0725404	-0.00906631	SPPG_00171	Spun	0.00127365	0.00242542	-0.00115176	BAESF_00159	Acas	0.0315144	0.027146	0.00436838	NGRUG00000001095	Ngru	0.00690204	0.00531622	0.00158582
CFRG0162	Cfra	0.00773661	0.00818554	-0.000448933	CPERKG00000000160	Cper	0.0731656	0.0852191	-0.0120535	SPPG_00172	Spun	0.0257761	0.0239613	0.0018148	BAESF_00160	Acas	0.0451766	0.0480211	-0.00284452	NGRUG00000001101	Ngru	0.00397614	0.00394011	3.60328e-05
CFRG0163	Cfra	0.00947159	0.0105863	-0.00111473	CPERKG00000000161	Cper	0.0886718	0.0900757	-0.00140389	SPPG_00173	Spun	0.11649	0.112689	0.00380161	BAESF_00161	Acas	0.0601545	0.0597838	0.000370643	NGRUG00000001107	Ngru	0.00924855	0.00867303	0.000575528
CFRG0164	Cfra	0.120398	0.113781	0.0066171	CPERKG00000000162	Cper	0.097229	0.101737	-0.004508	SPPG_00174	Spun	0.000735565	0.00128205	-0.000546487	BAESF_00162	Acas	0.0377865	0.0391502	-0.00136369	NGRUG00000001113	Ngru	0	0	0
CFRG0165	Cfra	0.113266	0.111527	0.00173858	CPERKG00000000163	Cper	0.0554241	0.0519924	0.00343172	SPPG_00175	Spun	0.100928	0.11516	-0.0142323	BAESF_00163	Acas	0.0843029	0.0886537	-0.00435078	NGRUG00000001117	Ngru	0	0.000402414	-0.000402414
CFRG0166	Cfra	0	0.00042123	-0.00042123	CPERKG00000000164	Cper	0.0262172	0.0343109	-0.00809362	SPPG_00176	Spun	0.0267008	0.0264507	0.000250062	BAESF_00164	Acas	0.00641026	0.0125406	-0.00613038	NGRUG00000001125	Ngru	0.00145138	0.00147275	-2.13752e-05
CFRG0167	Cfra	0.0249755	0.0246775	0.000298004	CPERKG00000000165	Cper	0.0179795	0.0134134	0.00456601	SPPG_00177	Spun	0.0416891	0.0479542	-0.00626512	BAESF_00165	Acas	0.019668	0.0251417	-0.00547372	NGRUG00000001129	Ngru	0	0.00130321	-0.00130321
CFRG0168	Cfra	0.0326756	0.0400879	-0.00741229	CPERKG00000000166	Cper	0.0197409	0.0188004	0.000940543	SPPG_00178	Spun	0.0419205	0.0512821	-0.00936154	BAESF_00166	Acas	0.0234781	0.0202675	0.00321058	NGRUG00000001139	Ngru	0.00541667	0.00256674	0.00284993
CFRG0169	Cfra	0.0203932	0.01756	0.00283321	CPERKG00000000167	Cper	0.056733	0.0613835	-0.00465047	SPPG_00179	Spun	0.0696004	0.0667293	0.00287104	BAESF_00167	Acas	0.0025586	0.00283172	-0.000273115	NGRUG00000001156	Ngru	0	0	0
CFRG0170	Cfra	0.0328288	0.0320554	0.000773424	CPERKG00000000168	Cper	0.0455071	0.0429649	0.00254223	SPPG_00180	Spun	0.000597372	0.00139373	-0.000796357	BAESF_00168	Acas	0.027509	0.0302684	-0.00275943	NGRUG00000001160	Ngru	0.00034087	0.000429764	-8.88939e-05
CFRG0171	Cfra	0.0617678	0.051088	0.0106799	CPERKG00000000169	Cper	0.0669187	0.0690293	-0.00211056	SPPG_00181	Spun	0.0368702	0.0368213	4.89013e-05	BAESF_00169	Acas	0.0983659	0.0897207	0.00864517	NGRUG00000001167	Ngru	0.000249004	0	0.000249004
CFRG0172	Cfra	0.12456	0.124125	0.000434939	CPERKG00000000170	Cper	0.0786315	0.0854514	-0.00681991	SPPG_00182	Spun	0.0284855	0.0251799	0.00330566	BAESF_00170	Acas	0.0240804	0.0219569	0.00212354	NGRUG00000001174	Ngru	0.000883913	0	0.000883913
CFRG0173	Cfra	0.0450901	0.0355973	0.00949277	CPERKG00000000171	Cper	0.0867911	0.0938111	-0.00701993	SPPG_00183	Spun	0.0863411	0.0970904	-0.0107493	BAESF_00171	Acas	0.0658945	0.0748913	-0.00899687	NGRUG00000001180	Ngru	0.000284738	0.000364564	-7.98263e-05
CFRG0174	Cfra	0.0231271	0.0231691	-4.20076e-05	CPERKG00000000172	Cper	0.0637849	0.0676042	-0.00381932	SPPG_00184	Spun	0.0443837	0.0500566	-0.00567281	BAESF_00172	Acas	0.191663	0.201379	-0.00971664	NGRUG00000001186	Ngru	0.00667037	0.00547445	0.00119592
CFRG0175	Cfra	0.0476566	0.0454273	0.0022293	CPERKG00000000173	Cper	0.0265389	0.0230769	0.00346196	SPPG_00185	Spun	0.0212982	0.0209507	0.00034747	BAESF_00173	Acas	0.0238283	0.02407	-0.000241743	NGRUG00000001194	Ngru	0	0	0
CFRG0176	Cfra	0.0141959	0.0160273	-0.00183143	CPERKG00000000174	Cper	0.0551621	0.0506476	0.00451448	SPPG_00186	Spun	0.0494845	0.0539519	-0.00446735	BAESF_00174	Acas	0.00345679	0.00570613	-0.00224934	NGRUG00000001200	Ngru	0.000280269	0.00121951	-0.000939243
CFRG0177	Cfra	0.0436439	0.0493567	-0.00571278	CPERKG00000000175	Cper	0.0550076	0.0457561	0.0092515	SPPG_00187	Spun	0.0199313	0.0211661	-0.00123486	BAESF_00175	Acas	0.00668338	0.00748569	-0.000802314	NGRUG00000001204	Ngru	0.00562032	0.00450635	0.00111397
CFRG0178	Cfra	0.0617839	0.0580213	0.0037626	CPERKG00000000176	Cper	0.0899123	0.0804455	0.00946674	SPPG_00188	Spun	0.0280333	0.0285791	-0.00054577	BAESF_00176	Acas	0.186749	0.182146	0.00460324	NGRUG00000001214	Ngru	0.000433651	0	0.000433651
CFRG0179	Cfra	0.0580543	0.0562952	0.00175912	CPERKG00000000177	Cper	0.0495088	0.0543302	-0.0048214	SPPG_00189	Spun	0.0568562	0.0609929	-0.00413672	BAESF_00177	Acas	0.0560334	0.0605721	-0.00453865	NGRUG00000001218	Ngru	0.00462606	0.0025641	0.00206196
CFRG0180	Cfra	0.0500436	0.0479471	0.00209651	CPERKG00000000178	Cper	0.0849673	0.0927673	-0.00779998	SPPG_00191	Spun	0.0227235	0.0225882	0.00013524	BAESF_00178	Acas	0.0417895	0.0356823	0.00610716	NGRUG00000001224	Ngru	0.0101937	0.010084	0.000109646
CFRG0181	Cfra	0.0598818	0.0543493	0.00553256	CPERKG00000000179	Cper	0.0461613	0.0657673	-0.019606	SPPG_00192	Spun	0.00886551	0.00468604	0.00417948	BAESF_00179	Acas	0.0377095	0.035074	0.00263545	NGRUG00000001228	Ngru	0.000228102	0.000354736	-0.000126634
CFRG0182	Cfra	0.0861381	0.0892929	-0.00315479	CPERKG00000000180	Cper	0.0265994	0.0244254	0.00217396	SPPG_00193	Spun	0.0324154	0.0267636	0.00565176	BAESF_00180	Acas	0.147474	0.141667	0.00580753	NGRUG00000001232	Ngru	0.000642261	0	0.000642261
CFRG0183	Cfra	0.0768144	0.0845371	-0.00772265	CPERKG00000000181	Cper	0.0233396	0.0226481	0.000691507	SPPG_00194	Spun	0.0479757	0.0436075	0.00436818	BAESF_00181	Acas	0.014885	0.0362191	-0.0213341	NGRUG00000001236	Ngru	0.00139421	0.00125156	0.00014265
CFRG0184	Cfra	0.000475568	0.00159521	-0.00111965	CPERKG00000000182	Cper	0.0814149	0.0656028	0.0158121	SPPG_00195	Spun	0.0650416	0.065836	-0.000794408	BAESF_00182	Acas	0.0100545	0.0070609	0.00299356	NGRUG00000001243	Ngru	0.00182	0.00259377	-0.000773773
CFRG0185	Cfra	0.0259994	0.0346841	-0.00868471	CPERKG00000000183	Cper	0.0480888	0.0503876	-0.00229882	SPPG_00196	Spun	0.0629533	0.0619201	0.0010332	BAESF_00183	Acas	0.00518224	0.00523244	-5.0199e-05	NGRUG00000001251	Ngru	0.0123692	0.0160643	-0.00369508
CFRG0186	Cfra	0.0304621	0.0238691	0.00659303	CPERKG00000000184	Cper	0.0376142	0.041758	-0.00414373	SPPG_00197	Spun	0.0928962	0.0832527	0.00964351	BAESF_00184	Acas	0.0152952	0.0318323	-0.0165371	NGRUG00000001257	Ngru	0	0.0012987	-0.0012987
CFRG0187	Cfra	0.093617	0.10908	-0.0154628	CPERKG00000000185	Cper	0.0660999	0.0765906	-0.0104907	SPPG_00198	Spun	0.0376495	0.0332241	0.0044254	BAESF_00185	Acas	0.0610607	0.0608229	0.000237814	NGRUG00000001265	Ngru	0	0	0
CFRG0188	Cfra	0.114647	0.105792	0.00885566	CPERKG00000000186	Cper	0.0808929	0.0856491	-0.00475625	SPPG_00199	Spun	0.000116023	0.000164718	-4.86948e-05	BAESF_00186	Acas	0.110022	0.121537	-0.0115153	NGRUG00000001271	Ngru	0.000231965	0.000789889	-0.000557925
CFRG0189	Cfra	0.0555804	0.0615194	-0.00593902	CPERKG00000000187	Cper	0.0433529	0.0494696	-0.00611675	SPPG_00200	Spun	0.00578616	0.00937793	-0.00359177	BAESF_00187	Acas	0.00337937	0.00631032	-0.00293095	NGRUG00000001281	Ngru	0.000660502	0.000586854	7.36475e-05
CFRG0191	Cfra	0.0381576	0.0487106	-0.010553	CPERKG00000000188	Cper	0.046337	0.0516405	-0.00530347	SPPG_00201	Spun	0	0	0	BAESF_00188	Acas	0.127751	0.12445	0.00330091	NGRUG00000001287	Ngru	0.00165153	0.00255754	-0.000906017
CFRG0192	Cfra	0.0446018	0.0566101	-0.0120083	CPERKG00000000189	Cper	0.0704153	0.0840488	-0.0136335	SPPG_00202	Spun	0.0181746	0.0232391	-0.00506442	BAESF_00189	Acas	0.00773088	0.00519751	0.00253338	NGRUG00000001293	Ngru	0.00136209	0.00156958	-0.000207496
CFRG0193	Cfra	0.0577649	0.0537757	0.0039892	CPERKG00000000190	Cper	0.0497943	0.0458716	0.00392277	SPPG_00203	Spun	0	0	0	BAESF_00190	Acas	0	0.000882613	-0.000882613	NGRUG00000001303	Ngru	0	0.000311915	-0.000311915
CFRG0194	Cfra	0.0275641	0.0329894	-0.00542527	CPERKG00000000191	Cper	0.0648968	0.0675597	-0.00266294	SPPG_00204	Spun	0.0266454	0.0236935	0.00295182	BAESF_00191	Acas	0.180492	0.146597	0.0338948	NGRUG00000001315	Ngru	0.000752445	0.00109981	-0.000347362
CFRG0195	Cfra	0.0207895	0.0246788	-0.00388936	CPERKG00000000192	Cper	0.0791464	0.0877016	-0.00855521	SPPG_00205	Spun	0.0897163	0.0892587	0.000457613	BAESF_00192	Acas	0	0	0	NGRUG00000001319	Ngru	0.00105652	0.000367512	0.000689012
CFRG0196	Cfra	0.024039	0.0243902	-0.000351237	CPERKG00000000193	Cper	0.0536038	0.0496059	0.00399789	SPPG_00206	Spun	0.0194716	0.0223819	-0.00291027	BAESF_00193	Acas	0.00953471	0.00792079	0.00161391	NGRUG00000001323	Ngru	0	0	0
CFRG0197	Cfra	0.0323347	0.0355109	-0.00317623	CPERKG00000000194	Cper	0.0390154	0.0371917	0.0018238	SPPG_00207	Spun	0.0251792	0.0234283	0.00175081	BAESF_00194	Acas	0.0414983	0.0455752	-0.00407687	NGRUG00000001328	Ngru	0	0	0
CFRG0198	Cfra	0.0305591	0.0225904	0.00796869	CPERKG00000000195	Cper	0.0847976	0.076661	0.00813657	SPPG_00208	Spun	0.0182021	0.0145101	0.00369201	BAESF_00195	Acas	0.0421702	0.0526599	-0.0104897	NGRUG00000001334	Ngru	0	0.000190585	-0.000190585
CFRG0199	Cfra	0.0322266	0.0236242	0.0086024	CPERKG00000000196	Cper	0.0721929	0.0691837	0.00300922	SPPG_00210	Spun	0.00739463	0.0102828	-0.00288815	BAESF_00196	Acas	0.0166082	0.0154486	0.00115958	NGRUG00000001342	Ngru	0.00692042	0.0160142	-0.00909382
CFRG0200	Cfra	0.0274273	0.0295247	-0.00209743	CPERKG00000000197	Cper	0.0500662	0.050614	-0.00054779	SPPG_00211	Spun	0.0318083	0.02687	0.00493827	BAESF_00197	Acas	0.0397747	0.0385342	0.00124048	NGRUG00000001348	Ngru	0	0	0
CFRG0201	Cfra	0.128764	0.140885	-0.0121213	CPERKG00000000198	Cper	0.077371	0.0961538	-0.0187828	SPPG_00212	Spun	0.0183346	0.020202	-0.00186741	BAESF_00198	Acas	0.0863799	0.0659988	0.0203811	NGRUG00000001362	Ngru	0	0.00161943	-0.00161943
CFRG0202	Cfra	0.0259472	0.0238095	0.00213766	CPERKG00000000199	Cper	0.0338226	0.0358639	-0.00204128	SPPG_00213	Spun	0.00138841	0.000254194	0.00113421	BAESF_00199	Acas	0.00075	0.000677048	7.29519e-05	NGRUG00000001371	Ngru	0.000594177	0	0.000594177
CFRG0203	Cfra	0.0120437	0.00784724	0.00419642	CPERKG00000000200	Cper	0.0528086	0.0633803	-0.0105717	SPPG_00214	Spun	0.01451	0.015985	-0.00147498	BAESF_00200	Acas	0.126938	0.140625	-0.013687	NGRUG00000001379	Ngru	0.000579039	0.00104058	-0.000461544
CFRG0204	Cfra	0.0257433	0.0276519	-0.00190851	CPERKG00000000201	Cper	0.0552824	0.054195	0.00108733	SPPG_00215	Spun	0.029196	0.0222326	0.0069634	BAESF_00201	Acas	0.105736	0.121609	-0.0158727	NGRUG00000001386	Ngru	0.00032803	0.000250878	7.71521e-05
CFRG0205	Cfra	0.0119775	0.00840967	0.0035678	CPERKG00000000202	Cper	0.0353268	0.0363539	-0.00102707	SPPG_00216	Spun	0.00598451	0.00188679	0.00409772	BAESF_00202	Acas	0.116928	0.0968097	0.0201179	NGRUG00000001393	Ngru	0.000621118	0	0.000621118
CFRG0206	Cfra	0.0119841	0.014545	-0.00256086	CPERKG00000000203	Cper	0.0587967	0.0659648	-0.00716804	SPPG_00217	Spun	0.0449664	0.0315904	0.013376	BAESF_00203	Acas	0.000236016	0	0.000236016	NGRUG00000001397	Ngru	0.00125707	0.00209497	-0.000837901
CFRG0207	Cfra	0.00867926	0.009321	-0.000641732	CPERKG00000000204	Cper	0.0735189	0.088916	-0.015397	SPPG_00218	Spun	0.0024735	0.00190961	0.000563887	BAESF_00204	Acas	0.0192378	0.0209838	-0.00174602	NGRUG00000001407	Ngru	0.0204678	0.025641	-0.00517319
CFRG0208	Cfra	0.0466376	0.0456432	0.000994415	CPERKG00000000205	Cper	0.0618751	0.0575515	0.00432358	SPPG_00219	Spun	0.0292484	0.0291333	0.000115142	BAESF_00205	Acas	0.120609	0.128866	-0.00825708	NGRUG00000001411	Ngru	0.000205973	0.000307598	-0.000101624
CFRG0209	Cfra	0.017768	0.0208898	-0.00312184	CPERKG00000000206	Cper	0.0828821	0.0745614	0.00832073	SPPG_00220	Spun	0.0128006	0.0128764	-7.58332e-05	BAESF_00206	Acas	0	0.0174966	-0.0174966	NGRUG00000001419	Ngru	0.000577868	0.000320616	0.000257252
CFRG0210_CFRG0211	Cfra	0.00062054	0.00228519	-0.00166465	CPERKG00000000207	Cper	0.0505051	0.0604134	-0.0099083	SPPG_00221	Spun	0.0104167	0.0135714	-0.00315476	BAESF_00207	Acas	0.00235798	0.00162206	0.000735925	NGRUG00000001423	Ngru	0.0017307	0.0018615	-0.000130801
CFRG0213	Cfra	0.0166943	0.0163378	0.00035647	CPERKG00000000208	Cper	0.0354098	0.0409699	-0.00556006	SPPG_00222	Spun	0.04881	0.0596621	-0.0108521	BAESF_00208	Acas	0.0428191	0.03125	0.0115691	NGRUG00000001431	Ngru	0.000318979	0	0.000318979
CFRG0215	Cfra	0.0089637	0.00723312	0.00173058	CPERKG00000000209	Cper	0.0641361	0.0776653	-0.0135292	SPPG_00223	Spun	0.0130095	0.0131484	-0.000138965	BAESF_00209	Acas	0.140625	0.141009	-0.000384056	NGRUG00000001438	Ngru	0	0	0
CFRG0216	Cfra	0.0013473	0.000337268	0.00101003	CPERKG00000000210	Cper	0.021099	0.0244892	-0.00339018	SPPG_00224	Spun	0.0457974	0.0377751	0.00802228	BAESF_00210	Acas	0.12169	0.111359	0.0103312	NGRUG00000001444	Ngru	0	0.00129366	-0.00129366
CFRG0217	Cfra	0.144706	0.148828	-0.00412249	CPERKG00000000211	Cper	0.0702724	0.0766004	-0.00632795	SPPG_00225	Spun	0.0178741	0.0182225	-0.000348437	BAESF_00211	Acas	0.0111643	0.00642202	0.00474226	NGRUG00000001448	Ngru	0.00277094	0.00289715	-0.000126215
CFRG0218	Cfra	0.025756	0.0273903	-0.00163437	CPERKG00000000212	Cper	0.0579951	0.060146	-0.00215085	SPPG_00226	Spun	0.0410628	0.0486397	-0.00757693	BAESF_00212	Acas	0.0286508	0.0280311	0.000619699	NGRUG00000001456	Ngru	0.000374111	0.00283086	-0.00245674
CFRG0219	Cfra	0.00772424	0.0104391	-0.00271487	CPERKG00000000213	Cper	0.145062	0.182909	-0.0378468	SPPG_00227	Spun	0.049753	0.0496633	8.96996e-05	BAESF_00213	Acas	0.0597802	0.045392	0.0143881	NGRUG00000001470	Ngru	0.00187266	0	0.00187266
CFRG0220	Cfra	0	0	0	CPERKG00000000214	Cper	0.00924703	0.0145867	-0.00533968	SPPG_00228	Spun	0.0138856	0.0130141	0.000871509	BAESF_00214	Acas	0	0	0	NGRUG00000001476	Ngru	0.00199302	0.00300802	-0.001015
CFRG0221	Cfra	0.0364341	0.0330138	0.00342026	CPERKG00000000215	Cper	0.0894632	0.0787832	0.0106801	SPPG_00229	Spun	0.0343279	0.0312083	0.00311956	BAESF_00215	Acas	0	0	0	NGRUG00000001482	Ngru	0	0	0
CFRG0222	Cfra	0.0272971	0.0270987	0.000198369	CPERKG00000000216	Cper	0.0234443	0.0270728	-0.00362847	SPPG_00230	Spun	0.0453668	0.0377191	0.00764769	BAESF_00216	Acas	0	0	0	NGRUG00000001492	Ngru	0.000314268	0	0.000314268
CFRG0223	Cfra	0.0773495	0.0725962	0.00475337	CPERKG00000000217	Cper	0.0305206	0.0413105	-0.0107899	SPPG_00231	Spun	0.0148423	0.0154169	-0.000574553	BAESF_00217	Acas	0.000764526	0	0.000764526	NGRUG00000001502	Ngru	0.00299057	0.00204151	0.000949057
CFRG0224	Cfra	0.0254477	0.0374715	-0.0120238	CPERKG00000000218	Cper	0.0512579	0.0421112	0.00914676	SPPG_00233	Spun	0.000343909	0	0.000343909	BAESF_00218	Acas	0.000647249	0.0104575	-0.00981027	NGRUG00000001506	Ngru	0.00041425	0	0.00041425
CFRG0225	Cfra	0.05189	0.0613155	-0.00942551	CPERKG00000000219	Cper	0.0134443	0.0109932	0.00245105	SPPG_00234	Spun	0.021384	0.0228576	-0.00147358	BAESF_00219	Acas	0	0	0	NGRUG00000001516	Ngru	0.000820345	0.000265816	0.000554528
CFRG0226	Cfra	0.205448	0.252174	-0.0467256	CPERKG00000000220	Cper	0.0430622	0.0523774	-0.00931521	SPPG_00235	Spun	0.0296575	0.0327113	-0.00305378	BAESF_00220	Acas	0.000687663	0.000688705	-1.04191e-06	NGRUG00000001523	Ngru	0.0006413	0.00113973	-0.000498431
CFRG0227	Cfra	0.158004	0.157518	0.000486258	CPERKG00000000221	Cper	0.0853081	0.0893855	-0.00407742	SPPG_00236	Spun	0.0768065	0.0761229	0.000683536	BAESF_00221	Acas	0.0722261	0.0638945	0.00833158	NGRUG00000001543	Ngru	0	0	0
CFRG0228	Cfra	0.0139386	0.0137227	0.000215876	CPERKG00000000222	Cper	0.054045	0.0453074	0.00873754	SPPG_00237	Spun	0.0969969	0.088142	0.00885485	BAESF_00222	Acas	0.00975976	0.0041841	0.00557566	NGRUG00000001547	Ngru	0	0	0
CFRG0229	Cfra	0.000772002	0.000938967	-0.000166965	CPERKG00000000223	Cper	0.115238	0.100237	0.0150005	SPPG_00238	Spun	0.000659512	0.000724244	-6.47321e-05	BAESF_00223	Acas	0.0205341	0.0153412	0.00519287	NGRUG00000001553	Ngru	0	0.00200602	-0.00200602
CFRG0230	Cfra	0.0270114	0.0305931	-0.00358175	CPERKG00000000224	Cper	0.094062	0.0968829	-0.00282089	SPPG_00239	Spun	0.00472494	0.0035016	0.00122334	BAESF_00224	Acas	0.00364842	0.00358038	6.8045e-05	NGRUG00000001561	Ngru	0.000450552	0.000431686	1.88662e-05
CFRG0231	Cfra	0.11606	0.149184	-0.0331243	CPERKG00000000225	Cper	0.0825597	0.069863	0.0126967	SPPG_00240	Spun	0.0441876	0.0505549	-0.00636724	BAESF_00225	Acas	0.171007	0.17026	0.000747405	NGRUG00000001567	Ngru	0	0	0
CFRG0232	Cfra	0.153094	0.154034	-0.000939767	CPERKG00000000226	Cper	0.0146341	0.00623053	0.00840362	SPPG_00241	Spun	0.0278232	0.024223	0.00360027	BAESF_00226	Acas	0.0166106	0.0137504	0.00286021	NGRUG00000001571	Ngru	0.000257136	0.000419815	-0.00016268
CFRG0233	Cfra	0.101754	0.100827	0.000927289	CPERKG00000000227	Cper	0.0795097	0.0968158	-0.0173061	SPPG_00242	Spun	0.084136	0.0873466	-0.00321058	BAESF_00227	Acas	0.0539334	0.052843	0.00109045	NGRUG00000001577	Ngru	0	0	0
CFRG0234	Cfra	0.140991	0.182362	-0.0413707	CPERKG00000000228	Cper	0.0424638	0.0428863	-0.000422481	SPPG_00243	Spun	0.0322203	0.0332827	-0.00106244	BAESF_00228	Acas	0.143297	0.0339506	0.109347	NGRUG00000001583	Ngru	0.000341841	0.000194477	0.000147365
CFRG0235	Cfra	0.0701468	0.0662458	0.00390105	CPERKG00000000229	Cper	0.0280258	0.035553	-0.00752725	SPPG_00244	Spun	0.0343831	0.0292442	0.00513892	BAESF_00229	Acas	0.0446126	0.0377834	0.0068292	NGRUG00000001604	Ngru	0.000674309	0	0.000674309
CFRG0236	Cfra	0.0768194	0.0747962	0.00202324	CPERKG00000000230	Cper	0.028921	0.0277353	0.00118571	SPPG_00246	Spun	0.122642	0.123077	-0.000435414	BAESF_00230	Acas	0.0226586	0.0166667	0.00599194	NGRUG00000001608	Ngru	0	0.00126823	-0.00126823
CFRG0237	Cfra	0.0147996	0.0143476	0.000451985	CPERKG00000000231	Cper	0.0961288	0.0989495	-0.00282076	SPPG_00247	Spun	0.153762	0.134287	0.019475	BAESF_00231	Acas	0.0582061	0.0501419	0.0080642	NGRUG00000001613	Ngru	0	0	0
CFRG0238	Cfra	0.0330611	0.0305098	0.00255136	CPERKG00000000232	Cper	0.0463722	0.0423333	0.00403899	SPPG_00248	Spun	0.0317372	0.024386	0.0073512	BAESF_00232	Acas	0.00864304	0.00571931	0.00292373	NGRUG00000001617	Ngru	0	0.00135501	-0.00135501
CFRG0239	Cfra	0.0233731	0.0198898	0.00348323	CPERKG00000000233	Cper	0.0204028	0.0256874	-0.00528457	SPPG_00249	Spun	0.071319	0.0741653	-0.00284628	BAESF_00233	Acas	0.0777681	0.0836804	-0.00591228	NGRUG00000001623	Ngru	0.00129828	0.000312207	0.000986072
CFRG0240	Cfra	0.0269389	0.0218124	0.00512649	CPERKG00000000234	Cper	0.0366711	0.0339286	0.00274256	SPPG_00250	Spun	0.053769	0.0710461	-0.0172772	BAESF_00234	Acas	0.00547634	0.0080965	-0.00262016	NGRUG00000001627	Ngru	0.000557258	0	0.000557258
CFRG0241	Cfra	0.02631	0.0294915	-0.00318152	CPERKG00000000235	Cper	0.0671474	0.0963636	-0.0292163	SPPG_00251	Spun	0.0425894	0.0369643	0.00562509	BAESF_00235	Acas	0.00401786	0.00484765	-0.000829788	NGRUG00000001637	Ngru	0.00536673	0.00968992	-0.0043232
CFRG0242	Cfra	0.0235557	0.0218364	0.00171934	CPERKG00000000236	Cper	0.0671315	0.0730201	-0.00588866	SPPG_00253	Spun	0.0392384	0.0333011	0.00593738	BAESF_00236	Acas	0.00549984	0.00776965	-0.00226981	NGRUG00000001645	Ngru	0.00169533	0.00171478	-1.94499e-05
CFRG0243	Cfra	0.16325	0.164477	-0.00122676	CPERKG00000000237	Cper	0.0530384	0.0480565	0.0049819	SPPG_00254	Spun	0.108765	0.108014	0.000751258	BAESF_00237	Acas	0.000154392	0.000742706	-0.000588313	NGRUG00000001657	Ngru	0.00268528	0.00197368	0.0007116
CFRG0244	Cfra	0.0186778	0.0191842	-0.000506475	CPERKG00000000238	Cper	0.0316969	0.0223921	0.00930472	SPPG_00255	Spun	0.0485893	0.0603526	-0.0117632	BAESF_00238	Acas	0.00140466	0.00290851	-0.00150386	NGRUG00000001661	Ngru	0	0	0
CFRG0245	Cfra	0.113553	0.118941	-0.00538742	CPERKG00000000239	Cper	0.032594	0.0318587	0.000735292	SPPG_00256	Spun	0.0144988	0.0199134	-0.00541466	BAESF_00239	Acas	0.0171187	0.0113669	0.00575177	NGRUG00000001667	Ngru	0	0	0
CFRG0246	Cfra	0.113271	0.120288	-0.00701726	CPERKG00000000240	Cper	0.0233296	0.0210948	0.00223479	SPPG_00257	Spun	0.0712845	0.072524	-0.0012395	BAESF_00240	Acas	0.00269654	0.00075188	0.00194466	NGRUG00000001677	Ngru	0.000805802	0.000565931	0.000239871
CFRG0247	Cfra	0.0330424	0.0328201	0.000222297	CPERKG00000000241	Cper	0.0569818	0.0519433	0.00503851	SPPG_00258	Spun	0.0558097	0.0443677	0.011442	BAESF_00241	Acas	0.101419	0.128844	-0.0274253	NGRUG00000001681	Ngru	0.00508259	0.00420561	0.000876985
CFRG0248	Cfra	0.00577022	0.00672827	-0.000958052	CPERKG00000000242	Cper	0.0503076	0.0498812	0.000426401	SPPG_00259	Spun	0.0378947	0.0414341	-0.00353939	BAESF_00242	Acas	0.0731415	0.0669792	0.00616225	NGRUG00000001689	Ngru	0.00526316	0.00540541	-0.000142248
CFRG0249	Cfra	0.134985	0.131698	0.00328697	CPERKG00000000243	Cper	0.0729239	0.0976686	-0.0247447	SPPG_00261	Spun	0.0222766	0.0200156	0.00226103	BAESF_00243	Acas	0.0192817	0.0173235	0.00195815	NGRUG00000001693	Ngru	0.00390625	0	0.00390625
CFRG0250	Cfra	0.127316	0.117245	0.0100704	CPERKG00000000244	Cper	0.0252143	0.0310881	-0.00587376	SPPG_00262	Spun	0.0284736	0.0285714	-9.78017e-05	BAESF_00244	Acas	0.0141509	0.0227273	-0.00857633	NGRUG00000001698	Ngru	0	0.000489716	-0.000489716
CFRG0251	Cfra	0.0587382	0.0599311	-0.0011929	CPERKG00000000245	Cper	0.0517732	0.0497639	0.00200934	SPPG_00263	Spun	0.00243427	0.000963391	0.00147088	BAESF_00245	Acas	0.0178874	0.0131752	0.00471217	NGRUG00000001702	Ngru	0.00191205	0.00040032	0.00151173
CFRG0252	Cfra	0.0349143	0.0353232	-0.000408948	CPERKG00000000246	Cper	0.0649351	0.0679682	-0.00303312	SPPG_00264	Spun	0.0179913	0.0133854	0.00460596	BAESF_00246	Acas	0.00235386	0.00220994	0.00014392	NGRUG00000001707	Ngru	0	0.00111607	-0.00111607
CFRG0253	Cfra	0.0080345	0.00708882	0.000945677	CPERKG00000000247	Cper	0.0751283	0.082275	-0.00714666	SPPG_00265	Spun	0.203831	0.200943	0.00288802	BAESF_00247	Acas	0.00272665	0.00372439	-0.000997742	NGRUG00000001713	Ngru	0.0071885	0.00493653	0.00225197
CFRG0254	Cfra	0.045995	0.0515061	-0.0055111	CPERKG00000000248	Cper	0.0481005	0.054191	-0.00609054	SPPG_00266	Spun	0.0127873	0.0100888	0.00269849	BAESF_00248	Acas	0.000985222	0	0.000985222	NGRUG00000001719	Ngru	0	0	0
CFRG0255	Cfra	0.0190097	0.0217885	-0.0027788	CPERKG00000000249	Cper	0.0284797	0.0299189	-0.00143921	SPPG_00267	Spun	0.0579183	0.0567244	0.00119388	BAESF_00249	Acas	0.00478927	0	0.00478927	NGRUG00000001727	Ngru	0.0011919	0	0.0011919
CFRG0256	Cfra	0.0286606	0.026803	0.00185766	CPERKG00000000250	Cper	0.0581321	0.062801	-0.00466885	SPPG_00268	Spun	0.0434462	0.0414469	0.00199937	BAESF_00250	Acas	0.0442943	0.0384615	0.00583276	NGRUG00000001731	Ngru	0.011242	0.0120293	-0.000787319
CFRG0257	Cfra	0.0251863	0.0232885	0.00189774	CPERKG00000000251	Cper	0.0310938	0.0272244	0.00386948	SPPG_00269	Spun	0.00919832	0.00698477	0.00221354	BAESF_00251	Acas	0.0516554	0.0437756	0.00787973	NGRUG00000001735	Ngru	0.00017646	0.000447427	-0.000270967
CFRG0258	Cfra	0.0139052	0.0105497	0.00335551	CPERKG00000000252	Cper	0.0823621	0.0785579	0.00380421	SPPG_00270	Spun	0.00134409	0.000596421	0.000747665	BAESF_00252	Acas	0	0.001001	-0.001001	NGRUG00000001739	Ngru	0	0	0
CFRG0259	Cfra	0.144072	0.124334	0.0197384	CPERKG00000000253	Cper	0.0403462	0.0413805	-0.00103434	SPPG_00271	Spun	0.031575	0.0298561	0.00171892	BAESF_00253	Acas	0.0880109	0.0842212	0.00378969	NGRUG00000001745	Ngru	0.0157593	0.0146735	0.0010858
CFRG0260	Cfra	0.0348028	0.0465667	-0.0117639	CPERKG00000000254	Cper	0.0572034	0.0515852	0.00561822	SPPG_00272	Spun	0.0364964	0.0399785	-0.00348214	BAESF_00254	Acas	0.0387681	0.0303682	0.00839987	NGRUG00000001761	Ngru	0	0.00055371	-0.00055371
CFRG0261	Cfra	0.0750211	0.0874832	-0.0124621	CPERKG00000000255	Cper	0.0336148	0.0315939	0.00202089	SPPG_00273	Spun	0.042807	0.0417755	0.00103156	BAESF_00255	Acas	0.000604412	0.0011544	-0.000549989	NGRUG00000001767	Ngru	0	0	0
CFRG0262	Cfra	0.0140637	0.0149371	-0.00087345	CPERKG00000000256	Cper	0.0773328	0.0792469	-0.00191409	SPPG_00274	Spun	0.0348025	0.0354054	-0.000602856	BAESF_00256	Acas	0.000138102	0.001098	-0.000959894	NGRUG00000001771	Ngru	0.000259023	0.00143266	-0.00117364
CFRG0263	Cfra	0.00479844	0.00399247	0.000805966	CPERKG00000000257	Cper	0.0752562	0.0720441	0.0032121	SPPG_00275	Spun	0.0016945	0.00304111	-0.0013466	BAESF_00257	Acas	0.139442	0.143908	-0.00446533	NGRUG00000001783	Ngru	0	0.00105042	-0.00105042
CFRG0264	Cfra	0.0583027	0.0489159	0.00938687	CPERKG00000000258	Cper	0.0753948	0.112439	-0.0370437	SPPG_00276	Spun	0.0579535	0.0636595	-0.005706	BAESF_00258	Acas	0.00024667	0.0011383	-0.000891634	NGRUG00000001787	Ngru	0.00149105	0.00392927	-0.00243822
CFRG0265	Cfra	0.0361945	0.0286346	0.0075599	CPERKG00000000259	Cper	0.0538051	0.0737705	-0.0199654	SPPG_00277	Spun	0.00194837	0.00154959	0.000398781	BAESF_00259	Acas	0.0031348	0	0.0031348	NGRUG00000001793	Ngru	0.000250188	0.000474834	-0.000224646
CFRG0266	Cfra	0.0201205	0.023833	-0.0037124	CPERKG00000000260	Cper	0.0925926	0.102004	-0.00941105	SPPG_00278	Spun	0.000715746	0.000234055	0.000481691	BAESF_00260	Acas	0.0351598	0.045098	-0.00993822	NGRUG00000001798	Ngru	0.00298954	0.00374532	-0.000755782
CFRG0267	Cfra	0.0140551	0.0200997	-0.00604462	CPERKG00000000261	Cper	0.0508736	0.0555556	-0.00468197	SPPG_00279	Spun	0.000481464	0.000275862	0.000205602	BAESF_00261	Acas	0.184028	0.196326	-0.0122983	NGRUG00000001803	Ngru	0.000988468	0.000852273	0.000136195
CFRG0268	Cfra	0	0.00227015	-0.00227015	CPERKG00000000262	Cper	0.0642292	0.0637789	0.000450349	SPPG_00280	Spun	0	0	0	BAESF_00262	Acas	0.0227979	0.0187683	0.0040296	NGRUG00000001809	Ngru	0.00448029	0.0037037	0.000776583
CFRG0269	Cfra	0.0294225	0.0389034	-0.00948093	CPERKG00000000263	Cper	0.0627997	0.0566227	0.00617698	SPPG_00281	Spun	0.0651844	0.06243	0.00275443	BAESF_00263	Acas	0.0071599	0.010582	-0.00342211	NGRUG00000001815	Ngru	0.00211416	0.0021692	-5.50325e-05
CFRG0270	Cfra	0.0396383	0.0370723	0.002566	CPERKG00000000264	Cper	0.0445515	0.0425981	0.00195342	SPPG_00283	Spun	0.0154255	0.0214903	-0.00606477	BAESF_00264	Acas	0.0547068	0.054804	-9.72715e-05	NGRUG00000001821	Ngru	0	0	0
CFRG0271	Cfra	0.0377774	0.0312648	0.00651262	CPERKG00000000265	Cper	0.0802021	0.0865935	-0.00639143	SPPG_00284	Spun	0.00919893	0.00930233	-0.000103399	BAESF_00265	Acas	0.183161	0.177686	0.00547505	NGRUG00000001827	Ngru	0.000819001	0	0.000819001
CFRG0272	Cfra	0.0556783	0.0570742	-0.00139589	CPERKG00000000266	Cper	0.0687813	0.0771208	-0.00833952	SPPG_00285	Spun	0.0876522	0.0831397	0.00451249	BAESF_00266	Acas	0.035555	0.0345715	0.000983421	NGRUG00000001831	Ngru	0.00299581	0.00256542	0.000430388
CFRG0273	Cfra	0.0801034	0.0733032	0.00680019	CPERKG00000000267	Cper	0.0492258	0.0409029	0.00832287	SPPG_00287	Spun	0.0193911	0.0183486	0.0010425	BAESF_00267	Acas	0.0039548	0.00104384	0.00291096	NGRUG00000001837	Ngru	0.00254345	0.0015	0.00104345
CFRG0274	Cfra	0.035687	0.0401994	-0.00451246	CPERKG00000000268	Cper	0.00989743	0.0140449	-0.00414752	SPPG_00288	Spun	0.000715001	0.000493157	0.000221843	BAESF_00268	Acas	0.217975	0.163511	0.054464	NGRUG00000001843	Ngru	0	0	0
CFRG0275	Cfra	0.0131601	0.0155999	-0.00243985	CPERKG00000000269	Cper	0.0540489	0.0452233	0.00882557	SPPG_00289	Spun	0.000269469	0	0.000269469	BAESF_00269	Acas	0.0730769	0.0646109	0.00846606	NGRUG00000001847	Ngru	0.0015456	0.000377786	0.00116781
CFRG0276	Cfra	0.0576181	0.0713282	-0.0137101	CPERKG00000000270	Cper	0.0429817	0.0446948	-0.0017131	SPPG_00290	Spun	0.000280662	0.000639932	-0.000359269	BAESF_00270	Acas	0.0513627	0.0557039	-0.00434125	NGRUG00000001857	Ngru	0	0	0
CFRG0277	Cfra	0.0483341	0.0564689	-0.00813479	CPERKG00000000271	Cper	0.0915538	0.0950081	-0.00345422	SPPG_00293	Spun	0.00682173	0.0075524	-0.000730679	BAESF_00271	Acas	0.0103908	0.0176032	-0.00721247	NGRUG00000001861	Ngru	0.00134228	0	0.00134228
CFRG0278	Cfra	0.128367	0.128624	-0.000256557	CPERKG00000000272	Cper	0.0390329	0.0491908	-0.0101579	SPPG_00294	Spun	0.0642073	0.0573727	0.00683461	BAESF_00272	Acas	0.0142558	0.0111111	0.00314467	NGRUG00000001866	Ngru	0.000359712	0.000390016	-3.03034e-05
CFRG0279	Cfra	0.0234286	0.034188	-0.0107595	CPERKG00000000273	Cper	0.126623	0.132184	-0.00556053	SPPG_00295	Spun	0.000367972	0.000218802	0.000149169	BAESF_00273	Acas	0.151155	0.147959	0.00319563	NGRUG00000001872	Ngru	0	0.00645161	-0.00645161
CFRG0280	Cfra	0.0110245	0.00937995	0.00164456	CPERKG00000000274	Cper	0.0184049	0.0317959	-0.013391	SPPG_00296	Spun	0.0642317	0.0590216	0.00521011	BAESF_00274	Acas	0.251679	0.257273	-0.00559369	NGRUG00000001876	Ngru	0.00622524	0.00803213	-0.00180689
CFRG0281	Cfra	0.0320892	0.0308999	0.00118932	CPERKG00000000275	Cper	0.0231355	0.0275255	-0.00438995	SPPG_00297	Spun	0.020142	0.023271	-0.00312894	BAESF_00275	Acas	0.0274063	0.0156827	0.0117236	NGRUG00000001882	Ngru	0.000636943	0.00218898	-0.00155204
CFRG0282	Cfra	0.0371528	0.0375211	-0.000368301	CPERKG00000000276	Cper	0.0433239	0.0412889	0.00203505	SPPG_00298	Spun	0.0513017	0.0505327	0.00076896	BAESF_00276	Acas	0.0285847	0.0264775	0.00210711	NGRUG00000001892	Ngru	0.001924	0.00110335	0.000820655
CFRG0283	Cfra	0.00871688	0.0106516	-0.00193475	CPERKG00000000277	Cper	0.0267765	0.0292301	-0.00245362	SPPG_00299	Spun	0	0.000205086	-0.000205086	BAESF_00277	Acas	0.00301508	0.00330033	-0.000285255	NGRUG00000001904	Ngru	0.000204457	0.000283206	-7.87487e-05
CFRG0284	Cfra	0.0450629	0.0451264	-6.34918e-05	CPERKG00000000278	Cper	0.0843882	0.0961123	-0.0117241	SPPG_00300	Spun	0.063655	0.0594796	0.00417548	BAESF_00278	Acas	0.0162532	0.021097	-0.00484384	NGRUG00000001910	Ngru	0.00576092	0.00526316	0.000497764
CFRG0285	Cfra	0.0525078	0.0445521	0.0079557	CPERKG00000000279	Cper	0.109791	0.0896861	0.0201045	SPPG_00301	Spun	0.00175747	0.000336247	0.00142122	BAESF_00279	Acas	0.0582734	0.0542254	0.00404803	NGRUG00000001916	Ngru	0.00569476	0.00343643	0.00225833
CFRG0286	Cfra	0.0853839	0.0783319	0.00705193	CPERKG00000000280	Cper	0.0832134	0.0681442	0.0150691	SPPG_00302	Spun	0	0	0	BAESF_00280	Acas	0.117534	0.110413	0.00712085	NGRUG00000001926	Ngru	0.000555042	0	0.000555042
CFRG0287	Cfra	0.077371	0.0783707	-0.000999666	CPERKG00000000281	Cper	0.0904645	0.11541	-0.0249453	SPPG_00303	Spun	0.0569196	0.0551518	0.00176787	BAESF_00281	Acas	0.142026	0.150956	-0.00893022	NGRUG00000001930	Ngru	0.000301841	0.00103093	-0.000729087
CFRG0288	Cfra	0.0413198	0.0446194	-0.00329961	CPERKG00000000282	Cper	0.0384488	0.0391801	-0.000731355	SPPG_00304	Spun	0.0223602	0.0186422	0.00371802	BAESF_00282	Acas	0.0635366	0.0605739	0.00296276	NGRUG00000001936	Ngru	0.00471698	0.0107527	-0.00603571
CFRG0289	Cfra	0.0199035	0.0228664	-0.00296284	CPERKG00000000283	Cper	0.0402961	0.0389328	0.0013633	SPPG_00305	Spun	0.0274809	0.0249019	0.00257903	BAESF_00283	Acas	0.0401976	0.038192	0.00200561	NGRUG00000001944	Ngru	0.00410116	0.00400802	9.3146e-05
CFRG0290	Cfra	0.0145533	0.0173538	-0.00280049	CPERKG00000000284	Cper	0.0793079	0.0918883	-0.0125805	SPPG_00306	Spun	0.0488506	0.0567399	-0.00788934	BAESF_00284	Acas	0.0351479	0.0203795	0.0147684	NGRUG00000001950	Ngru	0.00182882	0.00342027	-0.00159144
CFRG0291	Cfra	0.159336	0.16161	-0.00227471	CPERKG00000000285	Cper	0.0823303	0.102224	-0.0198934	SPPG_00307	Spun	0.0323529	0.035743	-0.00339003	BAESF_00285	Acas	0.164751	0.124046	0.0407052	NGRUG00000001956	Ngru	0.00233645	0.00189573	0.000440714
CFRG0292	Cfra	0.112676	0.126157	-0.0134814	CPERKG00000000286	Cper	0.0609988	0.0563849	0.00461384	SPPG_00308	Spun	0.0144688	0.0153322	-0.000863376	BAESF_00286	Acas	0.043835	0.0417582	0.00207678	NGRUG00000001961	Ngru	0	0	0
CFRG0293	Cfra	0.0558899	0.0621242	-0.00623431	CPERKG00000000287	Cper	0.0395152	0.0474585	-0.00794335	SPPG_00309	Spun	0.0410826	0.0372671	0.00381557	BAESF_00287	Acas	0.100485	0.118266	-0.0177816	NGRUG00000001965	Ngru	0.00310945	0.00191388	0.00119558
CFRG0294	Cfra	0.0681462	0.0663021	0.00184404	CPERKG00000000288	Cper	0.0683733	0.0803167	-0.0119434	SPPG_00310	Spun	0.0758844	0.0820896	-0.00620513	BAESF_00288	Acas	0.103327	0.0896818	0.0136448	NGRUG00000001970	Ngru	0.000430849	0.000578481	-0.000147632
CFRG0295	Cfra	0.0270291	0.0253915	0.0016376	CPERKG00000000289	Cper	0.0359015	0.0469113	-0.0110098	SPPG_00311	Spun	0.0221239	0.0263729	-0.00424905	BAESF_00289	Acas	0.336026	0.361062	-0.0250361	NGRUG00000001976	Ngru	0.00113507	0.00193986	-0.00080479
CFRG0296	Cfra	0.00135747	0	0.00135747	CPERKG00000000290	Cper	0.0903976	0.101154	-0.0107559	SPPG_00312	Spun	0.115158	0.117368	-0.00221041	BAESF_00290	Acas	0.0414678	0.0349051	0.00656275	NGRUG00000001984	Ngru	0.000535906	0	0.000535906
CFRG0297	Cfra	0.00746421	0.00382514	0.00363908	CPERKG00000000291	Cper	0.0888559	0.103951	-0.0150955	SPPG_00313	Spun	0.027131	0.0249336	0.00219738	BAESF_00291	Acas	0.00501253	0.00623583	-0.0012233	NGRUG00000001990	Ngru	0.000659631	0.00149209	-0.000832461
CFRG0298	Cfra	0.0114987	0.0112533	0.000245377	CPERKG00000000292	Cper	0.119188	0.122062	-0.00287391	SPPG_00314	Spun	0	0	0	BAESF_00292	Acas	0.0507655	0.0429389	0.00782658	NGRUG00000001998	Ngru	0	0.000740466	-0.000740466
CFRG0299	Cfra	0.0466844	0.051615	-0.0049306	CPERKG00000000293	Cper	0.0677966	0.0766932	-0.00889662	SPPG_00317	Spun	0	0	0	BAESF_00293	Acas	0.0308619	0.0434409	-0.012579	NGRUG00000002004	Ngru	0.0140368	0.0107955	0.00324133
CFRG0300	Cfra	0.0203391	0.017975	0.00236411	CPERKG00000000294	Cper	0.0763088	0.0881057	-0.0117969	SPPG_00318	Spun	0.000324675	0	0.000324675	BAESF_00294	Acas	0.00425246	0.00760818	-0.00335572	NGRUG00000002012	Ngru	0.00616592	0.0101892	-0.00402331
CFRG0301	Cfra	0.0364545	0.0394587	-0.00300419	CPERKG00000000295	Cper	0.0192317	0.0205479	-0.00131624	SPPG_00319	Spun	0	0	0	BAESF_00295	Acas	0.0720495	0.0756851	-0.0036356	NGRUG00000002018	Ngru	0.00557809	0.000410678	0.00516742
CFRG0303	Cfra	0.0182614	0.018589	-0.000327599	CPERKG00000000296	Cper	0.0285024	0.029799	-0.00129668	SPPG_00320	Spun	0.000359906	0	0.000359906	BAESF_00296	Acas	0.121353	0.116086	0.00526655	NGRUG00000002044	Ngru	0.00110619	0.000960615	0.00014558
CFRG0304	Cfra	0.00372243	0.00499251	-0.00127008	CPERKG00000000297	Cper	0.0922351	0.0927459	-0.00051085	SPPG_00321	Spun	0.0405872	0.044662	-0.00407483	BAESF_00297	Acas	0.213053	0.205003	0.00804998	NGRUG00000002050	Ngru	0	0	0
CFRG0305	Cfra	0.00943724	0.00705734	0.00237989	CPERKG00000000298	Cper	0.125984	0.114878	0.0111067	SPPG_00322	Spun	0.0802817	0.0803909	-0.00010923	BAESF_00298	Acas	0.127571	0.112369	0.015202	NGRUG00000002054	Ngru	0.00440205	0.00161775	0.00278431
CFRG0306	Cfra	0.0216407	0.0333428	-0.0117022	CPERKG00000000299	Cper	0.0553058	0.0559052	-0.000599465	SPPG_00323	Spun	0.0244661	0.0234118	0.0010543	BAESF_00299	Acas	0.097426	0.0814427	0.0159833	NGRUG00000002058	Ngru	0.000901713	0	0.000901713
CFRG0307	Cfra	0.0266249	0.0305793	-0.00395436	CPERKG00000000300	Cper	0.0857397	0.0909422	-0.00520249	SPPG_00324	Spun	0.0067446	0.00808683	-0.00134222	BAESF_00300	Acas	0.15516	0.14165	0.01351	NGRUG00000002065	Ngru	0.00155763	0	0.00155763
CFRG0308	Cfra	0.117511	0.126162	-0.00865058	CPERKG00000000301	Cper	0.0692547	0.0707269	-0.00147226	SPPG_00326	Spun	0.0262264	0.0231985	0.00302795	BAESF_00301	Acas	0.021256	0.0157635	0.00549249	NGRUG00000002069	Ngru	0.0149425	0.00945626	0.00548626
CFRG0309	Cfra	0.0689463	0.0818629	-0.0129167	CPERKG00000000302	Cper	0.0677966	0.0690631	-0.00126651	SPPG_00327	Spun	0.025133	0.0253598	-0.000226857	BAESF_00302	Acas	0	0.00299401	-0.00299401	NGRUG00000002073	Ngru	0.0034463	0.010453	-0.00700667
CFRG0310	Cfra	0.056959	0.0611369	-0.00417792	CPERKG00000000303	Cper	0.0894386	0.0856278	0.00381079	SPPG_00328	Spun	0.0249911	0.0205879	0.00440325	BAESF_00303	Acas	0.00141844	0	0.00141844	NGRUG00000002085	Ngru	0	0	0
CFRG0311	Cfra	0.0195878	0.0172943	0.00229343	CPERKG00000000304	Cper	0.0991736	0.0882808	0.0108927	SPPG_00329	Spun	0.0854132	0.0878873	-0.00247412	BAESF_00304	Acas	0.0861957	0.0699208	0.0162749	NGRUG00000002089	Ngru	0.00403226	0.00299401	0.00103825
CFRG0312	Cfra	0.00494568	0.00738155	-0.00243587	CPERKG00000000305	Cper	0.0421828	0.0488671	-0.00668429	SPPG_00330	Spun	0.000502955	0.000356549	0.000146406	BAESF_00305	Acas	0.104025	0.0886525	0.0153723	NGRUG00000002098	Ngru	0	0	0
CFRG0313	Cfra	0.0576335	0.0637644	-0.00613089	CPERKG00000000306	Cper	0.0351634	0.0393296	-0.00416617	SPPG_00331	Spun	0.0329543	0.028907	0.00404733	BAESF_00306	Acas	0.0993822	0.0951249	0.00425737	NGRUG00000002102	Ngru	0	0	0
CFRG0314	Cfra	0.0491046	0.0503478	-0.00124323	CPERKG00000000307	Cper	0.0653105	0.079504	-0.0141935	SPPG_00332	Spun	0.0208354	0.0257589	-0.00492345	BAESF_00307	Acas	0.0652345	0.0572178	0.00801668	NGRUG00000002106	Ngru	0	0	0
CFRG0315	Cfra	0.0493938	0.0457085	0.00368536	CPERKG00000000308	Cper	0.0349115	0.0376038	-0.00269232	SPPG_00333	Spun	0.035982	0.00705882	0.0289232	BAESF_00308	Acas	0.231839	0.203358	0.028481	NGRUG00000002110	Ngru	0.00186567	0	0.00186567
CFRG0316	Cfra	0.0500447	0.0527072	-0.00266255	CPERKG00000000309	Cper	0.0722266	0.0724548	-0.000228292	SPPG_00334	Spun	0.000745633	0.000132784	0.000612848	BAESF_00309	Acas	0.000952986	0.00133067	-0.000377686	NGRUG00000002114	Ngru	0	0	0
CFRG0317	Cfra	0.014056	0.0175712	-0.00351523	CPERKG00000000310	Cper	0.0842583	0.100879	-0.0166209	SPPG_00335	Spun	0.000334952	0.000457561	-0.000122609	BAESF_00310	Acas	0.0107846	0.0100808	0.000703785	NGRUG00000002118	Ngru	0	0	0
CFRG0318	Cfra	0.0281853	0.0229439	0.00524145	CPERKG00000000311	Cper	0.0395137	0.0396938	-0.000180163	SPPG_00336	Spun	0.0524699	0.0428062	0.00966374	BAESF_00311	Acas	0.180709	0.200225	-0.0195163	NGRUG00000002122	Ngru	0	0	0
CFRG0319	Cfra	0	0	0	CPERKG00000000312	Cper	0.037741	0.0349206	0.00282034	SPPG_00337	Spun	0.0786692	0.0708394	0.00782976	BAESF_00312	Acas	0.0285879	0.0334764	-0.00488847	NGRUG00000002128	Ngru	0.00442478	0.00706215	-0.00263737
CFRG0320	Cfra	0.0479328	0.0515137	-0.00358091	CPERKG00000000313	Cper	0.0855457	0.0794242	0.00612151	SPPG_00338	Spun	0.0856441	0.0704395	0.0152046	BAESF_00313	Acas	0.0543634	0.0593912	-0.00502786	NGRUG00000002133	Ngru	0	0	0
CFRG0321	Cfra	0.0253962	0.0293381	-0.00394194	CPERKG00000000314	Cper	0.0635919	0.0698549	-0.00626302	SPPG_00339	Spun	0.0421498	0.0525448	-0.010395	BAESF_00314	Acas	0.0685048	0.0574588	0.0110459	NGRUG00000002137	Ngru	0.000132258	0.00183007	-0.00169781
CFRG0322	Cfra	0.0555556	0.057533	-0.00197746	CPERKG00000000315	Cper	0.00985738	0.0131854	-0.003328	SPPG_00340	Spun	0.0373832	0.0392267	-0.0018435	BAESF_00315	Acas	0.000556174	0.00165289	-0.00109672	NGRUG00000002145	Ngru	0	0.0107527	-0.0107527
CFRG0323	Cfra	0.0148587	0.0145782	0.000280406	CPERKG00000000316	Cper	0.120114	0.115318	0.0047953	SPPG_00341	Spun	0.0191736	0.0244002	-0.00522661	BAESF_00316	Acas	0.00121359	0.00383142	-0.00261783	NGRUG00000002149	Ngru	0.00316122	0.00601202	-0.0028508
CFRG0324	Cfra	0.0431637	0.0422773	0.000886393	CPERKG00000000317	Cper	0.0753896	0.0765602	-0.0011706	SPPG_00342	Spun	0.0501961	0.0595659	-0.0093698	BAESF_00317	Acas	0.0530701	0.051656	0.00141403	NGRUG00000002153	Ngru	0	0	0
CFRG0325	Cfra	0.138959	0.145471	-0.00651138	CPERKG00000000318	Cper	0.0674592	0.0848132	-0.017354	SPPG_00343	Spun	0.0367265	0.0419132	-0.00518667	BAESF_00318	Acas	0.0563771	0.0485133	0.00786378	NGRUG00000002157	Ngru	0	0	0
CFRG0326	Cfra	0.000312598	0.000457038	-0.000144441	CPERKG00000000319	Cper	0.0584192	0.0654145	-0.00699526	SPPG_00344	Spun	0.06548	0.0815419	-0.0160619	BAESF_00319	Acas	0.000182815	0.000796178	-0.000613363	NGRUG00000002161	Ngru	0.00259067	0.00252685	6.38258e-05
CFRG0327	Cfra	0.0260116	0.0285395	-0.00252789	CPERKG00000000320	Cper	0.0570029	0.0524467	0.00455622	SPPG_00345	Spun	0.0829442	0.0918022	-0.00885792	BAESF_00320	Acas	0.0728597	0.0714781	0.0013816	NGRUG00000002167	Ngru	0	0.00316957	-0.00316957
CFRG0328	Cfra	0.0222642	0.0196312	0.00263298	CPERKG00000000321	Cper	0.0368111	0.0404494	-0.00363833	SPPG_00346	Spun	0.00609292	0.00256148	0.00353144	BAESF_00321	Acas	0.0825305	0.0906955	-0.00816502	NGRUG00000002173	Ngru	0.00123115	0.000377358	0.00085379
CFRG0329	Cfra	0.0408029	0.0436937	-0.00289087	CPERKG00000000322	Cper	0.0282877	0.0340693	-0.00578167	SPPG_00347	Spun	0.0727709	0.0850325	-0.0122616	BAESF_00322	Acas	0.133158	0.113879	0.0192787	NGRUG00000002183	Ngru	0.000449236	0	0.000449236
CFRG0330	Cfra	0.0206866	0.0166425	0.00404407	CPERKG00000000323	Cper	0.0334067	0.0379675	-0.00456083	SPPG_00348	Spun	0.00252525	0.00210526	0.000419989	BAESF_00323	Acas	0.0525912	0.0481336	0.00445763	NGRUG00000002193	Ngru	0	0.000907441	-0.000907441
CFRG0331	Cfra	0.0310714	0.0282578	0.00281354	CPERKG00000000324	Cper	0.0465236	0.0381344	0.00838922	SPPG_00349	Spun	0.0176285	0.0120329	0.00559554	BAESF_00324	Acas	0.059441	0.0510101	0.00843094	NGRUG00000002205	Ngru	0.00137099	0.000223464	0.00114753
CFRG0332	Cfra	0.0603734	0.0474074	0.012966	CPERKG00000000325	Cper	0.0324768	0.0401199	-0.00764312	SPPG_00350	Spun	0.000551724	0	0.000551724	BAESF_00325	Acas	0.0413136	0.0379009	0.00341268	NGRUG00000002220	Ngru	0	0	0
CFRG0333	Cfra	0.0707357	0.061959	0.00877675	CPERKG00000000326	Cper	0.0217352	0.0239199	-0.00218467	SPPG_00351	Spun	0.000339905	0.000629327	-0.000289422	BAESF_00326	Acas	0.00325945	0.00114679	0.00211266	NGRUG00000002228	Ngru	0	0.000963701	-0.000963701
CFRG0334	Cfra	0.041867	0.0434661	-0.00159902	CPERKG00000000327	Cper	0.0431525	0.0381252	0.00502724	SPPG_00352	Spun	0.00306466	0.00588078	-0.00281612	BAESF_00327	Acas	0.0588347	0.0601093	-0.00127463	NGRUG00000002234	Ngru	0.00497018	0.00624541	-0.00127523
CFRG0335	Cfra	0.0102774	0.0111596	-0.000882143	CPERKG00000000328	Cper	0.0617077	0.0680713	-0.00636366	SPPG_00353	Spun	7.38662e-05	0	7.38662e-05	BAESF_00328	Acas	0	0.00373134	-0.00373134	NGRUG00000002240	Ngru	0	0.000590667	-0.000590667
CFRG0336	Cfra	0.0398966	0.0426462	-0.00274957	CPERKG00000000329	Cper	0.055805	0.050405	0.00539996	SPPG_00354	Spun	0.00216528	0.000842223	0.00132306	BAESF_00329	Acas	0.00703011	0.00730337	-0.000273261	NGRUG00000002244	Ngru	0.00075358	0.00047259	0.00028099
CFRG0337	Cfra	0.11951	0.125751	-0.00624096	CPERKG00000000330	Cper	0.0311348	0.0404552	-0.00932048	SPPG_00355	Spun	0.0163339	0.0078125	0.00852144	BAESF_00330	Acas	0.0350448	0.0258765	0.00916836	NGRUG00000002248	Ngru	0.000738552	0.000187056	0.000551497
CFRG0338	Cfra	0.0524601	0.0533719	-0.000911808	CPERKG00000000331	Cper	0.0300594	0.0406422	-0.0105829	SPPG_00356	Spun	0.0378301	0.0453438	-0.0075137	BAESF_00331	Acas	0	0	0	NGRUG00000002260	Ngru	0	0	0
CFRG0339	Cfra	0.122124	0.134571	-0.0124469	CPERKG00000000332	Cper	0.0886495	0.093985	-0.00533542	SPPG_00357	Spun	0.015185	0.0151493	3.5631e-05	BAESF_00332	Acas	0.0842584	0.0655617	0.0186967	NGRUG00000002265	Ngru	0.00248756	0.00161987	0.000867692
CFRG0340	Cfra	0.0157015	0.0120931	0.0036084	CPERKG00000000333	Cper	0.0261866	0.0265322	-0.000345657	SPPG_00358	Spun	0.0369201	0.0333175	0.00360262	BAESF_00333	Acas	0.178707	0.156171	0.0225359	NGRUG00000002273	Ngru	0	0	0
CFRG0341	Cfra	0.0284306	0.0183358	0.0100948	CPERKG00000000334	Cper	0.0445523	0.0488467	-0.0042944	SPPG_00359	Spun	0.0502705	0.051998	-0.00172744	BAESF_00334	Acas	0.119416	0.109016	0.0103994	NGRUG00000002277	Ngru	0	0	0
CFRG0342	Cfra	0.0403528	0.0310872	0.00926555	CPERKG00000000335	Cper	0.0200299	0.0197946	0.000235283	SPPG_00360	Spun	0.0705831	0.0765391	-0.00595602	BAESF_00335	Acas	0.101071	0.0927835	0.00828785	NGRUG00000002281	Ngru	0.00197433	0.00148588	0.00048845
CFRG0343	Cfra	0.025285	0.0187092	0.00657577	CPERKG00000000336	Cper	0.0349532	0.0408834	-0.00593013	SPPG_00361	Spun	0.0345163	0.035387	-0.00087076	BAESF_00336	Acas	0.23352	0.177394	0.056126	NGRUG00000002285	Ngru	0	0.000918274	-0.000918274
CFRG0344	Cfra	0.170841	0.179627	-0.00878539	CPERKG00000000337	Cper	0.060122	0.056495	0.00362698	SPPG_00362	Spun	0.0181415	0.0229117	-0.00477022	BAESF_00337	Acas	0.155832	0.15548	0.000351473	NGRUG00000002292	Ngru	0.000765404	0.000558503	0.000206901
CFRG0345	Cfra	0.0157369	0.011529	0.00420787	CPERKG00000000338	Cper	0.0853175	0.101107	-0.0157899	SPPG_00363	Spun	0	0	0	BAESF_00338	Acas	0.0553119	0.0390417	0.0162702	NGRUG00000002300	Ngru	0	0.000855432	-0.000855432
CFRG0346	Cfra	0.0338377	0.0315301	0.00230755	CPERKG00000000339	Cper	0.038835	0.0536769	-0.0148419	SPPG_00364	Spun	0.000615511	0	0.000615511	BAESF_00339	Acas	0.0434116	0.0467675	-0.00335595	NGRUG00000002304	Ngru	0	0	0
CFRG0347	Cfra	0.00953563	0.00846272	0.00107291	CPERKG00000000340	Cper	0.116652	0.119829	-0.00317699	SPPG_00365	Spun	0	0.000333333	-0.000333333	BAESF_00340	Acas	0.023541	0.0165433	0.00699763	NGRUG00000002314	Ngru	0	0	0
CFRG0348	Cfra	0.0208634	0.0245589	-0.00369544	CPERKG00000000341	Cper	0.0983982	0.114718	-0.0163195	SPPG_00366	Spun	0.0117871	0.0137461	-0.00195893	BAESF_00341	Acas	0.0282332	0.0410822	-0.012849	NGRUG00000002326	Ngru	0	0.000726216	-0.000726216
CFRG0349	Cfra	0.0376031	0.0385761	-0.000972995	CPERKG00000000342	Cper	0.0838364	0.0988909	-0.0150546	SPPG_00367	Spun	0.102157	0.119449	-0.0172921	BAESF_00342	Acas	0.130729	0.110599	0.0201297	NGRUG00000002336	Ngru	0.00185529	0	0.00185529
CFRG0350	Cfra	0.0101142	0.0150919	-0.00497767	CPERKG00000000343	Cper	0.113106	0.126338	-0.0132324	SPPG_00368	Spun	0.0353383	0.0424593	-0.00712099	BAESF_00343	Acas	0.168809	0.161595	0.00721365	NGRUG00000002342	Ngru	0.00120265	0.00160858	-0.000405933
CFRG0351	Cfra	0.0105734	0.00418649	0.00638691	CPERKG00000000344	Cper	0.0973888	0.0961761	0.00121272	SPPG_00370	Spun	0	0.000370576	-0.000370576	BAESF_00344	Acas	0.109378	0.0840708	0.0253075	NGRUG00000002348	Ngru	0.00259067	0.00145138	0.00113929
CFRG0352	Cfra	0.0501763	0.0451306	0.0050457	CPERKG00000000345	Cper	0.0145788	0.018307	-0.00372814	SPPG_00371	Spun	0.000834864	0	0.000834864	BAESF_00345	Acas	0.116655	0.0978399	0.0188146	NGRUG00000002356	Ngru	0	0	0
CFRG0353	Cfra	0.0420675	0.0415094	0.0005581	CPERKG00000000346	Cper	0.0499819	0.0509579	-0.000975964	SPPG_00372	Spun	0.0148497	0.0165328	-0.00168304	BAESF_00346	Acas	0.0966615	0.0884422	0.00821928	NGRUG00000002360	Ngru	0	0	0
CFRG0354	Cfra	0.0770089	0.0841147	-0.0071058	CPERKG00000000347	Cper	0.0892959	0.0838269	0.00546906	SPPG_00373	Spun	0.0151207	0.0131926	0.00192813	BAESF_00347	Acas	0.00964489	0.0118662	-0.00222134	NGRUG00000002366	Ngru	0.00550964	0.00312989	0.00237975
CFRG0355	Cfra	0.112241	0.115464	-0.00322301	CPERKG00000000348	Cper	0.0256874	0.0238979	0.00178953	SPPG_00374	Spun	0.000554631	0	0.000554631	BAESF_00348	Acas	0.0304552	0.0272997	0.00315552	NGRUG00000002376	Ngru	0	0	0
CFRG0356	Cfra	0.0644164	0.0667681	-0.00235177	CPERKG00000000349	Cper	0.0186104	0.0178982	0.000712248	SPPG_00375	Spun	0.0488246	0.0470958	0.00172883	BAESF_00349	Acas	0.0315042	0.0229645	0.00853973	NGRUG00000002382	Ngru	0.000877193	0.00286533	-0.00198814
CFRG0357	Cfra	0.119025	0.123622	-0.00459674	CPERKG00000000350	Cper	0.0371801	0.0433898	-0.00620972	SPPG_00376	Spun	0.000939408	0.000812128	0.00012728	BAESF_00350	Acas	0.07852	0.0759134	0.00260656	NGRUG00000002387	Ngru	0	0	0
CFRG0358	Cfra	0.115936	0.126573	-0.0106366	CPERKG00000000351	Cper	0.0568439	0.0574424	-0.000598552	SPPG_00377	Spun	0.0216369	0.028837	-0.00720008	BAESF_00351	Acas	0.00363027	0.00300481	0.000625463	NGRUG00000002395	Ngru	0	0	0
CFRG0359	Cfra	0.0762284	0.0779982	-0.00176982	CPERKG00000000352	Cper	0.0490718	0.0535026	-0.00443088	SPPG_00378	Spun	0.088964	0.0792079	0.00975604	BAESF_00352	Acas	0.00260208	0.00722022	-0.00461813	NGRUG00000002401	Ngru	0.0023753	0.00311042	-0.000735123
CFRG0360	Cfra	0.0148011	0.00929829	0.00550282	CPERKG00000000353	Cper	0.0723505	0.0778567	-0.00550618	SPPG_00379	Spun	0.0368917	0.0342226	0.0026691	BAESF_00353	Acas	0.231019	0.184965	0.0460537	NGRUG00000002409	Ngru	0.00387097	0.00144718	0.00242379
CFRG0361	Cfra	0.0424937	0.0412729	0.00122077	CPERKG00000000354	Cper	0.0947062	0.0953637	-0.000657571	SPPG_00380	Spun	0.00111404	0.00187533	-0.000761291	BAESF_00354	Acas	0.00149645	0.0034622	-0.00196576	NGRUG00000002413	Ngru	0.0175439	0.00115875	0.0163851
CFRG0362	Cfra	0.0666207	0.069058	-0.00243727	CPERKG00000000355	Cper	0.0608811	0.0595238	0.00135731	SPPG_00381	Spun	0.0622088	0.0621329	7.58393e-05	BAESF_00355	Acas	0.0308708	0.0293985	0.00147234	NGRUG00000002421	Ngru	0.00151688	0.000892061	0.000624815
CFRG0363	Cfra	0.0118443	0.0128547	-0.00101039	CPERKG00000000356	Cper	0.107487	0.1024	0.00508703	SPPG_00382	Spun	0.0410256	0.047619	-0.00659341	BAESF_00356	Acas	0.165054	0.129082	0.035972	NGRUG00000002429	Ngru	0	0	0
CFRG0364	Cfra	0.0478915	0.0545216	-0.00663008	CPERKG00000000357	Cper	0.0810713	0.0803744	0.000696864	SPPG_00383	Spun	0.0603917	0.0536481	0.00674366	BAESF_00357	Acas	0.0434607	0.0461538	-0.00269318	NGRUG00000002433	Ngru	0.000677966	0.00112613	-0.00044816
CFRG0365	Cfra	0.0184436	0.0226741	-0.00423052	CPERKG00000000358	Cper	0.087469	0.0842727	0.0031963	SPPG_00384	Spun	0.0316233	0.0386136	-0.0069903	BAESF_00358	Acas	0.00061237	0.00471698	-0.00410461	NGRUG00000002441	Ngru	0	0	0
CFRG0366	Cfra	0.0796578	0.0950382	-0.0153803	CPERKG00000000359	Cper	0.0519829	0.0558628	-0.00387992	SPPG_00385	Spun	0.0083131	0.00842375	-0.000110653	BAESF_00359	Acas	0.0118293	0.0125348	-0.000705499	NGRUG00000002445	Ngru	0	0	0
CFRG0367	Cfra	0.0403811	0.0461837	-0.00580255	CPERKG00000000360	Cper	0.0717268	0.0700917	0.00163501	SPPG_00386	Spun	0.011236	0.0119048	-0.000668807	BAESF_00360	Acas	0.0823408	0.057971	0.0243697	NGRUG00000002455	Ngru	0	0	0
CFRG0368	Cfra	0.0680564	0.0749665	-0.00691013	CPERKG00000000361	Cper	0.051681	0.0565131	-0.00483212	SPPG_00387	Spun	0.010538	0.0121995	-0.00166156	BAESF_00361	Acas	0.276437	0.213504	0.0629331	NGRUG00000002467	Ngru	0	0	0
CFRG0369	Cfra	0.136381	0.140021	-0.00364	CPERKG00000000362	Cper	0.0508014	0.0527441	-0.00194271	SPPG_00390	Spun	0.0102107	0.0121524	-0.00194164	BAESF_00362	Acas	0.000514227	0.000519211	-4.98385e-06	NGRUG00000002473	Ngru	0	0	0
CFRG0370	Cfra	0.0302109	0.0304496	-0.000238724	CPERKG00000000363	Cper	0.0765743	0.0868035	-0.0102292	SPPG_00391	Spun	0.0813783	0.0662983	0.01508	BAESF_00363	Acas	0.175553	0.150067	0.0254859	NGRUG00000002477	Ngru	0.00361011	0	0.00361011
CFRG0371	Cfra	0.0746011	0.0833697	-0.00876859	CPERKG00000000364	Cper	0.0685714	0.0676507	0.000920752	SPPG_00392	Spun	0.0685155	0.0494777	0.0190378	BAESF_00364	Acas	0.138989	0.138564	0.000424896	NGRUG00000002481	Ngru	0	0	0
CFRG0372	Cfra	0.0132951	0.0112873	0.00200773	CPERKG00000000365	Cper	0.0524906	0.0443139	0.00817669	SPPG_00393	Spun	0.0201652	0.0214937	-0.00132849	BAESF_00365	Acas	0.0556375	0.0584491	-0.00281156	NGRUG00000002485	Ngru	0	0.0010989	-0.0010989
CFRG0373	Cfra	0.0398	0.0450357	-0.00523573	CPERKG00000000366	Cper	0.0434028	0.0388889	0.00451389	SPPG_00394	Spun	0.132941	0.134779	-0.00183823	BAESF_00366	Acas	0.0259916	0.0295375	-0.00354592	NGRUG00000002496	Ngru	0.000981354	0.000811688	0.000169666
CFRG0374	Cfra	0.0519337	0.0505503	0.00138336	CPERKG00000000367	Cper	0.030784	0.0245335	0.00625045	SPPG_00395	Spun	0.0417595	0.0453212	-0.00356161	BAESF_00367	Acas	0.0296392	0.0540541	-0.0244149	NGRUG00000002503	Ngru	0	0	0
CFRG0375	Cfra	0.0768802	0.0646146	0.0122656	CPERKG00000000368	Cper	0.0212269	0.0221617	-0.000934826	SPPG_00396	Spun	0.0217225	0.0191402	0.00258229	BAESF_00368	Acas	0.0227736	0.029572	-0.00679836	NGRUG00000002511	Ngru	0	0	0
CFRG0376	Cfra	0.0343098	0.0262995	0.00801034	CPERKG00000000369	Cper	0.0959707	0.120585	-0.0246146	SPPG_00397	Spun	0.0708946	0.0683527	0.00254192	BAESF_00369	Acas	0.00886328	0.00654762	0.00231566	NGRUG00000002515	Ngru	0.0172009	0.0138249	0.00337605
CFRG0377	Cfra	0.0775674	0.0826915	-0.00512416	CPERKG00000000370	Cper	0.0696429	0.0843806	-0.0147378	SPPG_00398	Spun	0.0649351	0.0745098	-0.00957474	BAESF_00370	Acas	0.0869863	0.0860686	0.000917738	NGRUG00000002521	Ngru	0	0	0
CFRG0378	Cfra	0.0884161	0.0910952	-0.00267911	CPERKG00000000371	Cper	0.0680299	0.0644082	0.00362169	SPPG_00399	Spun	0.0207236	0.0218612	-0.00113764	BAESF_00371	Acas	0.0983061	0.099359	-0.00105286	NGRUG00000002529	Ngru	0	0	0
CFRG0379	Cfra	0.140557	0.153923	-0.0133663	CPERKG00000000372	Cper	0.0359066	0.0372032	-0.00129652	SPPG_00400	Spun	0.0675079	0.0694904	-0.00198252	BAESF_00372	Acas	0.06466	0.0543319	0.0103281	NGRUG00000002533	Ngru	0.00939664	0.00979752	-0.000400881
CFRG0380	Cfra	0.117943	0.134433	-0.0164902	CPERKG00000000373	Cper	0.0875179	0.0958846	-0.00836667	SPPG_00402	Spun	0.0143008	0.0133671	0.000933716	BAESF_00373	Acas	0.0310628	0.037182	-0.00611924	NGRUG00000002541	Ngru	0.000956938	0.00108578	-0.000128839
CFRG0381	Cfra	0.0191212	0.0232491	-0.00412791	CPERKG00000000374	Cper	0.0629125	0.0584573	0.00445517	SPPG_00403	Spun	0.0182586	0.0203742	-0.00211562	BAESF_00374	Acas	0.108581	0.101844	0.00673642	NGRUG00000002545	Ngru	0.00818522	0.00508475	0.00310047
CFRG0382	Cfra	0.0312689	0.0279161	0.00335287	CPERKG00000000375	Cper	0.0427336	0.0465784	-0.00384478	SPPG_00404	Spun	0.0630404	0.0606952	0.00234526	BAESF_00375	Acas	0.0383061	0.0358824	0.00242377	NGRUG00000002559	Ngru	0	0.00289017	-0.00289017
CFRG0383	Cfra	0.0726573	0.0533818	0.0192755	CPERKG00000000376	Cper	0.0564726	0.057858	-0.00138539	SPPG_00405	Spun	0.0354339	0.0344271	0.00100675	BAESF_00376	Acas	0.068287	0.0818944	-0.0136074	NGRUG00000002565	Ngru	0	0.0105708	-0.0105708
CFRG0384	Cfra	0.0748622	0.067864	0.00699819	CPERKG00000000377	Cper	0.0520833	0.0548992	-0.0028159	SPPG_00406	Spun	0.0594059	0.0670635	-0.00765755	BAESF_00377	Acas	0.142071	0.127713	0.0143586	NGRUG00000002571	Ngru	0.000214041	0	0.000214041
CFRG0385	Cfra	0.0189766	0.0210297	-0.00205311	CPERKG00000000378	Cper	0.0413146	0.04464	-0.00332545	SPPG_00407	Spun	0.0254023	0.019366	0.00603631	BAESF_00378	Acas	0.00838131	0.00616787	0.00221344	NGRUG00000002579	Ngru	0	0	0
CFRG0386	Cfra	0.0287484	0.0335626	-0.00481415	CPERKG00000000379	Cper	0.0390738	0.0447958	-0.00572198	SPPG_00408	Spun	0.0579323	0.0616213	-0.00368903	BAESF_00379	Acas	0.0147021	0.0123739	0.00232821	NGRUG00000002586	Ngru	0.00184843	0.00432277	-0.00247434
CFRG0387	Cfra	0.0685197	0.0682053	0.000314411	CPERKG00000000380	Cper	0.0310225	0.0344251	-0.00340266	SPPG_00409	Spun	0.0111772	0.00997105	0.00120616	BAESF_00380	Acas	0.0718176	0.0651738	0.00664383	NGRUG00000002594	Ngru	0	0	0
CFRG0388	Cfra	0.013929	0.0173935	-0.00346446	CPERKG00000000381	Cper	0.0495896	0.0581848	-0.00859516	SPPG_00411	Spun	0.0519917	0.0474811	0.00451063	BAESF_00381	Acas	0.1492	0.134663	0.0145365	NGRUG00000002602	Ngru	0	0	0
CFRG0389	Cfra	0.0586016	0.0600997	-0.00149807	CPERKG00000000382	Cper	0.141436	0.183353	-0.041917	SPPG_00412	Spun	0.0459821	0.0376317	0.00835043	BAESF_00382	Acas	0.0514223	0.0335008	0.0179215	NGRUG00000002606	Ngru	0	0	0
CFRG0390	Cfra	0.0392475	0.0270867	0.0121608	CPERKG00000000383	Cper	0.0344681	0.0345366	-6.85003e-05	SPPG_00413	Spun	0.0207993	0.0179894	0.00280983	BAESF_00383	Acas	0.00159067	0	0.00159067	NGRUG00000002614	Ngru	0	0	0
CFRG0391	Cfra	0.0829308	0.0906344	-0.00770368	CPERKG00000000384	Cper	0.0836718	0.0890917	-0.00541989	SPPG_00414	Spun	0.0260236	0.0235404	0.00248323	BAESF_00384	Acas	0.0078125	0	0.0078125	NGRUG00000002620	Ngru	0.00141643	0.000558893	0.000857537
CFRG0392	Cfra	0.0117675	0.0159216	-0.00415411	CPERKG00000000385	Cper	0.0272421	0.0311363	-0.00389415	SPPG_00415	Spun	0.0232093	0.0214592	0.00175006	BAESF_00385	Acas	0.000779018	0.00135931	-0.000580293	NGRUG00000002629	Ngru	0.00160772	0	0.00160772
CFRG0393	Cfra	0.0890229	0.0862524	0.00277052	CPERKG00000000386	Cper	0.0526688	0.0557713	-0.00310248	SPPG_00416	Spun	0.0611583	0.0575642	0.00359404	BAESF_00386	Acas	0.0810437	0.071719	0.00932465	NGRUG00000002633	Ngru	0.00707547	0.013986	-0.00691054
CFRG0394	Cfra	0.0527106	0.0447255	0.00798506	CPERKG00000000387	Cper	0.0532808	0.06437	-0.0110893	SPPG_00417	Spun	0.0247668	0.0239669	0.000799897	BAESF_00387	Acas	0.080981	0.0727101	0.00827092	NGRUG00000002639	Ngru	0.00114025	0	0.00114025
CFRG0395	Cfra	0.0570804	0.0516014	0.00547893	CPERKG00000000388	Cper	0.0992218	0.129066	-0.0298443	SPPG_00418	Spun	0.105009	0.11068	-0.00567098	BAESF_00388	Acas	0.0673866	0.056917	0.0104696	NGRUG00000002643	Ngru	0.00277778	0.00548446	-0.00270668
CFRG0396	Cfra	0.0275292	0.0210813	0.00644795	CPERKG00000000389	Cper	0.0610782	0.0615589	-0.000480684	SPPG_00419	Spun	0.0018621	0.000476228	0.00138587	BAESF_00389	Acas	0	0	0	NGRUG00000002650	Ngru	0.00190658	0.00115141	0.000755167
CFRG0397	Cfra	0.058625	0.0589831	-0.000358073	CPERKG00000000390	Cper	0.0559385	0.0655598	-0.00962132	SPPG_00420	Spun	0.0752427	0.0704715	0.00477125	BAESF_00390	Acas	0.00104384	0	0.00104384	NGRUG00000002660	Ngru	0.000825083	0.000825764	-6.81323e-07
CFRG0398	Cfra	0.0352329	0.0416667	-0.00643375	CPERKG00000000391	Cper	0.0759241	0.0657051	0.0102189	SPPG_00421	Spun	0.0703043	0.0887548	-0.0184505	BAESF_00391	Acas	0	0	0	NGRUG00000002666	Ngru	0	0	0
CFRG0399	Cfra	0.017523	0.0246621	-0.00713914	CPERKG00000000392	Cper	0.0173533	0.0262852	-0.00893187	SPPG_00422	Spun	0.0693266	0.0719614	-0.00263479	BAESF_00392	Acas	0.000537924	0.000888099	-0.000350176	NGRUG00000002672	Ngru	0.000829531	0.00114548	-0.000315944
CFRG0400	Cfra	0.0288826	0.0339205	-0.00503787	CPERKG00000000393	Cper	0.0554294	0.060706	-0.00527669	SPPG_00423	Spun	0.0135554	0.0183922	-0.00483685	BAESF_00393	Acas	0	0	0	NGRUG00000002680	Ngru	0	0	0
CFRG0401	Cfra	0.0949266	0.102151	-0.0072239	CPERKG00000000394	Cper	0.120603	0.164319	-0.0437162	SPPG_00424	Spun	0.0545623	0.0560579	-0.00149556	BAESF_00394	Acas	0.025641	0.0163934	0.00924758	NGRUG00000002688	Ngru	0.000376506	0	0.000376506
CFRG0402	Cfra	0.0528246	0.0566145	-0.00378991	CPERKG00000000395	Cper	0.0230293	0.0245708	-0.00154141	SPPG_00425	Spun	0.0136765	0.0158172	-0.00214076	BAESF_00395	Acas	0.0879353	0.105355	-0.0174198	NGRUG00000002703	Ngru	0	0.00060241	-0.00060241
CFRG0403	Cfra	0.0120589	0.0182065	-0.00614767	CPERKG00000000396	Cper	0.0167397	0.0196281	-0.00288836	SPPG_00426	Spun	0.0180849	0.0129414	0.00514349	BAESF_00396	Acas	0.0626677	0.0487258	0.0139419	NGRUG00000002714	Ngru	0.00185529	0	0.00185529
CFRG0404	Cfra	0.00755495	0.0114769	-0.00392199	CPERKG00000000397	Cper	0.0593779	0.0599676	-0.00058964	SPPG_00428	Spun	0.0446137	0.045679	-0.0010653	BAESF_00397	Acas	0.0981155	0.0959565	0.00215892	NGRUG00000002720	Ngru	0.000794281	0	0.000794281
CFRG0405	Cfra	0.0310461	0.0363607	-0.00531462	CPERKG00000000398	Cper	0.0663377	0.0667921	-0.000454379	SPPG_00429	Spun	0.00392157	0.00184077	0.0020808	BAESF_00398	Acas	0.000279955	0.000292227	-1.22716e-05	NGRUG00000002724	Ngru	0.001386	0	0.001386
CFRG0406	Cfra	0.00758504	0.00972516	-0.00214011	CPERKG00000000399	Cper	0.0428779	0.0437443	-0.000866427	SPPG_00430	Spun	0.0768476	0.0711731	0.00567451	BAESF_00399	Acas	0.149123	0.140097	0.00902619	NGRUG00000002750	Ngru	0.00660066	0	0.00660066
CFRG0407	Cfra	0.118453	0.142511	-0.0240585	CPERKG00000000400	Cper	0.0651233	0.063141	0.00198236	SPPG_00431	Spun	0.0680804	0.0768717	-0.0087913	BAESF_00400	Acas	0.0490912	0.0453991	0.00369207	NGRUG00000002754	Ngru	0.00108225	0.00480769	-0.00372544
CFRG0408	Cfra	0.0922401	0.115408	-0.0231676	CPERKG00000000401	Cper	0.0525269	0.0547776	-0.00225073	SPPG_00432	Spun	0.037141	0.0343694	0.00277161	BAESF_00401	Acas	0.0240008	0.024608	-0.000607196	NGRUG00000002758	Ngru	0	0	0
CFRG0409	Cfra	0.0494148	0.0585256	-0.00911078	CPERKG00000000402	Cper	0.0351132	0.0439716	-0.00885835	SPPG_00433	Spun	0.0440843	0.0482245	-0.00414018	BAESF_00402	Acas	0.00753075	0.0073913	0.000139446	NGRUG00000002763	Ngru	0	0	0
CFRG0410	Cfra	0.0427711	0.050753	-0.00798196	CPERKG00000000403	Cper	0.0497894	0.0443182	0.00547117	SPPG_00434	Spun	0.0216143	0.0255201	-0.00390573	BAESF_00403	Acas	0.00087165	0.00193892	-0.00106727	NGRUG00000002769	Ngru	0.0015361	0.00295858	-0.00142248
CFRG0411	Cfra	0.0369868	0.0245835	0.0124033	CPERKG00000000404	Cper	0.0451701	0.0364336	0.00873649	SPPG_00435	Spun	0.000755858	0.00042548	0.000330378	BAESF_00404	Acas	0	0.00240964	-0.00240964	NGRUG00000002773	Ngru	0	0	0
CFRG0412	Cfra	0.00981555	0.0127664	-0.00295088	CPERKG00000000405	Cper	0.0516166	0.0517553	-0.000138776	SPPG_00436	Spun	0.0341615	0.0354244	-0.00126286	BAESF_00405	Acas	0	0	0	NGRUG00000002777	Ngru	0.000940439	0.00027465	0.000665789
CFRG0413	Cfra	0.0247185	0.0325895	-0.00787103	CPERKG00000000406	Cper	0.0180134	0.0204677	-0.00245425	SPPG_00437	Spun	0.0156616	0.0104273	0.0052343	BAESF_00406	Acas	0.0444	0.0382988	0.00610118	NGRUG00000002785	Ngru	0.00238095	0	0.00238095
CFRG0414	Cfra	0.0480958	0.0529553	-0.00485946	CPERKG00000000407	Cper	0.110045	0.0913043	0.0187404	SPPG_00439	Spun	0.0429724	0.043847	-0.000874621	BAESF_00407	Acas	0.0985325	0.0991085	-0.000576053	NGRUG00000002789	Ngru	0.00125628	0.00737619	-0.0061199
CFRG0415	Cfra	0.0287229	0.0405294	-0.0118064	CPERKG00000000408	Cper	0.108443	0.0951062	0.0133369	SPPG_00440	Spun	0.0223867	0.0210229	0.00136373	BAESF_00408	Acas	0.208054	0.220974	-0.0129201	NGRUG00000002794	Ngru	0	0	0
CFRG0416	Cfra	0.0212418	0.0196053	0.00163657	CPERKG00000000409	Cper	0.0100634	0.00970874	0.000354638	SPPG_00441	Spun	0.0551973	0.0529529	0.00224438	BAESF_00409	Acas	0.309219	0.280449	0.0287702	NGRUG00000002798	Ngru	0	0.00201207	-0.00201207
CFRG0417	Cfra	0.036018	0.0357222	0.000295799	CPERKG00000000410	Cper	0.0477518	0.047512	0.000239791	SPPG_00442	Spun	0.00683824	0.00590109	0.000937149	BAESF_00410	Acas	0.0650988	0.0571192	0.00797964	NGRUG00000002802	Ngru	0	0	0
CFRG0418	Cfra	0.0488729	0.0491771	-0.000304219	CPERKG00000000411	Cper	0.0274893	0.0236735	0.00381584	SPPG_00443	Spun	0.00342376	0.00331716	0.000106599	BAESF_00411	Acas	0.00274052	0.00264988	9.06323e-05	NGRUG00000002806	Ngru	0	0	0
CFRG0419	Cfra	0.0562534	0.0551093	0.00114409	CPERKG00000000412	Cper	0.132764	0.12592	0.00684366	SPPG_00444	Spun	0.0218603	0.0234216	-0.00156132	BAESF_00412	Acas	0.272208	0.215054	0.0571544	NGRUG00000002810	Ngru	0	0	0
CFRG0420	Cfra	0.0487948	0.0504079	-0.00161304	CPERKG00000000413	Cper	0.0549318	0.0467706	0.00816124	SPPG_00445	Spun	0.0332064	0.0307009	0.00250552	BAESF_00413	Acas	0.0566038	0.0567293	-0.000125491	NGRUG00000002814	Ngru	0	0.00250627	-0.00250627
CFRG0421	Cfra	0.0321617	0.036348	-0.00418634	CPERKG00000000414	Cper	0.056116	0.047929	0.00818702	SPPG_00446	Spun	0.0720994	0.070793	0.00130633	BAESF_00414	Acas	0.00241713	0.00148515	0.000931979	NGRUG00000002820	Ngru	0.00215517	0.0010805	0.00107468
CFRG0422	Cfra	0.0593325	0.0527523	0.00658022	CPERKG00000000415	Cper	0.0604822	0.0487942	0.0116881	SPPG_00449	Spun	0.000637186	0	0.000637186	BAESF_00415	Acas	0.00116279	0	0.00116279	NGRUG00000002825	Ngru	0.00299551	0.0030581	-6.25972e-05
CFRG0423	Cfra	0.0424377	0.0518978	-0.00946002	CPERKG00000000416	Cper	0.0986928	0.0820584	0.0166344	SPPG_00451	Spun	0.0361835	0.0313566	0.00482689	BAESF_00416	Acas	0.0242342	0.0242297	4.43913e-06	NGRUG00000002833	Ngru	0.00283554	0.00169924	0.0011363
CFRG0424	Cfra	0.00277008	0.00205691	0.000713175	CPERKG00000000417	Cper	0.0369541	0.0391072	-0.00215316	SPPG_00452	Spun	0.0820771	0.061828	0.0202491	BAESF_00417	Acas	0.272519	0.30504	-0.0325207	NGRUG00000002837	Ngru	0.00197239	0	0.00197239
CFRG0425	Cfra	0.0650167	0.070774	-0.00575731	CPERKG00000000418	Cper	0.0979955	0.105045	-0.00704896	SPPG_00453	Spun	0	0.000995025	-0.000995025	BAESF_00418	Acas	0.0100223	0.00841825	0.00160402	NGRUG00000002845	Ngru	0.0044287	0.00300793	0.00142077
CFRG0426	Cfra	0.101315	0.1	0.00131525	CPERKG00000000419	Cper	0.0838979	0.0689185	0.0149794	SPPG_00454	Spun	0.0556291	0.0584624	-0.00283322	BAESF_00419	Acas	0.104746	0.0791629	0.0255827	NGRUG00000002855	Ngru	0.00447427	0.00462963	-0.000155357
CFRG0427	Cfra	0.0578989	0.0643735	-0.00647459	CPERKG00000000420	Cper	0.0796719	0.0751622	0.00450979	SPPG_00455	Spun	0.0157659	0.0155351	0.000230879	BAESF_00420	Acas	0.000912409	0.00204499	-0.00113258	NGRUG00000002859	Ngru	0	0	0
CFRG0428	Cfra	0.0939982	0.0691328	0.0248654	CPERKG00000000421	Cper	0.123662	0.12397	-0.000307596	SPPG_00456	Spun	0.0265396	0.0216767	0.00486296	BAESF_00421	Acas	0.0729647	0.0844415	-0.0114768	NGRUG00000002865	Ngru	0.00131406	0	0.00131406
CFRG0429	Cfra	0.10468	0.103968	0.000712289	CPERKG00000000422	Cper	0.0940649	0.093369	0.000695934	SPPG_00457	Spun	0.00531208	0.00290529	0.0024068	BAESF_00422	Acas	0.0879725	0.097006	-0.00903348	NGRUG00000002869	Ngru	0.00263852	0	0.00263852
CFRG0430	Cfra	0.133765	0.111349	0.0224164	CPERKG00000000423	Cper	0.0947235	0.103264	-0.00854092	SPPG_00458	Spun	0.0314645	0.0379391	-0.00647458	BAESF_00423	Acas	0.00906589	0.01266	-0.00359408	NGRUG00000002873	Ngru	0	0	0
CFRG0431	Cfra	0.0323604	0.0301568	0.00220359	CPERKG00000000424	Cper	0.0975057	0.0991334	-0.00162778	SPPG_00459	Spun	0.000310607	0.000390269	-7.9662e-05	BAESF_00424	Acas	0.000869817	0.000567215	0.000302602	NGRUG00000002879	Ngru	0	0	0
CFRG0432	Cfra	0.129792	0.169014	-0.0392222	CPERKG00000000425	Cper	0.0439113	0.0535653	-0.00965406	SPPG_00460	Spun	0.000340483	0.000334448	6.03533e-06	BAESF_00425	Acas	0.0151307	0.0146431	0.000487599	NGRUG00000002883	Ngru	0.004004	0.00231481	0.00168919
CFRG0433	Cfra	0.0485806	0.0580511	-0.00947057	CPERKG00000000426	Cper	0.0350925	0.0351528	-6.03447e-05	SPPG_00461	Spun	0.00275229	0.00558927	-0.00283698	BAESF_00426	Acas	0.08214	0.0631521	0.0189878	NGRUG00000002889	Ngru	0.000966184	0	0.000966184
CFRG0434	Cfra	0.0661846	0.0635514	0.00263325	CPERKG00000000427	Cper	0.0333177	0.0344184	-0.00110076	SPPG_00462	Spun	0.0612903	0.0625894	-0.00129909	BAESF_00427	Acas	0.00398645	0.00387025	0.000116192	NGRUG00000002893	Ngru	0	0.000463822	-0.000463822
CFRG0435	Cfra	0.0272348	0.0304941	-0.00325927	CPERKG00000000428	Cper	0.0577543	0.0548657	0.0028886	SPPG_00463	Spun	0.011517	0.0109695	0.000547494	BAESF_00428	Acas	0.0772893	0.0793571	-0.00206783	NGRUG00000002905	Ngru	0.0117302	0.0178838	-0.00615355
CFRG0436	Cfra	0.0897285	0.0888372	0.000891244	CPERKG00000000429	Cper	0.0565849	0.0504905	0.0060944	SPPG_00464	Spun	0.071069	0.0690789	0.00199005	BAESF_00429	Acas	0.0813107	0.0702087	0.011102	NGRUG00000002909	Ngru	0	0	0
CFRG0437	Cfra	0.0605355	0.0562771	0.00425845	CPERKG00000000430	Cper	0.0641685	0.0562569	0.00791158	SPPG_00465	Spun	0.0643556	0.0642282	0.000127403	BAESF_00430	Acas	0.0288862	0.0305958	-0.00170964	NGRUG00000002914	Ngru	0	0.00346021	-0.00346021
CFRG0438	Cfra	0.0400984	0.0401151	-1.66701e-05	CPERKG00000000431	Cper	0.022835	0.021491	0.00134395	SPPG_00466	Spun	0.0186465	0.018044	0.000602547	BAESF_00431	Acas	0.000256377	0.000535906	-0.000279528	NGRUG00000002920	Ngru	0	0.000564334	-0.000564334
CFRG0439	Cfra	0.036168	0.0317558	0.00441217	CPERKG00000000432	Cper	0.0549756	0.0534776	0.00149801	SPPG_00467	Spun	0.0467362	0.0418455	0.0048907	BAESF_00432	Acas	0.0475737	0.0451878	0.00238595	NGRUG00000002927	Ngru	0	0.0015949	-0.0015949
CFRG0440	Cfra	0.00782676	0.0103099	-0.00248311	CPERKG00000000433	Cper	0.0337238	0.0410367	-0.0073129	SPPG_00468	Spun	0.00970874	0.00717008	0.00253866	BAESF_00433	Acas	0.00214056	0.00125549	0.000885071	NGRUG00000002935	Ngru	0.0036855	0.00809717	-0.00441166
CFRG0441	Cfra	0.00918477	0.00972435	-0.000539587	CPERKG00000000434	Cper	0.0267857	0.0293235	-0.00253777	SPPG_00469	Spun	0.0194784	0.0199745	-0.000496167	BAESF_00434	Acas	0.0648874	0.0587237	0.00616367	NGRUG00000002943	Ngru	0.00310827	0.00327869	-0.000170417
CFRG0442	Cfra	0.0761489	0.0788052	-0.00265627	CPERKG00000000435	Cper	0.0351577	0.0365889	-0.00143127	SPPG_00470	Spun	0.000699953	0	0.000699953	BAESF_00435	Acas	0.0323506	0.031155	0.00119558	NGRUG00000002953	Ngru	0.00642674	0.00582147	0.00060526
CFRG0443	Cfra	0.0631096	0.0748775	-0.011768	CPERKG00000000436	Cper	0.0585901	0.0710864	-0.0124963	SPPG_00471	Spun	0.0251362	0.0210479	0.00408824	BAESF_00436	Acas	0.163703	0.166343	-0.00264054	NGRUG00000002957	Ngru	0.00480769	0.00890869	-0.00410099
CFRG0444	Cfra	0.0461133	0.0526628	-0.00654946	CPERKG00000000437	Cper	0.0782499	0.0726594	0.0055905	SPPG_00472	Spun	0.0185483	0.0193874	-0.000839103	BAESF_00437	Acas	0.0622867	0.0652952	-0.00300848	NGRUG00000002963	Ngru	0.00339559	0.0102669	-0.00687135
CFRG0445	Cfra	0.142112	0.150356	-0.00824402	CPERKG00000000438	Cper	0.0406043	0.033992	0.00661238	SPPG_00473	Spun	0.0114526	0.0119332	-0.000480607	BAESF_00438	Acas	0.156977	0.133789	0.0231877	NGRUG00000002969	Ngru	0.0069541	0.00466563	0.00228847
CFRG0446	Cfra	0.127947	0.146259	-0.0183117	CPERKG00000000439	Cper	0.0587519	0.0575021	0.00124984	SPPG_00474	Spun	0.000522398	0.00145936	-0.000936965	BAESF_00439	Acas	0	NA	NA	NGRUG00000002973	Ngru	0	0	0
CFRG0447	Cfra	0.00562971	0.0070771	-0.0014474	CPERKG00000000440	Cper	0.107645	0.115957	-0.00831174	SPPG_00475	Spun	0.000238777	0.000736016	-0.000497238	BAESF_00440	Acas	0	0	0	NGRUG00000002977	Ngru	0	0.00123001	-0.00123001
CFRG0448	Cfra	0.012315	0.0166587	-0.00434367	CPERKG00000000441	Cper	0.0292891	0.0352093	-0.00592013	SPPG_00476	Spun	0.044347	0.0348189	0.00952804	BAESF_00441	Acas	0	0	0	NGRUG00000002983	Ngru	0	0.00458716	-0.00458716
CFRG0449	Cfra	0.0527458	0.0636008	-0.010855	CPERKG00000000442	Cper	0.0822072	0.0799605	0.00224669	SPPG_00477	Spun	0.000475964	0.000639205	-0.000163241	BAESF_00442	Acas	0.000483793	0	0.000483793	NGRUG00000002989	Ngru	0	0	0
CFRG0450	Cfra	0.0162583	0.0192599	-0.00300157	CPERKG00000000443	Cper	0.127	0.140873	-0.013873	SPPG_00478	Spun	0.000209424	0.00017016	3.92644e-05	BAESF_00443	Acas	0	0	0	NGRUG00000002997	Ngru	0	0.000478927	-0.000478927
CFRG0451	Cfra	0.0259163	0.0330004	-0.00708411	CPERKG00000000444	Cper	0.0117772	0.013908	-0.00213084	SPPG_00479	Spun	0.0168642	0.0202353	-0.00337112	BAESF_00444	Acas	0	0	0	NGRUG00000003005	Ngru	0	0.00065445	-0.00065445
CFRG0452	Cfra	0.058572	0.071244	-0.012672	CPERKG00000000445	Cper	0.0097561	0.00993377	-0.000177677	SPPG_00480	Spun	0.0360664	0.0402102	-0.00414389	BAESF_00445	Acas	0	0	0	NGRUG00000003009	Ngru	0	0	0
CFRG0453	Cfra	0.0681769	0.0660457	0.00213114	CPERKG00000000446	Cper	0.0453931	0.0438449	0.00154828	SPPG_00482	Spun	0.0389729	0.0404577	-0.00148484	BAESF_00446	Acas	0.207921	0.262411	-0.0544906	NGRUG00000003015	Ngru	0	0.000670916	-0.000670916
CFRG0454	Cfra	0.0260465	0.0238038	0.00224267	CPERKG00000000447	Cper	0.0610329	0.0619491	-0.000916206	SPPG_00483	Spun	0.0221942	0.0242184	-0.00202417	BAESF_00447	Acas	0.362069	0.333333	0.0287356	NGRUG00000003025	Ngru	0	0	0
CFRG0455	Cfra	0.0100081	0.00942335	0.000584782	CPERKG00000000448	Cper	0.120821	0.103809	0.0170119	SPPG_00484	Spun	0.0263232	0.0331714	-0.00684815	BAESF_00448	Acas	0.325758	0.315271	0.0104866	NGRUG00000003029	Ngru	0.00112613	0.000909091	0.000217035
CFRG0456	Cfra	0.0190297	0.0205207	-0.00149095	CPERKG00000000449	Cper	0.115407	0.112982	0.00242538	SPPG_00485	Spun	0.0378907	0.0384468	-0.000556003	BAESF_00449	Acas	0	0	0	NGRUG00000003035	Ngru	0	0	0
CFRG0457	Cfra	0.0850455	0.0861383	-0.00109274	CPERKG00000000450	Cper	0.0290012	0.0286458	0.00035537	SPPG_00486	Spun	0.0912195	0.0945764	-0.00335691	BAESF_00450	Acas	0.0466744	0.0544892	-0.00781472	NGRUG00000003039	Ngru	0	0	0
CFRG0458	Cfra	0.123881	0.120123	0.00375828	CPERKG00000000451	Cper	0.0305107	0.0253338	0.00517693	SPPG_00487	Spun	0.0308079	0.0328482	-0.00204038	BAESF_00451	Acas	0.11166	0.113327	-0.00166759	NGRUG00000003044	Ngru	0	0	0
CFRG0459	Cfra	0.164018	0.185637	-0.0216197	CPERKG00000000452	Cper	0.0388744	0.0453401	-0.00646567	SPPG_00488	Spun	0.00139838	0.000341472	0.00105691	BAESF_00452	Acas	0.213619	0.203349	0.0102701	NGRUG00000003048	Ngru	0.00152439	0.00301659	-0.0014922
CFRG0460	Cfra	0.0636861	0.0670383	-0.00335222	CPERKG00000000453	Cper	0.153212	0.165605	-0.0123933	SPPG_00489	Spun	0	0	0	BAESF_00453	Acas	0.0273859	0.0304145	-0.00302858	NGRUG00000003060	Ngru	0.00243704	0.00215916	0.000277882
CFRG0461	Cfra	0.106518	0.111952	-0.0054337	CPERKG00000000454	Cper	0.116187	0.114993	0.00119397	SPPG_00490	Spun	0.00192753	0.0018315	9.60232e-05	BAESF_00454	Acas	0.000287522	0.00175901	-0.00147149	NGRUG00000003073	Ngru	0.00409277	0.00310921	0.000983558
CFRG0462	Cfra	0.0347648	0.0444681	-0.00970323	CPERKG00000000455	Cper	0.0904072	0.0962271	-0.00581989	SPPG_00491	Spun	0.0221435	0.0278671	-0.00572361	BAESF_00455	Acas	0.109683	0.0973612	0.0123217	NGRUG00000003082	Ngru	0	0	0
CFRG0463	Cfra	0.0499036	0.0493454	0.000558177	CPERKG00000000456	Cper	0.127854	0.146586	-0.0187325	SPPG_00492	Spun	0	0.000348189	-0.000348189	BAESF_00456	Acas	0.153995	0.150725	0.00327021	NGRUG00000003088	Ngru	0	0	0
CFRG0464	Cfra	0.0352693	0.0404391	-0.00516978	CPERKG00000000457	Cper	0.0476388	0.0513545	-0.00371576	SPPG_00493	Spun	0.00820419	0.0121786	-0.00397443	BAESF_00457	Acas	0	0.000680735	-0.000680735	NGRUG00000003092	Ngru	0	0	0
CFRG0465	Cfra	0.0223901	0.0202477	0.00214246	CPERKG00000000458	Cper	0.0457225	0.0485598	-0.00283734	SPPG_00494	Spun	0.039047	0.0448746	-0.00582763	BAESF_00458	Acas	0	0	0	NGRUG00000003096	Ngru	0	0	0
CFRG0466	Cfra	0.0642794	0.0841565	-0.0198771	CPERKG00000000459	Cper	0.029106	0.0283181	0.000787951	SPPG_00495	Spun	0.000220361	0	0.000220361	BAESF_00459	Acas	0.136505	0.11561	0.0208946	NGRUG00000003100	Ngru	0.00151976	0	0.00151976
CFRG0467	Cfra	0.0259535	0.0193625	0.006591	CPERKG00000000460	Cper	0.0771605	0.0660578	0.0111027	SPPG_00496	Spun	0.0409511	0.0599691	-0.019018	BAESF_00460	Acas	0.0257083	0.0230211	0.00268716	NGRUG00000003108	Ngru	0	0.00102881	-0.00102881
CFRG0468	Cfra	0.118544	0.126462	-0.00791838	CPERKG00000000461	Cper	0.0510417	0.0534691	-0.00242746	SPPG_00497	Spun	0.065616	0.0606613	0.00495461	BAESF_00461	Acas	0.139825	0.143979	-0.00415442	NGRUG00000003114	Ngru	0.000485437	0.000562905	-7.74677e-05
CFRG0469	Cfra	0.0181115	0.0161828	0.00192866	CPERKG00000000462	Cper	0.0559742	0.0632296	-0.00725541	SPPG_00498	Spun	0.0807765	0.0717345	0.00904198	BAESF_00462	Acas	0	0.000963391	-0.000963391	NGRUG00000003120	Ngru	0	0	0
CFRG0470	Cfra	0.0368298	0.0420992	-0.00526936	CPERKG00000000463	Cper	0.0569948	0.0427543	0.0142405	SPPG_00499	Spun	0.0719298	0.0770205	-0.0050907	BAESF_00463	Acas	0.0219424	0.0153061	0.00663632	NGRUG00000003127	Ngru	0.00101729	0.00194049	-0.000923198
CFRG0471	Cfra	0.070529	0.0777126	-0.00718364	CPERKG00000000464	Cper	0.108883	0.140928	-0.0320457	SPPG_00500	Spun	0.0523844	0.0512042	0.00118023	BAESF_00464	Acas	0	0	0	NGRUG00000003135	Ngru	0	0.00134228	-0.00134228
CFRG0472	Cfra	0.0228293	0.0239186	-0.00108929	CPERKG00000000465	Cper	0.0769456	0.0770932	-0.000147625	SPPG_00501	Spun	0.0363985	0.0361548	0.000243712	BAESF_00465	Acas	0.0755437	0.0680588	0.00748491	NGRUG00000003145	Ngru	0.000518941	0.000757863	-0.000238921
CFRG0473	Cfra	0.00969127	0.0144274	-0.00473609	CPERKG00000000466	Cper	0.0133477	0.0129205	0.00042718	SPPG_00502	Spun	0.026137	0.0308456	-0.00470864	BAESF_00466	Acas	0.0359979	0.0321543	0.00384354	NGRUG00000003149	Ngru	0	0	0
CFRG0474	Cfra	0.05118	0.0564172	-0.00523723	CPERKG00000000467	Cper	0.0584978	0.0638141	-0.00531634	SPPG_00503	Spun	0.0279123	0.0294476	-0.00153528	BAESF_00467	Acas	0	0.00197922	-0.00197922	NGRUG00000003161	Ngru	0	0.000446628	-0.000446628
CFRG0475	Cfra	0.0362989	0.0434384	-0.00713943	CPERKG00000000468	Cper	0.118184	0.127238	-0.00905351	SPPG_00504	Spun	0.0558578	0.0572597	-0.0014019	BAESF_00468	Acas	0.00132701	0	0.00132701	NGRUG00000003165	Ngru	0.00250627	0.00282805	-0.000321789
CFRG0476	Cfra	0.00802515	0.00850968	-0.000484522	CPERKG00000000469	Cper	0.144886	0.1584	-0.0135136	SPPG_00505	Spun	0.149901	0.152616	-0.0027149	BAESF_00469	Acas	0	0	0	NGRUG00000003170	Ngru	0.00224551	0.00311042	-0.000864911
CFRG0477	Cfra	0.14648	0.157504	-0.0110241	CPERKG00000000470	Cper	0.052359	0.0519408	0.000418154	SPPG_00506	Spun	0.0447167	0.038017	0.00669974	BAESF_00470	Acas	0.000926784	0	0.000926784	NGRUG00000003174	Ngru	0.00160858	0.00136379	0.000244788
CFRG0478	Cfra	0.0359156	0.0445353	-0.00861977	CPERKG00000000471	Cper	0.0401494	0.0377709	0.0023785	SPPG_00509	Spun	0.0384922	0.0513491	-0.0128569	BAESF_00471	Acas	0	0	0	NGRUG00000003182	Ngru	0	0	0
CFRG0479	Cfra	0.0207958	0.0170054	0.00379038	CPERKG00000000472	Cper	0.0514978	0.0517906	-0.000292821	SPPG_00510	Spun	0.0412972	0.0381366	0.00316063	BAESF_00472	Acas	0.00925267	0.00894855	0.000304123	NGRUG00000003192	Ngru	0.000650195	0	0.000650195
CFRG0480	Cfra	0.000547046	0.000804505	-0.000257459	CPERKG00000000473	Cper	0.0823344	0.0941197	-0.0117852	SPPG_00511	Spun	0.0225206	0.0276488	-0.00512827	BAESF_00473	Acas	0.0452099	0.0454183	-0.000208424	NGRUG00000003198	Ngru	0	0	0
CFRG0481	Cfra	0.00727856	0.00839504	-0.00111648	CPERKG00000000474	Cper	0.0640681	0.0745413	-0.0104732	SPPG_00512	Spun	0.000476872	0	0.000476872	BAESF_00474	Acas	0.0995054	0.0920097	0.0074957	NGRUG00000003211	Ngru	0	0	0
CFRG0482	Cfra	0.0167235	0.0202578	-0.00353436	CPERKG00000000475	Cper	0.0251969	0.0248602	0.000336689	SPPG_00513	Spun	0.0289479	0.0309096	-0.00196171	BAESF_00475	Acas	0.157626	0.171519	-0.0138934	NGRUG00000003217	Ngru	0.0069535	0.00329897	0.00365453
CFRG0483	Cfra	0.0203685	0.0160594	0.00430907	CPERKG00000000476	Cper	0.0460583	0.0482435	-0.00218517	SPPG_00514	Spun	0.0225723	0.0157092	0.00686315	BAESF_00476	Acas	0.25	0.242604	0.00739645	NGRUG00000003223	Ngru	0.092437	0.0470219	0.045415
CFRG0484	Cfra	0.00807799	0.0175907	-0.00951269	CPERKG00000000477	Cper	0.146667	0.136722	0.00994449	SPPG_00515	Spun	0.000200481	0.000574383	-0.000373901	BAESF_00477	Acas	0.000559754	0.00112486	-0.000565106	NGRUG00000003229	Ngru	0.000203583	0.000938967	-0.000735384
CFRG0485	Cfra	0.017889	0.0310881	-0.0131991	CPERKG00000000478	Cper	0.0931759	0.0962963	-0.00312044	SPPG_00516	Spun	0.0363572	0.0346916	0.00166559	BAESF_00478	Acas	0	0	0	NGRUG00000003237	Ngru	0	0	0
CFRG0486	Cfra	0.0296024	0.039485	-0.0098826	CPERKG00000000479	Cper	0.117708	0.12963	-0.011922	SPPG_00517	Spun	0.0353403	0.0310105	0.00432986	BAESF_00479	Acas	0.0262371	0.0246117	0.00162542	NGRUG00000003241	Ngru	0	0	0
CFRG0487	Cfra	0.00807793	0.0246764	-0.0165985	CPERKG00000000480	Cper	0.0620262	0.0615466	0.000479541	SPPG_00518	Spun	0.0359732	0.0305094	0.00546383	BAESF_00480	Acas	0.200615	0.173285	0.0273294	NGRUG00000003245	Ngru	0.000440141	0	0.000440141
CFRG0488	Cfra	0.05774	0.0567809	0.000959139	CPERKG00000000481	Cper	0.0794904	0.0868183	-0.00732793	SPPG_00519	Spun	0.108774	0.105733	0.0030408	BAESF_00481	Acas	0.00993831	0.0315865	-0.0216482	NGRUG00000003251	Ngru	0.00414365	0.00589102	-0.00174737
CFRG0490	Cfra	0.0119916	0.0095991	0.00239252	CPERKG00000000482	Cper	0.0696579	0.0655596	0.00409827	SPPG_00520	Spun	0.0764509	0.0787589	-0.00230806	BAESF_00482	Acas	0.0795026	0.0870185	-0.00751599	NGRUG00000003259	Ngru	0	0	0
CFRG0491	Cfra	0.000269542	0.000793336	-0.000523794	CPERKG00000000483	Cper	0.0658139	0.0712799	-0.00546601	SPPG_00521	Spun	0.0283144	0.027917	0.000397404	BAESF_00483	Acas	0.0470328	0.0476981	-0.0006653	NGRUG00000003263	Ngru	0	0.00237342	-0.00237342
CFRG0492	Cfra	0.0357737	0.0281501	0.00762358	CPERKG00000000484	Cper	0.0898305	0.0911705	-0.00133999	SPPG_00522	Spun	0.0305416	0.0296643	0.000877237	BAESF_00484	Acas	0	0	0	NGRUG00000003269	Ngru	0.000678196	0.000980072	-0.000301876
CFRG0493	Cfra	0.0120672	0.00867723	0.00338992	CPERKG00000000485	Cper	0.0875	0.0717036	0.0157964	SPPG_00523	Spun	0.0191891	0.0174948	0.00169435	BAESF_00485	Acas	0	0	0	NGRUG00000003273	Ngru	0	0.00085034	-0.00085034
CFRG0494	Cfra	0.106479	0.0998977	0.00658144	CPERKG00000000486	Cper	0.085631	0.072536	0.013095	SPPG_00524	Spun	0.0365063	0.0305882	0.00591808	BAESF_00486	Acas	0.00700376	0.0069541	4.96552e-05	NGRUG00000003278	Ngru	0.000671592	0.00441826	-0.00374667
CFRG0495	Cfra	0.15433	0.171963	-0.0176324	CPERKG00000000487	Cper	0.00801394	0.0101911	-0.00217715	SPPG_00525	Spun	0.0542083	0.0692328	-0.0150246	BAESF_00487	Acas	0.0229606	0.0206268	0.00233375	NGRUG00000003284	Ngru	0.00533808	0.0103373	-0.00499924
CFRG0496	Cfra	0.0431683	0.0460152	-0.00284689	CPERKG00000000488	Cper	0.111497	0.126409	-0.014913	SPPG_00526	Spun	0.0404412	0.0355562	0.00488501	BAESF_00488	Acas	0.153497	0.144918	0.0085782	NGRUG00000003294	Ngru	0	0.000773096	-0.000773096
CFRG0497	Cfra	0.0243565	0.0223956	0.00196082	CPERKG00000000489	Cper	0.0774863	0.0949628	-0.0174766	SPPG_00527	Spun	0.166162	0.161818	0.00434343	BAESF_00489	Acas	0.1	0.0628571	0.0371429	NGRUG00000003302	Ngru	0	0	0
CFRG0498	Cfra	0.0655813	0.0560081	0.00957314	CPERKG00000000490	Cper	0.0517241	0.0577697	-0.00604551	SPPG_00528	Spun	0.0352709	0.0383307	-0.00305984	BAESF_00490	Acas	0.000683995	0	0.000683995	NGRUG00000003308	Ngru	0	0.000279799	-0.000279799
CFRG0499	Cfra	0.0143739	0.0172647	-0.00289075	CPERKG00000000491	Cper	0.0788321	0.0701382	0.00869397	SPPG_00529	Spun	0.0390362	0.0390918	-5.55719e-05	BAESF_00491	Acas	0.000346021	0	0.000346021	NGRUG00000003314	Ngru	0	0	0
CFRG0500	Cfra	0.0318937	0.0357143	-0.0038206	CPERKG00000000492	Cper	0.0351591	0.0336592	0.00149998	SPPG_00530	Spun	0.0332545	0.0245536	0.00870094	BAESF_00492	Acas	0.000918274	0.000413565	0.000504709	NGRUG00000003320	Ngru	0.00426439	0.00549451	-0.00123011
CFRG0501	Cfra	0.0555177	0.0621423	-0.00662456	CPERKG00000000493	Cper	0.0665644	0.064183	0.00238146	SPPG_00531	Spun	0.0208575	0.0164354	0.00442212	BAESF_00493	Acas	0	0	0	NGRUG00000003324	Ngru	0.00591716	0.00868056	-0.0027634
CFRG0502	Cfra	0.0669427	0.0715904	-0.00464768	CPERKG00000000494	Cper	0.0553406	0.0585343	-0.00319374	SPPG_00532	Spun	0.0587634	0.069163	-0.0103996	BAESF_00494	Acas	0.036783	0.0333333	0.00344971	NGRUG00000003328	Ngru	0	0	0
CFRG0503	Cfra	0.0753138	0.0682387	0.00707515	CPERKG00000000495	Cper	0.0811209	0.0738534	0.00726754	SPPG_00533	Spun	0.00570797	0.00615433	-0.000446359	BAESF_00495	Acas	0	0	0	NGRUG00000003332	Ngru	0.00175285	0.00679561	-0.00504276
CFRG0504	Cfra	0.0368572	0.0320739	0.00478329	CPERKG00000000496	Cper	0.0586885	0.0557429	0.00294566	SPPG_00534	Spun	0.0501011	0.0506243	-0.000523151	BAESF_00496	Acas	0.000199601	0	0.000199601	NGRUG00000003346	Ngru	0	0.00155763	-0.00155763
CFRG0505	Cfra	0.000942063	0	0.000942063	CPERKG00000000497	Cper	0.135207	0.148984	-0.0137774	SPPG_00535	Spun	0.0258604	0.0251142	0.000746199	BAESF_00497	Acas	0	0	0	NGRUG00000003351	Ngru	0	0	0
CFRG0506	Cfra	0.0695805	0.0595269	0.0100536	CPERKG00000000498	Cper	0.141612	0.141992	-0.000379469	SPPG_00536	Spun	0.0198572	0.0234016	-0.00354443	BAESF_00498	Acas	0	0	0	NGRUG00000003367	Ngru	0	0	0
CFRG0507	Cfra	0.0300489	0.0272306	0.00281833	CPERKG00000000499	Cper	0.035226	0.0353396	-0.000113635	SPPG_00537	Spun	0.0343542	0.0358872	-0.00153297	BAESF_00499	Acas	0	0	0	NGRUG00000003372	Ngru	0	0.000809717	-0.000809717
CFRG0508	Cfra	0.000391083	0.00142315	-0.00103207	CPERKG00000000500	Cper	0.0284738	0.0300763	-0.00160249	SPPG_00538	Spun	0.0188317	0.0216202	-0.00278855	BAESF_00500	Acas	0	0	0	NGRUG00000003380	Ngru	0.000600601	0.000500501	0.0001001
CFRG0509	Cfra	0.0226446	0.0183716	0.00427308	CPERKG00000000501	Cper	0.0608811	0.0704648	-0.00958365	SPPG_00539	Spun	0.0258532	0.0295527	-0.00369956	BAESF_00501	Acas	0	0	0	NGRUG00000003388	Ngru	0	0	0
CFRG0510	Cfra	0.0136187	0.0123576	0.0012611	CPERKG00000000502	Cper	0.0728754	0.0766657	-0.00379022	SPPG_00540	Spun	0.042798	0.045957	-0.00315898	BAESF_00502	Acas	0	0.00215983	-0.00215983	NGRUG00000003395	Ngru	0	0	0
CFRG0511	Cfra	0.015696	0.0197368	-0.00404085	CPERKG00000000503	Cper	0.0702676	0.0716737	-0.00140609	SPPG_00541	Spun	0.0705307	0.0634495	0.00708122	BAESF_00503	Acas	0.236231	0.219439	0.0167923	NGRUG00000003399	Ngru	0	0	0
CFRG0512	Cfra	0.0402389	0.0446851	-0.0044462	CPERKG00000000504	Cper	0.0704949	0.0550705	0.0154243	SPPG_00542	Spun	0.0828204	0.0757123	0.00710802	BAESF_00504	Acas	0.26673	0.224858	0.0418718	NGRUG00000003403	Ngru	0	0	0
CFRG0513	Cfra	0.101674	0.104518	-0.00284356	CPERKG00000000505	Cper	0.108583	0.107266	0.00131614	SPPG_00543	Spun	0.021419	0.0219485	-0.000529479	BAESF_00505	Acas	0.0396762	0.0407189	-0.00104271	NGRUG00000003410	Ngru	0.00127226	0	0.00127226
CFRG0514	Cfra	0.0475512	0.0473888	0.000162454	CPERKG00000000506	Cper	0.0272399	0.0332759	-0.00603598	SPPG_00544	Spun	0.0156827	0.0180638	-0.00238118	BAESF_00506	Acas	0.000779944	0	0.000779944	NGRUG00000003418	Ngru	0.0114416	0.00653595	0.0049057
CFRG0515	Cfra	0.136061	0.145558	-0.00949638	CPERKG00000000507	Cper	0.0452281	0.057042	-0.011814	SPPG_00545	Spun	0.0144243	0.0110302	0.0033941	BAESF_00507	Acas	0.0539846	0.047112	0.0068726	NGRUG00000003424	Ngru	0	0	0
CFRG0516	Cfra	0.0135764	0.012374	0.00120232	CPERKG00000000508	Cper	0.0352806	0.0376823	-0.00240169	SPPG_00546	Spun	0.0420561	0.0331047	0.00895139	BAESF_00508	Acas	0.000873744	0.00200602	-0.00113227	NGRUG00000003428	Ngru	0	0	0
CFRG0517	Cfra	0.0830016	0.0897351	-0.00673346	CPERKG00000000509	Cper	0.084321	0.0841459	0.000175128	SPPG_00547	Spun	0.0448886	0.0380294	0.00685921	BAESF_00509	Acas	0.0063486	0.00671488	-0.00036628	NGRUG00000003433	Ngru	0	0	0
CFRG0518	Cfra	0.0577307	0.0642783	-0.00654759	CPERKG00000000510	Cper	0.0459888	0.0550512	-0.00906249	SPPG_00548	Spun	0.0363935	0.0456996	-0.0093061	BAESF_00510	Acas	0.0457247	0.0438963	0.00182842	NGRUG00000003441	Ngru	0.00568182	0	0.00568182
CFRG0519	Cfra	0.0688816	0.0654394	0.00344222	CPERKG00000000511	Cper	0.102657	0.100221	0.00243593	SPPG_00549	Spun	0.0135652	0.011069	0.00249623	BAESF_00511	Acas	0.0157426	0.0119973	0.00374531	NGRUG00000003446	Ngru	0.00367478	0.00462963	-0.000954848
CFRG0520	Cfra	0.120059	0.106698	0.0133603	CPERKG00000000512	Cper	0.0481081	0.0434783	0.00462985	SPPG_00550	Spun	0.0310388	0.0305512	0.000487617	BAESF_00512	Acas	0.0131021	0.00669643	0.00640569	NGRUG00000003459	Ngru	0	0	0
CFRG0521	Cfra	0.041162	0.0429509	-0.00178893	CPERKG00000000513	Cper	0.0186818	0.0251096	-0.00642783	SPPG_00551	Spun	0.00078416	0.000666519	0.000117641	BAESF_00513	Acas	0.00116754	0.00077821	0.000389332	NGRUG00000003463	Ngru	0	0	0
CFRG0522	Cfra	0.0689655	0.0767186	-0.00775305	CPERKG00000000514	Cper	0.0151811	0.0192448	-0.00406373	SPPG_00552	Spun	0.0422748	0.0391617	0.00311306	BAESF_00514	Acas	0.0457127	0.0416667	0.00404607	NGRUG00000003467	Ngru	0.00108225	0.00203114	-0.000948893
CFRG0523	Cfra	0.02139	0.0170469	0.00434316	CPERKG00000000515	Cper	0.102041	0.103239	-0.00119805	SPPG_00553	Spun	0.102258	0.111507	-0.00924889	BAESF_00515	Acas	0.0462006	0.0545455	-0.00834485	NGRUG00000003471	Ngru	0	0.000492854	-0.000492854
CFRG0524	Cfra	0.0237573	0.0177289	0.00602837	CPERKG00000000516	Cper	0.0339071	0.0323322	0.00157489	SPPG_00554	Spun	0.053325	0.0515922	0.00173277	BAESF_00516	Acas	0.265705	0.236467	0.0292382	NGRUG00000003485	Ngru	0	0	0
CFRG0525	Cfra	0.0224607	0.0233754	-0.000914688	CPERKG00000000517	Cper	0.0639859	0.0756339	-0.011648	SPPG_00555	Spun	0.02905	0.0294118	-0.000361722	BAESF_00517	Acas	0.0485405	0.0405559	0.00798463	NGRUG00000003492	Ngru	0	0.000805802	-0.000805802
CFRG0526	Cfra	0.0141768	0.0140993	7.74851e-05	CPERKG00000000518	Cper	0.0397323	0.0424591	-0.00272676	SPPG_00556	Spun	0.032124	0.0255639	0.00656005	BAESF_00518	Acas	0.0616197	0.0508278	0.010792	NGRUG00000003498	Ngru	0	0.000475059	-0.000475059
CFRG0527	Cfra	0.0281805	0.0297964	-0.00161589	CPERKG00000000519	Cper	0.043838	0.0525784	-0.00874036	SPPG_00557	Spun	0.0599549	0.0660793	-0.00612435	BAESF_00519	Acas	0.0510789	0.0415949	0.00948401	NGRUG00000003502	Ngru	0.0014771	0.000540833	0.000936272
CFRG0528	Cfra	0.0743845	0.0808632	-0.00647874	CPERKG00000000520	Cper	0.0345131	0.0492834	-0.0147703	SPPG_00558	Spun	0.0288838	0.0293412	-0.000457433	BAESF_00520	Acas	0.0825465	0.0773372	0.0052092	NGRUG00000003508	Ngru	0	0	0
CFRG0529	Cfra	0.126947	0.118047	0.0088997	CPERKG00000000521	Cper	0.0439338	0.0480528	-0.004119	SPPG_00559	Spun	0.0502869	0.0574873	-0.00720038	BAESF_00521	Acas	0.000573723	0.00105708	-0.000483359	NGRUG00000003515	Ngru	0	0	0
CFRG0530	Cfra	0.194245	0.196629	-0.00238461	CPERKG00000000522	Cper	0.0673029	0.0505171	0.0167858	SPPG_00560	Spun	0.037196	0.0415081	-0.00431213	BAESF_00522	Acas	0.0175994	0.0086077	0.00899169	NGRUG00000003519	Ngru	0.00204918	0.00326264	-0.00121346
CFRG0531	Cfra	0.0663498	0.0664528	-0.000102986	CPERKG00000000523	Cper	0.0712264	0.0784924	-0.00726598	SPPG_00561	Spun	0.0446815	0.0540835	-0.00940202	BAESF_00523	Acas	0.195033	0.167935	0.0270981	NGRUG00000003525	Ngru	0.00159172	0.00346921	-0.00187749
CFRG0532	Cfra	0.061392	0.0564972	0.00489481	CPERKG00000000524	Cper	0.119865	0.119482	0.000383554	SPPG_00562	Spun	0.0739735	0.0875053	-0.0135317	BAESF_00524	Acas	0.0655925	0.0613123	0.00428017	NGRUG00000003533	Ngru	0.00120919	0	0.00120919
CFRG0533	Cfra	0.13736	0.113869	0.0234908	CPERKG00000000525	Cper	0.0143747	0.0128109	0.00156385	SPPG_00563	Spun	0.0333966	0.0301585	0.00323812	BAESF_00525	Acas	0.0385375	0.0302653	0.00827221	NGRUG00000003537	Ngru	0.000390168	0.0004995	-0.000109333
CFRG0534	Cfra	0.140825	0.133709	0.00711549	CPERKG00000000526	Cper	0.0643225	0.0584551	0.00586736	SPPG_00564	Spun	0	0.000441891	-0.000441891	BAESF_00526	Acas	0.0994803	0.0982143	0.00126604	NGRUG00000003555	Ngru	0.00419287	0.00337079	0.000822086
CFRG0535	Cfra	0.15534	0.1	0.0553398	CPERKG00000000527	Cper	0.0347473	0.0419072	-0.00715991	SPPG_00565	Spun	0.0259322	0.0225363	0.00339592	BAESF_00527	Acas	0.00329489	0	0.00329489	NGRUG00000003563	Ngru	0	0	0
CFRG0536	Cfra	0.0823125	0.0750827	0.00722977	CPERKG00000000528	Cper	0.0558473	0.0531476	0.00269968	SPPG_00566	Spun	0.125465	0.125126	0.000339043	BAESF_00528	Acas	0.0332	0.0222363	0.0109637	NGRUG00000003567	Ngru	0.000450653	0.000682594	-0.00023194
CFRG0537	Cfra	0.228395	0.239835	-0.0114402	CPERKG00000000529	Cper	0.0618182	0.064448	-0.00262978	SPPG_00567	Spun	0.0409761	0.0379487	0.00302734	BAESF_00529	Acas	0	0.00144928	-0.00144928	NGRUG00000003571	Ngru	0.00304507	0	0.00304507
CFRG0538	Cfra	0.145287	0.138476	0.00681015	CPERKG00000000530	Cper	0.0509906	0.0551193	-0.00412877	SPPG_00568	Spun	0.0457686	0.0407757	0.00499283	BAESF_00530	Acas	0	0	0	NGRUG00000003575	Ngru	0	0	0
CFRG0539	Cfra	0.0220101	0.0180191	0.00399108	CPERKG00000000531	Cper	0.0854537	0.0881954	-0.00274171	SPPG_00569	Spun	0.0360135	0.031009	0.0050045	BAESF_00531	Acas	0.233739	0.224539	0.00919971	NGRUG00000003583	Ngru	0.00508201	0.00465357	0.000428437
CFRG0540	Cfra	0.0441989	0.0370828	0.00711608	CPERKG00000000532	Cper	0.0798458	0.0857143	-0.00586847	SPPG_00570	Spun	0.0962451	0.0776183	0.0186269	BAESF_00532	Acas	0.356214	0.329384	0.0268297	NGRUG00000003591	Ngru	0.00708104	0.00487013	0.00221091
CFRG0541	Cfra	0	0.00105932	-0.00105932	CPERKG00000000533	Cper	0.042186	0.0468165	-0.00463048	SPPG_00571	Spun	0.0436904	0.0477669	-0.00407654	BAESF_00533	Acas	0.0895663	0.0810088	0.00855752	NGRUG00000003595	Ngru	0.000259471	0.000258799	6.71508e-07
CFRG0542	Cfra	0.000614251	0.000646831	-3.25799e-05	CPERKG00000000534	Cper	0.0332185	0.0338527	-0.000634195	SPPG_00572	Spun	0.0337344	0.0382537	-0.00451931	BAESF_00534	Acas	0.075659	0.0708783	0.00478071	NGRUG00000003600	Ngru	0.00322928	0.00340136	-0.000172082
CFRG0543	Cfra	0.04585	0.0539777	-0.00812769	CPERKG00000000535	Cper	0.0198444	0.0197619	8.256e-05	SPPG_00573	Spun	0.0329468	0.0373511	-0.00440438	BAESF_00535	Acas	0.0477271	0.0500519	-0.00232481	NGRUG00000003610	Ngru	0	0.000620732	-0.000620732
CFRG0544	Cfra	0.0443469	0.0409071	0.0034398	CPERKG00000000536	Cper	0.0317902	0.0260731	0.00571709	SPPG_00574	Spun	0.0578023	0.0581513	-0.000348973	BAESF_00536	Acas	0.0516138	0.0599262	-0.00831248	NGRUG00000003616	Ngru	0	0	0
CFRG0545	Cfra	0.0169589	0.0188824	-0.00192358	CPERKG00000000537	Cper	0.0613956	0.0552147	0.0061809	SPPG_00575	Spun	0.0404674	0.0481139	-0.00764656	BAESF_00537	Acas	0.0909091	0.0822488	0.00866026	NGRUG00000003628	Ngru	0	0	0
CFRG0546	Cfra	0.0320921	0.0419932	-0.00990114	CPERKG00000000538	Cper	0.0625416	0.0576798	0.00486174	SPPG_00576	Spun	0.0587604	0.0432126	0.0155478	BAESF_00538	Acas	0.134165	0.121613	0.0125527	NGRUG00000003632	Ngru	0	0	0
CFRG0547	Cfra	0.0783032	0.069058	0.00924511	CPERKG00000000539	Cper	0.0629872	0.0617597	0.00122749	SPPG_00577	Spun	0.0165866	0.0144798	0.0021068	BAESF_00539	Acas	0.141781	0.106212	0.0355682	NGRUG00000003638	Ngru	0	0.00107296	-0.00107296
CFRG0548	Cfra	0.019084	0.0165048	0.00257921	CPERKG00000000540	Cper	0.103844	0.0987973	0.0050467	SPPG_00578	Spun	0.0274096	0.02414	0.00326956	BAESF_00540	Acas	0.176678	0.154031	0.0226472	NGRUG00000003642	Ngru	0	0	0
CFRG0549	Cfra	0.0164835	0.0139467	0.00253679	CPERKG00000000541	Cper	0.0670047	0.0648283	0.00217645	SPPG_00579	Spun	0.0294522	0.0250279	0.00442426	BAESF_00541	Acas	0.072573	0.0673973	0.00517578	NGRUG00000003648	Ngru	0	0	0
CFRG0550	Cfra	0.0991978	0.10007	-0.000871845	CPERKG00000000542	Cper	0.0581655	0.0493238	0.00884176	SPPG_00580	Spun	0.039084	0.0372807	0.0018033	BAESF_00542	Acas	0.244924	0.252081	-0.007157	NGRUG00000003656	Ngru	0	0.000570125	-0.000570125
CFRG0551	Cfra	0.070426	0.0767092	-0.00628322	CPERKG00000000543	Cper	0.0456107	0.0457686	-0.00015782	SPPG_00581	Spun	0.00103252	0	0.00103252	BAESF_00543	Acas	0.25489	0.232349	0.0225404	NGRUG00000003660	Ngru	0	0	0
CFRG0552	Cfra	0.0128276	0.0169027	-0.00407507	CPERKG00000000544	Cper	0.0893526	0.085	0.00435259	SPPG_00582	Spun	0.0181578	0.025191	-0.0070332	BAESF_00544	Acas	0.0645235	0.058024	0.00649949	NGRUG00000003664	Ngru	0	0.00236407	-0.00236407
CFRG0553	Cfra	0.00593758	0.00534628	0.000591296	CPERKG00000000545	Cper	0.0456482	0.0476062	-0.00195804	SPPG_00583	Spun	0.0639756	0.0605559	0.00341971	BAESF_00545	Acas	0.0612476	0.0496689	0.0115788	NGRUG00000003670	Ngru	0.00383632	0.00859375	-0.00475743
CFRG0554	Cfra	0.0674523	0.0642774	0.00317493	CPERKG00000000546	Cper	0.0278408	0.0252361	0.00260468	SPPG_00584	Spun	0.0561756	0.0511866	0.004989	BAESF_00546	Acas	0.00273758	0.00157978	0.0011578	NGRUG00000003675	Ngru	0.00181324	0.00157542	0.000237813
CFRG0555	Cfra	0.000657246	0.000727273	-7.00266e-05	CPERKG00000000547	Cper	0.0289429	0.0372608	-0.00831794	SPPG_00585	Spun	0.0231984	0.0232657	-6.72309e-05	BAESF_00547	Acas	0.0710919	0.0593003	0.0117916	NGRUG00000003685	Ngru	0.0017301	0.00626174	-0.00453164
CFRG0556	Cfra	0.114208	0.112191	0.00201608	CPERKG00000000548	Cper	0.0523508	0.068314	-0.0159632	SPPG_00586	Spun	0.0728761	0.0644607	0.00841539	BAESF_00548	Acas	0.0582451	0.0684736	-0.0102285	NGRUG00000003691	Ngru	0.000556483	0.0010015	-0.000445019
CFRG0557	Cfra	0.0245464	0.0255684	-0.00102199	CPERKG00000000549	Cper	0.0990523	0.109422	-0.0103702	SPPG_00587	Spun	0.108534	0.0984764	0.0100575	BAESF_00549	Acas	0.000698162	0.000566893	0.000131268	NGRUG00000003706	Ngru	0	0.000908265	-0.000908265
CFRG0558	Cfra	0.0890145	0.0921256	-0.0031111	CPERKG00000000550	Cper	0.0652278	0.0719359	-0.00670804	SPPG_00588	Spun	0.0841417	0.0769971	0.0071446	BAESF_00550	Acas	0.131058	0.128972	0.0020864	NGRUG00000003710	Ngru	0.0102389	0.0105263	-0.000287408
CFRG0559	Cfra	0.00883695	0.00676372	0.00207324	CPERKG00000000551	Cper	0.0554442	0.0469974	0.00844683	SPPG_00589	Spun	0.0112615	0.0175366	-0.00627506	BAESF_00551	Acas	0.00166945	0.000317058	0.00135239	NGRUG00000003716	Ngru	0	0	0
CFRG0560	Cfra	0.165133	0.153667	0.0114658	CPERKG00000000552	Cper	0.0718256	0.0887883	-0.0169627	SPPG_00590	Spun	0.0526316	0.0492452	0.00338634	BAESF_00552	Acas	0.0144021	0.00847458	0.00592755	NGRUG00000003723	Ngru	0.00133333	0.000736377	0.000596956
CFRG0561	Cfra	0.127284	0.101256	0.0260276	CPERKG00000000553	Cper	0.0476863	0.044214	0.00347236	SPPG_00591	Spun	0.0125192	0.0126043	-8.5064e-05	BAESF_00553	Acas	0.318863	0.303879	0.0149841	NGRUG00000003728	Ngru	0	0	0
CFRG0562	Cfra	0.000401188	0.000457928	-5.67404e-05	CPERKG00000000554	Cper	0.0211196	0.0320271	-0.0109075	SPPG_00593	Spun	0.0129306	0.0141468	-0.00121617	BAESF_00554	Acas	0.0611648	0.0597926	0.00137227	NGRUG00000003739	Ngru	0.00206612	0.00121507	0.000851049
CFRG0563	Cfra	0.0408668	0.0585946	-0.0177278	CPERKG00000000555	Cper	0.0822967	0.113142	-0.0308452	SPPG_00594	Spun	0.0913108	0.094097	-0.00278627	BAESF_00555	Acas	0.194516	0.188285	0.00623178	NGRUG00000003745	Ngru	0.00239808	0.0038835	-0.00148541
CFRG0564	Cfra	0.0618783	0.065761	-0.00388271	CPERKG00000000556	Cper	0.0581062	0.0651485	-0.00704229	SPPG_00595	Spun	0.0185551	0.0226347	-0.0040796	BAESF_00556	Acas	0.00243337	0.00339821	-0.000964836	NGRUG00000003750	Ngru	0.001002	0.00230061	-0.00129861
CFRG0565	Cfra	0.0141621	0.0136093	0.0005528	CPERKG00000000557	Cper	0.0647709	0.0602825	0.00448847	SPPG_00597	Spun	0.00262271	0.00112867	0.00149404	BAESF_00557	Acas	0.229089	0.219361	0.00972842	NGRUG00000003756	Ngru	0.00822368	0.00373599	0.00448769
CFRG0566	Cfra	0.0789863	0.0700082	0.00897814	CPERKG00000000558	Cper	0.0472637	0.0612245	-0.0139608	SPPG_00598	Spun	0.109484	0.102326	0.00715838	BAESF_00558	Acas	0.0197112	0.0190909	0.000620299	NGRUG00000003762	Ngru	0.00401606	0	0.00401606
CFRG0567	Cfra	0.0393671	0.0391881	0.000178954	CPERKG00000000559	Cper	0.0547085	0.0526887	0.00201986	SPPG_00599	Spun	0.0729245	0.0718826	0.00104182	BAESF_00559	Acas	0.00208478	0.0013089	0.000775881	NGRUG00000003768	Ngru	0.0010846	0.000816993	0.000267605
CFRG0568	Cfra	0.0336584	0.0310831	0.00257533	CPERKG00000000560	Cper	0.032809	0.0308661	0.00194285	SPPG_00600	Spun	0.0416412	0.0507546	-0.00911336	BAESF_00560	Acas	0.000387898	0.000693001	-0.000305103	NGRUG00000003772	Ngru	0	0.000604961	-0.000604961
CFRG0569	Cfra	0.0250641	0.0306802	-0.00561602	CPERKG00000000561	Cper	0.0868286	0.0890136	-0.00218508	SPPG_00601	Spun	0.125398	0.144489	-0.0190905	BAESF_00561	Acas	0.000926441	0.00101044	-8.40006e-05	NGRUG00000003776	Ngru	0	0	0
CFRG0570	Cfra	0.023155	0.0189115	0.0042435	CPERKG00000000562	Cper	0.0337579	0.0350073	-0.00124947	SPPG_00602	Spun	0.0383373	0.0440785	-0.00574119	BAESF_00562	Acas	0.00105152	0	0.00105152	NGRUG00000003783	Ngru	0.000867303	0	0.000867303
CFRG0571	Cfra	0.0421962	0.0396855	0.00251073	CPERKG00000000563	Cper	0.0516224	0.0652542	-0.0136318	SPPG_00603	Spun	0.0365314	0.0372085	-0.000677097	BAESF_00563	Acas	0.00146628	0.0032	-0.00173372	NGRUG00000003791	Ngru	0	0.000521921	-0.000521921
CFRG0572	Cfra	0.0441455	0.041246	0.00289951	CPERKG00000000564	Cper	0.0995025	0.0878553	0.0116472	SPPG_00604	Spun	0.0597878	0.0558059	0.00398196	BAESF_00564	Acas	0	0	0	NGRUG00000003797	Ngru	0	0.000909918	-0.000909918
CFRG0573	Cfra	0.0539056	0.0549602	-0.00105461	CPERKG00000000565	Cper	0.0804754	0.0853629	-0.00488746	SPPG_00605	Spun	0.0181671	0.023199	-0.00503195	BAESF_00565	Acas	0.0812788	0.0744102	0.00686862	NGRUG00000003801	Ngru	0.0034153	0.00789266	-0.00447736
CFRG0574	Cfra	0.0674523	0.0582775	0.00917479	CPERKG00000000566	Cper	0.0948617	0.107201	-0.0123396	SPPG_00606	Spun	0.0141515	0.0165819	-0.00243037	BAESF_00566	Acas	0.0467192	0.0609463	-0.0142271	NGRUG00000003811	Ngru	0.001998	0.0015083	0.000489706
CFRG0575	Cfra	0.0152703	0.0120918	0.00317854	CPERKG00000000567	Cper	0.0503692	0.0456836	0.00468562	SPPG_00607	Spun	0.00840588	0.00913242	-0.000726536	BAESF_00567	Acas	0.0849435	0.0839378	0.00100567	NGRUG00000003817	Ngru	0.000352671	0	0.000352671
CFRG0576	Cfra	0.0461036	0.0524345	-0.00633083	CPERKG00000000568	Cper	0.0424178	0.0365485	0.00586931	SPPG_00608	Spun	0.0121188	0.0110497	0.00106904	BAESF_00568	Acas	0.100446	0.119151	-0.018705	NGRUG00000003821	Ngru	0	0	0
CFRG0577	Cfra	0.0163959	0.0113747	0.00502122	CPERKG00000000569	Cper	0.0141557	0.0171771	-0.00302141	SPPG_00609	Spun	0.117787	0.11127	0.0065177	BAESF_00569	Acas	0	0	0	NGRUG00000003829	Ngru	0	0	0
CFRG0578	Cfra	0.00664452	0.00549954	0.00114498	CPERKG00000000570	Cper	0.0668482	0.0646246	0.00222365	SPPG_00610	Spun	0.0524345	0.0432264	0.00920808	BAESF_00570	Acas	0.000457247	0.00141044	-0.00095319	NGRUG00000003835	Ngru	0.000479616	0.000668003	-0.000188386
CFRG0579	Cfra	0.0204265	0.0194066	0.00101991	CPERKG00000000571	Cper	0.0270243	0.0276293	-0.000605048	SPPG_00611	Spun	0	0.0004158	-0.0004158	BAESF_00571	Acas	0	0	0	NGRUG00000003849	Ngru	0.000730994	0	0.000730994
CFRG0580	Cfra	0.222749	0.230061	-0.00731253	CPERKG00000000572	Cper	0.029981	0.0459325	-0.0159515	SPPG_00612	Spun	0.0284842	0.0344339	-0.00594969	BAESF_00572	Acas	0.000894614	0.00966851	-0.00877389	NGRUG00000003859	Ngru	0	0	0
CFRG0581	Cfra	0.00781691	0.0126842	-0.00486729	CPERKG00000000573	Cper	0.0597411	0.0713778	-0.0116367	SPPG_00613	Spun	0.000649491	0	0.000649491	BAESF_00573	Acas	0.0741573	0.0537313	0.020426	NGRUG00000003865	Ngru	0.000439174	0.00062422	-0.000185045
CFRG0582	Cfra	0.00330033	0.00189036	0.00140997	CPERKG00000000574	Cper	0.0808314	0.0931587	-0.0123273	SPPG_00614	Spun	0	0	0	BAESF_00574	Acas	0.00394529	0.00580552	-0.00186022	NGRUG00000003877	Ngru	0.00247985	0.00117786	0.00130199
CFRG0583	Cfra	0.0232266	0.0202696	0.00295701	CPERKG00000000575	Cper	0.0583016	0.0588524	-0.000550731	SPPG_00615	Spun	0.0389882	0.0416821	-0.0026939	BAESF_00575	Acas	0.00970378	0.0155039	-0.0058001	NGRUG00000003883	Ngru	0.000750188	0	0.000750188
CFRG0584	Cfra	0.019324	0.0235513	-0.00422728	CPERKG00000000576	Cper	0.0473075	0.0554113	-0.00810376	SPPG_00616	Spun	0.0359755	0.0280781	0.00789743	BAESF_00576	Acas	0.0627041	0.063689	-0.000984884	NGRUG00000003888	Ngru	0.000322997	0.0010395	-0.000716504
CFRG0585	Cfra	0.0101432	0.0155141	-0.00537096	CPERKG00000000577	Cper	0.0853982	0.0756616	0.00973666	SPPG_00617	Spun	0.000439432	0.000650195	-0.000210763	BAESF_00577	Acas	0.00135777	0.00246812	-0.00111035	NGRUG00000003894	Ngru	0.000296296	0.000297265	-9.68864e-07
CFRG0586	Cfra	0.0216845	0.0238178	-0.00213334	CPERKG00000000578	Cper	0.0428514	0.0473602	-0.00450883	SPPG_00618	Spun	0.0120934	0.012348	-0.000254578	BAESF_00578	Acas	0.00109085	0.00121175	-0.000120902	NGRUG00000003900	Ngru	0.00141443	0.00286041	-0.00144598
CFRG0587	Cfra	0.00168067	0.00123457	0.000446104	CPERKG00000000579	Cper	0.0878713	0.0723443	0.015527	SPPG_00619	Spun	0.0805085	0.0882579	-0.00774939	BAESF_00579	Acas	0.000986193	0	0.000986193	NGRUG00000003906	Ngru	0	0	0
CFRG0588	Cfra	0	0	0	CPERKG00000000580	Cper	0.0603569	0.074912	-0.0145551	SPPG_00620	Spun	0.036857	0.0452929	-0.00843588	BAESF_00580	Acas	0.00225056	0.00234467	-9.41032e-05	NGRUG00000003910	Ngru	0.00100908	0.00117509	-0.000166006
CFRG0589	Cfra	0.0346675	0.0414853	-0.00681777	CPERKG00000000581	Cper	0.0389105	0.0416802	-0.00276973	SPPG_00621	Spun	0.0725536	0.0819062	-0.0093526	BAESF_00581	Acas	0.0452229	0.044789	0.000433955	NGRUG00000003916	Ngru	0.0015674	0.00208659	-0.000519196
CFRG0590	Cfra	0.0150798	0.0157215	-0.000641731	CPERKG00000000582	Cper	0.0188472	0.0125536	0.00629363	SPPG_00622	Spun	0.0441916	0.0440737	0.000117938	BAESF_00582	Acas	0.245648	0.234848	0.0107995	NGRUG00000003924	Ngru	0	0	0
CFRG0591	Cfra	0.0888985	0.10024	-0.0113416	CPERKG00000000583	Cper	0.0548996	0.0605889	-0.00568926	SPPG_00623	Spun	0.0459134	0.0491912	-0.00327777	BAESF_00583	Acas	0.186187	0.17802	0.00816742	NGRUG00000003928	Ngru	0	0	0
CFRG0592	Cfra	0.0239565	0.0285627	-0.00460625	CPERKG00000000584	Cper	0.0738916	0.0717489	0.00214275	SPPG_00624	Spun	0.0395556	0.0376388	0.00191672	BAESF_00584	Acas	0.0497908	0.0310326	0.0187582	NGRUG00000003932	Ngru	0.000942951	0.000906618	3.63331e-05
CFRG0593	Cfra	0.0118299	0.0132761	-0.00144617	CPERKG00000000585	Cper	0.0860041	0.09	-0.00399594	SPPG_00625	Spun	0.0225261	0.0258293	-0.00330311	BAESF_00585	Acas	0.00501308	0.00944444	-0.00443137	NGRUG00000003936	Ngru	0.0016835	0.00450741	-0.0028239
CFRG0594	Cfra	0.0144812	0.0121789	0.00230228	CPERKG00000000586	Cper	0.0725738	0.0886863	-0.0161124	SPPG_00626	Spun	0	0.00159574	-0.00159574	BAESF_00586	Acas	0.00256246	0	0.00256246	NGRUG00000003942	Ngru	0.00458453	0.00527295	-0.000688426
CFRG0595	Cfra	0.0754889	0.0918319	-0.016343	CPERKG00000000587	Cper	0.0689871	0.0704225	-0.00143546	SPPG_00627	Spun	0.0794277	0.0851915	-0.00576381	BAESF_00587	Acas	0.146393	0.12743	0.018963	NGRUG00000003952	Ngru	0	0	0
CFRG0596	Cfra	0.0808081	0.0714286	0.00937951	CPERKG00000000588	Cper	0.061356	0.0579025	0.00345352	SPPG_00628	Spun	0.00880401	0.0101508	-0.0013468	BAESF_00588	Acas	0.249271	0.230009	0.0192622	NGRUG00000003956	Ngru	0	0	0
CFRG0597	Cfra	0.122086	0.115451	0.00663499	CPERKG00000000589	Cper	0.0490342	0.0470207	0.0020135	SPPG_00629	Spun	0.029033	0.0171406	0.0118925	BAESF_00589	Acas	0.0314763	0.0293293	0.00214699	NGRUG00000003961	Ngru	0	0	0
CFRG0598	Cfra	0.0845318	0.0859081	-0.00137622	CPERKG00000000590	Cper	0.0930385	0.0972603	-0.00422175	SPPG_00630	Spun	0.0590567	0.047252	0.0118047	BAESF_00590	Acas	0.000877039	0.00137049	-0.00049345	NGRUG00000003965	Ngru	0.000187688	0.000408664	-0.000220976
CFRG0599	Cfra	0.0827223	0.0979053	-0.015183	CPERKG00000000591	Cper	0.0627021	0.0695157	-0.00681355	SPPG_00631	Spun	0.0139462	0.0183104	-0.00436427	BAESF_00591	Acas	0.0579462	0.0598396	-0.00189339	NGRUG00000003971	Ngru	0.000423191	0	0.000423191
CFRG0600	Cfra	0.0195481	0.0184719	0.00107619	CPERKG00000000592	Cper	0.0811966	0.0745716	0.00662502	SPPG_00632	Spun	0.0416328	0.0439328	-0.00230003	BAESF_00592	Acas	0.0386785	0.0391335	-0.000454988	NGRUG00000003975	Ngru	0	0.00292826	-0.00292826
CFRG0601	Cfra	0.0156527	0.0134416	0.00221111	CPERKG00000000593	Cper	0.0436109	0.0468211	-0.00321018	SPPG_00633	Spun	0.048157	0.0521881	-0.00403114	BAESF_00593	Acas	0.00318896	0.00428266	-0.00109369	NGRUG00000003981	Ngru	0	0	0
CFRG0602	Cfra	0.00137514	0.000774493	0.000600644	CPERKG00000000594	Cper	0.0465616	0.0461237	0.000437954	SPPG_00634	Spun	0.0278864	0.0259965	0.00188988	BAESF_00594	Acas	0	0	0	NGRUG00000003985	Ngru	0	0.00075188	-0.00075188
CFRG0603	Cfra	0.0468726	0.049176	-0.00230335	CPERKG00000000595	Cper	0.142369	0.138003	0.00436625	SPPG_00635	Spun	0.0383933	0.0359215	0.00247173	BAESF_00595	Acas	0.0845808	0.0746714	0.00990939	NGRUG00000003989	Ngru	0.00141283	0.000243013	0.00116982
CFRG0604	Cfra	0.025556	0.0225529	0.00300309	CPERKG00000000596	Cper	0.0617938	0.0768887	-0.0150949	SPPG_00638	Spun	0	0.000113611	-0.000113611	BAESF_00596	Acas	0.0647983	0.0455396	0.0192587	NGRUG00000004001	Ngru	0.000214408	0.000208073	6.33499e-06
CFRG0605	Cfra	0.0561555	0.0652325	-0.00907697	CPERKG00000000597	Cper	0.0373322	0.0363743	0.000957893	SPPG_00640	Spun	0.0280794	0.0221557	0.00592374	BAESF_00597	Acas	0.136032	0.111888	0.0241443	NGRUG00000004007	Ngru	0	0.00688073	-0.00688073
CFRG0606	Cfra	0.120192	0.123904	-0.0037112	CPERKG00000000598	Cper	0.0294118	0.0271287	0.00228304	SPPG_00641	Spun	0.00148837	0.000140805	0.00134757	BAESF_00598	Acas	0.0281433	0.0232186	0.00492477	NGRUG00000004015	Ngru	0.0040201	0.0062273	-0.0022072
CFRG0607	Cfra	0.0677864	0.066786	0.00100036	CPERKG00000000599	Cper	0.0794176	0.0721936	0.00722403	SPPG_00643	Spun	0.0316465	0.0299521	0.0016944	BAESF_00599	Acas	0.029679	0.0299156	-0.000236578	NGRUG00000004032	Ngru	0	0	0
CFRG0608	Cfra	0.104276	0.113475	-0.00919923	CPERKG00000000600	Cper	0.0292879	0.0324848	-0.00319691	SPPG_00644	Spun	0.0245873	0.0254144	-0.00082708	BAESF_00600	Acas	0.0851708	0.0895785	-0.00440768	NGRUG00000004038	Ngru	0	0	0
CFRG0609	Cfra	0.167765	0.182156	-0.014391	CPERKG00000000601	Cper	0.02421	0.0262318	-0.00202176	SPPG_00645	Spun	0.0642487	0.0784094	-0.0141607	BAESF_00601	Acas	0.0317769	0.0311355	0.000641382	NGRUG00000004042	Ngru	0	0	0
CFRG0610	Cfra	0.090374	0.0919332	-0.00155923	CPERKG00000000602	Cper	0.0322581	0.0399877	-0.00772963	SPPG_00646	Spun	0.000501065	0.000148699	0.000352366	BAESF_00602	Acas	0.0136238	0.0120232	0.00160055	NGRUG00000004047	Ngru	0.00853333	0.0105758	-0.00204246
CFRG0611	Cfra	0.042215	0.0510002	-0.0087851	CPERKG00000000603	Cper	0.0809108	0.0848214	-0.00391067	SPPG_00648	Spun	0.153984	0.163053	-0.00906902	BAESF_00603	Acas	0.0210748	0.0155131	0.00556169	NGRUG00000004061	Ngru	0.000649351	0.000772201	-0.00012285
CFRG0612	Cfra	0.0395053	0.0496141	-0.0101088	CPERKG00000000604	Cper	0.0868394	0.0870065	-0.000167068	SPPG_00649	Spun	0.00404108	0.00570547	-0.00166439	BAESF_00604	Acas	0.0657361	0.0622191	0.00351693	NGRUG00000004069	Ngru	0.000942507	0	0.000942507
CFRG0613	Cfra	0.0189341	0.0209009	-0.00196671	CPERKG00000000605	Cper	0.0160256	0.0208469	-0.00482126	SPPG_00650	Spun	0.000587544	0.000236183	0.000351361	BAESF_00605	Acas	0.131301	0.106746	0.0245556	NGRUG00000004074	Ngru	0	0.000600781	-0.000600781
CFRG0614	Cfra	0.0150879	0.0183528	-0.00326488	CPERKG00000000606	Cper	0.0573322	0.0678952	-0.0105631	SPPG_00651	Spun	0.0855542	0.0924231	-0.00686885	BAESF_00606	Acas	0.000275824	0.00123115	-0.000955324	NGRUG00000004091	Ngru	0	0.000414938	-0.000414938
CFRG0615	Cfra	0.04998	0.054591	-0.00461095	CPERKG00000000607	Cper	0.0458906	0.0434436	0.00244699	SPPG_00652	Spun	0.054884	0.06606	-0.0111761	BAESF_00607	Acas	0.0588901	0.0671031	-0.00821296	NGRUG00000004099	Ngru	0.000847817	0.000367782	0.000480035
CFRG0616	Cfra	0.074502	0.0957923	-0.0212903	CPERKG00000000608	Cper	0.0270672	0.0209299	0.00613731	SPPG_00653	Spun	0.0255688	0.0293204	-0.00375159	BAESF_00608	Acas	0.136071	0.119446	0.0166244	NGRUG00000004113	Ngru	0	0.00140647	-0.00140647
CFRG0617	Cfra	0.0415076	0.0429376	-0.00142995	CPERKG00000000609	Cper	0.0806223	0.0852619	-0.00463953	SPPG_00654	Spun	0.0206282	0.0223661	-0.00173787	BAESF_00609	Acas	0.100392	0.0887912	0.0116011	NGRUG00000004121	Ngru	0	0.00171527	-0.00171527
CFRG0618	Cfra	0.0448097	0.0523205	-0.00751083	CPERKG00000000610	Cper	0.0560928	0.0572473	-0.00115442	SPPG_00655	Spun	0.0154308	0.0200278	-0.00459699	BAESF_00610	Acas	0.0338581	0.0268615	0.00699665	NGRUG00000004125	Ngru	0	0.000515996	-0.000515996
CFRG0619	Cfra	0.0232446	0.0236887	-0.000444082	CPERKG00000000611	Cper	0.0590829	0.0561936	0.00288929	SPPG_00656	Spun	0.0150103	0.0154599	-0.000449637	BAESF_00611	Acas	0.0538821	0.0670844	-0.0132024	NGRUG00000004129	Ngru	0.00580552	0.0188679	-0.0130624
CFRG0620	Cfra	0.0227418	0.0263873	-0.00364548	CPERKG00000000612	Cper	0.0817344	0.0810489	0.000685496	SPPG_00657	Spun	0.0288003	0.0461264	-0.0173262	BAESF_00612	Acas	0.151571	0.142494	0.00907753	NGRUG00000004135	Ngru	0.00247175	0	0.00247175
CFRG0621	Cfra	0.0201555	0.0234205	-0.00326496	CPERKG00000000613	Cper	0.0611909	0.0476778	0.0135131	SPPG_00658	Spun	0.0145859	0.0121622	0.00242369	BAESF_00613	Acas	0.0796948	0.0766088	0.003086	NGRUG00000004139	Ngru	0.000374251	0	0.000374251
CFRG0622	Cfra	0.0179456	0.0188805	-0.000934895	CPERKG00000000614	Cper	0.0187757	0.0169921	0.00178359	SPPG_00659	Spun	0.0249436	0.0233482	0.00159539	BAESF_00614	Acas	0.0560114	0.0595903	-0.0035789	NGRUG00000004145	Ngru	0.00613497	0.0133259	-0.00719096
CFRG0623	Cfra	0.111983	0.118259	-0.00627632	CPERKG00000000615	Cper	0.0469511	0.0431002	0.00385094	SPPG_00660	Spun	0.0722047	0.0790763	-0.00687158	BAESF_00615	Acas	0.00123677	0.00114635	9.04226e-05	NGRUG00000004153	Ngru	0.00337584	0.00869285	-0.00531701
CFRG0624	Cfra	0.0254167	0.031402	-0.00598537	CPERKG00000000616	Cper	0.0348964	0.0387689	-0.00387247	SPPG_00661	Spun	0.0577137	0.0580624	-0.000348724	BAESF_00616	Acas	0.000103072	0.000784109	-0.000681037	NGRUG00000004159	Ngru	0.00169779	0.000657895	0.0010399
CFRG0625	Cfra	0.0223279	0.0205344	0.00179354	CPERKG00000000617	Cper	0.0219178	0.0250338	-0.00311597	SPPG_00662	Spun	0.0015873	0.00136193	0.000225368	BAESF_00617	Acas	0.121479	0.134078	-0.0125993	NGRUG00000004169	Ngru	0.000665779	0	0.000665779
CFRG0626	Cfra	0.0557668	0.0576271	-0.00186033	CPERKG00000000618	Cper	0.0257708	0.030887	-0.00511619	SPPG_00663	Spun	0.026919	0.0239453	0.00297371	BAESF_00618	Acas	0.0262523	0.0176231	0.00862924	NGRUG00000004175	Ngru	0.000783699	0	0.000783699
CFRG0627	Cfra	0.0361031	0.0513505	-0.0152475	CPERKG00000000619	Cper	0.104176	0.13798	-0.0338041	SPPG_00664	Spun	0.0141333	0.0152022	-0.00106889	BAESF_00619	Acas	0.105881	0.0921947	0.0136859	NGRUG00000004181	Ngru	0	0.000331345	-0.000331345
CFRG0628	Cfra	0.132743	0.121486	0.0112574	CPERKG00000000620	Cper	0.133439	0.13061	0.00282934	SPPG_00665	Spun	0.0329877	0.0317058	0.00128198	BAESF_00620	Acas	0.292948	0.277989	0.0149596	NGRUG00000004196	Ngru	0	0.00120773	-0.00120773
CFRG0629	Cfra	0.0141273	0.0119924	0.00213492	CPERKG00000000621	Cper	0.0849195	0.0883864	-0.00346696	SPPG_00666	Spun	0.0189017	0.0201391	-0.00123734	BAESF_00621	Acas	0.0089779	0.00877706	0.000200838	NGRUG00000004204	Ngru	0.00325733	0.00364964	-0.000392306
CFRG0630	Cfra	0.0136209	0.0143694	-0.000748501	CPERKG00000000622	Cper	0.0572947	0.0573053	-1.05938e-05	SPPG_00667	Spun	0.0643465	0.0609119	0.00343458	BAESF_00622	Acas	0.232014	0.213483	0.0185312	NGRUG00000004210	Ngru	0.000549753	0.000885544	-0.000335791
CFRG0631	Cfra	0.0151333	0.022344	-0.00721076	CPERKG00000000623	Cper	0.0510317	0.0508518	0.000179896	SPPG_00668	Spun	0.0793798	0.0775491	0.00183078	BAESF_00623	Acas	0.000734484	0.000799201	-6.47168e-05	NGRUG00000004229	Ngru	0	0	0
CFRG0632	Cfra	0.021914	0.0267882	-0.00487423	CPERKG00000000624	Cper	0.0317572	0.0264929	0.00526438	SPPG_00669	Spun	0.0270051	0.0258663	0.00113885	BAESF_00624	Acas	0.0185909	0.019312	-0.00072109	NGRUG00000004233	Ngru	0.00300978	0.00331126	-0.000301476
CFRG0633	Cfra	0.0167408	0.0182913	-0.00155057	CPERKG00000000625	Cper	0.0456288	0.0480955	-0.00246671	SPPG_00670	Spun	0.0266073	0.029772	-0.00316473	BAESF_00625	Acas	0.333333	0.27685	0.0564837	NGRUG00000004241	Ngru	0.00200803	0	0.00200803
CFRG0634	Cfra	0.0742297	0.0738854	0.000344342	CPERKG00000000626	Cper	0.0211444	0.0205444	0.000600026	SPPG_00671	Spun	0.113189	0.107772	0.00541654	BAESF_00626	Acas	0.0568099	0.0625	-0.00569009	NGRUG00000004245	Ngru	0	0.000580215	-0.000580215
CFRG0635	Cfra	0.0580293	0.0560919	0.00193744	CPERKG00000000627	Cper	0.063013	0.0670844	-0.00407137	SPPG_00673	Spun	0.0353846	0.0299631	0.00542154	BAESF_00627	Acas	0.147925	0.139491	0.00843399	NGRUG00000004261	Ngru	0.00392542	0.00793651	-0.00401109
CFRG0636	Cfra	0.0634727	0.0609077	0.00256498	CPERKG00000000628	Cper	0.0429575	0.0406681	0.00228934	SPPG_00674	Spun	0.0407991	0.0436569	-0.00285781	BAESF_00628	Acas	0.120136	0.119772	0.00036414	NGRUG00000004267	Ngru	0.00403226	0.00787402	-0.00384176
CFRG0637	Cfra	0.0238633	0.0262009	-0.0023376	CPERKG00000000629	Cper	0.0599065	0.0510949	0.0088116	SPPG_00675	Spun	0.0226311	0.0204565	0.00217463	BAESF_00629	Acas	0.000183352	0	0.000183352	NGRUG00000004273	Ngru	0.00399467	0.00388418	0.000110493
CFRG0638	Cfra	0.0190713	0.0180731	0.000998105	CPERKG00000000630	Cper	0.0607029	0.0648379	-0.00413503	SPPG_00676	Spun	0	0.000394789	-0.000394789	BAESF_00630	Acas	0.04667	0.038324	0.00834607	NGRUG00000004281	Ngru	0	0	0
CFRG0639	Cfra	0.0139985	0.0129536	0.00104495	CPERKG00000000631	Cper	0.0687142	0.0692747	-0.000560442	SPPG_00677	Spun	0.0260987	0.0296771	-0.00357848	BAESF_00631	Acas	0.0189867	0.0141037	0.00488292	NGRUG00000004285	Ngru	0.00319898	0.00194175	0.00125723
CFRG0640	Cfra	0.0128554	0.0121686	0.000686798	CPERKG00000000632	Cper	0.0514648	0.0434211	0.00804371	SPPG_00678	Spun	0.0269929	0.0306391	-0.00364623	BAESF_00632	Acas	0.0153688	0.0129697	0.00239914	NGRUG00000004291	Ngru	0	0	0
CFRG0641	Cfra	0.101381	0.111945	-0.010564	CPERKG00000000633	Cper	0.0256137	0.0336675	-0.0080538	SPPG_00679	Spun	0.0690258	0.0751667	-0.00614092	BAESF_00633	Acas	0.0544202	0.0475928	0.0068273	NGRUG00000004295	Ngru	0	0.000939144	-0.000939144
CFRG0642	Cfra	0.0117951	0.010483	0.00131208	CPERKG00000000634	Cper	0.0336288	0.0460679	-0.0124392	SPPG_00680	Spun	0.0703518	0.0665244	0.00382739	BAESF_00634	Acas	0.0314675	0.0245283	0.00693923	NGRUG00000004301	Ngru	0	0	0
CFRG0643	Cfra	0.00493278	0.00737246	-0.00243968	CPERKG00000000635	Cper	0.0945946	0.0680147	0.0265799	SPPG_00681	Spun	0.0208948	0.0288419	-0.00794713	BAESF_00635	Acas	0.0451383	0.0427632	0.00237514	NGRUG00000004307	Ngru	0.00314465	0	0.00314465
CFRG0644	Cfra	0.0130747	0.0189963	-0.00592159	CPERKG00000000636	Cper	0.038145	0.0471104	-0.00896531	SPPG_00682	Spun	0.0634872	0.06	0.00348724	BAESF_00636	Acas	0.179775	0.175936	0.00383885	NGRUG00000004311	Ngru	0	0	0
CFRG0645	Cfra	0.002574	0.00255885	1.51489e-05	CPERKG00000000637	Cper	0.0882022	0.0899152	-0.00171297	SPPG_00683	Spun	0.0497436	0.053693	-0.00394938	BAESF_00637	Acas	0.0192904	0.0220751	-0.00278462	NGRUG00000004315	Ngru	0	0.00101937	-0.00101937
CFRG0646	Cfra	0.0444297	0.0436965	0.000733222	CPERKG00000000638	Cper	0.0834073	0.101971	-0.0185642	SPPG_00684	Spun	0.156713	0.158751	-0.00203796	BAESF_00638	Acas	0.000256525	0.000473335	-0.00021681	NGRUG00000004321	Ngru	0	0	0
CFRG0647	Cfra	0.00017646	0	0.00017646	CPERKG00000000639	Cper	0.0310719	0.033316	-0.00224409	SPPG_00685	Spun	0.000643811	0.000747524	-0.000103712	BAESF_00639	Acas	0	0.0132827	-0.0132827	NGRUG00000004325	Ngru	0.00573852	0.00199322	0.0037453
CFRG0648	Cfra	0.000954849	0.000276702	0.000678148	CPERKG00000000640	Cper	0.0759305	0.0703092	0.00562133	SPPG_00686	Spun	0.112027	0.0958486	0.0161789	BAESF_00640	Acas	0.0627645	0.0460977	0.0166668	NGRUG00000004337	Ngru	0.000832639	0.00100301	-0.00017037
CFRG0649	Cfra	0.0356178	0.0440613	-0.00844355	CPERKG00000000641	Cper	0.0297984	0.0272092	0.00258924	SPPG_00687	Spun	0.0339049	0.0390783	-0.00517336	BAESF_00641	Acas	0.00093985	0	0.00093985	NGRUG00000004345	Ngru	0	0	0
CFRG0650	Cfra	0.0410682	0.0401726	0.000895552	CPERKG00000000642	Cper	0.0534794	0.0800604	-0.026581	SPPG_00688	Spun	0.0966767	0.11799	-0.0213135	BAESF_00642	Acas	0.1875	0.181307	0.00619254	NGRUG00000004351	Ngru	0.00246914	0	0.00246914
CFRG0651	Cfra	0.0161434	0.021714	-0.00557056	CPERKG00000000643	Cper	0.0926829	0.126761	-0.0340776	SPPG_00689	Spun	0.00160154	0.000962811	0.000638726	BAESF_00643	Acas	0.0845857	0.0662857	0.0182999	NGRUG00000004355	Ngru	0	0	0
CFRG0652	Cfra	0.00465411	0.0064402	-0.00178609	CPERKG00000000644	Cper	0.0657439	0.0781276	-0.0123837	SPPG_00690	Spun	0.129771	0.119847	0.0099244	BAESF_00644	Acas	0.0749911	0.0546522	0.0203389	NGRUG00000004359	Ngru	0	NA	NA
CFRG0653	Cfra	0.0199169	0.0261428	-0.0062259	CPERKG00000000645	Cper	0.0934466	0.104885	-0.0114385	SPPG_00691	Spun	0.0637088	0.0525127	0.0111961	BAESF_00645	Acas	0.0212361	0.0219089	-0.000672735	NGRUG00000004371	Ngru	NA	NA	NA
CFRG0654	Cfra	0.0339277	0.034524	-0.000596287	CPERKG00000000646	Cper	0.0995509	0.127385	-0.0278341	SPPG_00692	Spun	0.0593374	0.0575785	0.00175892	BAESF_00646	Acas	0.011611	0.0128332	-0.00122214	NGRUG00000004381	Ngru	NA	NA	NA
CFRG0655	Cfra	0.0193814	0.0211461	-0.00176468	CPERKG00000000647	Cper	0.0373742	0.0451839	-0.00780967	SPPG_00693	Spun	0.0336796	0.0364097	-0.00273009	BAESF_00647	Acas	0.00042526	0.000521105	-9.58443e-05	NGRUG00000004385	Ngru	0	NA	NA
CFRG0656	Cfra	0.112067	0.103894	0.00817271	CPERKG00000000648	Cper	0.0540541	0.0569207	-0.00286663	SPPG_00694	Spun	0.00706026	0.00884186	-0.00178161	BAESF_00648	Acas	0.0357812	0.033877	0.00190411	NGRUG00000004391	Ngru	0	0	0
CFRG0657	Cfra	0.0394707	0.0392211	0.000249562	CPERKG00000000649	Cper	0.0254837	0.0352555	-0.00977182	SPPG_00695	Spun	0.0230454	0.029072	-0.00602663	BAESF_00649	Acas	0.073988	0.0655201	0.00846795	NGRUG00000004401	Ngru	NA	0	NA
CFRG0658	Cfra	0.0162222	0.0145836	0.00163863	CPERKG00000000650	Cper	0.120721	0.131953	-0.0112327	SPPG_00696	Spun	0.140376	0.127528	0.0128475	BAESF_00650	Acas	0.0502235	0.0561574	-0.00593385	NGRUG00000004411	Ngru	0	0	0
CFRG0659	Cfra	0.0345429	0.0304902	0.00405268	CPERKG00000000651	Cper	0.123288	0.122249	0.00103828	SPPG_00697	Spun	0.0186395	0.0184765	0.000162982	BAESF_00651	Acas	0.0154083	0.0197985	-0.00439022	NGRUG00000004419	Ngru	0	0	0
CFRG0660	Cfra	0.0092107	0.00609084	0.00311986	CPERKG00000000652	Cper	0.0539295	0.0599297	-0.0060002	SPPG_00698	Spun	0.000193648	0.000998004	-0.000804356	BAESF_00652	Acas	0.191959	0.172012	0.0199478	NGRUG00000004423	Ngru	0	0	0
CFRG0661	Cfra	0.00122399	0.000576037	0.000647953	CPERKG00000000653	Cper	0.0441478	0.0340909	0.0100569	SPPG_00699	Spun	0.0320513	0.0339028	-0.00185155	BAESF_00653	Acas	0.00355691	0.00470865	-0.00115174	NGRUG00000004427	Ngru	NA	0	NA
CFRG0662	Cfra	0.0490736	0.0565095	-0.00743591	CPERKG00000000654	Cper	0.0651971	0.0586011	0.00659601	SPPG_00700	Spun	0.0247558	0.023804	0.000951881	BAESF_00654	Acas	0.00508494	0.00523691	-0.000151966	NGRUG00000004431	Ngru	NA	0	NA
CFRG0663	Cfra	0.0314263	0.0323359	-0.000909638	CPERKG00000000655	Cper	0.115842	0.110563	0.0052789	SPPG_00701	Spun	0.167488	0.154609	0.0128792	BAESF_00655	Acas	0.125074	0.119792	0.00528266	NGRUG00000004435	Ngru	0.000221828	0.000931272	-0.000709444
CFRG0664	Cfra	0.110973	0.110442	0.000530802	CPERKG00000000656	Cper	0.048156	0.0505027	-0.00234664	SPPG_00702	Spun	0.000479463	0.00122041	-0.000740942	BAESF_00656	Acas	0.0134656	0.0138545	-0.0003889	NGRUG00000004441	Ngru	0.000896861	0	0.000896861
CFRG0665	Cfra	0.0171654	0.017672	-0.000506604	CPERKG00000000657	Cper	0.0523518	0.0401509	0.0122009	SPPG_00703	Spun	0.000177274	0.000389762	-0.000212489	BAESF_00657	Acas	0.00048852	0.00281426	-0.00232574	NGRUG00000004445	Ngru	0	0.000703235	-0.000703235
CFRG0666	Cfra	0.0795512	0.0805096	-0.00095839	CPERKG00000000658	Cper	0.0354862	0.0416294	-0.00614328	SPPG_00704	Spun	0.0378865	0.0316037	0.00628276	BAESF_00658	Acas	0.117647	0.136792	-0.0191454	NGRUG00000004453	Ngru	0.00213584	0.00257819	-0.000442347
CFRG0667	Cfra	0.111165	0.122933	-0.0117679	CPERKG00000000659	Cper	0.0326303	0.0346095	-0.00197917	SPPG_00705	Spun	0.000210158	0.000343938	-0.00013378	BAESF_00659	Acas	0.0444854	0.0437519	0.000733572	NGRUG00000004461	Ngru	0	0	0
CFRG0668	Cfra	0.0606702	0.0562212	0.004449	CPERKG00000000660	Cper	0.0772201	0.0662481	0.010972	SPPG_00706	Spun	0.0945274	0.105669	-0.0111416	BAESF_00660	Acas	0.104657	0.104396	0.000261381	NGRUG00000004465	Ngru	0.000865587	0.000753683	0.000111904
CFRG0669	Cfra	0.00219539	0.000412882	0.00178251	CPERKG00000000661	Cper	0.0322264	0.0333897	-0.00116332	SPPG_00707	Spun	0.0546262	0.056302	-0.00167583	BAESF_00661	Acas	0.0585551	0.0614439	-0.0028888	NGRUG00000004479	Ngru	0.0062383	0.00565291	0.000585392
CFRG0670	Cfra	0.0181469	0.0208199	-0.00267301	CPERKG00000000662	Cper	0.086377	0.0993755	-0.0129985	SPPG_00708	Spun	0.0680982	0.0765062	-0.00840806	BAESF_00662	Acas	0.104769	0.0916306	0.0131382	NGRUG00000004485	Ngru	0.000275482	0.000966184	-0.000690701
CFRG0671	Cfra	0.0243112	0.0211952	0.00311603	CPERKG00000000663	Cper	0.08208	0.0815641	0.000515904	SPPG_00711	Spun	0.0212321	0.0313082	-0.0100762	BAESF_00663	Acas	0.0519668	0.0429242	0.00904259	NGRUG00000004489	Ngru	0.00257235	0.00033761	0.00223474
CFRG0672	Cfra	0.046071	0.0405351	0.00553588	CPERKG00000000664	Cper	0.0869929	0.0783029	0.00869003	SPPG_00712	Spun	0.0533478	0.0532485	9.93568e-05	BAESF_00664	Acas	0.0616883	0.0626609	-0.000972633	NGRUG00000004493	Ngru	0.000829531	0.00100452	-0.000174989
CFRG0673	Cfra	0	0.000956938	-0.000956938	CPERKG00000000665	Cper	0.0975448	0.115406	-0.0178617	SPPG_00713	Spun	0.0490038	0.0471519	0.00185187	BAESF_00665	Acas	0.00206825	0.00485437	-0.00278612	NGRUG00000004497	Ngru	0.00130662	0.000426621	0.000879999
CFRG0674	Cfra	0.141629	0.151261	-0.00963177	CPERKG00000000666	Cper	0.0761548	0.0850909	-0.0089361	SPPG_00714	Spun	0.0277294	0.0254328	0.00229657	BAESF_00666	Acas	0.000430108	0.000933707	-0.000503599	NGRUG00000004503	Ngru	0.00230474	0.00310856	-0.000803823
CFRG0675	Cfra	0.0295101	0.0280747	0.00143532	CPERKG00000000667	Cper	0	0.00108342	-0.00108342	SPPG_00715	Spun	0.0107471	0.0117785	-0.00103139	BAESF_00667	Acas	0.107143	0.0847639	0.0223789	NGRUG00000004511	Ngru	0	0	0
CFRG0676	Cfra	0.0138176	0.0150365	-0.00121891	CPERKG00000000668	Cper	0.00314795	0.00367647	-0.000528517	SPPG_00716	Spun	0.0330553	0.0352884	-0.00223309	BAESF_00668	Acas	0.000761383	0.000147798	0.000613585	NGRUG00000004515	Ngru	0.00372539	0.00524132	-0.00151593
CFRG0677	Cfra	0.0220087	0.0231092	-0.00110056	CPERKG00000000669	Cper	0.0505992	0.0517281	-0.00112888	SPPG_00717	Spun	0.0496381	0.0430504	0.00658763	BAESF_00669	Acas	0.0442907	0.014876	0.0294146	NGRUG00000004521	Ngru	0	0	0
CFRG0678	Cfra	0.164459	0.185364	-0.0209051	CPERKG00000000670	Cper	0.0445705	0.0533333	-0.00876283	SPPG_00718	Spun	0.00776765	0.00802255	-0.000254904	BAESF_00670	Acas	0.00583431	0.003003	0.0028313	NGRUG00000004525	Ngru	0.00180832	0.00138889	0.000419429
CFRG0679	Cfra	0.0410087	0.0351081	0.00590055	CPERKG00000000671	Cper	0.0720721	0.0673469	0.00472513	SPPG_00719	Spun	0.0887097	0.0960278	-0.00731809	BAESF_00671	Acas	0.0058651	0.0136519	-0.00778677	NGRUG00000004529	Ngru	0	0	0
CFRG0680	Cfra	0.0611824	0.0576167	0.00356567	CPERKG00000000672	Cper	0.0434136	0.0472663	-0.0038527	SPPG_00721	Spun	0.0202914	0.014068	0.00622337	BAESF_00672	Acas	0.0582715	0.0520378	0.00623362	NGRUG00000004535	Ngru	0.000556328	0.00100985	-0.000453518
CFRG0681	Cfra	0.0322717	0.0298325	0.0024391	CPERKG00000000673	Cper	0.0423163	0.0455954	-0.00327914	SPPG_00722	Spun	0.0363162	0.0326797	0.00363643	BAESF_00673	Acas	0.00479986	0.00482703	-2.71763e-05	NGRUG00000004543	Ngru	0	0.000364897	-0.000364897
CFRG0682	Cfra	0	0	0	CPERKG00000000674	Cper	0.02092	0.0273195	-0.00639956	SPPG_00723	Spun	0.0417572	0.0324436	0.00931355	BAESF_00674	Acas	0.0320385	0.0324544	-0.000415848	NGRUG00000004549	Ngru	0	0.000491521	-0.000491521
CFRG0683	Cfra	0.0392025	0.037936	0.00126648	CPERKG00000000675	Cper	0.0280587	0.0272491	0.000809593	SPPG_00724	Spun	0.0612148	0.0593385	0.00187632	BAESF_00675	Acas	0.0580777	0.0556962	0.00238151	NGRUG00000004555	Ngru	0.000488759	0.000439754	4.90048e-05
CFRG0684	Cfra	0.0608443	0.0647628	-0.00391851	CPERKG00000000676	Cper	0.149593	0.144776	0.00481738	SPPG_00725	Spun	0.0457227	0.0366466	0.00907613	BAESF_00676	Acas	0.000990099	0.00247525	-0.00148515	NGRUG00000004560	Ngru	0.00328947	0.00437269	-0.00108321
CFRG0685	Cfra	0.022905	0.0223202	0.00058477	CPERKG00000000677	Cper	0.148899	0.134137	0.0147615	SPPG_00726	Spun	0.0828522	0.0894336	-0.00658139	BAESF_00677	Acas	0.0822567	0.072523	0.00973369	NGRUG00000004566	Ngru	0.00191072	0.00386257	-0.00195186
CFRG0686	Cfra	0.0163004	0.010725	0.00557542	CPERKG00000000678	Cper	0.0544735	0.0629685	-0.00849504	SPPG_00727	Spun	0.0488615	0.0564542	-0.00759269	BAESF_00678	Acas	0.000234412	0.000693001	-0.000458589	NGRUG00000004572	Ngru	0.0382979	0.0585975	-0.0202996
CFRG0690	Cfra	0.00729357	0.0094205	-0.00212692	CPERKG00000000679	Cper	0.0849228	0.0883694	-0.00344664	SPPG_00728	Spun	0.0220372	0.0216255	0.000411743	BAESF_00679	Acas	0.000879121	0	0.000879121	NGRUG00000004576	Ngru	0.00230592	0.00192539	0.000380527
CFRG0691	Cfra	0.0446322	0.0396554	0.00497682	CPERKG00000000680	Cper	0.0604817	0.0610736	-0.000591946	SPPG_00729	Spun	0.0899091	0.0950226	-0.00511349	BAESF_00680	Acas	0.074856	0.0782339	-0.00337788	NGRUG00000004580	Ngru	0.000793021	0	0.000793021
CFRG0692	Cfra	0.014862	0.0122055	0.00265646	CPERKG00000000681	Cper	0.0222988	0.0263889	-0.00409012	SPPG_00730	Spun	0.10994	0.095151	0.0147888	BAESF_00681	Acas	0.000518135	0.00116686	-0.000648726	NGRUG00000004584	Ngru	0	0.00123229	-0.00123229
CFRG0693	Cfra	0.00262329	0.00155039	0.00107291	CPERKG00000000682	Cper	0.0777577	0.0843424	-0.00658469	SPPG_00731	Spun	0.0574899	0.0501686	0.00732124	BAESF_00682	Acas	0.11891	0.106924	0.0119862	NGRUG00000004592	Ngru	0.0034965	0.00367985	-0.000183349
CFRG0694	Cfra	0.000653595	0	0.000653595	CPERKG00000000683	Cper	0.0551268	0.0658683	-0.0107415	SPPG_00732	Spun	0.049142	0.047619	0.00152292	BAESF_00683	Acas	0.0332454	0.0224316	0.0108138	NGRUG00000004598	Ngru	0.000983284	0	0.000983284
CFRG0695	Cfra	0.000570776	0	0.000570776	CPERKG00000000684	Cper	0.0538721	0.0473784	0.00649366	SPPG_00733	Spun	0.0540065	0.0665004	-0.0124939	BAESF_00684	Acas	0.00074217	0	0.00074217	NGRUG00000004604	Ngru	0.000289827	0.00150174	-0.00121191
CFRG0696	Cfra	0.00125628	0	0.00125628	CPERKG00000000685	Cper	0.0429418	0.0429284	1.33639e-05	SPPG_00734	Spun	0.025419	0.0284919	-0.00307292	BAESF_00685	Acas	0.0172487	0.0159085	0.00134021	NGRUG00000004612	Ngru	0	0.000336361	-0.000336361
CFRG0697	Cfra	0.000373413	0.000306843	6.65704e-05	CPERKG00000000686	Cper	0.0246728	0.0215932	0.00307955	SPPG_00735	Spun	0.0854864	0.0824477	0.00303878	BAESF_00686	Acas	0.000300933	0.00146306	-0.00116212	NGRUG00000004616	Ngru	0.00152362	0	0.00152362
CFRG0698	Cfra	0.00196721	0.000661813	0.0013054	CPERKG00000000687	Cper	0.0283255	0.0269498	0.00137575	SPPG_00736	Spun	0.0443141	0.0404643	0.00384976	BAESF_00687	Acas	0.000487329	0.00276817	-0.00228084	NGRUG00000004622	Ngru	0.000709388	0.002185	-0.00147561
CFRG0699	Cfra	0.0203645	0.022206	-0.00184148	CPERKG00000000688	Cper	0.0556124	0.069425	-0.0138125	SPPG_00737	Spun	0.0570093	0.0415596	0.0154498	BAESF_00688	Acas	0	0	0	NGRUG00000004630	Ngru	0.000393778	0.000438885	-4.51069e-05
CFRG0700	Cfra	0.00128041	0	0.00128041	CPERKG00000000689	Cper	0.0510022	0.0431034	0.00789873	SPPG_00738	Spun	0.0111345	0.00657259	0.00456189	BAESF_00689	Acas	0.00389179	0.0035621	0.00032969	NGRUG00000004635	Ngru	0.000772798	0	0.000772798
CFRG0701	Cfra	0	0	0	CPERKG00000000690	Cper	0.0774428	0.0720238	0.00541902	SPPG_00739	Spun	0.0107617	0.00582197	0.00493968	BAESF_00690	Acas	0.000498803	0.00101138	-0.000512575	NGRUG00000004641	Ngru	0.000744602	0.00206186	-0.00131725
CFRG0702	Cfra	0.0292619	0.0286542	0.000607748	CPERKG00000000691	Cper	0.0531726	0.0530938	7.88214e-05	SPPG_00740	Spun	0.0251638	0.0289812	-0.00381735	BAESF_00691	Acas	0.00469584	0.00245942	0.00223642	NGRUG00000004662	Ngru	0.0134207	0.0164792	-0.00305848
CFRG0703	Cfra	0.0177672	0.021484	-0.00371681	CPERKG00000000692	Cper	0.115248	0.0967213	0.0185269	SPPG_00741	Spun	0.0845858	0.0822528	0.00233297	BAESF_00692	Acas	0.0205731	0.043058	-0.0224849	NGRUG00000004668	Ngru	0.000426803	0	0.000426803
CFRG0704	Cfra	0.0800144	0.0794667	0.000547686	CPERKG00000000693	Cper	0.0549365	0.0513304	0.00360616	SPPG_00742	Spun	0.0235461	0.0261041	-0.00255799	BAESF_00693	Acas	0.0078017	0.0105558	-0.0027541	NGRUG00000004672	Ngru	0.000476417	0	0.000476417
CFRG0705	Cfra	0.0359668	0.0471041	-0.0111373	CPERKG00000000694	Cper	0.0575126	0.0631602	-0.00564758	SPPG_00743	Spun	0.0484554	0.0465116	0.00194373	BAESF_00694	Acas	0.00585223	0.00768049	-0.00182826	NGRUG00000004682	Ngru	0.000425894	0.000396668	2.92264e-05
CFRG0706	Cfra	0.0276099	0.0149268	0.0126831	CPERKG00000000695	Cper	0.0890688	0.091954	-0.0028852	SPPG_00744	Spun	0.0407386	0.0411077	-0.000369101	BAESF_00695	Acas	0	0	0	NGRUG00000004693	Ngru	0.00040404	0.000239693	0.000164347
CFRG0707	Cfra	0.0200858	0.0161651	0.00392069	CPERKG00000000696	Cper	0.0775329	0.0774612	7.16852e-05	SPPG_00745	Spun	0.0143121	0.0171173	-0.00280524	BAESF_00696	Acas	0.00156705	0.00209732	-0.000530268	NGRUG00000004697	Ngru	0.000768344	0.000605694	0.000162651
CFRG0708	Cfra	0.136131	0.153553	-0.0174219	CPERKG00000000697	Cper	0.0702891	0.0654912	0.00479795	SPPG_00746	Spun	0.021035	0.0210916	-5.66521e-05	BAESF_00697	Acas	0.0468261	0.0455846	0.00124148	NGRUG00000004705	Ngru	0.00213751	0.00203139	0.000106119
CFRG0709	Cfra	0.0513297	0.0582083	-0.00687854	CPERKG00000000698	Cper	0.0578786	0.0581395	-0.000260902	SPPG_00747	Spun	0.0985342	0.0903226	0.00821162	BAESF_00698	Acas	0.216311	0.21471	0.00160077	NGRUG00000004713	Ngru	0.00036483	0.000265793	9.90378e-05
CFRG0710	Cfra	0.135421	0.142572	-0.00715121	CPERKG00000000699	Cper	0.0585296	0.0782473	-0.0197176	SPPG_00748	Spun	0.0246275	0.0292949	-0.00466739	BAESF_00699	Acas	0.00673854	0.0100446	-0.0033061	NGRUG00000004719	Ngru	0.000915751	0.00163934	-0.000723593
CFRG0711	Cfra	0.015191	0.0136843	0.00150675	CPERKG00000000700	Cper	0.0682927	0.0877901	-0.0194974	SPPG_00749	Spun	0.0492926	0.0744763	-0.0251838	BAESF_00700	Acas	0.00369276	0.00315457	0.000538188	NGRUG00000004723	Ngru	0.000942803	0.00205459	-0.00111179
CFRG0712	Cfra	0.122241	0.136144	-0.0139035	CPERKG00000000701	Cper	0.0365349	0.0430383	-0.00650339	SPPG_00750	Spun	0.000480567	0.000177904	0.000302663	BAESF_00701	Acas	0.0458121	0.0473637	-0.00155159	NGRUG00000004730	Ngru	0.00306387	0.00463714	-0.00157327
CFRG0713	Cfra	0.0178681	0.0203125	-0.00244444	CPERKG00000000702	Cper	0.0447112	0.0548611	-0.0101499	SPPG_00751	Spun	0.00218055	0.00227402	-9.34698e-05	BAESF_00702	Acas	0.0264599	0.0238519	0.00260795	NGRUG00000004736	Ngru	0.000373413	0.000797236	-0.000423823
CFRG0714	Cfra	0.0450829	0.0392216	0.00586132	CPERKG00000000703	Cper	0.0484468	0.0507362	-0.00228935	SPPG_00752	Spun	0.192862	0.209231	-0.0163687	BAESF_00703	Acas	0.243048	0.231552	0.0114962	NGRUG00000004746	Ngru	0.00176211	0.00419141	-0.00242929
CFRG0715	Cfra	0.0907828	0.0862441	0.0045387	CPERKG00000000704	Cper	0.0957563	0.0888099	0.00694631	SPPG_00753	Spun	0.000374322	0.000709052	-0.000334731	BAESF_00704	Acas	0.000896772	0.000666815	0.000229957	NGRUG00000004754	Ngru	0.000419551	0.000549954	-0.000130403
CFRG0716	Cfra	0.0131098	0.0109399	0.00216995	CPERKG00000000705	Cper	0.0589243	0.0600437	-0.00111938	SPPG_00754	Spun	0.0244731	0.0377358	-0.0132627	BAESF_00705	Acas	0.0848927	0.0939036	-0.0090109	NGRUG00000004760	Ngru	0	0.000364564	-0.000364564
CFRG0717	Cfra	0.0249379	0.0256257	-0.000687808	CPERKG00000000706	Cper	0.0701049	0.0749543	-0.00484936	SPPG_00755	Spun	0.0572767	0.0564989	0.000777738	BAESF_00706	Acas	0.0642182	0.0650836	-0.00086534	NGRUG00000004764	Ngru	0.000375657	0	0.000375657
CFRG0718	Cfra	0.0135266	0.0105173	0.00300925	CPERKG00000000707	Cper	0.0378028	0.0408097	-0.00300682	SPPG_00756	Spun	0.034188	0.0385672	-0.00437916	BAESF_00707	Acas	0.036012	0.0266553	0.00935662	NGRUG00000004769	Ngru	0.000936037	0.000957243	-2.12057e-05
CFRG0719	Cfra	0.0295665	0.0228738	0.00669272	CPERKG00000000708	Cper	0.0445013	0.0500799	-0.00557857	SPPG_00757	Spun	0.0316957	0.0292694	0.0024263	BAESF_00708	Acas	0.0181954	0.0170992	0.00109627	NGRUG00000004781	Ngru	0.000293255	0.000289352	3.90328e-06
CFRG0720	Cfra	0.012959	0.0175439	-0.0045849	CPERKG00000000709	Cper	0.0609051	0.0724392	-0.0115341	SPPG_00758	Spun	0	0.000266383	-0.000266383	BAESF_00709	Acas	0.203257	0.240554	-0.0372968	NGRUG00000004786	Ngru	0.000526697	0.000716964	-0.000190268
CFRG0721	Cfra	0.0191096	0.0208222	-0.00171266	CPERKG00000000710	Cper	0.0439437	0.0522204	-0.00827673	SPPG_00759	Spun	0.014093	0.0133198	0.000773208	BAESF_00710	Acas	0.0989697	0.0883662	0.0106035	NGRUG00000004800	Ngru	0.000374532	0.000552181	-0.000177649
CFRG0722	Cfra	0.0437849	0.0482115	-0.00442661	CPERKG00000000711	Cper	0.0789474	0.0918047	-0.0128574	SPPG_00760	Spun	0.00096609	0.00236058	-0.00139449	BAESF_00711	Acas	0.00372093	0.00743494	-0.00371401	NGRUG00000004804	Ngru	0.000610998	0.000157381	0.000453617
CFRG0723	Cfra	0.0104064	0.0103653	4.10866e-05	CPERKG00000000712	Cper	0.0779768	0.0731351	0.00484176	SPPG_00761	Spun	0.0779601	0.0878361	-0.00987597	BAESF_00712	Acas	0.0472904	0.0487947	-0.00150432	NGRUG00000004810	Ngru	0.00035461	0.000233155	0.000121455
CFRG0724	Cfra	0.0745947	0.0562423	0.0183525	CPERKG00000000713	Cper	0.0773595	0.070109	0.00725051	SPPG_00763	Spun	0.000347947	0.000449708	-0.000101761	BAESF_00713	Acas	0.0193741	0.0149813	0.0043928	NGRUG00000004814	Ngru	0.000703812	0.00195515	-0.00125133
CFRG0725	Cfra	0.095399	0.0994617	-0.00406272	CPERKG00000000714	Cper	0.0475857	0.0452736	0.00231209	SPPG_00764	Spun	0.0936364	0.0883459	0.0052905	BAESF_00714	Acas	0.00462574	0.00922819	-0.00460245	NGRUG00000004824	Ngru	0.000182615	0	0.000182615
CFRG0726	Cfra	0.0236105	0.0212797	0.00233079	CPERKG00000000715	Cper	0.0269661	0.0291262	-0.00216016	SPPG_00765	Spun	0.0134161	0.0145219	-0.00110583	BAESF_00715	Acas	0.016004	0.0163763	-0.000372347	NGRUG00000004832	Ngru	0	0.00166875	-0.00166875
CFRG0727	Cfra	0.0108046	0.00985421	0.000950432	CPERKG00000000716	Cper	0.0163993	0.0220994	-0.00570016	SPPG_00766	Spun	0.000216263	0	0.000216263	BAESF_00716	Acas	0.00177189	0.00216195	-0.000390057	NGRUG00000004838	Ngru	0	0	0
CFRG0728	Cfra	0.0323445	0.0403206	-0.00797608	CPERKG00000000717	Cper	0.034178	0.0361083	-0.00193036	SPPG_00767	Spun	0	0	0	BAESF_00717	Acas	0.168782	0.149295	0.0194876	NGRUG00000004842	Ngru	0	0	0
CFRG0729	Cfra	0.0157991	0.0233225	-0.00752336	CPERKG00000000718	Cper	0.0414526	0.0445516	-0.00309909	SPPG_00768	Spun	0.0648148	0.0751353	-0.0103205	BAESF_00718	Acas	0.000643639	0.0023912	-0.00174756	NGRUG00000004846	Ngru	0.0011217	0.00065189	0.000469815
CFRG0730	Cfra	0.049948	0.0676752	-0.0177272	CPERKG00000000719	Cper	0.108527	0.113234	-0.00470712	SPPG_00769	Spun	0.0454685	0.0362479	0.00922059	BAESF_00719	Acas	0.102389	0.0946292	0.00775992	NGRUG00000004850	Ngru	0.000435635	0.00246837	-0.00203274
CFRG0731	Cfra	0.0113025	0.00811386	0.00318869	CPERKG00000000720	Cper	0.0553236	0.0544673	0.000856319	SPPG_00770	Spun	0.0738255	0.0663357	0.00748976	BAESF_00720	Acas	0.00406964	0.00516542	-0.00109578	NGRUG00000004858	Ngru	0.000922935	0	0.000922935
CFRG0732	Cfra	0.033588	0.0348485	-0.00126044	CPERKG00000000721	Cper	0.078028	0.087105	-0.00907709	SPPG_00771	Spun	0.0278038	0.0262678	0.00153598	BAESF_00721	Acas	0.00057971	0.00151515	-0.000935441	NGRUG00000004864	Ngru	0.000367107	0.000743494	-0.000376387
CFRG0733	Cfra	0.0113822	0.0167242	-0.00534201	CPERKG00000000722	Cper	0.0949914	0.102164	-0.0071727	SPPG_00772	Spun	0.0104724	0.0105996	-0.000127149	BAESF_00722	Acas	0.0592776	0.05885	0.0004276	NGRUG00000004870	Ngru	0.000695797	0.00134409	-0.000648289
CFRG0734	Cfra	0.0126089	0.00738063	0.0052283	CPERKG00000000723	Cper	0.0649878	0.0843289	-0.0193411	SPPG_00773	Spun	0.0710577	0.0793191	-0.00826142	BAESF_00723	Acas	0.0725429	0.0694789	0.00306399	NGRUG00000004878	Ngru	0.00272885	0.00429185	-0.00156299
CFRG0735	Cfra	0.0753539	0.0804324	-0.0050785	CPERKG00000000724	Cper	0.0800308	0.0834564	-0.00342564	SPPG_00774	Spun	0.0879447	0.0849844	0.00296031	BAESF_00724	Acas	0.109617	0.10199	0.00762663	NGRUG00000004886	Ngru	0	0.000544662	-0.000544662
CFRG0736	Cfra	0.0454946	0.0573713	-0.0118768	CPERKG00000000725	Cper	0.0752744	0.0777851	-0.00251066	SPPG_00775	Spun	0.0286941	0.0320052	-0.00331114	BAESF_00725	Acas	0.00127646	0.000694927	0.000581533	NGRUG00000004896	Ngru	0	0.000158806	-0.000158806
CFRG0737	Cfra	0.0294352	0.0382322	-0.00879701	CPERKG00000000726	Cper	0.00907127	0.0169492	-0.00787788	SPPG_00776	Spun	0.0424815	0.0530279	-0.0105465	BAESF_00726	Acas	0.0356093	0.0323139	0.00329537	NGRUG00000004906	Ngru	0.000948467	0.000263089	0.000685378
CFRG0738	Cfra	0.0288237	0.0208671	0.00795668	CPERKG00000000727	Cper	0.0567698	0.0630749	-0.0063051	SPPG_00777	Spun	0.081202	0.0821828	-0.000980728	BAESF_00727	Acas	0	0	0	NGRUG00000004915	Ngru	0.000708466	0.000328407	0.000380059
CFRG0739	Cfra	0.0106276	0.00883659	0.00179102	CPERKG00000000728	Cper	0.0780358	0.0848214	-0.00678565	SPPG_00778	Spun	0.0318525	0.0366232	-0.00477074	BAESF_00728	Acas	0.00840657	0.0102866	-0.00187998	NGRUG00000004921	Ngru	0.00702988	0.00587618	0.0011537
CFRG0740	Cfra	0.0300991	0.0357143	-0.00561519	CPERKG00000000729	Cper	0.0657071	0.0869565	-0.0212494	SPPG_00779	Spun	0.0514367	0.0448152	0.0066215	BAESF_00729	Acas	0.0070904	0.00494315	0.00214725	NGRUG00000004929	Ngru	0.00296296	0.00292683	3.61337e-05
CFRG0741	Cfra	0.0270178	0.0239911	0.00302668	CPERKG00000000730	Cper	0.0824629	0.0769829	0.00548	SPPG_00780	Spun	0.0180052	0.023511	-0.00550576	BAESF_00730	Acas	0.00146484	0	0.00146484	NGRUG00000004941	Ngru	0	0.00187793	-0.00187793
CFRG0742	Cfra	0.00066107	0.000554017	0.000107053	CPERKG00000000731	Cper	0.0636751	0.0658897	-0.00221467	SPPG_00781	Spun	0.0535761	0.0624423	-0.00886625	BAESF_00731	Acas	0.0365657	0.0343257	0.00223995	NGRUG00000004949	Ngru	0.00653595	0.00453368	0.00200227
CFRG0743	Cfra	0.0126318	0.0105752	0.00205654	CPERKG00000000732	Cper	0.0762447	0.068306	0.00793871	SPPG_00782	Spun	0.0513506	0.0480993	0.00325133	BAESF_00732	Acas	0.0122828	0.0164783	-0.00419554	NGRUG00000004955	Ngru	0	0.000295596	-0.000295596
CFRG0744	Cfra	0.124898	0.132272	-0.00737405	CPERKG00000000733	Cper	0.112331	0.112642	-0.000311279	SPPG_00783	Spun	0.09375	0.094168	-0.000418004	BAESF_00733	Acas	0.0292712	0.0231589	0.00611234	NGRUG00000004959	Ngru	0.000242365	0.000949893	-0.000707528
CFRG0747	Cfra	0.0238954	0.0247624	-0.000866951	CPERKG00000000734	Cper	0.0762736	0.082482	-0.00620846	SPPG_00784	Spun	0.0738272	0.0760073	-0.0021801	BAESF_00734	Acas	0.017491	0.0121173	0.00537361	NGRUG00000004967	Ngru	0.000207125	0.000443853	-0.000236728
CFRG0748	Cfra	0.0773296	0.0823615	-0.00503189	CPERKG00000000735	Cper	0.0774973	0.0825792	-0.00508185	SPPG_00785	Spun	0.0334988	0.0367746	-0.00327587	BAESF_00735	Acas	0.0989317	0.0913396	0.00759208	NGRUG00000004973	Ngru	0.000151561	0.000604686	-0.000453125
CFRG0749	Cfra	0.000879817	0.000877655	2.16209e-06	CPERKG00000000736	Cper	0.0515705	0.0683365	-0.0167661	SPPG_00786	Spun	0.0324919	0.0417625	-0.00927051	BAESF_00736	Acas	0.0721799	0.0667468	0.00543306	NGRUG00000004983	Ngru	0	0.000595238	-0.000595238
CFRG0750	Cfra	0.0398885	0.0444151	-0.00452667	CPERKG00000000737	Cper	0.0699901	0.0821101	-0.01212	SPPG_00787	Spun	0.0646163	0.0816769	-0.0170607	BAESF_00737	Acas	0.131258	0.121175	0.0100834	NGRUG00000004987	Ngru	0.00155135	0.00254525	-0.000993899
CFRG0751	Cfra	0.0724703	0.0753196	-0.00284932	CPERKG00000000738	Cper	0.0621236	0.0716757	-0.00955217	SPPG_00788	Spun	0.0218774	0.0228008	-0.000923352	BAESF_00738	Acas	0.195357	0.154802	0.0405545	NGRUG00000004995	Ngru	0.000532198	0.000519076	1.31219e-05
CFRG0752	Cfra	0.0756487	0.0871099	-0.0114612	CPERKG00000000739	Cper	0.0242901	0.0277957	-0.00350566	SPPG_00789	Spun	0.000644676	0.000342959	0.000301717	BAESF_00739	Acas	0.061794	0.0427807	0.0190133	NGRUG00000005009	Ngru	0.00055371	0.00035524	0.00019847
CFRG0753	Cfra	0.0327769	0.0343935	-0.00161662	CPERKG00000000740	Cper	0.053695	0.0522653	0.00142968	SPPG_00790	Spun	0.0432831	0.0439321	-0.000649041	BAESF_00740	Acas	0	0.00352113	-0.00352113	NGRUG00000005021	Ngru	0	0.000160385	-0.000160385
CFRG0754	Cfra	0.0412899	0.04	0.00128986	CPERKG00000000741	Cper	0.0872203	0.0796332	0.00758712	SPPG_00791	Spun	0.0439004	0.0496255	-0.00572509	BAESF_00741	Acas	0.00993246	0.0121065	-0.00217408	NGRUG00000005031	Ngru	0.00062709	0.000192234	0.000434857
CFRG0755	Cfra	0.0453333	0.0610376	-0.0157043	CPERKG00000000742	Cper	0.0692182	0.0734278	-0.0042096	SPPG_00792	Spun	0.00107296	0	0.00107296	BAESF_00742	Acas	0.00349301	0.00678952	-0.00329651	NGRUG00000005037	Ngru	0	0	0
CFRG0756	Cfra	0.00124851	0.000753693	0.000494821	CPERKG00000000743	Cper	0.0575326	0.0646579	-0.00712526	SPPG_00793	Spun	0.027916	0.0218051	0.00611084	BAESF_00743	Acas	0.0433444	0.0305386	0.0128059	NGRUG00000005041	Ngru	0.000362845	0	0.000362845
CFRG0757	Cfra	0	0	0	CPERKG00000000744	Cper	0.0512709	0.0590878	-0.00781686	SPPG_00794	Spun	0.0270454	0.0250954	0.00194998	BAESF_00744	Acas	0.0686275	0.0579585	0.010669	NGRUG00000005047	Ngru	0	0	0
CFRG0758	Cfra	0.0997909	0.106456	-0.00666547	CPERKG00000000745	Cper	0.0693642	0.072575	-0.00321086	SPPG_00795	Spun	0.0564953	0.0551456	0.00134963	BAESF_00745	Acas	0.0423581	0.0409906	0.00136747	NGRUG00000005053	Ngru	0.000434028	0	0.000434028
CFRG0759	Cfra	0.129399	0.139724	-0.0103251	CPERKG00000000746	Cper	0.0726891	0.0653917	0.00729734	SPPG_00796	Spun	0.0329277	0.0324922	0.00043548	BAESF_00746	Acas	0.0266141	0.0245622	0.00205189	NGRUG00000005057	Ngru	0.00165472	0.0022779	-0.000623188
CFRG0760	Cfra	0.0974607	0.0923335	0.00512718	CPERKG00000000747	Cper	0.0337483	0.032	0.00174827	SPPG_00797	Spun	0.0131358	0.0134897	-0.000353906	BAESF_00747	Acas	0.0614735	0.0462382	0.0152352	NGRUG00000005061	Ngru	0.000997009	0	0.000997009
CFRG0761	Cfra	0.0455698	0.0449321	0.000637724	CPERKG00000000748	Cper	0.082631	0.0682653	0.0143657	SPPG_00798	Spun	0.0600858	0.0461957	0.0138902	BAESF_00748	Acas	0.0466293	0.0509202	-0.00429093	NGRUG00000005075	Ngru	0.00566383	0.003621	0.00204283
CFRG0762	Cfra	0.0180732	0.0211569	-0.00308369	CPERKG00000000749	Cper	0.0422306	0.0428202	-0.000589585	SPPG_00799	Spun	0.0331067	0.0338112	-0.000704499	BAESF_00749	Acas	0.124698	0.116385	0.0083134	NGRUG00000005085	Ngru	0	0.000544366	-0.000544366
CFRG0763	Cfra	0.0247321	0.0285396	-0.00380749	CPERKG00000000750	Cper	0.0497935	0.0470981	0.00269534	SPPG_00800	Spun	0.0137104	0.0158582	-0.00214784	BAESF_00750	Acas	0.0107239	0.0180251	-0.00730122	NGRUG00000005089	Ngru	0.00153445	0.00189201	-0.000357562
CFRG0764	Cfra	0.120354	0.128098	-0.0077449	CPERKG00000000751	Cper	0.0560429	0.0499866	0.00605625	SPPG_00801	Spun	0.0982736	0.0900948	0.00817874	BAESF_00751	Acas	0.0177646	0.0228269	-0.00506235	NGRUG00000005097	Ngru	0.000840336	0.00039285	0.000447486
CFRG0765	Cfra	0	0.00095648	-0.00095648	CPERKG00000000752	Cper	0.0175811	0.0185658	-0.000984649	SPPG_00802	Spun	0.030011	0.0311894	-0.00117841	BAESF_00752	Acas	0.135155	0.115616	0.0195385	NGRUG00000005105	Ngru	0	0	0
CFRG0766	Cfra	0.0802603	0.0981201	-0.0178598	CPERKG00000000753	Cper	0.0222257	0.0235743	-0.00134855	SPPG_00803	Spun	0.010518	0.0109567	-0.000438748	BAESF_00753	Acas	0	0	0	NGRUG00000005109	Ngru	0	0.000683293	-0.000683293
CFRG0767	Cfra	0.019978	0.0254856	-0.00550754	CPERKG00000000754	Cper	0.134752	0.118534	0.0162173	SPPG_00804	Spun	0.0473752	0.0427184	0.00465671	BAESF_00754	Acas	0.0136225	0.0141698	-0.000547338	NGRUG00000005117	Ngru	0	0.00060036	-0.00060036
CFRG0768	Cfra	0.0549224	0.0706182	-0.0156957	CPERKG00000000755	Cper	0.0402109	0.0497512	-0.0095403	SPPG_00806	Spun	0.0503264	0.0372446	0.0130819	BAESF_00755	Acas	0	0	0	NGRUG00000005131	Ngru	0	0	0
CFRG0769	Cfra	0.0359882	0.0432306	-0.00724236	CPERKG00000000756	Cper	0.0250929	0.0276302	-0.00253724	SPPG_00807	Spun	0.0465986	0.0395613	0.00703734	BAESF_00756	Acas	0.176118	0.142395	0.0337235	NGRUG00000005148	Ngru	0	0.000924642	-0.000924642
CFRG0770	Cfra	0.067392	0.0785794	-0.0111873	CPERKG00000000757	Cper	0.0417007	0.0420124	-0.000311712	SPPG_00808	Spun	0.014784	0.0163277	-0.00154378	BAESF_00757	Acas	0.00638026	0.00277624	0.00360403	NGRUG00000005152	Ngru	0.00162734	0.00118624	0.0004411
CFRG0771	Cfra	0.112332	0.125898	-0.0135664	CPERKG00000000758	Cper	0.110608	0.104515	0.00609297	SPPG_00809	Spun	0.0192908	0.0206603	-0.00136944	BAESF_00758	Acas	0.0424628	0.0299786	0.0124843	NGRUG00000005156	Ngru	0.00398671	0.00221239	0.00177432
CFRG0772	Cfra	0.0708502	0.0909091	-0.0200589	CPERKG00000000759	Cper	0.0678458	0.0554324	0.0124134	SPPG_00810	Spun	0.172794	0.164201	0.00859293	BAESF_00759	Acas	0.151766	0.14334	0.00842591	NGRUG00000005168	Ngru	0	0.00131709	-0.00131709
CFRG0773	Cfra	0.12894	0.145863	-0.0169227	CPERKG00000000760	Cper	0.075	0.0730012	0.00199884	SPPG_00811	Spun	0.0137348	0.011808	0.00192681	BAESF_00760	Acas	0.000454133	0.000512821	-5.86879e-05	NGRUG00000005178	Ngru	0	0.00108814	-0.00108814
CFRG0774	Cfra	0.0224743	0.0233291	-0.000854764	CPERKG00000000761	Cper	0.0874904	0.0817996	0.00569082	SPPG_00813	Spun	0.0444444	0.0354201	0.00902435	BAESF_00761	Acas	0.00279685	0.00364004	-0.000843193	NGRUG00000005184	Ngru	0.00136659	0.00195166	-0.000585072
CFRG0775	Cfra	0.0484336	0.0620838	-0.0136502	CPERKG00000000762	Cper	0.0607221	0.0413483	0.0193738	SPPG_00814	Spun	0.070592	0.0733899	-0.00279796	BAESF_00762	Acas	0.0349665	0.0295699	0.00539659	NGRUG00000005196	Ngru	0	0.000956328	-0.000956328
CFRG0776	Cfra	0.0483068	0.0447648	0.00354198	CPERKG00000000763	Cper	0.055654	0.0661157	-0.0104617	SPPG_00815	Spun	0.0359469	0.0429619	-0.00701507	BAESF_00763	Acas	0.0356164	0.036804	-0.00118759	NGRUG00000005200	Ngru	0.000947418	0.00585023	-0.00490282
CFRG0777	Cfra	0.0442076	0.0483395	-0.00413193	CPERKG00000000764	Cper	0.0567038	0.0656965	-0.0089927	SPPG_00816	Spun	0.0903589	0.0954369	-0.00507799	BAESF_00764	Acas	0.0700944	0.0861729	-0.0160785	NGRUG00000005208	Ngru	0.00474957	0.00108538	0.00366418
CFRG0778	Cfra	0.0219298	0.0235734	-0.00164359	CPERKG00000000765	Cper	0.0669892	0.057107	0.00988221	SPPG_00817	Spun	0.0783078	0.0819936	-0.00368574	BAESF_00765	Acas	0.185849	0.185383	0.00046539	NGRUG00000005214	Ngru	0.000477099	0.000146391	0.000330708
CFRG0779	Cfra	0.00718112	0.00822035	-0.00103922	CPERKG00000000766	Cper	0.0754458	0.06639	0.00905577	SPPG_00819	Spun	0.0478375	0.0621802	-0.0143428	BAESF_00766	Acas	0.0107296	0.00782779	0.00290183	NGRUG00000005220	Ngru	0.00378967	0.00236305	0.00142662
CFRG0780	Cfra	0.0156793	0.0164504	-0.000771081	CPERKG00000000767	Cper	0.0917664	0.0895522	0.00221417	SPPG_00820	Spun	0.0206712	0.0242116	-0.00354042	BAESF_00767	Acas	0.0799107	0.0777218	0.00218888	NGRUG00000005226	Ngru	0.000485437	0.000259302	0.000226134
CFRG0781	Cfra	0.0763153	0.0777361	-0.00142076	CPERKG00000000768	Cper	0.165803	0.147651	0.0181521	SPPG_00821	Spun	0.0205447	0.0205954	-5.0689e-05	BAESF_00768	Acas	0.0928874	0.0777432	0.0151441	NGRUG00000005232	Ngru	0.00194607	0.00135318	0.000592886
CFRG0782	Cfra	0.0108778	0.00977534	0.00110249	CPERKG00000000769	Cper	0.034663	0.035704	-0.00104105	SPPG_00822	Spun	0.0239013	0.0181347	0.0057666	BAESF_00769	Acas	0.0724775	0.065123	0.00735449	NGRUG00000005240	Ngru	0.000266099	0.000339443	-7.33443e-05
CFRG0783	Cfra	0.144152	0.106522	0.0376298	CPERKG00000000770	Cper	0.0595447	0.0659341	-0.00638941	SPPG_00823	Spun	0.00966608	0.0081187	0.00154738	BAESF_00770	Acas	0.0501949	0.0357646	0.0144303	NGRUG00000005246	Ngru	0.00309717	0.00497389	-0.00187671
CFRG0784	Cfra	0.134266	0.144315	-0.0100496	CPERKG00000000771	Cper	0.0429836	0.0379257	0.00505787	SPPG_00824	Spun	0.101891	0.0876791	0.0142121	BAESF_00771	Acas	0.16078	0.117647	0.0431333	NGRUG00000005251	Ngru	0.00402194	0.00839895	-0.00437701
CFRG0785	Cfra	0.113708	0.116158	-0.00244932	CPERKG00000000772	Cper	0.118671	0.118259	0.000412277	SPPG_00825	Spun	0.101513	0.0842164	0.0172962	BAESF_00772	Acas	0.000474608	0	0.000474608	NGRUG00000005257	Ngru	0.000170707	0.000885544	-0.000714837
CFRG0786	Cfra	0.0221992	0.0227235	-0.000524259	CPERKG00000000773	Cper	0.0530491	0.0469526	0.00609649	SPPG_00826	Spun	0.075986	0.0795796	-0.00359362	BAESF_00773	Acas	0	0	0	NGRUG00000005263	Ngru	0.000267666	0.000419992	-0.000152326
CFRG0787	Cfra	0.0158958	0.0169739	-0.00107807	CPERKG00000000774	Cper	0.0421227	0.041806	0.0003167	SPPG_00827	Spun	0.038145	0.0552839	-0.017139	BAESF_00774	Acas	0.0084317	0.0177045	-0.00927281	NGRUG00000005273	Ngru	0.00107643	0	0.00107643
CFRG0788	Cfra	0.0604167	0.0588493	0.0015674	CPERKG00000000775	Cper	0.0509674	0.05243	-0.00146254	SPPG_00828	Spun	0.0218241	0.0230503	-0.00122622	BAESF_00775	Acas	0.0377818	0.0356993	0.00208255	NGRUG00000005277	Ngru	0.000316156	0.000381607	-6.5451e-05
CFRG0789	Cfra	0.146393	0.155081	-0.00868813	CPERKG00000000776	Cper	0.0291069	0.0356204	-0.00651351	SPPG_00829	Spun	0.0630782	0.0533531	0.00972512	BAESF_00776	Acas	0.316112	0.287928	0.0281835	NGRUG00000005283	Ngru	0	0	0
CFRG0790	Cfra	0.117271	0.130859	-0.0135882	CPERKG00000000777	Cper	0.0510764	0.0666037	-0.0155273	SPPG_00830	Spun	0.0304507	0.0407475	-0.0102969	BAESF_00777	Acas	0.0359215	0.0338421	0.00207945	NGRUG00000005289	Ngru	0.000786164	0	0.000786164
CFRG0791	Cfra	0.00365497	0.00305499	0.000599981	CPERKG00000000778	Cper	0.0240167	0.0317233	-0.00770661	SPPG_00831	Spun	0.000654022	0.000969619	-0.000315596	BAESF_00778	Acas	0.0781091	0.0712705	0.00683868	NGRUG00000005295	Ngru	0.000193162	0.000272554	-7.93918e-05
CFRG0792	Cfra	0.0594673	0.0633484	-0.00388107	CPERKG00000000779	Cper	0.0335737	0.0318332	0.00174059	SPPG_00832	Spun	0.0389592	0.0500171	-0.0110579	BAESF_00779	Acas	0.0919369	0.0896907	0.0022462	NGRUG00000005300	Ngru	0.000578369	0	0.000578369
CFRG0793	Cfra	0.0322601	0.0348874	-0.00262736	CPERKG00000000780	Cper	0.0264927	0.0464253	-0.0199326	SPPG_00833	Spun	0.034969	0.0354626	-0.000493576	BAESF_00780	Acas	0.000397931	0.000311139	8.6792e-05	NGRUG00000005308	Ngru	0.000736016	0	0.000736016
CFRG0794	Cfra	0.0293496	0.0308036	-0.00145399	CPERKG00000000781	Cper	0.0450327	0.0437247	0.00130796	SPPG_00834	Spun	0.0158333	0.0139718	0.0018615	BAESF_00781	Acas	0.0620072	0.0534022	0.00860493	NGRUG00000005312	Ngru	0.000602531	0.00151745	-0.00091492
CFRG0795	Cfra	0.0149879	0.0140764	0.000911496	CPERKG00000000782	Cper	0.00850809	0.00559883	0.00290926	SPPG_00835	Spun	0.0277396	0.0246119	0.00312764	BAESF_00782	Acas	0.0210065	0.021021	-1.45575e-05	NGRUG00000005318	Ngru	0.00118064	0	0.00118064
CFRG0796	Cfra	0.0746776	0.0590022	0.0156754	CPERKG00000000783	Cper	0.030229	0.0362406	-0.00601163	SPPG_00836	Spun	0.0220257	0.0178712	0.00415445	BAESF_00783	Acas	0.0530547	0.0257669	0.0272878	NGRUG00000005322	Ngru	0.00114548	0	0.00114548
CFRG0797	Cfra	0.0421007	0.0340505	0.00805018	CPERKG00000000784	Cper	0.0218385	0.0280215	-0.00618301	SPPG_00837	Spun	0.000905797	0	0.000905797	BAESF_00784	Acas	0.0457291	0.0360551	0.00967393	NGRUG00000005326	Ngru	0.00234742	0.0017762	0.000571219
CFRG0798	Cfra	0.00996485	0.0122679	-0.00230308	CPERKG00000000785	Cper	0.0178282	0.026309	-0.0084808	SPPG_00838	Spun	0.0655391	0.0598349	0.00570417	BAESF_00785	Acas	0.0130011	0.00819672	0.00480436	NGRUG00000005334	Ngru	0	0.000419639	-0.000419639
CFRG0799	Cfra	0.0315964	0.0322887	-0.000692338	CPERKG00000000786	Cper	0.0427461	0.0440465	-0.00130035	SPPG_00839	Spun	0.0335735	0.0402145	-0.00664097	BAESF_00786	Acas	0.0546787	0.0533762	0.00130249	NGRUG00000005342	Ngru	0.00304414	0.0044484	-0.00140426
CFRG0800	Cfra	0.0175464	0.0252429	-0.00769654	CPERKG00000000787	Cper	0.0609706	0.0631449	-0.00217431	SPPG_00840	Spun	0.000976562	0	0.000976562	BAESF_00787	Acas	0	0.024024	-0.024024	NGRUG00000005346	Ngru	0	0	0
CFRG0801	Cfra	0.0362032	0.0345806	0.00162263	CPERKG00000000788	Cper	0.0360697	0.0403103	-0.00424064	SPPG_00841	Spun	0.0225613	0.0250322	-0.00247094	BAESF_00788	Acas	0.0265777	0.028166	-0.0015883	NGRUG00000005354	Ngru	0.000600721	0	0.000600721
CFRG0802	Cfra	0.116879	0.128871	-0.0119915	CPERKG00000000789	Cper	0.0149489	0.0225282	-0.0075793	SPPG_00842	Spun	0.0344193	0.0285367	0.0058826	BAESF_00789	Acas	0.0105021	0.0117284	-0.00122626	NGRUG00000005360	Ngru	0	0	0
CFRG0803	Cfra	0.120643	0.139153	-0.0185096	CPERKG00000000790	Cper	0.0395018	0.04	-0.000498151	SPPG_00843	Spun	0.0519888	0.0580457	-0.00605694	BAESF_00790	Acas	0.057274	0.064174	-0.00689991	NGRUG00000005364	Ngru	0.00105485	0.00116608	-0.000111231
CFRG0804	Cfra	0.042696	0.051649	-0.00895307	CPERKG00000000791	Cper	0.0889536	0.107791	-0.0188375	SPPG_00844	Spun	0.0634828	0.0693667	-0.00588383	BAESF_00791	Acas	0.000664599	0.000485201	0.000179398	NGRUG00000005370	Ngru	0.00214707	0.00357143	-0.00142435
CFRG0805	Cfra	0.0259546	0.0226052	0.00334942	CPERKG00000000792	Cper	0.0849759	0.0929095	-0.00793363	SPPG_00845	Spun	0.0488269	0.0564194	-0.00759248	BAESF_00792	Acas	0.0260213	0.0245536	0.00146777	NGRUG00000005376	Ngru	0.00025641	0.00136581	-0.0011094
CFRG0806	Cfra	0.065601	0.0667702	-0.00116919	CPERKG00000000793	Cper	0.0288483	0.0358877	-0.00703948	SPPG_00846	Spun	0.0733483	0.0885781	-0.0152298	BAESF_00793	Acas	0.0199029	0.0263256	-0.00642273	NGRUG00000005386	Ngru	0.00030525	0	0.00030525
CFRG0808	Cfra	0.132414	0.109929	0.0224847	CPERKG00000000794	Cper	0.0280532	0.0227273	0.00532593	SPPG_00847	Spun	0.0289223	0.0339506	-0.00502834	BAESF_00794	Acas	0.0447967	0.036566	0.00823071	NGRUG00000005392	Ngru	0.000395101	0.000181127	0.000213974
CFRG0809	Cfra	0.0249653	0.0162703	0.00869499	CPERKG00000000795	Cper	0.052399	0.0563671	-0.00396808	SPPG_00848	Spun	0.0472514	0.0518382	-0.00458685	BAESF_00795	Acas	0.0209228	0.0110041	0.00991872	NGRUG00000005400	Ngru	0.00181406	0.00103627	0.00077779
CFRG0810	Cfra	0.113578	0.122424	-0.00884647	CPERKG00000000796	Cper	0.128588	0.140217	-0.0116296	SPPG_00849	Spun	0.0231655	0.0260183	-0.00285283	BAESF_00796	Acas	0.038082	0.034266	0.00381605	NGRUG00000005406	Ngru	0.000319693	0.000786164	-0.00046647
CFRG0811	Cfra	0.00153728	0.00114943	0.000387854	CPERKG00000000797	Cper	0.0374753	0.0648536	-0.0273782	SPPG_00850	Spun	0.110795	0.106025	0.00477023	BAESF_00797	Acas	0.027489	0.0335753	-0.00608629	NGRUG00000005410	Ngru	0	0	0
CFRG0812	Cfra	0.0717593	0.0751445	-0.00338525	CPERKG00000000798	Cper	0.0669056	0.0637376	0.00316799	SPPG_00852	Spun	0.00032633	0.000241263	8.5067e-05	BAESF_00798	Acas	0.173794	0.152557	0.021237	NGRUG00000005419	Ngru	0.000261952	0.000604961	-0.000343009
CFRG0813	Cfra	0.110964	0.107923	0.00304013	CPERKG00000000799	Cper	0.0254652	0.0321285	-0.00666328	SPPG_00853	Spun	0.00108167	0.000161708	0.000919958	BAESF_00799	Acas	0.0603318	0.0600882	0.000243622	NGRUG00000005424	Ngru	0.000387147	0.000461042	-7.38952e-05
CFRG0814	Cfra	0.0185724	0.0159891	0.00258328	CPERKG00000000800	Cper	0.0553672	0.0485961	0.00677112	SPPG_00854	Spun	0.0605381	0.0467963	0.0137419	BAESF_00800	Acas	0.132577	0.129677	0.00290076	NGRUG00000005451	Ngru	0.00135685	0	0.00135685
CFRG0815	Cfra	0.0231105	0.0309635	-0.00785299	CPERKG00000000801	Cper	0.0175323	0.0177485	-0.000216153	SPPG_00855	Spun	0.013869	0.0137923	7.67785e-05	BAESF_00801	Acas	0.00150788	0.00217865	-0.000670767	NGRUG00000005457	Ngru	0.00137457	0.00435074	-0.00297617
CFRG0816	Cfra	0.0248532	0.0278802	-0.00302703	CPERKG00000000802	Cper	0.107867	0.0807039	0.0271626	SPPG_00856	Spun	0.0202119	0.0211285	-0.000916552	BAESF_00802	Acas	0.190187	0.160221	0.0299655	NGRUG00000005465	Ngru	0.00204082	0	0.00204082
CFRG0817	Cfra	0.0108696	0.0147493	-0.0038797	CPERKG00000000803	Cper	0.0858011	0.0757396	0.0100614	SPPG_00857	Spun	0.0197495	0.0239815	-0.00423203	BAESF_00803	Acas	0.0123288	0.0141844	-0.00185563	NGRUG00000005473	Ngru	0	0	0
CFRG0818	Cfra	0.00119474	0.00126904	-7.42924e-05	CPERKG00000000804	Cper	0.0464801	0.0444015	0.0020786	SPPG_00858	Spun	0.0164814	0.0182364	-0.00175508	BAESF_00804	Acas	0.0646123	0.0636364	0.000975962	NGRUG00000005477	Ngru	0.00473093	0.00247219	0.00225874
CFRG0819	Cfra	0	0	0	CPERKG00000000805	Cper	0.0961768	0.0957722	0.000404605	SPPG_00859	Spun	0.061756	0.0610817	0.000674258	BAESF_00805	Acas	0.0462845	0.0416048	0.00467975	NGRUG00000005482	Ngru	0.00132935	0.000938673	0.000390672
CFRG0820	Cfra	0.0325072	0.0343692	-0.00186203	CPERKG00000000806	Cper	0.0726048	0.0820649	-0.00946007	SPPG_00860	Spun	0.0558069	0.055071	0.000735919	BAESF_00806	Acas	0.0395206	0.0382452	0.00127535	NGRUG00000005488	Ngru	0.000921659	0	0.000921659
CFRG0821	Cfra	0.0576609	0.0574781	0.00018282	CPERKG00000000807	Cper	0.069161	0.0994941	-0.0303331	SPPG_00862	Spun	0.000369413	0.000448531	-7.91184e-05	BAESF_00807	Acas	0.283632	0.317811	-0.0341796	NGRUG00000005494	Ngru	0.000597372	0.000401526	0.000195846
CFRG0822	Cfra	0.160403	0.146157	0.0142457	CPERKG00000000808	Cper	0.0600261	0.057009	0.00301705	SPPG_00863	Spun	0.000627589	0.000264306	0.000363283	BAESF_00808	Acas	0	0	0	NGRUG00000005498	Ngru	0	0.000595593	-0.000595593
CFRG0823	Cfra	0.0147059	0.021248	-0.00654213	CPERKG00000000809	Cper	0.0707593	0.0664134	0.00434589	SPPG_00865	Spun	0.00227273	0.00187347	0.000399258	BAESF_00809	Acas	0.0707165	0.0653391	0.00537737	NGRUG00000005505	Ngru	0.000515198	0.000400561	0.000114638
CFRG0824	Cfra	0.0407265	0.0315876	0.00913894	CPERKG00000000810	Cper	0.0718009	0.0723735	-0.000572593	SPPG_00866	Spun	0.0209185	0.0180423	0.00287618	BAESF_00810	Acas	0.0251226	0.0237671	0.00135553	NGRUG00000005513	Ngru	0.000526408	0.00023753	0.000288878
CFRG0825	Cfra	0.143606	0.152998	-0.00939121	CPERKG00000000811	Cper	0.106493	0.120012	-0.013519	SPPG_00867	Spun	0.0585749	0.0565903	0.00198462	BAESF_00811	Acas	0.031459	0.0325294	-0.00107044	NGRUG00000005517	Ngru	0.00186974	0.00109131	0.000778435
CFRG0826	Cfra	0.0751558	0.0807292	-0.0055734	CPERKG00000000812	Cper	0.110976	0.103282	0.00769458	SPPG_00868	Spun	0.000115154	0	0.000115154	BAESF_00812	Acas	0.0792379	0.078726	0.000511969	NGRUG00000005521	Ngru	0.0305111	0.0285249	0.0019862
CFRG0827	Cfra	0.119904	0.154795	-0.0348904	CPERKG00000000813	Cper	0.0581572	0.0690182	-0.010861	SPPG_00869	Spun	0	0	0	BAESF_00813	Acas	0.170139	0.144318	0.0258207	NGRUG00000005525	Ngru	0.000537851	0.00066335	-0.000125499
CFRG0828	Cfra	0.142808	0.156977	-0.014169	CPERKG00000000814	Cper	0.123596	0.12399	-0.000394176	SPPG_00870	Spun	0.000450146	0	0.000450146	BAESF_00814	Acas	0.000940291	0	0.000940291	NGRUG00000005529	Ngru	0	0	0
CFRG0829	Cfra	0.0387931	0.0426301	-0.00383703	CPERKG00000000815	Cper	0.0979339	0.0954724	0.00246144	SPPG_00872	Spun	0.00127578	0.00114837	0.000127412	BAESF_00815	Acas	0.159	0.1325	0.0265	NGRUG00000005533	Ngru	0.000307692	0.00081367	-0.000505977
CFRG0830	Cfra	0.0359542	0.0437183	-0.00776404	CPERKG00000000816	Cper	0.135369	0.158172	-0.0228033	SPPG_00873	Spun	0.00468557	0.00459184	9.37366e-05	BAESF_00816	Acas	0.0198171	0.0095057	0.0103114	NGRUG00000005539	Ngru	0	0	0
CFRG0831	Cfra	0.0201967	0.028537	-0.00834026	CPERKG00000000817	Cper	0.119518	0.133163	-0.0136448	SPPG_00874	Spun	0.000218484	0	0.000218484	BAESF_00817	Acas	0.141085	0.109023	0.032062	NGRUG00000005543	Ngru	0	0.00104167	-0.00104167
CFRG0832	Cfra	0.0189258	0.0181566	0.000769138	CPERKG00000000818	Cper	0.11874	0.109665	0.00907466	SPPG_00875	Spun	0.000343525	0	0.000343525	BAESF_00818	Acas	0	0.000807103	-0.000807103	NGRUG00000005547	Ngru	0.00102975	0.000185736	0.000844013
CFRG0833	Cfra	0.0452531	0.0467142	-0.00146108	CPERKG00000000819	Cper	0.0494972	0.0504782	-0.000981043	SPPG_00876	Spun	0.175577	0.168	0.00757716	BAESF_00819	Acas	0.0699301	0.0827068	-0.0127767	NGRUG00000005557	Ngru	0.00112528	0	0.00112528
CFRG0834	Cfra	0.0281077	0.0263923	0.00171537	CPERKG00000000820	Cper	0.0296715	0.0259819	0.00368962	SPPG_00877	Spun	0.0145486	0.0182818	-0.00373324	BAESF_00820	Acas	0.271117	0.275969	-0.00485183	NGRUG00000005561	Ngru	0.00163369	0.00152555	0.000108137
CFRG0835	Cfra	0.106147	0.110826	-0.00467917	CPERKG00000000821	Cper	0.0706874	0.0713791	-0.000691652	SPPG_00878	Spun	0	0	0	BAESF_00821	Acas	0.0120373	0.0144073	-0.00237002	NGRUG00000005569	Ngru	0.00444444	0.00376176	0.000682689
CFRG0836	Cfra	0.0478856	0.059146	-0.0112604	CPERKG00000000822	Cper	0.0373027	0.0348028	0.00249994	SPPG_00879	Spun	0.00101317	0	0.00101317	BAESF_00822	Acas	0.233429	0.208861	0.0245686	NGRUG00000005577	Ngru	0	0	0
CFRG0837	Cfra	0.00973183	0.00641201	0.00331982	CPERKG00000000823	Cper	0.140541	0.140283	0.0002574	SPPG_00880	Spun	0.000318438	0.000123062	0.000195376	BAESF_00823	Acas	0.0581246	0.0482739	0.00985063	NGRUG00000005582	Ngru	0.00297796	0	0.00297796
CFRG0838	Cfra	0.0219813	0.0317261	-0.00974478	CPERKG00000000824	Cper	0.0336769	0.031025	0.00265187	SPPG_00881	Spun	0.0287955	0.0285896	0.000205877	BAESF_00824	Acas	0.0866733	0.10041	-0.0137365	NGRUG00000005586	Ngru	0.00100616	0.00109971	-9.3544e-05
CFRG0839	Cfra	0	0.00108755	-0.00108755	CPERKG00000000825	Cper	0.029	0.0224936	0.00650643	SPPG_00882	Spun	0.0112094	0.00923206	0.00197738	BAESF_00825	Acas	0.00140056	0.00175439	-0.000353826	NGRUG00000005594	Ngru	0.000943841	0.00120228	-0.000258443
CFRG0840	Cfra	0.00679294	0.00804613	-0.00125319	CPERKG00000000826	Cper	0.0460434	0.051487	-0.00544366	SPPG_00883	Spun	0.0191511	0.0224353	-0.00328418	BAESF_00826	Acas	0.0758353	0.0745998	0.00123546	NGRUG00000005600	Ngru	0.000232585	0.00043209	-0.000199505
CFRG0841	Cfra	0.0574898	0.064645	-0.00715528	CPERKG00000000827	Cper	0.0885897	0.0834171	0.00517257	SPPG_00884	Spun	0.0164141	0.0168693	-0.000455122	BAESF_00827	Acas	0.0395149	0.0386839	0.000831089	NGRUG00000005610	Ngru	0.000221828	0.000275862	-5.40342e-05
CFRG0842	Cfra	0.0599413	0.0633342	-0.00339291	CPERKG00000000828	Cper	0.0317402	0.0388817	-0.00714151	SPPG_00885	Spun	0.000284657	0.000251446	3.32112e-05	BAESF_00828	Acas	0	0	0	NGRUG00000005624	Ngru	0.00131004	0.00152439	-0.000214347
CFRG0843	Cfra	0.0290744	0.0349842	-0.00590983	CPERKG00000000829	Cper	0.02561	0.0278396	-0.00222968	SPPG_00886	Spun	0.00059976	0.0013155	-0.000715741	BAESF_00829	Acas	0	0.00187617	-0.00187617	NGRUG00000005632	Ngru	0.014067	0.00895765	0.0051093
CFRG0844	Cfra	0.0258038	0.0227511	0.00305267	CPERKG00000000830	Cper	0.0819016	0.0791789	0.00272274	SPPG_00887	Spun	0.00093668	0.0014893	-0.000552624	BAESF_00830	Acas	0.000814996	0	0.000814996	NGRUG00000005640	Ngru	0.00127571	0.000770021	0.000505693
CFRG0845	Cfra	0.0012966	0.0076087	-0.0063121	CPERKG00000000831	Cper	0.0633721	0.0697318	-0.00635971	SPPG_00888	Spun	0.0141939	0.0201404	-0.00594648	BAESF_00831	Acas	0.0894917	0.105303	-0.0158113	NGRUG00000005667	Ngru	0.000333556	0	0.000333556
CFRG0846	Cfra	0.0344308	0.0519031	-0.0174724	CPERKG00000000832	Cper	0.068434	0.0710429	-0.00260888	SPPG_00889	Spun	0.000206996	0	0.000206996	BAESF_00832	Acas	0.0737752	0.0720405	0.00173472	NGRUG00000005673	Ngru	0	0	0
CFRG0847	Cfra	0.183183	0.17681	0.00637345	CPERKG00000000833	Cper	0.136531	0.114059	0.0224721	SPPG_00890	Spun	0.00036368	0	0.00036368	BAESF_00833	Acas	0.133358	0.116857	0.0165017	NGRUG00000005677	Ngru	0	0	0
CFRG0848	Cfra	0.05996	0.0562682	0.00369182	CPERKG00000000834	Cper	0.0459405	0.042061	0.00387949	SPPG_00891	Spun	0.0349665	0.0297224	0.00524403	BAESF_00834	Acas	0.0307625	0.0243641	0.00639839	NGRUG00000005682	Ngru	0.00432588	0.00734024	-0.00301436
CFRG0849	Cfra	0.0670039	0.0656112	0.00139271	CPERKG00000000835	Cper	0.0541734	0.0542622	-8.88229e-05	SPPG_00893	Spun	0.028557	0.0247827	0.00377424	BAESF_00835	Acas	0.137104	0.132751	0.00435259	NGRUG00000005690	Ngru	0.000305647	0.000196021	0.000109626
CFRG0850	Cfra	0.0615361	0.0620666	-0.000530439	CPERKG00000000836	Cper	0.0365525	0.0348462	0.00170635	SPPG_00894	Spun	0.0231788	0.0317119	-0.0085331	BAESF_00836	Acas	0.0974702	0.103922	-0.00645133	NGRUG00000005698	Ngru	0.00374532	0.00138504	0.00236028
CFRG0851	Cfra	0.0385862	0.0449031	-0.00631691	CPERKG00000000837	Cper	0.107143	0.100597	0.0065461	SPPG_00895	Spun	0.0030049	0.00428801	-0.00128311	BAESF_00837	Acas	0.00358119	0.00433839	-0.000757205	NGRUG00000005712	Ngru	0	0	0
CFRG0852	Cfra	0.0644517	0.0768776	-0.0124259	CPERKG00000000838	Cper	0.0659714	0.0688554	-0.00288393	SPPG_00896	Spun	0.00304585	0.00244371	0.000602141	BAESF_00838	Acas	0.000280505	0.00568182	-0.00540131	NGRUG00000005716	Ngru	0	0.000709723	-0.000709723
CFRG0853	Cfra	0.101695	0.124096	-0.0224015	CPERKG00000000839	Cper	0.0287247	0.0254673	0.00325743	SPPG_00897	Spun	0.00111599	0.00022007	0.000895918	BAESF_00839	Acas	0.0611209	0.0545826	0.00653827	NGRUG00000005724	Ngru	0.00250313	0.00223547	0.000267659
CFRG0854	Cfra	0.126077	0.134374	-0.00829657	CPERKG00000000840	Cper	0.0770295	0.0923251	-0.0152956	SPPG_00898	Spun	0.0516378	0.0375235	0.0141143	BAESF_00840	Acas	0	0	0	NGRUG00000005732	Ngru	0.00102617	0.00293255	-0.00190638
CFRG0855	Cfra	0.0312237	0.0239515	0.00727222	CPERKG00000000841	Cper	0.0401747	0.0396624	0.000512294	SPPG_00899	Spun	0.0727818	0.0758594	-0.00307765	BAESF_00841	Acas	0.0260215	0.0306122	-0.00459079	NGRUG00000005739	Ngru	0.00147059	0.00311526	-0.00164468
CFRG0856	Cfra	0.0298376	0.0285804	0.00125725	CPERKG00000000842	Cper	0.125271	0.122753	0.0025178	SPPG_00900	Spun	0.0133955	0.0169533	-0.00355777	BAESF_00842	Acas	0.00492746	0.00377074	0.00115672	NGRUG00000005743	Ngru	0.000595238	0.00127186	-0.000676622
CFRG0857	Cfra	0.0625533	0.0590562	0.00349711	CPERKG00000000843	Cper	0.0873016	0.0839635	0.00333809	SPPG_00901	Spun	0.0110497	0.00983837	0.00121135	BAESF_00843	Acas	0.0289173	0.0237059	0.00521143	NGRUG00000005747	Ngru	0.000289771	0.000212067	7.77045e-05
CFRG0858	Cfra	0.0617956	0.0543098	0.00748576	CPERKG00000000844	Cper	0.0433448	0.0455477	-0.00220287	SPPG_00902	Spun	0.129295	0.150884	-0.0215892	BAESF_00844	Acas	0.0280448	0.0195236	0.00852114	NGRUG00000005759	Ngru	0.000683527	0	0.000683527
CFRG0859	Cfra	0.040331	0.0481529	-0.00782184	CPERKG00000000845	Cper	0.0466336	0.0499655	-0.00333186	SPPG_00903	Spun	0.0311393	0.0347152	-0.00357591	BAESF_00845	Acas	0.00748973	0.00669507	0.000794662	NGRUG00000005763	Ngru	0	0	0
CFRG0860	Cfra	0.0152251	0.014348	0.000877042	CPERKG00000000846	Cper	0.0191693	0.0273249	-0.00815562	SPPG_00904	Spun	0.00512821	0.0041333	0.000994906	BAESF_00846	Acas	0.0277166	0.0291411	-0.00142449	NGRUG00000005773	Ngru	0	0	0
CFRG0861	Cfra	0.0185005	0.0158864	0.00261413	CPERKG00000000847	Cper	0.0400668	0.0447703	-0.00470351	SPPG_00905	Spun	0.0193882	0.0209486	-0.00156042	BAESF_00847	Acas	0.226681	0.192222	0.0344589	NGRUG00000005779	Ngru	0.000658183	0.000154416	0.000503767
CFRG0862	Cfra	0.0642202	0.0629828	0.00123741	CPERKG00000000848	Cper	0.0789245	0.0988604	-0.0199359	SPPG_00906	Spun	0.000250815	0	0.000250815	BAESF_00848	Acas	0.208487	0.184211	0.0242763	NGRUG00000005792	Ngru	0.00061792	0.000341647	0.000276273
CFRG0863	Cfra	0.0941597	0.105098	-0.0109387	CPERKG00000000849	Cper	0.0445554	0.0461433	-0.00158781	SPPG_00907	Spun	0.00486684	0.00485175	1.50859e-05	BAESF_00849	Acas	0.177518	0.183849	-0.00633071	NGRUG00000005796	Ngru	0.000547945	0.000561482	-1.35371e-05
CFRG0864	Cfra	0.0270163	0.0350813	-0.00806501	CPERKG00000000850	Cper	0.0172673	0.0168801	0.00038725	SPPG_00908	Spun	0.0264526	0.0187992	0.00765344	BAESF_00850	Acas	0.000957243	0	0.000957243	NGRUG00000005801	Ngru	0	0.000618812	-0.000618812
CFRG0865	Cfra	0.0246508	0.017936	0.00671482	CPERKG00000000851	Cper	0.0933469	0.0938762	-0.000529321	SPPG_00909	Spun	0.0331305	0.0299539	0.00317658	BAESF_00851	Acas	0	0	0	NGRUG00000005805	Ngru	0.000553403	0.000550661	2.74264e-06
CFRG0866	Cfra	0.0543465	0.0578095	-0.00346305	CPERKG00000000852	Cper	0.055216	0.0468248	0.00839122	SPPG_00910	Spun	0.0177665	0.0127408	0.00502569	BAESF_00852	Acas	0	0.000739645	-0.000739645	NGRUG00000005809	Ngru	0.0023842	0.00312609	-0.000741889
CFRG0867	Cfra	0.0783631	0.0785855	-0.000222379	CPERKG00000000853	Cper	0.119701	0.116832	0.00286906	SPPG_00911	Spun	0.0785249	0.0708639	0.00766103	BAESF_00853	Acas	0.000715052	0	0.000715052	NGRUG00000005817	Ngru	0.00375	0.00408998	-0.00033998
CFRG0868	Cfra	0.0898829	0.0944336	-0.00455067	CPERKG00000000854	Cper	0.0833903	0.0855448	-0.00215451	SPPG_00912	Spun	0.0224377	0.0250968	-0.00265913	BAESF_00854	Acas	0.000387397	0.000769231	-0.000381834	NGRUG00000005821	Ngru	0.00066778	0.000274198	0.000393582
CFRG0869	Cfra	0.000705716	0	0.000705716	CPERKG00000000855	Cper	0.090134	0.0873309	0.00280311	SPPG_00913	Spun	0.00202243	0.0020403	-1.78652e-05	BAESF_00855	Acas	0.0342103	0.0291531	0.00505723	NGRUG00000005827	Ngru	0.00281162	0.00159363	0.001218
CFRG0870	Cfra	0.125124	0.118061	0.00706315	CPERKG00000000856	Cper	0.0560803	0.0571429	-0.00106257	SPPG_00914	Spun	0.0247503	0.0195796	0.00517063	BAESF_00856	Acas	0.0288501	0.0257208	0.00312926	NGRUG00000005833	Ngru	0.00344696	0.00259553	0.000851425
CFRG0871	Cfra	0.00302343	0.00214439	0.000879043	CPERKG00000000857	Cper	0.0567337	0.0531507	0.003583	SPPG_00915	Spun	0.0549489	0.0410905	0.0138584	BAESF_00857	Acas	0.000555864	0	0.000555864	NGRUG00000005840	Ngru	0.000356633	0.00061736	-0.000260727
CFRG0873	Cfra	0.00430841	0.00197239	0.00233602	CPERKG00000000858	Cper	0.0389381	0.0544747	-0.0155367	SPPG_00916	Spun	0	0.000393236	-0.000393236	BAESF_00858	Acas	0.150901	0.158354	-0.00745321	NGRUG00000005846	Ngru	0.00601036	0.00325438	0.00275598
CFRG0874	Cfra	0.0179278	0.0186036	-0.000675805	CPERKG00000000859	Cper	0.0388149	0.0372423	0.00157255	SPPG_00917	Spun	0.000396983	0.000369549	2.74338e-05	BAESF_00859	Acas	0.0398689	0.0494978	-0.00962892	NGRUG00000005853	Ngru	0.00375299	0.00270797	0.00104501
CFRG0875	Cfra	0.0131703	0.0115616	0.00160871	CPERKG00000000860	Cper	0.0349275	0.0355995	-0.000672047	SPPG_00918	Spun	0.000767376	0.00030785	0.000459525	BAESF_00860	Acas	0.0578762	0.0652174	-0.0073412	NGRUG00000005859	Ngru	0.00240806	0.00180983	0.000598227
CFRG0876	Cfra	0.0590446	0.0603609	-0.00131637	CPERKG00000000861	Cper	0.0211132	0.0289894	-0.00787619	SPPG_00919	Spun	0.0301542	0.0346386	-0.0044844	BAESF_00861	Acas	0.15566	0.15973	-0.00406966	NGRUG00000005864	Ngru	0	0.00138389	-0.00138389
CFRG0877	Cfra	0.174325	0.137674	0.0366509	CPERKG00000000862	Cper	0.052662	0.0582152	-0.00555321	SPPG_00922	Spun	0.000542299	0.00187529	-0.00133299	BAESF_00862	Acas	0.0206174	0.0250277	-0.0044103	NGRUG00000005868	Ngru	0.000331199	0.00042219	-9.09914e-05
CFRG0878	Cfra	0.0214174	0.0259528	-0.00453539	CPERKG00000000863	Cper	0.0315874	0.0402235	-0.0086361	SPPG_00923	Spun	0.000607841	0.000215796	0.000392045	BAESF_00863	Acas	0.0134783	0.0189531	-0.00547481	NGRUG00000005876	Ngru	0	0.000433369	-0.000433369
CFRG0879	Cfra	0.00336733	0.00335664	1.06886e-05	CPERKG00000000864	Cper	0.0970079	0.0985222	-0.00151429	SPPG_00924	Spun	0.204938	0.206173	-0.00123457	BAESF_00864	Acas	0.0223087	0.0291723	-0.00686363	NGRUG00000005880	Ngru	0.00246427	0.00135364	0.00111063
CFRG0880	Cfra	0.0292312	0.0296167	-0.000385556	CPERKG00000000865	Cper	0.122317	0.121469	0.000847801	SPPG_00925	Spun	0.0431241	0.0560109	-0.0128868	BAESF_00865	Acas	0.0619818	0.0758176	-0.0138359	NGRUG00000005884	Ngru	0.00128932	0.00230521	-0.00101589
CFRG0881	Cfra	0.0230266	0.0191302	0.00389644	CPERKG00000000866	Cper	0.0360995	0.0428385	-0.00673896	SPPG_00926	Spun	0	0.000688231	-0.000688231	BAESF_00866	Acas	0.0525242	0.0432357	0.00928852	NGRUG00000005888	Ngru	0.000746756	0.00102459	-0.000277834
CFRG0882	Cfra	0.0312848	0.0353023	-0.00401758	CPERKG00000000867	Cper	0.0898169	0.0881481	0.00166879	SPPG_00927	Spun	0.000266809	0.000280426	-1.36173e-05	BAESF_00867	Acas	0.0186057	0.00628019	0.0123255	NGRUG00000005896	Ngru	0.000743605	0.000900766	-0.000157161
CFRG0883	Cfra	0.0959222	0.0936605	0.00226162	CPERKG00000000868	Cper	0.0437557	0.0495637	-0.005808	SPPG_00928	Spun	0	0	0	BAESF_00868	Acas	0.0730082	0.0472888	0.0257194	NGRUG00000005902	Ngru	0.00028132	0.00121413	-0.000932808
CFRG0884	Cfra	0.135769	0.132892	0.00287753	CPERKG00000000869	Cper	0.0417057	0.0382742	0.00343153	SPPG_00929	Spun	0.101476	0.112554	-0.0110781	BAESF_00869	Acas	0.165094	0.154313	0.0107809	NGRUG00000005910	Ngru	0.000151126	0.000343879	-0.000192753
CFRG0885	Cfra	0.149355	0.144256	0.0050986	CPERKG00000000870	Cper	0.0382979	0.0407767	-0.00247883	SPPG_00930	Spun	0.00208986	0.000611621	0.00147824	BAESF_00870	Acas	0.0746773	0.0721055	0.00257178	NGRUG00000005914	Ngru	0.0060471	0.0057047	0.000342406
CFRG0886	Cfra	0.0324049	0.0397957	-0.00739081	CPERKG00000000871	Cper	0.0244648	0.0254821	-0.00101726	SPPG_00931	Spun	0.000948767	0.00128041	-0.000331643	BAESF_00871	Acas	0.035417	0.036504	-0.00108705	NGRUG00000005922	Ngru	0.0140296	0.0127808	0.00124883
CFRG0887	Cfra	0.105128	0.1262	-0.0210726	CPERKG00000000872	Cper	0.0610811	0.0565357	0.0045454	SPPG_00932	Spun	0	0	0	BAESF_00872	Acas	0.131596	0.120889	0.0107071	NGRUG00000005926	Ngru	0.00346192	0.000742115	0.0027198
CFRG0888	Cfra	0.113621	0.111935	0.00168609	CPERKG00000000873	Cper	0.0581942	0.0683948	-0.0102007	SPPG_00933	Spun	0	0	0	BAESF_00873	Acas	0.294054	0.309893	-0.0158387	NGRUG00000005932	Ngru	0	0.000635122	-0.000635122
CFRG0889	Cfra	0.0128707	0.0149659	-0.00209518	CPERKG00000000874	Cper	0.0935499	0.0989141	-0.00536425	SPPG_00934	Spun	0.0501758	0.0524973	-0.00232149	BAESF_00874	Acas	0.0876529	0.106001	-0.0183479	NGRUG00000005936	Ngru	0	0	0
CFRG0890	Cfra	0.012888	0.0162681	-0.00338011	CPERKG00000000875	Cper	0.0532389	0.0570577	-0.00381883	SPPG_00935	Spun	0.0256178	0.0308819	-0.00526404	BAESF_00875	Acas	0.131483	0.123037	0.00844639	NGRUG00000005940	Ngru	0.000513084	0.00128921	-0.00077613
CFRG0891	Cfra	0.0566422	0.0597076	-0.00306534	CPERKG00000000876	Cper	0.0199938	0.0231959	-0.00320209	SPPG_00936	Spun	0.0406386	0.0318031	0.00883547	BAESF_00876	Acas	0.0948401	0.0853008	0.00953928	NGRUG00000005944	Ngru	0.000875657	0.000685871	0.000189786
CFRG0892	Cfra	0.0119018	0.0107384	0.00116345	CPERKG00000000877	Cper	0.0193955	0.0192148	0.000180665	SPPG_00937	Spun	0.0167947	0.0157076	0.00108711	BAESF_00877	Acas	0.019784	0.0178337	0.00195025	NGRUG00000005952	Ngru	0.00066313	0	0.00066313
CFRG0893	Cfra	0.0276184	0.0213499	0.0062685	CPERKG00000000878	Cper	0.0490152	0.0449593	0.00405587	SPPG_00938	Spun	0.0429581	0.0460171	-0.00305901	BAESF_00878	Acas	0.0261947	0.0438169	-0.0176223	NGRUG00000005963	Ngru	0.00103093	0.00182593	-0.000795
CFRG0894	Cfra	0.103165	0.10771	-0.00454548	CPERKG00000000879	Cper	0.0693277	0.0703904	-0.00106269	SPPG_00939	Spun	0.0270913	0.0363536	-0.00926228	BAESF_00879	Acas	0.0111583	0.0096334	0.00152489	NGRUG00000005967	Ngru	0.00133091	0.0012463	8.46134e-05
CFRG0895	Cfra	0.0444268	0.0447561	-0.000329299	CPERKG00000000880	Cper	0.0571031	0.0583942	-0.0012911	SPPG_00940	Spun	0.071475	0.062753	0.00872195	BAESF_00880	Acas	0.166581	0.156662	0.00991919	NGRUG00000005971	Ngru	0.00103164	0.000468384	0.000563253
CFRG0896	Cfra	0.0137407	0.0203679	-0.00662728	CPERKG00000000881	Cper	0.0776819	0.0817102	-0.00402834	SPPG_00941	Spun	0.0162636	0.0172612	-0.000997667	BAESF_00881	Acas	0.0346469	0.0260688	0.0085781	NGRUG00000005981	Ngru	0.000472478	0	0.000472478
CFRG0897	Cfra	0.091211	0.099818	-0.00860692	CPERKG00000000882	Cper	0.00825143	0.00786734	0.000384088	SPPG_00942	Spun	0.0465283	0.0507181	-0.00418986	BAESF_00882	Acas	0.170407	0.163158	0.00724884	NGRUG00000005987	Ngru	0.000469925	0.000245399	0.000224526
CFRG0898	Cfra	0.0163946	0.021288	-0.00489335	CPERKG00000000883	Cper	0.0769684	0.0848329	-0.00786446	SPPG_00943	Spun	0.0293653	0.0429716	-0.0136063	BAESF_00883	Acas	0.0411133	0.0322937	0.00881954	NGRUG00000006004	Ngru	0.00257235	0.00434928	-0.00177693
CFRG0899	Cfra	0.0201082	0.0217857	-0.0016775	CPERKG00000000884	Cper	0.0146682	0.0165327	-0.00186452	SPPG_00944	Spun	0.047547	0.0596164	-0.0120694	BAESF_00884	Acas	0.127348	0.108844	0.0185041	NGRUG00000006010	Ngru	0	0	0
CFRG0900	Cfra	0.0127988	0.0156668	-0.00286799	CPERKG00000000885	Cper	0.106752	0.0782209	0.0285316	SPPG_00945	Spun	0.0160305	0.0134197	0.00261088	BAESF_00885	Acas	0.0239705	0.0299065	-0.00593604	NGRUG00000006016	Ngru	0.000621697	0.00184162	-0.00121992
CFRG0901	Cfra	0.0199899	0.0170974	0.00289246	CPERKG00000000886	Cper	0.0798304	0.0821711	-0.00234068	SPPG_00946	Spun	0.0172976	0.0143178	0.00297977	BAESF_00886	Acas	0	0.00380228	-0.00380228	NGRUG00000006020	Ngru	0.000288434	0.000625195	-0.000336762
CFRG0902	Cfra	0.015853	0.0172062	-0.00135318	CPERKG00000000887	Cper	0.0378503	0.0346598	0.00319051	SPPG_00947	Spun	0.00369881	0.00153075	0.00216806	BAESF_00887	Acas	0.0139077	0.0117223	0.00218546	NGRUG00000006024	Ngru	0.00481788	0.00522739	-0.000409508
CFRG0903	Cfra	0.00309997	0.000390016	0.00270996	CPERKG00000000888	Cper	0.0134578	0.01344	1.77816e-05	SPPG_00948	Spun	0.00103306	0	0.00103306	BAESF_00888	Acas	0.000163145	0.00029163	-0.000128485	NGRUG00000006035	Ngru	0	0	0
CFRG0904	Cfra	0.0135768	0.0150108	-0.00143397	CPERKG00000000889	Cper	0.0647244	0.0607171	0.00400729	SPPG_00949	Spun	0	0.000367512	-0.000367512	BAESF_00889	Acas	0.0262822	0.0185345	0.00774773	NGRUG00000006043	Ngru	0.0092707	0.00965624	-0.000385533
CFRG0905	Cfra	0.0372571	0.0399274	-0.00267026	CPERKG00000000890	Cper	0.0442246	0.0369181	0.00730642	SPPG_00950	Spun	0.0120288	0.0103162	0.00171258	BAESF_00890	Acas	0.084399	0.0689223	0.0154767	NGRUG00000006051	Ngru	0.00437122	0.00552956	-0.00115834
CFRG0906	Cfra	0.0608434	0.0622882	-0.00144483	CPERKG00000000891	Cper	0.0336302	0.0401873	-0.00655708	SPPG_00951	Spun	0.00469784	0.0039801	0.000717744	BAESF_00891	Acas	0.0967923	0.0774021	0.0193902	NGRUG00000006057	Ngru	0.00108527	0.000184298	0.000900973
CFRG0907	Cfra	0.0251442	0.0281913	-0.00304711	CPERKG00000000892	Cper	0.0785787	0.0819414	-0.00336263	SPPG_00952	Spun	0.0467068	0.0441268	0.00258006	BAESF_00892	Acas	0.267073	0.228417	0.0386559	NGRUG00000006061	Ngru	0	0	0
CFRG0908	Cfra	0.0354137	0.0343223	0.00109135	CPERKG00000000893	Cper	0.0809477	0.0787825	0.00216523	SPPG_00953	Spun	0.0407094	0.0529154	-0.012206	BAESF_00893	Acas	0.0452661	0.0409193	0.00434679	NGRUG00000006065	Ngru	0.00050317	0.000791244	-0.000288074
CFRG0909	Cfra	0.0181974	0.0232453	-0.0050479	CPERKG00000000894	Cper	0.0634441	0.0716113	-0.00816714	SPPG_00954	Spun	0.0147845	0.0183066	-0.00352211	BAESF_00894	Acas	0.0577073	0.0556879	0.00201935	NGRUG00000006077	Ngru	0.0028363	0.00257378	0.000262523
CFRG0910	Cfra	0.0154889	0.0175766	-0.00208777	CPERKG00000000895	Cper	0.065861	0.0698777	-0.00401669	SPPG_00955	Spun	0.0341452	0.0376135	-0.00346826	BAESF_00895	Acas	0.00189514	0.00208117	-0.00018603	NGRUG00000006091	Ngru	0.00038956	0.000685871	-0.000296311
CFRG0911	Cfra	0.0245888	0.0303235	-0.00573469	CPERKG00000000896	Cper	0.0668614	0.0755738	-0.00871239	SPPG_00956	Spun	0.0284539	0.0330678	-0.00461392	BAESF_00896	Acas	0.0428426	0.0355861	0.00725652	NGRUG00000006096	Ngru	0.000470736	0.000545653	-7.4917e-05
CFRG0912	Cfra	0.0713899	0.0759376	-0.00454768	CPERKG00000000897	Cper	0.0758252	0.0829926	-0.00716748	SPPG_00957	Spun	0.0564202	0.0669844	-0.0105641	BAESF_00897	Acas	0.0822362	0.0755308	0.00670537	NGRUG00000006113	Ngru	0.00221099	0	0.00221099
CFRG0913	Cfra	0.0224627	0.0207831	0.00167958	CPERKG00000000898	Cper	0.0637255	0.0676343	-0.00390876	SPPG_00958	Spun	0.0172348	0.0195626	-0.00232771	BAESF_00898	Acas	0.00636943	0.00808407	-0.00171465	NGRUG00000006119	Ngru	0.00332226	0.00241713	0.000905132
CFRG0914	Cfra	0.0485559	0.0417495	0.00680638	CPERKG00000000899	Cper	0.0480656	0.0591937	-0.0111281	SPPG_00960	Spun	0.0215135	0.0185654	0.00294814	BAESF_00899	Acas	0.000596837	0	0.000596837	NGRUG00000006127	Ngru	0.000205423	0.000568074	-0.000362651
CFRG0915	Cfra	0.0390136	0.0387016	0.000311937	CPERKG00000000900	Cper	0.0668462	0.0793864	-0.0125402	SPPG_00961	Spun	0.0435294	0.0447701	-0.00124067	BAESF_00900	Acas	0.121877	0.0892857	0.0325914	NGRUG00000006138	Ngru	0	0.0013876	-0.0013876
CFRG0916	Cfra	0.0200494	0.0230112	-0.00296182	CPERKG00000000901	Cper	0.056394	0.0385316	0.0178623	SPPG_00962	Spun	0.048692	0.0447962	0.00389582	BAESF_00901	Acas	0.000958773	0.000985707	-2.69345e-05	NGRUG00000006148	Ngru	0.000186706	0.000244618	-5.79119e-05
CFRG0917	Cfra	0.0587778	0.080103	-0.0213253	CPERKG00000000902	Cper	0.0643828	0.0751549	-0.0107721	SPPG_00963	Spun	0.033557	0.0252708	0.00828629	BAESF_00902	Acas	0.0216506	0.0145612	0.00708937	NGRUG00000006152	Ngru	0.00167126	0.00183863	-0.00016737
CFRG0918	Cfra	0.142383	0.146193	-0.00380952	CPERKG00000000903	Cper	0.0553917	0.07321	-0.0178183	SPPG_00964	Spun	0.0289943	0.0268305	0.00216377	BAESF_00903	Acas	0.0331959	0.0329932	0.000202679	NGRUG00000006164	Ngru	0	0.000549904	-0.000549904
CFRG0919	Cfra	0.0328722	0.035461	-0.00258878	CPERKG00000000904	Cper	0.0769585	0.0950479	-0.0180894	SPPG_00965	Spun	0.00999919	0.00824302	0.00175617	BAESF_00904	Acas	0.249879	0.230825	0.019054	NGRUG00000006168	Ngru	0.00150678	0.00112486	0.000381921
CFRG0920	Cfra	0.00886029	0.0083407	0.000519589	CPERKG00000000905	Cper	0.0674157	0.0661795	0.00123627	SPPG_00966	Spun	0.0350483	0.0360488	-0.00100055	BAESF_00905	Acas	0.0537736	0.0592217	-0.00544807	NGRUG00000006176	Ngru	0.0028028	0.002359	0.000443806
CFRG0921	Cfra	0.0472206	0.038017	0.00920361	CPERKG00000000906	Cper	0.024003	0.0232359	0.000767007	SPPG_00967	Spun	0.00212411	0.00079885	0.00132526	BAESF_00906	Acas	0.0837919	0.0898357	-0.00604383	NGRUG00000006182	Ngru	0.000203035	0.000266596	-6.35602e-05
CFRG0922	Cfra	0.0919708	0.0908005	0.00117033	CPERKG00000000907	Cper	0.0851941	0.0746657	0.0105284	SPPG_00968	Spun	0.00456621	0.00178891	0.0027773	BAESF_00907	Acas	0.0313732	0.0316726	-0.000299405	NGRUG00000006196	Ngru	0.00437911	0.00331895	0.00106015
CFRG0923	Cfra	0.175149	0.187177	-0.0120281	CPERKG00000000908	Cper	0.0195876	0.0213434	-0.00175575	SPPG_00969	Spun	0.00427838	0.00212887	0.00214951	BAESF_00908	Acas	0.0799698	0.0720833	0.00788649	NGRUG00000006201	Ngru	0.00107028	0.000683761	0.000386521
CFRG0924	Cfra	0.0720574	0.0793468	-0.00728932	CPERKG00000000909	Cper	0.107728	0.0943912	0.0133371	SPPG_00970	Spun	0.027301	0.0286487	-0.00134777	BAESF_00909	Acas	0	0	0	NGRUG00000006207	Ngru	0.000258799	0.000268025	-9.22549e-06
CFRG0925	Cfra	0.209493	0.207705	0.00178744	CPERKG00000000910	Cper	0.0841566	0.0891473	-0.00499068	SPPG_00971	Spun	0.033191	0.0254017	0.00778934	BAESF_00910	Acas	0.0422069	0.0428082	-0.000601362	NGRUG00000006213	Ngru	0.000564653	0	0.000564653
CFRG0926	Cfra	0.05998	0.0573394	0.00264059	CPERKG00000000911	Cper	0.0773845	0.0710183	0.00636625	SPPG_00972	Spun	0.0589922	0.0588507	0.000141535	BAESF_00911	Acas	0.000379651	0	0.000379651	NGRUG00000006217	Ngru	0	0.000519211	-0.000519211
CFRG0927	Cfra	0.0159113	0.0194152	-0.00350392	CPERKG00000000912	Cper	0.0390305	0.0416949	-0.00266438	SPPG_00973	Spun	0.0487484	0.051468	-0.00271963	BAESF_00912	Acas	0.00183419	0.00176835	6.58427e-05	NGRUG00000006223	Ngru	0.000538793	0	0.000538793
CFRG0928	Cfra	0.0728537	0.0636152	0.00923848	CPERKG00000000913	Cper	0.0602964	0.0626387	-0.00234235	SPPG_00974	Spun	0.0378479	0.0448347	-0.00698674	BAESF_00913	Acas	0.0933466	0.0676692	0.0256774	NGRUG00000006227	Ngru	0.000632111	0.000903342	-0.000271231
CFRG0929	Cfra	0.0632228	0.0696624	-0.00643968	CPERKG00000000914	Cper	0.0385269	0.0382675	0.000259461	SPPG_00975	Spun	0.0141594	0.0160076	-0.00184818	BAESF_00914	Acas	0.047181	0.0496536	-0.00247257	NGRUG00000006235	Ngru	0.00723831	0.00276498	0.00447333
CFRG0930	Cfra	0.00164699	0	0.00164699	CPERKG00000000915	Cper	0.105297	0.117714	-0.0124171	SPPG_00976	Spun	0.000424016	0.000296795	0.000127222	BAESF_00915	Acas	0.0466763	0.0436641	0.0030122	NGRUG00000006243	Ngru	0.00108167	0	0.00108167
CFRG0931	Cfra	0.088342	0.0963742	-0.00803217	CPERKG00000000916	Cper	0.0429674	0.0470318	-0.00406445	SPPG_00977	Spun	0.0566038	0.065562	-0.00895819	BAESF_00916	Acas	0.0167705	0.0121813	0.00458923	NGRUG00000006251	Ngru	0	0	0
CFRG0932	Cfra	0.0337146	0.0425215	-0.00880691	CPERKG00000000917	Cper	0.236842	0.241107	-0.00426461	SPPG_00978	Spun	0.0642317	0.0722611	-0.00802933	BAESF_00917	Acas	0.0717226	0.0840495	-0.0123269	NGRUG00000006255	Ngru	0.000727802	0.00277393	-0.00204612
CFRG0933	Cfra	0.0315717	0.0308257	0.000745982	CPERKG00000000918	Cper	0.0836991	0.0767424	0.00695669	SPPG_00981	Spun	0.101794	0.104486	-0.00269227	BAESF_00918	Acas	0.033756	0.0326724	0.00108359	NGRUG00000006263	Ngru	0.00167025	0.000567215	0.00110303
CFRG0934	Cfra	0.0611817	0.0667355	-0.00555374	CPERKG00000000919	Cper	0.0192272	0.0140742	0.00515297	SPPG_00982	Spun	0.0461052	0.0469093	-0.000804026	BAESF_00919	Acas	0.00185242	0.00151837	0.000334051	NGRUG00000006270	Ngru	0	0	0
CFRG0935	Cfra	0.0489811	0.0580053	-0.00902421	CPERKG00000000920	Cper	0.0227016	0.0205145	0.00218716	SPPG_00983	Spun	0.0591952	0.0525539	0.00664127	BAESF_00920	Acas	0.0420945	0.0357143	0.00638017	NGRUG00000006276	Ngru	0.000335083	0	0.000335083
CFRG0936	Cfra	0.0398072	0.038691	0.00111623	CPERKG00000000921	Cper	0.0581212	0.0609185	-0.0027973	SPPG_00984	Spun	0.024694	0.0247581	-6.41467e-05	BAESF_00921	Acas	0.0617017	0.0609756	0.000726057	NGRUG00000006282	Ngru	0	0	0
CFRG0937	Cfra	0.0167598	0.0210028	-0.00424306	CPERKG00000000922	Cper	0.033433	0.0326205	0.000812483	SPPG_00985	Spun	0.0265165	0.0210596	0.00545697	BAESF_00922	Acas	0.0324745	0.0216718	0.0108027	NGRUG00000006288	Ngru	0.00304022	0.00414651	-0.00110629
CFRG0938	Cfra	0.00653104	0.00946346	-0.00293242	CPERKG00000000923	Cper	0.0418301	0.0448307	-0.00300068	SPPG_00986	Spun	0	0.000301477	-0.000301477	BAESF_00923	Acas	0.0077235	0.0106262	-0.00290269	NGRUG00000006294	Ngru	0.000393005	0.000824742	-0.000431738
CFRG0939	Cfra	0.00315789	0	0.00315789	CPERKG00000000924	Cper	0.013755	0.0162221	-0.00246712	SPPG_00987	Spun	0.0112619	0.0107326	0.000529315	BAESF_00924	Acas	0.039844	0.0337882	0.00605579	NGRUG00000006298	Ngru	0.000174368	0.000322737	-0.000148369
CFRG0940	Cfra	0.0125054	0.0125135	-8.07378e-06	CPERKG00000000925	Cper	0.0758638	0.0695088	0.00635499	SPPG_00988	Spun	0	0	0	BAESF_00925	Acas	0.000949668	0.00351288	-0.00256321	NGRUG00000006308	Ngru	0.00383055	0.00708535	-0.00325479
CFRG0941	Cfra	0.0190713	0.0218822	-0.00281089	CPERKG00000000926	Cper	0.039685	0.0398782	-0.000193195	SPPG_00989	Spun	0	0	0	BAESF_00926	Acas	0.231121	0.276836	-0.0457149	NGRUG00000006314	Ngru	0.0125911	0.00865225	0.00393887
CFRG0942	Cfra	0.00698883	0.00675576	0.00023307	CPERKG00000000927	Cper	0.0775798	0.083795	-0.00621521	SPPG_00990	Spun	0.0559414	0.0509832	0.00495811	BAESF_00927	Acas	0.0605708	0.0571429	0.00342791	NGRUG00000006320	Ngru	0.000725915	0.000676041	4.98741e-05
CFRG0943	Cfra	0.00473655	0.00525275	-0.000516195	CPERKG00000000928	Cper	0.117554	0.10791	0.00964323	SPPG_00991	Spun	0.0246162	0.022042	0.00257417	BAESF_00928	Acas	0.0411588	0.0333458	0.00781298	NGRUG00000006330	Ngru	0.00121007	0.000957854	0.000252213
CFRG0944	Cfra	0.0368605	0.0387097	-0.00184918	CPERKG00000000929	Cper	0.0859411	0.0807354	0.00520574	SPPG_00992	Spun	0.021243	0.0152568	0.00598621	BAESF_00929	Acas	0.0229058	0.0146843	0.00822147	NGRUG00000006334	Ngru	0.00561798	0.0035533	0.00206468
CFRG0945	Cfra	0.0142276	0.0111455	0.00308213	CPERKG00000000930	Cper	0.0553312	0.0606156	-0.0052844	SPPG_00993	Spun	0.000173883	0.000227169	-5.32867e-05	BAESF_00930	Acas	0.00140675	0.00411692	-0.00271017	NGRUG00000006340	Ngru	0.00561347	0.00396938	0.00164409
CFRG0946	Cfra	0.0671333	0.078125	-0.0109917	CPERKG00000000931	Cper	0.0663929	0.0764943	-0.0101014	SPPG_00994	Spun	0.00733485	0.00986172	-0.00252686	BAESF_00931	Acas	0.0341608	0.0279661	0.00619468	NGRUG00000006348	Ngru	0.000391236	0.000426985	-3.57492e-05
CFRG0947	Cfra	0.0466312	0.0586502	-0.012019	CPERKG00000000932	Cper	0.0329205	0.0346636	-0.00174315	SPPG_00995	Spun	0.000530786	0	0.000530786	BAESF_00932	Acas	0.126543	0.102041	0.0245024	NGRUG00000006354	Ngru	0.000858148	0.000682035	0.000176113
CFRG0948	Cfra	0.0290112	0.0337507	-0.00473946	CPERKG00000000933	Cper	0.0254237	0.0306987	-0.00527493	SPPG_00996	Spun	0.0585862	0.060959	-0.00237279	BAESF_00933	Acas	0.0341527	0.0334517	0.000700905	NGRUG00000006360	Ngru	0.000392388	0.0004914	-9.90128e-05
CFRG0949	Cfra	0.0576212	0.0635849	-0.00596372	CPERKG00000000934	Cper	0.0776641	0.0834371	-0.00577305	SPPG_00997	Spun	0.0321846	0.0541908	-0.0220062	BAESF_00934	Acas	0.0135424	0.0159475	-0.00240506	NGRUG00000006372	Ngru	0	0.000439174	-0.000439174
CFRG0950	Cfra	0.0378351	0.0365132	0.00132197	CPERKG00000000935	Cper	0.040931	0.0250553	0.0158757	SPPG_00998	Spun	0.0221804	0.0329293	-0.0107489	BAESF_00935	Acas	0	0.0138037	-0.0138037	NGRUG00000006377	Ngru	0.000621946	0.000233973	0.000387973
CFRG0951	Cfra	0.0774025	0.0717967	0.00560578	CPERKG00000000936	Cper	0.0931212	0.103755	-0.0106341	SPPG_00999	Spun	0.0218193	0.0252019	-0.00338264	BAESF_00936	Acas	0.0188065	0.015844	0.00296251	NGRUG00000006387	Ngru	0	0.000319795	-0.000319795
CFRG0952	Cfra	0.0230947	0.0238866	-0.000791951	CPERKG00000000937	Cper	0.0321445	0.0341514	-0.00200687	SPPG_01000	Spun	0.000634518	0.00128783	-0.000653312	BAESF_00937	Acas	0.000329474	0	0.000329474	NGRUG00000006391	Ngru	0.00128562	0.00100301	0.000282613
CFRG0953	Cfra	0.0214175	0.0230273	-0.00160978	CPERKG00000000938	Cper	0.0820758	0.0844047	-0.00232888	SPPG_01001	Spun	0.00391604	0.00444972	-0.000533678	BAESF_00938	Acas	0.227828	0.197256	0.0305724	NGRUG00000006403	Ngru	0.000484183	0.00193914	-0.00145496
CFRG0954	Cfra	0.00777427	0.0131485	-0.00537425	CPERKG00000000939	Cper	0.0455906	0.034212	0.0113786	SPPG_01002	Spun	0.000240038	0	0.000240038	BAESF_00939	Acas	0.140179	0.106267	0.0339115	NGRUG00000006408	Ngru	0	0.000213356	-0.000213356
CFRG0955	Cfra	0.0315463	0.0258065	0.00573983	CPERKG00000000940	Cper	0.0343429	0.0294382	0.00490468	SPPG_01003	Spun	0.0161967	0.0213696	-0.00517292	BAESF_00940	Acas	0	0.000853971	-0.000853971	NGRUG00000006412	Ngru	0.000600962	0.000604595	-3.63338e-06
CFRG0956	Cfra	0.0311016	0.03851	-0.00740843	CPERKG00000000941	Cper	0.0435547	0.0399356	0.00361902	SPPG_01004	Spun	0.000207297	0.000418585	-0.000211288	BAESF_00941	Acas	0.00383042	0.0030955	0.000734921	NGRUG00000006416	Ngru	0.00082713	0.000744048	8.30822e-05
CFRG0957	Cfra	0.0337529	0.0384277	-0.00467483	CPERKG00000000942	Cper	0.0379797	0.031618	0.00636169	SPPG_01005	Spun	0.0687749	0.0744681	-0.00569314	BAESF_00942	Acas	0.0216294	0.0183246	0.00330481	NGRUG00000006430	Ngru	0	0.00230339	-0.00230339
CFRG0958	Cfra	0.0700259	0.079	-0.00897406	CPERKG00000000943	Cper	0.0359116	0.0328877	0.0030239	SPPG_01006	Spun	0.0230043	0.0259804	-0.00297607	BAESF_00943	Acas	0.0609137	0.0220884	0.0388254	NGRUG00000006436	Ngru	0.000321234	0.000262192	5.90416e-05
CFRG0959	Cfra	0.083949	0.091777	-0.007828	CPERKG00000000944	Cper	0.0715471	0.069689	0.00185807	SPPG_01007	Spun	0.0761067	0.0667132	0.00939349	BAESF_00944	Acas	0	0	0	NGRUG00000006442	Ngru	0.000406725	0.000789391	-0.000382666
CFRG0960	Cfra	0.122402	0.132701	-0.010299	CPERKG00000000945	Cper	0.0299003	0.0251843	0.00471606	SPPG_01008	Spun	0.0318117	0.0317914	2.02836e-05	BAESF_00945	Acas	0.000629327	0.00294985	-0.00232053	NGRUG00000006452	Ngru	0.00167364	0.00140944	0.000264197
CFRG0961	Cfra	0.0326347	0.0284383	0.00419639	CPERKG00000000946	Cper	0.109181	0.0833333	0.0258478	SPPG_01009	Spun	0.0241423	0.0193767	0.00476558	BAESF_00946	Acas	0	0.00116009	-0.00116009	NGRUG00000006456	Ngru	0.00462336	0.00401654	0.000606826
CFRG0962	Cfra	0.120888	0.121382	-0.000493764	CPERKG00000000947	Cper	0.0326829	0.0428798	-0.0101969	SPPG_01010	Spun	0.0378578	0.0393059	-0.00144815	BAESF_00947	Acas	0	0	0	NGRUG00000006464	Ngru	0.00203874	0.0018622	0.000176539
CFRG0963	Cfra	0.0225477	0.0278611	-0.00531337	CPERKG00000000948	Cper	0.0878011	0.0913682	-0.00356714	SPPG_01011	Spun	0.0519267	0.0602143	-0.00828757	BAESF_00948	Acas	0	0	0	NGRUG00000006468	Ngru	0.00023015	0.000736739	-0.000506589
CFRG0964	Cfra	0.0068359	0.00803576	-0.00119986	CPERKG00000000949	Cper	0.0296465	0.0320807	-0.00243414	SPPG_01012	Spun	0.061306	0.067831	-0.00652507	BAESF_00949	Acas	0	0	0	NGRUG00000006476	Ngru	0.000254323	0.000948167	-0.000693843
CFRG0965	Cfra	0.121357	0.117813	0.00354405	CPERKG00000000950	Cper	0.0407837	0.0474054	-0.0066217	SPPG_01013	Spun	0.089939	0.0800555	0.00988349	BAESF_00950	Acas	0	0	0	NGRUG00000006481	Ngru	0.000215796	0.000502765	-0.000286969
CFRG0966	Cfra	0.0250257	0.020235	0.00479075	CPERKG00000000951	Cper	0.0565584	0.0619195	-0.00536114	SPPG_01014	Spun	0.0430166	0.0419974	0.00101925	BAESF_00951	Acas	0.0018797	0	0.0018797	NGRUG00000006491	Ngru	0.00164339	0.00770416	-0.00606077
CFRG0967	Cfra	0.0283137	0.0357034	-0.00738967	CPERKG00000000952	Cper	0.0351792	0.0396072	-0.00442805	SPPG_01016	Spun	0.0669906	0.0653846	0.00160601	BAESF_00952	Acas	0.00413223	0	0.00413223	NGRUG00000006503	Ngru	0	0	0
CFRG0968	Cfra	0.0471204	0.0566953	-0.00957493	CPERKG00000000953	Cper	0.057844	0.0613581	-0.00351406	SPPG_01017	Spun	0.000435856	0.000390549	4.53077e-05	BAESF_00953	Acas	0	0.00228833	-0.00228833	NGRUG00000006509	Ngru	0	0	0
CFRG0969	Cfra	0.03791	0.0334646	0.00444541	CPERKG00000000954	Cper	0.0538442	0.0510722	0.00277199	SPPG_01018	Spun	0.00589153	0.00417101	0.00172052	BAESF_00954	Acas	0	0	0	NGRUG00000006513	Ngru	0	0	0
CFRG0970	Cfra	0.107958	0.100888	0.00706995	CPERKG00000000955	Cper	0.0418112	0.0487805	-0.00696925	SPPG_01019	Spun	0.0139151	0.0149018	-0.000986754	BAESF_00955	Acas	0	0	0	NGRUG00000006519	Ngru	0.00761589	0.0163661	-0.00875017
CFRG0971	Cfra	0.0198132	0.0197478	6.53907e-05	CPERKG00000000956	Cper	0.0479284	0.0446972	0.00323121	SPPG_01020	Spun	0.0161465	0.021326	-0.00517947	BAESF_00956	Acas	0.00551044	0.0065407	-0.00103026	NGRUG00000006523	Ngru	0	0	0
CFRG0972	Cfra	0.0389326	0.0468197	-0.00788711	CPERKG00000000957	Cper	0.0521237	0.052802	-0.000678221	SPPG_01021	Spun	0.0556672	0.0598504	-0.00418317	BAESF_00957	Acas	0.00402468	0.0037552	0.000269483	NGRUG00000006527	Ngru	0	0.00159744	-0.00159744
CFRG0973	Cfra	0.0202647	0.0202716	-6.95842e-06	CPERKG00000000958	Cper	0.105793	0.0948113	0.0109821	SPPG_01022	Spun	0.0294447	0.0236626	0.00578216	BAESF_00958	Acas	0	0	0	NGRUG00000006533	Ngru	0.000189538	0.000408664	-0.000219126
CFRG0974	Cfra	0.052515	0.054592	-0.00207698	CPERKG00000000959	Cper	0.0860595	0.0866013	-0.000541773	SPPG_01023	Spun	0.0457965	0.0491159	-0.00331938	BAESF_00959	Acas	0.0763828	0.0775758	-0.00119297	NGRUG00000006543	Ngru	0.000349365	0.00101283	-0.000663464
CFRG0975	Cfra	0.0388514	0.0427297	-0.0038784	CPERKG00000000960	Cper	0.10203	0.0870206	0.0150095	SPPG_01024	Spun	0.0129899	0.0157237	-0.00273375	BAESF_00960	Acas	0.000845189	0.0024255	-0.00158031	NGRUG00000006559	Ngru	0	0.00370599	-0.00370599
CFRG0976	Cfra	0.183673	0.205556	-0.0218821	CPERKG00000000961	Cper	0.128426	0.114354	0.0140717	SPPG_01026	Spun	0.0523981	0.0495137	0.00288441	BAESF_00961	Acas	0.0273109	0.0287081	-0.00139721	NGRUG00000006563	Ngru	0.00113636	0.000566893	0.00056947
CFRG0977	Cfra	0.0603314	0.0580683	0.00226301	CPERKG00000000962	Cper	0.0529626	0.0449802	0.00798248	SPPG_01027	Spun	0.0190553	0.0165599	0.00249539	BAESF_00962	Acas	0	0	0	NGRUG00000006569	Ngru	0	0.000556586	-0.000556586
CFRG0978	Cfra	0.0106512	0.0128441	-0.00219293	CPERKG00000000963	Cper	0.0296627	0.0240612	0.0056015	SPPG_01028	Spun	0.0467426	0.0420003	0.00474225	BAESF_00963	Acas	0.169811	0.166915	0.00289627	NGRUG00000006576	Ngru	0.00248756	0	0.00248756
CFRG0979	Cfra	0.0208141	0.0259662	-0.00515218	CPERKG00000000964	Cper	0.0440627	0.0334949	0.0105678	SPPG_01029	Spun	0.0535906	0.0538959	-0.000305336	BAESF_00964	Acas	0.00317965	0.00573394	-0.00255429	NGRUG00000006582	Ngru	0.00227402	0.00207756	0.000196457
CFRG0980	Cfra	0.0745113	0.0775699	-0.00305865	CPERKG00000000965	Cper	0.00464094	0.00356537	0.00107557	SPPG_01030	Spun	0.00470488	0.00360231	0.00110257	BAESF_00965	Acas	0.0094162	0.00750395	0.00191225	NGRUG00000006586	Ngru	0.000629327	0.000793808	-0.000164482
CFRG0981	Cfra	0.0707341	0.0812227	-0.0104886	CPERKG00000000966	Cper	0.0315982	0.0281457	0.00345248	SPPG_01033	Spun	0.015684	0.0125503	0.00313368	BAESF_00966	Acas	0	0	0	NGRUG00000006591	Ngru	0.00416017	0.00324675	0.000913413
CFRG0982_CFRG0983	Cfra	0.0310045	0.0340002	-0.00299575	CPERKG00000000967	Cper	0.0495606	0.0534629	-0.00390236	SPPG_01034	Spun	0	0	0	BAESF_00967	Acas	0.0493416	0.050844	-0.00150236	NGRUG00000006597	Ngru	0.00814957	0.00845666	-0.000307091
CFRG0984	Cfra	0.0124888	0.010829	0.00165975	CPERKG00000000968	Cper	0.0213875	0.0205258	0.000861717	SPPG_01035	Spun	0.000178253	0.00020674	-2.84866e-05	BAESF_00968	Acas	0.0414118	0.0470492	-0.00563738	NGRUG00000006609	Ngru	0.0014556	0.00483092	-0.00337531
CFRG0985	Cfra	0.0284536	0.0317821	-0.00332846	CPERKG00000000969	Cper	0.0353996	0.0424909	-0.00709132	SPPG_01036	Spun	0.000392311	0.00040783	-1.55196e-05	BAESF_00969	Acas	0.00658895	0.00813008	-0.00154113	NGRUG00000006615	Ngru	0.000423012	0	0.000423012
CFRG0986	Cfra	0.021386	0.0223235	-0.000937559	CPERKG00000000970	Cper	0.0319917	0.0281897	0.00380205	SPPG_01037	Spun	0.000571102	0.000453858	0.000117244	BAESF_00970	Acas	0.0130597	0.00632911	0.00673059	NGRUG00000006623	Ngru	0.00208117	0.000558659	0.00152251
CFRG0987	Cfra	0.0342659	0.0455758	-0.0113098	CPERKG00000000971	Cper	0.0486415	0.0432395	0.00540201	SPPG_01038	Spun	0.0582106	0.0639975	-0.00578691	BAESF_00971	Acas	0.200393	0.202995	-0.00260208	NGRUG00000006633	Ngru	0.00163613	0.000312207	0.00132392
CFRG0988	Cfra	0	0	0	CPERKG00000000972	Cper	0.0889814	0.0898496	-0.000868178	SPPG_01039	Spun	0.0560838	0.0470909	0.00899289	BAESF_00972	Acas	0.0542352	0.0675862	-0.013351	NGRUG00000006643	Ngru	0	0	0
CFRG0989	Cfra	0.0714676	0.0761062	-0.00463856	CPERKG00000000973	Cper	0.0728435	0.0904466	-0.0176031	SPPG_01040	Spun	0.0012578	0.000560369	0.000697429	BAESF_00973	Acas	0	0	0	NGRUG00000006648	Ngru	0.00162272	0.00157021	5.25072e-05
CFRG0990	Cfra	0.0221774	0.0227031	-0.000525667	CPERKG00000000974	Cper	0.0373739	0.0455972	-0.00822322	SPPG_01041	Spun	0.0795831	0.0739372	0.00564598	BAESF_00974	Acas	0.0440714	0.04	0.00407135	NGRUG00000006654	Ngru	0.000817375	0.000391083	0.000426292
CFRG0991	Cfra	0.05011	0.0441224	0.00598758	CPERKG00000000975	Cper	0.0324536	0.028367	0.00408652	SPPG_01042	Spun	0.00900556	0.0121167	-0.00311116	BAESF_00975	Acas	0.13379	0.13502	-0.00122929	NGRUG00000006660	Ngru	0.00153327	0.00223499	-0.000701722
CFRG0994	Cfra	0.0635933	0.0548732	0.00872015	CPERKG00000000976	Cper	0.048444	0.0569374	-0.00849335	SPPG_01043	Spun	0.0202361	0.0243414	-0.00410536	BAESF_00976	Acas	0.020261	0.0213474	-0.00108647	NGRUG00000006666	Ngru	0	0.000959693	-0.000959693
CFRG0995	Cfra	0.0286458	0.0216468	0.00699906	CPERKG00000000977	Cper	0.0506156	0.0446497	0.00596586	SPPG_01044	Spun	0.0235539	0.0226822	0.000871696	BAESF_00977	Acas	0.122581	0.105263	0.0173175	NGRUG00000006670	Ngru	0.0112635	0.00643501	0.00482846
CFRG0996	Cfra	0.0210605	0.0220807	-0.00102022	CPERKG00000000978	Cper	0.0439605	0.045138	-0.00117752	SPPG_01045	Spun	0.0657552	0.0633416	0.00241356	BAESF_00978	Acas	0.113136	0.132653	-0.0195171	NGRUG00000006674	Ngru	0.00104932	0.000806452	0.000242866
CFRG0997	Cfra	0.036058	0.0393258	-0.00326781	CPERKG00000000979	Cper	0.0354041	0.0406641	-0.00525993	SPPG_01046	Spun	0.0741567	0.0704353	0.00372144	BAESF_00979	Acas	0.0804938	0.0777429	0.00275088	NGRUG00000006682	Ngru	0.00229961	0.004	-0.00170039
CFRG0998	Cfra	0.0307676	0.0372901	-0.00652255	CPERKG00000000980	Cper	0.0898654	0.0955882	-0.00572284	SPPG_01047	Spun	0.0295858	0.0262735	0.00331234	BAESF_00980	Acas	0.124859	0.114985	0.00987338	NGRUG00000006688	Ngru	0	0	0
CFRG0999	Cfra	0.111198	0.11721	-0.00601212	CPERKG00000000981	Cper	0.0507557	0.0506561	9.9608e-05	SPPG_01048	Spun	0.0401487	0.039367	0.000781659	BAESF_00981	Acas	0.040749	0.0430602	-0.00231117	NGRUG00000006692	Ngru	0	0	0
CFRG1000	Cfra	0.0748768	0.0722749	0.00260197	CPERKG00000000982	Cper	0.0980271	0.105058	-0.00703124	SPPG_01049	Spun	0.0333195	0.0380435	-0.00472394	BAESF_00982	Acas	0.000980392	0.00423504	-0.00325465	NGRUG00000006696	Ngru	0	0.000282008	-0.000282008
CFRG1001	Cfra	0.0342648	0.0381348	-0.00386997	CPERKG00000000983	Cper	0.047681	0.0436406	0.00404036	SPPG_01050	Spun	0.0124878	0.0162475	-0.00375969	BAESF_00983	Acas	0.00257898	0.00618557	-0.00360659	NGRUG00000006702	Ngru	0.000520291	0.000398883	0.000121408
CFRG1002	Cfra	0.0358195	0.0374599	-0.00164039	CPERKG00000000984	Cper	0.0767956	0.081877	-0.00508144	SPPG_01051	Spun	0.00833042	0.0116788	-0.00334842	BAESF_00984	Acas	0.0765477	0.0879165	-0.0113688	NGRUG00000006707	Ngru	0	0	0
CFRG1003	Cfra	0.0318721	0.0321474	-0.00027534	CPERKG00000000985	Cper	0.094889	0.0818802	0.0130088	SPPG_01052	Spun	0.0120075	0.0120135	-5.97328e-06	BAESF_00985	Acas	0	0	0	NGRUG00000006715	Ngru	0.00033557	0	0.00033557
CFRG1004	Cfra	0.0851152	0.0861717	-0.00105647	CPERKG00000000986	Cper	0.108833	0.0961538	0.012679	SPPG_01053	Spun	0.037816	0.0351729	0.00264307	BAESF_00986	Acas	0.00287563	0	0.00287563	NGRUG00000006721	Ngru	0	0	0
CFRG1005	Cfra	0.0328305	0.0343227	-0.00149217	CPERKG00000000987	Cper	0.0329082	0.0352487	-0.00234052	SPPG_01054	Spun	0.0391322	0.04156	-0.0024278	BAESF_00987	Acas	0.152305	0.165312	-0.013007	NGRUG00000006725	Ngru	0	0.000521785	-0.000521785
CFRG1006	Cfra	0.109044	0.117379	-0.00833499	CPERKG00000000988	Cper	0.0423406	0.0547882	-0.0124476	SPPG_01055	Spun	0.0787776	0.08037	-0.00159246	BAESF_00988	Acas	0.00201369	0.00457928	-0.00256559	NGRUG00000006735	Ngru	0	0.000427899	-0.000427899
CFRG1007	Cfra	0.105659	0.111837	-0.00617833	CPERKG00000000989	Cper	0.0467393	0.0489622	-0.00222291	SPPG_01058	Spun	0.0677048	0.0703834	-0.0026786	BAESF_00989	Acas	0.0336645	0.0309484	0.00271614	NGRUG00000006739	Ngru	0.00191257	0.0013292	0.00058337
CFRG1008	Cfra	0.031888	0.0362456	-0.00435756	CPERKG00000000990	Cper	0.04426	0.0578057	-0.0135457	SPPG_01059	Spun	0.0287299	0.0264151	0.00231484	BAESF_00990	Acas	0.0471174	0.0493181	-0.00220071	NGRUG00000006745	Ngru	0	0.00030931	-0.00030931
CFRG1009	Cfra	0.0238334	0.028411	-0.00457764	CPERKG00000000991	Cper	0.0803911	0.0751206	0.00527049	SPPG_01060	Spun	0.0653041	0.056213	0.00909107	BAESF_00991	Acas	0.000517866	0	0.000517866	NGRUG00000006751	Ngru	0	0	0
CFRG1010	Cfra	0.00485672	0.00462182	0.000234898	CPERKG00000000992	Cper	0.0418855	0.049195	-0.00730945	SPPG_01061	Spun	0.0516039	0.0692788	-0.0176749	BAESF_00992	Acas	0	0	0	NGRUG00000006759	Ngru	0	0.000282087	-0.000282087
CFRG1011	Cfra	0.00147201	0.00156763	-9.56233e-05	CPERKG00000000993	Cper	0.0508854	0.0601713	-0.00928594	SPPG_01062	Spun	0.00117325	0.00156631	-0.000393057	BAESF_00993	Acas	0.0028135	0.00415628	-0.00134277	NGRUG00000006763	Ngru	0	0	0
CFRG1012	Cfra	0.0146107	0.0131559	0.00145481	CPERKG00000000994	Cper	0.0868403	0.0835749	0.00326547	SPPG_01063	Spun	0.0304022	0.029178	0.00122416	BAESF_00994	Acas	0.00740741	0.00846945	-0.00106204	NGRUG00000006767	Ngru	0.00019425	0.00189954	-0.00170529
CFRG1013	Cfra	0.0301719	0.0425463	-0.0123744	CPERKG00000000995	Cper	0.0997963	0.0969362	0.00286012	SPPG_01064	Spun	0.0201955	0.0168419	0.00335362	BAESF_00995	Acas	0.00833581	0.0120344	-0.00369857	NGRUG00000006773	Ngru	0.0010772	0.000337496	0.000739704
CFRG1014	Cfra	0.0776781	0.0622108	0.0154673	CPERKG00000000996	Cper	0.0680561	0.0741538	-0.0060977	SPPG_01065	Spun	0.0751374	0.0707524	0.00438508	BAESF_00996	Acas	0.0325685	0.0337635	-0.00119501	NGRUG00000006779	Ngru	0	0.000223514	-0.000223514
CFRG1015	Cfra	0.0556602	0.0570786	-0.0014184	CPERKG00000000997	Cper	0.032345	0.0322978	4.72589e-05	SPPG_01066	Spun	0.102986	0.112706	-0.00971983	BAESF_00997	Acas	0.0598967	0.0527108	0.00718589	NGRUG00000006783	Ngru	0.000972763	0	0.000972763
CFRG1016	Cfra	0.0344008	0.0420523	-0.00765153	CPERKG00000000998	Cper	0.0744551	0.0770555	-0.00260042	SPPG_01067	Spun	0.0955316	0.0958835	-0.000351947	BAESF_00998	Acas	0.00147984	0.0035982	-0.00211836	NGRUG00000006787	Ngru	0.000433088	0.000374813	5.82753e-05
CFRG1017	Cfra	0.031597	0.0309744	0.000622631	CPERKG00000000999	Cper	0.111171	0.137081	-0.0259104	SPPG_01068	Spun	0.0205965	0.0225447	-0.00194816	BAESF_00999	Acas	0.0224719	0.0191011	0.00337079	NGRUG00000006791	Ngru	0.00016756	0	0.00016756
CFRG1018	Cfra	0.0504058	0.058656	-0.00825023	CPERKG00000001000	Cper	0.120452	0.142202	-0.0217501	SPPG_01069	Spun	0.000461467	0.00232524	-0.00186378	BAESF_01000	Acas	0.0513522	0.0412162	0.010136	NGRUG00000006798	Ngru	0.000352361	0	0.000352361
CFRG1019	Cfra	0.011166	0.0125508	-0.00138478	CPERKG00000001001	Cper	0.0337224	0.030736	0.00298639	SPPG_01070	Spun	0.00887914	0.00636519	0.00251395	BAESF_01001	Acas	0.154382	0.14319	0.0111927	NGRUG00000006802	Ngru	0.000644122	0.000332779	0.000311344
CFRG1020	Cfra	0.0332485	0.0278462	0.00540231	CPERKG00000001002	Cper	0.0719947	0.0653595	0.00663524	SPPG_01071	Spun	0.0625453	0.0728716	-0.0103263	BAESF_01002	Acas	0.210225	0.183406	0.026819	NGRUG00000006806	Ngru	0.000621891	0	0.000621891
CFRG1021	Cfra	0.0474985	0.0532072	-0.0057087	CPERKG00000001003	Cper	0.0266928	0.0252145	0.00147831	SPPG_01072	Spun	0.0231196	0.0277948	-0.00467522	BAESF_01003	Acas	0.0286202	0.033656	-0.00503571	NGRUG00000006816	Ngru	0	0.000426621	-0.000426621
CFRG1022	Cfra	0.0954291	0.0883872	0.00704192	CPERKG00000001004	Cper	0.0599497	0.0706421	-0.0106924	SPPG_01073	Spun	0.0238319	0.0227946	0.00103724	BAESF_01004	Acas	0.000777001	0.00223214	-0.00145514	NGRUG00000006823	Ngru	0.00166044	0.00374532	-0.00208488
CFRG1023	Cfra	0.0411156	0.0416792	-0.000563662	CPERKG00000001005	Cper	0.0322533	0.0315859	0.000667396	SPPG_01074	Spun	0.0336017	0.0342179	-0.000616197	BAESF_01005	Acas	0	0	0	NGRUG00000006833	Ngru	0	0	0
CFRG1024	Cfra	0.0139532	0.0141111	-0.00015796	CPERKG00000001006	Cper	0.0644843	0.0561476	0.00833668	SPPG_01075	Spun	0.0606316	0.0603998	0.000231749	BAESF_01006	Acas	0.0062954	0.00340909	0.00288631	NGRUG00000006839	Ngru	0	0.000603865	-0.000603865
CFRG1025	Cfra	0.112302	0.107733	0.00456898	CPERKG00000001007	Cper	0.0874085	0.0891089	-0.00170036	SPPG_01076	Spun	0.0260053	0.0242623	0.001743	BAESF_01007	Acas	0	0.000708215	-0.000708215	NGRUG00000006843	Ngru	0.0127473	0.0182607	-0.00551333
CFRG1026	Cfra	0.02366	0.0303797	-0.00671977	CPERKG00000001008	Cper	0.0790464	0.0909454	-0.0118989	SPPG_01077	Spun	0.0140697	0.0151394	-0.00106976	BAESF_01008	Acas	0.079016	0.0702067	0.00880933	NGRUG00000006853	Ngru	0.000314465	0.000785855	-0.000471389
CFRG1027	Cfra	0.0253416	0.0361888	-0.0108473	CPERKG00000001009	Cper	0.0388132	0.0386812	0.000131988	SPPG_01078	Spun	0.0332429	0.0434186	-0.0101758	BAESF_01009	Acas	0.01566	0.0176545	-0.00199452	NGRUG00000006857	Ngru	0	0	0
CFRG1028	Cfra	0.0831424	0.0950846	-0.0119422	CPERKG00000001010	Cper	0.0776353	0.0629515	0.0146838	SPPG_01079	Spun	0.0306719	0.0378143	-0.00714243	BAESF_01010	Acas	0.0683205	0.0769231	-0.00860262	NGRUG00000006861	Ngru	0.00343362	0.00432211	-0.000888494
CFRG1029	Cfra	0.0674193	0.0659596	0.00145961	CPERKG00000001011	Cper	0.0689655	0.0730005	-0.00403502	SPPG_01080	Spun	0.0141212	0.0158646	-0.0017434	BAESF_01011	Acas	0.255379	0.229868	0.0255106	NGRUG00000006867	Ngru	0.00109709	0	0.00109709
CFRG1030	Cfra	0.00554995	0.00689507	-0.00134512	CPERKG00000001012	Cper	0.109272	0.141439	-0.0321677	SPPG_01083	Spun	0.012863	0.0129201	-5.71773e-05	BAESF_01012	Acas	0.048009	0.0461618	0.00184715	NGRUG00000006871	Ngru	0.00212993	0.00157035	0.000559574
CFRG1031	Cfra	0.0560867	0.0523007	0.00378602	CPERKG00000001013	Cper	0.0567704	0.0656545	-0.0088841	SPPG_01084	Spun	0.0635076	0.0684837	-0.00497617	BAESF_01013	Acas	0.190805	0.175021	0.0157841	NGRUG00000006875	Ngru	0	0	0
CFRG1032	Cfra	0.0149677	0.0187287	-0.00376105	CPERKG00000001014	Cper	0.0272624	0.0279556	-0.000693244	SPPG_01085	Spun	0.0149265	0.0149435	-1.7092e-05	BAESF_01014	Acas	0.0370496	0.0352495	0.00180017	NGRUG00000006879	Ngru	0	0	0
CFRG1033	Cfra	0.0707921	0.0733813	-0.00258922	CPERKG00000001015	Cper	0.0104615	0.00918274	0.0012788	SPPG_01087	Spun	0.0369753	0.0389437	-0.00196845	BAESF_01015	Acas	0.0506993	0.0560538	-0.00535451	NGRUG00000006885	Ngru	0	0	0
CFRG1034	Cfra	0.0030343	0.00134953	0.00168477	CPERKG00000001016	Cper	0.0499442	0.0547906	-0.00484639	SPPG_01088	Spun	0.0671347	0.0746108	-0.00747613	BAESF_01016	Acas	0.0714353	0.0706491	0.000786215	NGRUG00000006891	Ngru	0.000741534	0.000721964	1.95704e-05
CFRG1035	Cfra	0.0100374	0.0118804	-0.00184298	CPERKG00000001017	Cper	0.0973499	0.100506	-0.00315623	SPPG_01089	Spun	0.0570555	0.0706935	-0.013638	BAESF_01017	Acas	0.0993966	0.0865445	0.0128521	NGRUG00000006897	Ngru	0.00238474	0.00681896	-0.00443422
CFRG1036	Cfra	0.102263	0.10735	-0.00508696	CPERKG00000001018	Cper	0.0672346	0.0712141	-0.00397951	SPPG_01090	Spun	0.0595533	0.0668848	-0.00733149	BAESF_01018	Acas	0.000180148	0.000932836	-0.000752688	NGRUG00000006909	Ngru	0.000301386	0.000292526	8.86042e-06
CFRG1037	Cfra	0.142335	0.160843	-0.0185084	CPERKG00000001019	Cper	0.0411235	0.0395022	0.00162125	SPPG_01091	Spun	0.0729572	0.064633	0.00832416	BAESF_01019	Acas	0.0352282	0.0304094	0.00481883	NGRUG00000006913	Ngru	0	0.000198295	-0.000198295
CFRG1038	Cfra	0.0187306	0.0215105	-0.00277994	CPERKG00000001020	Cper	0.0320374	0.0305595	0.00147796	SPPG_01092	Spun	0.0409789	0.0359609	0.005018	BAESF_01020	Acas	0.0094162	0.0152672	-0.00585098	NGRUG00000006923	Ngru	0.0079602	0.00862069	-0.000660491
CFRG1039	Cfra	0.0173257	0.0172024	0.000123317	CPERKG00000001021	Cper	0.0322581	0.0301887	0.00206939	SPPG_01093	Spun	0.0471762	0.0426694	0.00450687	BAESF_01021	Acas	0.0237034	0.022977	0.000726381	NGRUG00000006931	Ngru	0.00317827	0.00324901	-7.07415e-05
CFRG1040	Cfra	0.0802802	0.0896315	-0.00935131	CPERKG00000001022	Cper	0.0438871	0.0414951	0.00239206	SPPG_01094	Spun	0.110918	0.0878378	0.0230797	BAESF_01022	Acas	0.179141	0.159942	0.0191987	NGRUG00000006939	Ngru	0	0	0
CFRG1041	Cfra	0.00150225	0	0.00150225	CPERKG00000001023	Cper	0.0358699	0.034279	0.00159097	SPPG_01095	Spun	0.0376516	0.0416122	-0.00396068	BAESF_01023	Acas	0.120259	0.102641	0.0176183	NGRUG00000006943	Ngru	0.000664341	0.000443853	0.000220489
CFRG1042	Cfra	0.0336592	0.0337162	-5.70043e-05	CPERKG00000001024	Cper	0.0878594	0.0922844	-0.00442499	SPPG_01096	Spun	0.0192044	0.0229965	-0.00379213	BAESF_01024	Acas	0.0203505	0.0213816	-0.0010311	NGRUG00000006947	Ngru	0	0.000110084	-0.000110084
CFRG1043	Cfra	0.013071	0.0115097	0.00156123	CPERKG00000001025	Cper	0.0820447	0.0915352	-0.00949048	SPPG_01097	Spun	0.0230153	0.0292149	-0.00619951	BAESF_01025	Acas	0.00328337	0.00151012	0.00177325	NGRUG00000006957	Ngru	0.000471254	0.000411184	6.00693e-05
CFRG1044	Cfra	0.0091632	0.0122591	-0.00309592	CPERKG00000001026	Cper	0.0645586	0.0801131	-0.0155545	SPPG_01098	Spun	0.0329306	0.0381944	-0.00526386	BAESF_01026	Acas	0.0121743	0.0173003	-0.00512591	NGRUG00000006963	Ngru	0.00137899	0.00122041	0.000158588
CFRG1045	Cfra	0.0119089	0.00943326	0.00247564	CPERKG00000001027	Cper	0.0625238	0.0582026	0.00432126	SPPG_01099	Spun	0.0397163	0.0380259	0.00169042	BAESF_01027	Acas	0.0672305	0.0563449	0.0108856	NGRUG00000006973	Ngru	0.00111732	0	0.00111732
CFRG1046	Cfra	0.0296538	0.0295494	0.000104395	CPERKG00000001028	Cper	0.0979021	0.103955	-0.0060527	SPPG_01100	Spun	0.000176835	0.000198413	-2.1578e-05	BAESF_01028	Acas	0.000874891	0	0.000874891	NGRUG00000006977	Ngru	0.0094238	0.0138928	-0.00446902
CFRG1047_CFRG1048	Cfra	0.0179058	0.0128625	0.00504327	CPERKG00000001029	Cper	0.0914826	0.0915506	-6.79201e-05	SPPG_01101	Spun	0.0223464	0.0226061	-0.00025977	BAESF_01029	Acas	0.0041841	0.00259067	0.00159343	NGRUG00000006983	Ngru	0.00100934	0.00176523	-0.000755889
CFRG1049	Cfra	0.0416089	0.041902	-0.000293109	CPERKG00000001030	Cper	0.0201271	0.0269327	-0.00680555	SPPG_01102	Spun	0.0529971	0.061829	-0.00883188	BAESF_01030	Acas	0.0290646	0.026219	0.0028457	NGRUG00000006989	Ngru	0.00127105	0.00341647	-0.00214542
CFRG1050	Cfra	0.0188379	0.0225614	-0.00372343	CPERKG00000001031	Cper	0.097032	0.0883055	0.00872647	SPPG_01103	Spun	0.0540426	0.0523547	0.00168793	BAESF_01031	Acas	0.00456053	0.00644567	-0.00188514	NGRUG00000007001	Ngru	0.000355745	0.000453218	-9.74726e-05
CFRG1051	Cfra	0.118707	0.120366	-0.00165865	CPERKG00000001032	Cper	0.0573477	0.063522	-0.00617434	SPPG_01104	Spun	0.0691964	0.0709754	-0.00177899	BAESF_01032	Acas	0.0253199	0.012858	0.0124619	NGRUG00000007013	Ngru	0	0.000349834	-0.000349834
CFRG1052	Cfra	0.1103	0.12636	-0.0160598	CPERKG00000001033	Cper	0.0457267	0.0396617	0.006065	SPPG_01105	Spun	0.0157447	0.0158802	-0.000135537	BAESF_01033	Acas	0.165954	0.144681	0.0212736	NGRUG00000007033	Ngru	0.00992851	0.0108648	-0.000936327
CFRG1053	Cfra	0.0334846	0.0389557	-0.00547107	CPERKG00000001034	Cper	0.0853404	0.0832021	0.00213831	SPPG_01106	Spun	0.0255069	0.0267166	-0.00120974	BAESF_01034	Acas	0.00217692	0.00106028	0.00111664	NGRUG00000007041	Ngru	0.000189789	0.000120135	6.96548e-05
CFRG1054	Cfra	0.0147316	0.0163197	-0.00158808	CPERKG00000001035	Cper	0.0931411	0.0906758	0.00246528	SPPG_01107	Spun	0.0475819	0.0471863	0.000395605	BAESF_01035	Acas	0.0755363	0.0805658	-0.00502952	NGRUG00000007069	Ngru	0	0	0
CFRG1055	Cfra	0.137517	0.143257	-0.00573963	CPERKG00000001036	Cper	0.0357476	0.0385409	-0.00279336	SPPG_01108	Spun	0.000800384	0.000161134	0.00063925	BAESF_01036	Acas	0.00185989	0	0.00185989	NGRUG00000007074	Ngru	0	0.00158228	-0.00158228
CFRG1056	Cfra	0.109436	0.115929	-0.00649354	CPERKG00000001037	Cper	0.0277454	0.0253716	0.0023738	SPPG_01109	Spun	0.0165975	0	0.0165975	BAESF_01037	Acas	0.000414594	0	0.000414594	NGRUG00000007082	Ngru	0.000692641	0.000611888	8.07526e-05
CFRG1057	Cfra	0.110246	0.120592	-0.0103458	CPERKG00000001038	Cper	0.0187813	0.0214472	-0.00266596	SPPG_01110	Spun	0	0.000420168	-0.000420168	BAESF_01038	Acas	0.00146199	0.00192308	-0.000461089	NGRUG00000007091	Ngru	0.00026824	0.000320718	-5.24781e-05
CFRG1058	Cfra	0.0297607	0.0356875	-0.00592673	CPERKG00000001039	Cper	0.0294627	0.0345745	-0.00511173	SPPG_01111	Spun	0	0	0	BAESF_01039	Acas	0.0525275	0.0478589	0.00466853	NGRUG00000007095	Ngru	0.000591017	0.000377074	0.000213943
CFRG1059	Cfra	0.0391304	0.0390832	4.72729e-05	CPERKG00000001040	Cper	0.046875	0.0511484	-0.00427345	SPPG_01112	Spun	0.0633196	0.0661891	-0.00286955	BAESF_01040	Acas	0.000407997	0	0.000407997	NGRUG00000007099	Ngru	NA	NA	NA
CFRG1060	Cfra	0.0450481	0.0420581	0.00298998	CPERKG00000001041	Cper	0.0858586	0.0857478	0.000110739	SPPG_01113	Spun	0.0594059	0.0557143	0.00369165	BAESF_01041	Acas	0.0458475	0.0452941	0.000553407	NGRUG00000007105	Ngru	NA	NA	NA
CFRG1061	Cfra	0.0520491	0.0608181	-0.00876903	CPERKG00000001042	Cper	0.111247	0.126545	-0.0152978	SPPG_01114	Spun	0.0310496	0.0317309	-0.000681288	BAESF_01042	Acas	0.0337669	0.0274596	0.00630731	NGRUG00000007109	Ngru	0.00776359	0.0107411	-0.00297755
CFRG1062	Cfra	0.0101285	0.00622273	0.00390573	CPERKG00000001043	Cper	0.0346661	0.032869	0.00179718	SPPG_01115	Spun	0.0501585	0.0535658	-0.00340722	BAESF_01043	Acas	0.00686948	0.00484262	0.00202686	NGRUG00000007117	Ngru	0.000508388	0	0.000508388
CFRG1063	Cfra	0.165379	0.183084	-0.0177048	CPERKG00000001044	Cper	0.0742547	0.0885827	-0.0143279	SPPG_01116	Spun	0.0436207	0.0484115	-0.00479077	BAESF_01044	Acas	0.0337748	0.0237406	0.0100342	NGRUG00000007125	Ngru	0.00157374	0.00172973	-0.000155989
CFRG1064	Cfra	0.029342	0.0282729	0.00106919	CPERKG00000001045	Cper	0.0364746	0.046399	-0.00992438	SPPG_01117	Spun	0.0100012	0.0119743	-0.00197312	BAESF_01045	Acas	0.0500813	0.0547722	-0.0046909	NGRUG00000007131	Ngru	0	0.00202388	-0.00202388
CFRG1065	Cfra	0.0655571	0.0607011	0.00485608	CPERKG00000001046	Cper	0.0286904	0.0292517	-0.00056128	SPPG_01118	Spun	0.0210716	0.017663	0.0034086	BAESF_01046	Acas	0.0195312	0.0143791	0.00515217	NGRUG00000007135	Ngru	0.000419639	0.00097056	-0.000550921
CFRG1066	Cfra	0.0210958	0.0243243	-0.00322854	CPERKG00000001047	Cper	0.0418994	0.0320394	0.00986001	SPPG_01119	Spun	0.0414783	0.0372881	0.00419014	BAESF_01047	Acas	0.0164212	0.0196284	-0.00320722	NGRUG00000007139	Ngru	0.00105374	0.000265957	0.000787783
CFRG1067	Cfra	0.00845314	0.00914119	-0.000688043	CPERKG00000001048	Cper	0.0730096	0.0864886	-0.0134791	SPPG_01120	Spun	0.0518048	0.0583529	-0.00654813	BAESF_01048	Acas	0.0394947	0.033801	0.00569368	NGRUG00000007143	Ngru	0	0.00184729	-0.00184729
CFRG1068	Cfra	0.0240185	0.0252576	-0.00123906	CPERKG00000001049	Cper	0.0151728	0.0140895	0.00108331	SPPG_01121	Spun	0.036358	0.0388111	-0.00245312	BAESF_01049	Acas	0.128296	0.135865	-0.00756903	NGRUG00000007147	Ngru	0.0045819	0.00813609	-0.00355419
CFRG1069	Cfra	0.000464253	0.00194175	-0.0014775	CPERKG00000001050	Cper	0.0268938	0.030053	-0.00315927	SPPG_01122	Spun	0.0324395	0.0364939	-0.00405433	BAESF_01050	Acas	0.00352113	0.00456919	-0.00104806	NGRUG00000007151	Ngru	0.000821018	0.00961052	-0.0087895
CFRG1070	Cfra	0.12185	0.135009	-0.0131588	CPERKG00000001051	Cper	0.0378926	0.0368817	0.00101092	SPPG_01123	Spun	0.045669	0.0344245	0.0112445	BAESF_01051	Acas	0.00759522	0.00570848	0.00188674	NGRUG00000007155	Ngru	0.000245881	0.000685284	-0.000439402
CFRG1071	Cfra	0.017993	0.0235387	-0.00554573	CPERKG00000001052	Cper	0.0709318	0.0852965	-0.0143647	SPPG_01124	Spun	0.000443066	0.000288392	0.000154674	BAESF_01052	Acas	0.00616311	0.00351213	0.00265097	NGRUG00000007159	Ngru	0.000453309	0.00028393	0.00016938
CFRG1072	Cfra	0.00662768	0.00542698	0.00120071	CPERKG00000001053	Cper	0.0922996	0.0963426	-0.00404297	SPPG_01125	Spun	0.0429915	0.0349637	0.00802779	BAESF_01053	Acas	0.183309	0.150104	0.0332048	NGRUG00000007164	Ngru	0.000347102	0.000229253	0.000117849
CFRG1073	Cfra	0.141486	0.157387	-0.0159013	CPERKG00000001054	Cper	0.0410586	0.0368054	0.00425314	SPPG_01126	Spun	0.0429257	0.0500989	-0.00717315	BAESF_01054	Acas	0.0154611	0.00852878	0.00693229	NGRUG00000007169	Ngru	0.00037679	0.000222025	0.000154765
CFRG1074	Cfra	0.02689	0.0280384	-0.00114843	CPERKG00000001055	Cper	0.0522817	0.0634296	-0.0111479	SPPG_01127	Spun	0.0237451	0.0224816	0.0012635	BAESF_01055	Acas	0.0873229	0.0934548	-0.00613186	NGRUG00000007173	Ngru	0.000535619	0.00183394	-0.00129833
CFRG1075_CFRG1076	Cfra	0.00962499	0.00643022	0.00319478	CPERKG00000001056	Cper	0.0869565	0.0951157	-0.00815916	SPPG_01128	Spun	0.0741895	0.0807494	-0.00655983	BAESF_01056	Acas	0.00058548	0	0.00058548	NGRUG00000007179	Ngru	0.000413907	0.000959233	-0.000545325
CFRG1077	Cfra	0.0469292	0.050351	-0.00342177	CPERKG00000001057	Cper	0.0681653	0.0680628	0.00010251	SPPG_01129	Spun	0.0117149	0.0131464	-0.00143153	BAESF_01057	Acas	0.110368	0.0905953	0.0197726	NGRUG00000007185	Ngru	0.000337154	0.000728155	-0.000391001
CFRG1078	Cfra	0.0277959	0.0278916	-9.57314e-05	CPERKG00000001058	Cper	0.0562061	0.0605459	-0.00433982	SPPG_01130	Spun	0.0209858	0.0221934	-0.00120753	BAESF_01058	Acas	0.0139895	0.0127198	0.00126977	NGRUG00000007189	Ngru	0.000458505	0.000301568	0.000156937
CFRG1079	Cfra	0.142584	0.137841	0.00474343	CPERKG00000001059	Cper	0.145798	0.128205	0.0175925	SPPG_01131	Spun	0.0367199	0.0303324	0.00638757	BAESF_01059	Acas	0.048032	0.0410393	0.00699275	NGRUG00000007197	Ngru	0	0.000464037	-0.000464037
CFRG1080	Cfra	0.151707	0.151247	0.000459916	CPERKG00000001060	Cper	0.0442404	0.0465735	-0.00233312	SPPG_01132	Spun	0.0312071	0.0255802	0.00562696	BAESF_01060	Acas	0.000897398	0	0.000897398	NGRUG00000007201	Ngru	0.020202	0.0377622	-0.0175602
CFRG1081	Cfra	0.0708801	0.063762	0.00711814	CPERKG00000001061	Cper	0.0470711	0.0407978	0.00627331	SPPG_01133	Spun	0.0278494	0.0347454	-0.00689595	BAESF_01061	Acas	0.0705329	0.0606557	0.00987718	NGRUG00000007205	Ngru	0	0.000928505	-0.000928505
CFRG1082	Cfra	0.0414363	0.0426737	-0.00123732	CPERKG00000001062	Cper	0.013702	0.0210075	-0.00730547	SPPG_01134	Spun	0.0467669	0.0477724	-0.00100553	BAESF_01062	Acas	0.0276868	0.0277053	-1.85827e-05	NGRUG00000007209	Ngru	0	0	0
CFRG1083	Cfra	0.0867105	0.0803495	0.00636098	CPERKG00000001063	Cper	0.0492874	0.0575117	-0.00822433	SPPG_01135	Spun	0.0148703	0.0140886	0.000781735	BAESF_01063	Acas	0	0.00145349	-0.00145349	NGRUG00000007216	Ngru	0	0	0
CFRG1084	Cfra	0.000160359	0.000265604	-0.000105245	CPERKG00000001064	Cper	0.0578767	0.0672318	-0.00935509	SPPG_01136	Spun	0.000899604	0	0.000899604	BAESF_01064	Acas	0.000581058	0	0.000581058	NGRUG00000007220	Ngru	0.00136206	0.000572279	0.000789782
CFRG1085	Cfra	0.0800625	0.0994734	-0.0194109	CPERKG00000001065	Cper	0.0655552	0.0726956	-0.00714031	SPPG_01139	Spun	0.0267235	0.034649	-0.00792552	BAESF_01065	Acas	0.00104112	0.00231023	-0.00126911	NGRUG00000007228	Ngru	0.000547046	0.000421763	0.000125283
CFRG1086	Cfra	0.027291	0.030045	-0.00275397	CPERKG00000001066	Cper	0.0435678	0.0461095	-0.00254176	SPPG_01140	Spun	0.00847317	0.0130039	-0.00453073	BAESF_01066	Acas	0.0482831	0.058197	-0.0099139	NGRUG00000007232	Ngru	0.000237756	0.000247097	-9.34103e-06
CFRG1087	Cfra	0.054263	0.0485282	0.0057348	CPERKG00000001067	Cper	0.0528531	0.0585317	-0.00567861	SPPG_01141	Spun	0.0554795	0.0455168	0.00996268	BAESF_01067	Acas	0.0617512	0.0541872	0.00756396	NGRUG00000007238	Ngru	0	0.00084317	-0.00084317
CFRG1088	Cfra	0.0348542	0.0361644	-0.00131014	CPERKG00000001068	Cper	0.0714643	0.0789995	-0.00753524	SPPG_01142	Spun	0.0292844	0.0273054	0.001979	BAESF_01068	Acas	0.000809771	0.000420286	0.000389485	NGRUG00000007245	Ngru	0	0.000319183	-0.000319183
CFRG1089	Cfra	0.0272852	0.0266385	0.000646679	CPERKG00000001069	Cper	0.0697934	0.0786194	-0.00882596	SPPG_01143	Spun	0.00403226	0.00579854	-0.00176628	BAESF_01069	Acas	0.000411184	0.0123239	-0.0119128	NGRUG00000007251	Ngru	0	0	0
CFRG1090	Cfra	0.0377266	0.0313466	0.00638003	CPERKG00000001070	Cper	0.0359116	0.0292877	0.00662394	SPPG_01144	Spun	0.124729	0.116851	0.00787768	BAESF_01070	Acas	0.0856765	0.0712909	0.0143856	NGRUG00000007257	Ngru	0.00563607	0.010223	-0.00458698
CFRG1091	Cfra	0.0370862	0.0372605	-0.000174266	CPERKG00000001071	Cper	0.031228	0.0284968	0.00273119	SPPG_01145	Spun	0.0202908	0.0213507	-0.00105991	BAESF_01071	Acas	0.161987	0.176842	-0.0148551	NGRUG00000007263	Ngru	0.000350263	0	0.000350263
CFRG1092	Cfra	0.096355	0.107231	-0.0108756	CPERKG00000001072	Cper	0.0222796	0.0266537	-0.00437407	SPPG_01146	Spun	0.0424996	0.0471107	-0.00461103	BAESF_01072	Acas	0.00265781	0.00112233	0.00153547	NGRUG00000007271	Ngru	0.00034638	0	0.00034638
CFRG1093	Cfra	0.000922793	0.000308356	0.000614437	CPERKG00000001073	Cper	0.0343625	0.0312094	0.00315319	SPPG_01147	Spun	0.0118694	0.014474	-0.00260461	BAESF_01073	Acas	0.0588975	0.0470391	0.0118584	NGRUG00000007276	Ngru	0.000506842	0.000766577	-0.000259735
CFRG1094	Cfra	0.0870792	0.0810953	0.00598387	CPERKG00000001074	Cper	0.0230151	0.0216875	0.00132761	SPPG_01148	Spun	0.000456413	0.00116754	-0.00071113	BAESF_01074	Acas	0.226441	0.202071	0.0243707	NGRUG00000007282	Ngru	0.000243784	0.000205508	3.82759e-05
CFRG1095	Cfra	0.035611	0.0333753	0.00223579	CPERKG00000001075	Cper	0.0306024	0.0332654	-0.00266308	SPPG_01149	Spun	0.000367647	0	0.000367647	BAESF_01075	Acas	0.0251479	0.0180723	0.00707564	NGRUG00000007286	Ngru	0	0.000318878	-0.000318878
CFRG1096	Cfra	0.0223221	0.0287789	-0.00645682	CPERKG00000001076	Cper	0.0225451	0.0192815	0.00326359	SPPG_01150	Spun	0.0285182	0.0319074	-0.00338922	BAESF_01076	Acas	0.000401445	0.000831947	-0.000430502	NGRUG00000007292	Ngru	0	0	0
CFRG1097	Cfra	0.0416777	0.0364095	0.00526819	CPERKG00000001077	Cper	0.0258514	0.020531	0.00532038	SPPG_01151	Spun	0.0361343	0.0392272	-0.00309289	BAESF_01077	Acas	0.000592066	0.00134771	-0.000755643	NGRUG00000007296	Ngru	0.00167715	0.00213493	-0.000457779
CFRG1098	Cfra	0.0264846	0.0249937	0.0014909	CPERKG00000001078	Cper	0.0340859	0.0349345	-0.000848619	SPPG_01152	Spun	0.0672165	0.0886243	-0.0214078	BAESF_01078	Acas	0.00425604	0.002849	0.00140704	NGRUG00000007302	Ngru	0	0.000474608	-0.000474608
CFRG1099	Cfra	0.0294491	0.0336594	-0.00421037	CPERKG00000001079	Cper	0.025354	0.0282792	-0.00292521	SPPG_01153	Spun	0.0276804	0.0249769	0.00270358	BAESF_01079	Acas	0.180767	0.168235	0.0125326	NGRUG00000007316	Ngru	0.000321543	0.000402334	-8.07901e-05
CFRG1100	Cfra	0.0205737	0.0186325	0.0019412	CPERKG00000001080	Cper	0.0430613	0.0517529	-0.00869166	SPPG_01154	Spun	0.0142477	0.0149096	-0.000661984	BAESF_01080	Acas	0.0835262	0.0750812	0.00844507	NGRUG00000007322	Ngru	0.00230769	0.000969932	0.00133776
CFRG1101	Cfra	0.017448	0.0217721	-0.00432405	CPERKG00000001081	Cper	0.0644816	0.0558282	0.00865336	SPPG_01155	Spun	0.0879931	0.0748503	0.0131428	BAESF_01081	Acas	0.106563	0.0962491	0.0103143	NGRUG00000007328	Ngru	0.0012275	0.000498753	0.000728743
CFRG1102	Cfra	0.0464853	0.0466053	-0.000120033	CPERKG00000001082	Cper	0.0659809	0.0714466	-0.00546567	SPPG_01156	Spun	0.00099788	0.000411523	0.000586357	BAESF_01082	Acas	0.0296818	0.0282506	0.00143119	NGRUG00000007332	Ngru	0.000264271	0	0.000264271
CFRG1103	Cfra	0.0194232	0.0252007	-0.00577743	CPERKG00000001083	Cper	0.155229	0.108	0.0472288	SPPG_01157	Spun	0.0274368	0.0294166	-0.0019798	BAESF_01083	Acas	0.0476475	0.0423419	0.00530563	NGRUG00000007344	Ngru	0.000713267	0.000617589	9.56778e-05
CFRG1104	Cfra	0.0236038	0.0245291	-0.000925288	CPERKG00000001084	Cper	0.0299023	0.0358832	-0.00598086	SPPG_01158	Spun	0.0229566	0.0227734	0.000183216	BAESF_01084	Acas	0.00107962	0.017284	-0.0162043	NGRUG00000007357	Ngru	0.000556638	0.00119962	-0.000642978
CFRG1105	Cfra	0.0636991	0.0605187	0.00318033	CPERKG00000001085	Cper	0.0845481	0.0730816	0.0114665	SPPG_01159	Spun	0.0926022	0.0897862	0.00281595	BAESF_01085	Acas	0.0221414	0.0272206	-0.00507919	NGRUG00000007361	Ngru	0.0017022	0.0033281	-0.0016259
CFRG1106	Cfra	0.00100429	0.000365764	0.000638527	CPERKG00000001086	Cper	0.0316115	0.035699	-0.00408748	SPPG_01160	Spun	0.0825195	0.0833946	-0.000875032	BAESF_01086	Acas	0.0500196	0.0506698	-0.000650132	NGRUG00000007385	Ngru	0.000786782	0	0.000786782
CFRG1107	Cfra	0.0236758	0.0249227	-0.00124696	CPERKG00000001087	Cper	0.0293548	0.0258258	0.00352901	SPPG_01161	Spun	0.000820075	0	0.000820075	BAESF_01087	Acas	0.00187071	0.00224635	-0.000375637	NGRUG00000007391	Ngru	0.00179211	0.00490677	-0.00311466
CFRG1108	Cfra	0.057933	0.0533206	0.00461239	CPERKG00000001088	Cper	0.0592845	0.0536642	0.00562033	SPPG_01162	Spun	0.0331052	0.0383292	-0.00522403	BAESF_01088	Acas	0.0157824	0.0104493	0.00533308	NGRUG00000007397	Ngru	0.00165792	0.00472441	-0.00306649
CFRG1109	Cfra	0.0358411	0.0273396	0.00850149	CPERKG00000001089	Cper	0.0477445	0.0384226	0.00932184	SPPG_01163	Spun	0.0288121	0.0303839	-0.00157174	BAESF_01089	Acas	0	0	0	NGRUG00000007403	Ngru	0.00126823	0.00296736	-0.00169913
CFRG1110	Cfra	0.0721006	0.0760742	-0.00397357	CPERKG00000001090	Cper	0.141844	0.145735	-0.00389063	SPPG_01164	Spun	0.000468604	0	0.000468604	BAESF_01090	Acas	0.00182149	0	0.00182149	NGRUG00000007407	Ngru	0	0	0
CFRG1111	Cfra	0.00724678	0.00663915	0.000607631	CPERKG00000001091	Cper	0.0388935	0.0429769	-0.00408343	SPPG_01165	Spun	0.00344037	0	0.00344037	BAESF_01091	Acas	0	0	0	NGRUG00000007411	Ngru	0.0113035	0.0166113	-0.00530782
CFRG1112	Cfra	0.0499346	0.0518863	-0.00195164	CPERKG00000001092	Cper	0.0700609	0.062341	0.00771996	SPPG_01166	Spun	0.0298462	0.0281385	0.00170769	BAESF_01092	Acas	0.000731529	0	0.000731529	NGRUG00000007417	Ngru	0.000779727	0.000304414	0.000475313
CFRG1113	Cfra	0.0270021	0.0256913	0.00131081	CPERKG00000001093	Cper	0.0542936	0.0527363	0.00155726	SPPG_01167	Spun	0.0872881	0.0921264	-0.00483827	BAESF_01093	Acas	0	0.000969932	-0.000969932	NGRUG00000007429	Ngru	0.000147406	0.000324781	-0.000177375
CFRG1114	Cfra	0.0482655	0.0582041	-0.00993864	CPERKG00000001094	Cper	0.0557295	0.0541268	0.0016027	SPPG_01168	Spun	0.027788	0.0247159	0.00307207	BAESF_01094	Acas	0.0563478	0.0450128	0.011335	NGRUG00000007439	Ngru	4.71653617583247e-05	0.00016094	-0.000113775
CFRG1115	Cfra	0.0303139	0.0257337	0.00458017	CPERKG00000001095	Cper	0.0739376	0.0690184	0.0049192	SPPG_01169	Spun	0.0114725	0.00928734	0.00218516	BAESF_01095	Acas	0.0820253	0.0642398	0.0177855	NGRUG00000007443	Ngru	0.000253743	0	0.000253743
CFRG1116	Cfra	0.0484193	0.0577146	-0.0092953	CPERKG00000001096	Cper	0.0676796	0.0684597	-0.0007801	SPPG_01170	Spun	0.0546009	0.0527859	0.00181496	BAESF_01096	Acas	0.185198	0.164817	0.0203812	NGRUG00000007449	Ngru	0	0.00253165	-0.00253165
CFRG1117	Cfra	0.0250296	0.0267054	-0.00167587	CPERKG00000001097	Cper	0.0778589	0.0760095	0.00184938	SPPG_01171	Spun	0.0180313	0.0136033	0.00442794	BAESF_01097	Acas	0.0450553	0.0372037	0.00785158	NGRUG00000007453	Ngru	0.0225665	0.0263389	-0.00377237
CFRG1118	Cfra	0.0389026	0.0332815	0.00562118	CPERKG00000001098	Cper	0.0519324	0.0514888	0.000443533	SPPG_01172	Spun	0.0322287	0.0261232	0.00610554	BAESF_01098	Acas	0.000196734	0	0.000196734	NGRUG00000007459	Ngru	0	0.00157233	-0.00157233
CFRG1119	Cfra	0.0269986	0.0255442	0.00145439	CPERKG00000001099	Cper	0.0385321	0.0375454	0.000986756	SPPG_01173	Spun	0.0518978	0.0593651	-0.00746733	BAESF_01099	Acas	0	0.00541516	-0.00541516	NGRUG00000007465	Ngru	0.00174186	0.00136737	0.000374491
CFRG1120	Cfra	0.036878	0.0409916	-0.00411353	CPERKG00000001100	Cper	0.0267564	0.0321936	-0.00543713	SPPG_01174	Spun	0.0760534	0.0639398	0.0121136	BAESF_01100	Acas	0.00323834	0.00291971	0.000318634	NGRUG00000007472	Ngru	0.000160694	0.000867754	-0.00070706
CFRG1121	Cfra	0.0710875	0.0592628	0.0118247	CPERKG00000001101	Cper	0.0412758	0.0533333	-0.0120575	SPPG_01175	Spun	0.0720062	0.0680537	0.00395241	BAESF_01101	Acas	0.0145423	0.0119242	0.00261807	NGRUG00000007488	Ngru	0.00033129	0	0.00033129
CFRG1122	Cfra	0.022132	0.0254701	-0.00333813	CPERKG00000001102	Cper	0.0601651	0.0528897	0.00727541	SPPG_01176	Spun	0.263547	0.227811	0.0357361	BAESF_01102	Acas	0.0262097	0.0233993	0.0028104	NGRUG00000007494	Ngru	0.000536193	0.000425532	0.000110661
CFRG1123	Cfra	0.0568443	0.0730401	-0.0161958	CPERKG00000001103	Cper	0.0655781	0.068525	-0.00294688	SPPG_01177	Spun	0.00935134	0.0112928	-0.00194149	BAESF_01103	Acas	0.069198	0.0503876	0.0188104	NGRUG00000007500	Ngru	0.00304307	0.00181488	0.00122819
CFRG1124	Cfra	0.0422379	0.0544879	-0.01225	CPERKG00000001104	Cper	0.0906416	0.0976562	-0.0070147	SPPG_01178	Spun	0.0561856	0.0603598	-0.00417427	BAESF_01104	Acas	0.0421156	0.0376344	0.00448116	NGRUG00000007504	Ngru	0.000557351	0.000851789	-0.000294437
CFRG1125	Cfra	0.0695187	0.0802012	-0.0106825	CPERKG00000001105	Cper	0.0630869	0.0575177	0.0055692	SPPG_01179	Spun	0.0242718	0.0188439	0.00542794	BAESF_01105	Acas	0.031182	0.0305164	0.000665584	NGRUG00000007510	Ngru	0	0	0
CFRG1126	Cfra	0.0221362	0.0251726	-0.00303632	CPERKG00000001106	Cper	0.0506555	0.0468537	0.00380182	SPPG_01180	Spun	0.0345981	0.0381723	-0.00357419	BAESF_01106	Acas	0.0513753	0.0559784	-0.00460305	NGRUG00000007516	Ngru	0	0	0
CFRG1127	Cfra	0.0284763	0.0239697	0.00450653	CPERKG00000001107	Cper	0.0300943	0.0427827	-0.0126885	SPPG_01181	Spun	0.000161681	0.000686813	-0.000525132	BAESF_01107	Acas	0.00122026	0.00211416	-0.000893909	NGRUG00000007520	Ngru	0.00127065	0.00218579	-0.000915144
CFRG1128	Cfra	0.0114621	0.0118499	-0.000387803	CPERKG00000001108	Cper	0.0463097	0.0459941	0.000315631	SPPG_01182	Spun	0.0660317	0.0687831	-0.00275132	BAESF_01108	Acas	0.0674793	0.0542226	0.0132567	NGRUG00000007524	Ngru	0	0.000904159	-0.000904159
CFRG1129	Cfra	0.12244	0.131151	-0.00871071	CPERKG00000001109	Cper	0.0355268	0.0409016	-0.00537479	SPPG_01183	Spun	0.073456	0.0780509	-0.00459484	BAESF_01109	Acas	0	0	0	NGRUG00000007528	Ngru	0.000263435	0.000533333	-0.000269898
CFRG1130	Cfra	0.055255	0.0616184	-0.00636339	CPERKG00000001110	Cper	0.0832616	0.0879571	-0.00469557	SPPG_01184	Spun	0.0571859	0.0530933	0.00409259	BAESF_01110	Acas	0.0911288	0.0752183	0.0159105	NGRUG00000007534	Ngru	0	0.000285307	-0.000285307
CFRG1131	Cfra	0.0994109	0.105793	-0.00638255	CPERKG00000001111	Cper	0.0651123	0.0632037	0.00190863	SPPG_01185	Spun	0.0299912	0.0290965	0.000894701	BAESF_01111	Acas	0.0916635	0.0752618	0.0164017	NGRUG00000007538	Ngru	0	0.000505051	-0.000505051
CFRG1132	Cfra	0.0661706	0.0542236	0.011947	CPERKG00000001112	Cper	0.0673339	0.0697279	-0.00239395	SPPG_01186	Spun	0.0660258	0.0668773	-0.000851501	BAESF_01112	Acas	0.0210898	0.0179247	0.0031651	NGRUG00000007542	Ngru	0.00313885	0.0024919	0.000646947
CFRG1133	Cfra	0.116811	0.103378	0.0134326	CPERKG00000001113	Cper	0.0692537	0.0936608	-0.024407	SPPG_01187	Spun	0.0806592	0.0944834	-0.0138242	BAESF_01113	Acas	0.0065666	0.00583303	0.000733575	NGRUG00000007548	Ngru	0	0.00086881	-0.00086881
CFRG1134	Cfra	0.0427779	0.0348194	0.00795846	CPERKG00000001114	Cper	0.116592	0.136038	-0.0194463	SPPG_01188	Spun	0.0482482	0.0544282	-0.00617994	BAESF_01114	Acas	0.0463557	0.0507991	-0.0044434	NGRUG00000007552	Ngru	0	0	0
CFRG1135	Cfra	0.0761309	0.0802113	-0.00408048	CPERKG00000001115	Cper	0.0417537	0.0474827	-0.00572905	SPPG_01189	Spun	0.059589	0.0533375	0.00625155	BAESF_01115	Acas	0.0255054	0.0318499	-0.00634447	NGRUG00000007558	Ngru	0	0	0
CFRG1136	Cfra	0.0270379	0.0326979	-0.00566007	CPERKG00000001116	Cper	0.0687353	0.0794772	-0.0107419	SPPG_01190	Spun	0.0322526	0.0292586	0.00299398	BAESF_01116	Acas	0.220147	0.209547	0.0106005	NGRUG00000007566	Ngru	0.000245881	0.00115037	-0.000904488
CFRG1137	Cfra	0.0244091	0.0295567	-0.00514754	CPERKG00000001117	Cper	0.0361803	0.034374	0.00180626	SPPG_01191	Spun	0.0959538	0.0757168	0.0202369	BAESF_01117	Acas	0.0251388	0.0263066	-0.00116771	NGRUG00000007572	Ngru	0.00099333	0.00100917	-1.58438e-05
CFRG1138	Cfra	0.0641355	0.0646777	-0.000542201	CPERKG00000001118	Cper	0.0250778	0.0216249	0.00345296	SPPG_01192	Spun	0.0709732	0.0866221	-0.0156488	BAESF_01118	Acas	0.00129807	0.00104384	0.000254228	NGRUG00000007580	Ngru	0.000315956	0.00021322	0.000102736
CFRG1139	Cfra	0.0582232	0.0647854	-0.00656216	CPERKG00000001119	Cper	0.0427396	0.0322798	0.0104598	SPPG_01193	Spun	0.0114327	0.00112943	0.0103033	BAESF_01119	Acas	0.130067	0.117362	0.0127047	NGRUG00000007584	Ngru	0	0	0
CFRG1140	Cfra	0.0891795	0.0902985	-0.00111896	CPERKG00000001120	Cper	0.0837621	0.0887324	-0.00497024	SPPG_01194	Spun	0.0323144	0.0368826	-0.00456821	BAESF_01120	Acas	0.000918133	0	0.000918133	NGRUG00000007590	Ngru	0.00155521	0	0.00155521
CFRG1141	Cfra	0.0444403	0.0393683	0.00507202	CPERKG00000001121	Cper	0.0728814	0.0744879	-0.00160654	SPPG_01195	Spun	0.0808996	0.0799424	0.000957247	BAESF_01121	Acas	0.000570776	0	0.000570776	NGRUG00000007594	Ngru	0	0	0
CFRG1142	Cfra	0.0813245	0.0788177	0.00250677	CPERKG00000001122	Cper	0.0370478	0.0358275	0.00122032	SPPG_01196	Spun	0.0188163	0.0186586	0.000157742	BAESF_01122	Acas	0.00178335	0.00164835	0.000134995	NGRUG00000007602	Ngru	0	0.000761035	-0.000761035
CFRG1143	Cfra	0.0615813	0.0690171	-0.00743578	CPERKG00000001123	Cper	0.0347126	0.031173	0.00353964	SPPG_01197	Spun	0.0185625	0.0189937	-0.000431212	BAESF_01123	Acas	0.00860172	0.00474834	0.00385338	NGRUG00000007606	Ngru	0.0017934	0.00196078	-0.000167384
CFRG1144	Cfra	0.107561	0.109905	-0.0023446	CPERKG00000001124	Cper	0.0552829	0.058504	-0.0032211	SPPG_01198	Spun	0.022846	0.0189201	0.0039259	BAESF_01124	Acas	0.0256495	0.036379	-0.0107296	NGRUG00000007610	Ngru	0.000277085	0.000759686	-0.000482601
CFRG1145	Cfra	0.148293	0.143726	0.00456645	CPERKG00000001125	Cper	0.0441802	0.0496319	-0.00545165	SPPG_01199	Spun	0.198238	0.220539	-0.0223008	BAESF_01125	Acas	0.00303281	0.0041994	-0.00116659	NGRUG00000007617	Ngru	0.000464468	0	0.000464468
CFRG1146	Cfra	0.0305052	0.0364862	-0.00598093	CPERKG00000001126	Cper	0.0402556	0.0429624	-0.00270677	SPPG_01200	Spun	0.0327074	0.0349616	-0.00225419	BAESF_01126	Acas	0.0871975	0.0819239	0.0052736	NGRUG00000007621	Ngru	0	0	0
CFRG1147	Cfra	0.0240683	0.0289035	-0.00483513	CPERKG00000001127	Cper	0.0374372	0.038255	-0.000817848	SPPG_01201	Spun	0.0627294	0.0593659	0.00336353	BAESF_01127	Acas	0.284487	0.266319	0.0181681	NGRUG00000007625	Ngru	0.000556174	0.000812348	-0.000256174
CFRG1148	Cfra	0.0589201	0.0596026	-0.000682529	CPERKG00000001128	Cper	0.0377188	0.0175562	0.0201626	SPPG_01202	Spun	0.0580049	0.0520243	0.00598065	BAESF_01128	Acas	0.00303836	0.00258131	0.000457048	NGRUG00000007631	Ngru	0.000948767	0.002849	-0.00190024
CFRG1149	Cfra	0.0357375	0.039726	-0.00398854	CPERKG00000001129	Cper	0.0600799	0.0639236	-0.00384368	SPPG_01203	Spun	0.00497512	0.00512164	-0.000146515	BAESF_01129	Acas	0.0295567	0.0217865	0.00777016	NGRUG00000007639	Ngru	0.000448934	0	0.000448934
CFRG1150	Cfra	0.0524766	0.0582592	-0.00578267	CPERKG00000001130	Cper	0.150881	0.13486	0.016021	SPPG_01204	Spun	0.000120977	0.000148633	-2.76551e-05	BAESF_01130	Acas	0.197226	0.190227	0.0069987	NGRUG00000007653	Ngru	0	0.00106326	-0.00106326
CFRG1151	Cfra	0.115802	0.130961	-0.0151592	CPERKG00000001131	Cper	0.0419586	0.0450704	-0.0031118	SPPG_01205	Spun	0.00583431	0.0104778	-0.00464348	BAESF_01131	Acas	0.00265018	0.00260417	4.601e-05	NGRUG00000007659	Ngru	0	0.00066313	-0.00066313
CFRG1152	Cfra	0.0580163	0.0633857	-0.0053694	CPERKG00000001132	Cper	0.0949686	0.103448	-0.00847972	SPPG_01206	Spun	0.0982106	0.0831635	0.0150471	BAESF_01132	Acas	0.029498	0.0287044	0.000793574	NGRUG00000007663	Ngru	0.00222519	0.0016	0.000625189
CFRG1153	Cfra	0.130411	0.14726	-0.0168497	CPERKG00000001133	Cper	0.0326553	0.0357951	-0.0031398	SPPG_01207	Spun	0.0265176	0.0320325	-0.00551484	BAESF_01133	Acas	0.0506044	0.0458333	0.00477102	NGRUG00000007667	Ngru	0.000558036	0	0.000558036
CFRG1154	Cfra	0.12777	0.139405	-0.0116351	CPERKG00000001134	Cper	0.0600991	0.064907	-0.00480783	SPPG_01209	Spun	0.0248244	0.0199797	0.00484475	BAESF_01134	Acas	0.0608339	0.0851382	-0.0243043	NGRUG00000007673	Ngru	0	0	0
CFRG1155	Cfra	0.0976234	0.120493	-0.0228697	CPERKG00000001135	Cper	0.0983882	0.115637	-0.0172485	SPPG_01210	Spun	0.113952	0.0982109	0.0157409	BAESF_01135	Acas	0.00570516	0.00795229	-0.00224713	NGRUG00000007678	Ngru	0	0	0
CFRG1156	Cfra	0.0141566	0.0162717	-0.00211508	CPERKG00000001136	Cper	0.029654	0.0228426	0.0068114	SPPG_01211	Spun	0.0321819	0.0312983	0.000883572	BAESF_01136	Acas	0.161161	0.166131	-0.00496991	NGRUG00000007682	Ngru	0.00637724	0.00292398	0.00345326
CFRG1157	Cfra	0.102568	0.109961	-0.00739354	CPERKG00000001137	Cper	0.0390041	0.0311714	0.00783271	SPPG_01212	Spun	0.0433446	0.0353554	0.00798919	BAESF_01137	Acas	0.0652268	0.0654135	-0.000186752	NGRUG00000007690	Ngru	0	0.000255951	-0.000255951
CFRG1158	Cfra	0.0945687	0.0981013	-0.00353258	CPERKG00000001138	Cper	0.094146	0.102907	-0.00876093	SPPG_01213	Spun	0.0563844	0.0642272	-0.0078428	BAESF_01138	Acas	0	0	0	NGRUG00000007694	Ngru	0.000322165	0.000925069	-0.000602904
CFRG1159	Cfra	0.0719036	0.0717514	0.000152162	CPERKG00000001139	Cper	0.0420561	0.043718	-0.00166192	SPPG_01214	Spun	0.043704	0.0479275	-0.00422344	BAESF_01139	Acas	0	0	0	NGRUG00000007698	Ngru	0.000201207	0.000225887	-2.46794e-05
CFRG1160	Cfra	0.0600261	0.0634146	-0.00338854	CPERKG00000001140	Cper	0.0329128	0.0263817	0.00653111	SPPG_01215	Spun	0.0782155	0.0768335	0.001382	BAESF_01140	Acas	0.0456658	0.0403691	0.0052967	NGRUG00000007704	Ngru	0	0.000794913	-0.000794913
CFRG1161	Cfra	0.11129	0.105301	0.00598888	CPERKG00000001141	Cper	0.0301794	0.0342742	-0.00409483	SPPG_01218	Spun	0.0430124	0.0400646	0.00294778	BAESF_01141	Acas	0.0565624	0.0570292	-0.000466769	NGRUG00000007710	Ngru	0.000491159	0.0002772	0.000213959
CFRG1162	Cfra	0.128257	0.118866	0.00939065	CPERKG00000001142	Cper	0.0296473	0.030626	-0.000978672	SPPG_01219	Spun	0.0463394	0.0495148	-0.00317541	BAESF_01142	Acas	0.0320372	0.0341712	-0.00213401	NGRUG00000007714	Ngru	0.000136687	0.000537153	-0.000400466
CFRG1163	Cfra	0.0500833	0.0409449	0.00913839	CPERKG00000001143	Cper	0.0197469	0.0205377	-0.000790782	SPPG_01220	Spun	0.0610537	0.0488257	0.012228	BAESF_01143	Acas	0.000151194	0.00114242	-0.000991227	NGRUG00000007720	Ngru	0.00141844	0.000860832	0.000557608
CFRG1164	Cfra	0.0803619	0.0940845	-0.0137226	CPERKG00000001144	Cper	0.043038	0.0507309	-0.00769289	SPPG_01221	Spun	0.0740741	0.0804061	-0.00633202	BAESF_01144	Acas	0.00112867	0.00297974	-0.00185107	NGRUG00000007728	Ngru	0	0	0
CFRG1165	Cfra	0.0894421	0.0879447	0.00149748	CPERKG00000001145	Cper	0.0518617	0.0581315	-0.00626979	SPPG_01223	Spun	0.0258277	0.0283879	-0.00256019	BAESF_01145	Acas	0.00296683	0.00205095	0.000915876	NGRUG00000007734	Ngru	0.00106895	0	0.00106895
CFRG1166	Cfra	0.101883	0.101818	6.50318e-05	CPERKG00000001146	Cper	0.0179716	0.0210285	-0.00305697	SPPG_01224	Spun	0.0780694	0.0838113	-0.00574195	BAESF_01146	Acas	0.0106042	0.0132714	-0.00266716	NGRUG00000007740	Ngru	0.00184275	0.00405616	-0.00221341
CFRG1167	Cfra	0.017643	0.0197241	-0.00208106	CPERKG00000001147	Cper	0.0107583	0.0109649	-0.000206649	SPPG_01225	Spun	0.01706	0.0184088	-0.00134883	BAESF_01147	Acas	0.00117786	0	0.00117786	NGRUG00000007746	Ngru	0.000279486	0	0.000279486
CFRG1168	Cfra	0.0651063	0.0638008	0.00130556	CPERKG00000001148	Cper	0.0153349	0.0180468	-0.00271196	SPPG_01226	Spun	0.016188	0.014178	0.00201007	BAESF_01148	Acas	0.130678	0.110902	0.019776	NGRUG00000007750	Ngru	0.000736196	0.000883132	-0.000146936
CFRG1169	Cfra	0.10643	0.110956	-0.00452506	CPERKG00000001149	Cper	0	0	0	SPPG_01227	Spun	0.044153	0.0418495	0.00230353	BAESF_01149	Acas	0.152258	0.137427	0.0148307	NGRUG00000007756	Ngru	0.000599281	0.000338409	0.000260871
CFRG1170	Cfra	0.0800931	0.0659341	0.014159	CPERKG00000001150	Cper	6.51285e-05	0.000148398	-8.32694e-05	SPPG_01228	Spun	0.0318879	0.0413806	-0.00949268	BAESF_01150	Acas	0.0171429	0.0243733	-0.0072304	NGRUG00000007762	Ngru	0.0127628	0.0193516	-0.00658883
CFRG1171	Cfra	0.0587869	0.0642354	-0.00544846	CPERKG00000001151	Cper	0.00260377	0.0032098	-0.000606037	SPPG_01229	Spun	0.041748	0.0368246	0.00492338	BAESF_01151	Acas	0.0820359	0.052381	0.029655	NGRUG00000007767	Ngru	0.00103222	0.00157535	-0.000543134
CFRG1172	Cfra	0.036191	0.0394386	-0.00324758	CPERKG00000001152	Cper	0.0331126	0.0381139	-0.00500137	SPPG_01230	Spun	0.0543234	0.0557065	-0.00138307	BAESF_01152	Acas	0.00183414	0.00278121	-0.00094707	NGRUG00000007773	Ngru	0.0148612	0.0198923	-0.00503118
CFRG1173	Cfra	0.0417796	0.0430088	-0.00122928	CPERKG00000001153	Cper	0.0438922	0.037234	0.0066582	SPPG_01231	Spun	0.0419689	0.0378367	0.00413223	BAESF_01153	Acas	0.00232919	0.00231328	1.59077e-05	NGRUG00000007781	Ngru	0.00364394	0.00188442	0.00175951
CFRG1174	Cfra	0.0405844	0.0394332	0.00115118	CPERKG00000001154	Cper	0.0625715	0.0640118	-0.00144026	SPPG_01232	Spun	0.0424725	0.0474757	-0.00500318	BAESF_01154	Acas	0.000697837	0	0.000697837	NGRUG00000007785	Ngru	0.00347893	0.00299401	0.000484921
CFRG1175	Cfra	0.0206897	0.0239222	-0.00323253	CPERKG00000001155	Cper	0.077551	0.0652921	0.0122589	SPPG_01233	Spun	0.0913349	0.102267	-0.0109318	BAESF_01155	Acas	0.017088	0.0160188	0.00106916	NGRUG00000007789	Ngru	0	0	0
CFRG1176	Cfra	0.0675535	0.0711996	-0.00364611	CPERKG00000001156	Cper	0.0115274	0.0127021	-0.0011747	SPPG_01234	Spun	0.0513335	0.055196	-0.00386252	BAESF_01156	Acas	0.00136094	0.00232126	-0.000960322	NGRUG00000007793	Ngru	0	0	0
CFRG1177	Cfra	0.0359046	0.0415719	-0.00566731	CPERKG00000001157	Cper	0.0193986	0.021541	-0.00214237	SPPG_01235	Spun	0.0700997	0.0711893	-0.00108961	BAESF_01157	Acas	0.0021416	0.00366748	-0.00152588	NGRUG00000007799	Ngru	0	0	0
CFRG1178	Cfra	0.0186786	0.0235113	-0.00483267	CPERKG00000001158	Cper	0.0655141	0.0620094	0.00350468	SPPG_01236	Spun	0.0222715	0.0281924	-0.0059209	BAESF_01158	Acas	0.0440134	0.039982	0.00403132	NGRUG00000007808	Ngru	0.00034965	0.000329489	2.01611e-05
CFRG1179	Cfra	0.0855054	0.0940565	-0.00855115	CPERKG00000001159	Cper	0.0757576	0.0821888	-0.00643127	SPPG_01237	Spun	0.0309865	0.0262298	0.00475676	BAESF_01159	Acas	0.0109108	0.0106575	0.000253289	NGRUG00000007815	Ngru	0	0	0
CFRG1180	Cfra	0.035387	0.0359064	-0.000519313	CPERKG00000001160	Cper	0.0293134	0.0303786	-0.00106523	SPPG_01238	Spun	0.0160957	0.0115852	0.00451046	BAESF_01160	Acas	0.036727	0.0317353	0.00499166	NGRUG00000007821	Ngru	0	0	0
CFRG1181	Cfra	0.014334	0.0106529	0.00368115	CPERKG00000001161	Cper	0.0298122	0.032087	-0.00227481	SPPG_01240	Spun	0.00774124	0.00764192	9.93218e-05	BAESF_01161	Acas	0.0300962	0.0324675	-0.00237129	NGRUG00000007825	Ngru	0.000187658	0.000268735	-8.10763e-05
CFRG1182	Cfra	0.00412137	0.00317522	0.000946148	CPERKG00000001162	Cper	0.097973	0.0930657	0.00490728	SPPG_01241	Spun	0.0501475	0.0423509	0.00779659	BAESF_01162	Acas	0.18057	0.191515	-0.0109449	NGRUG00000007834	Ngru	0	0.00021777	-0.00021777
CFRG1183	Cfra	0.107808	0.110177	-0.00236906	CPERKG00000001163	Cper	0.123726	0.12	0.00372635	SPPG_01242	Spun	0.0611151	0.0551086	0.00600647	BAESF_01163	Acas	0.00952705	0.0128315	-0.00330443	NGRUG00000007840	Ngru	0.00161812	0	0.00161812
CFRG1184	Cfra	0.107648	0.116941	-0.00929282	CPERKG00000001164	Cper	0.058631	0.0706899	-0.012059	SPPG_01243	Spun	0.0698045	0.0742996	-0.00449509	BAESF_01164	Acas	0	0	0	NGRUG00000007846	Ngru	0.00074239	0	0.00074239
CFRG1185	Cfra	0.113105	0.130882	-0.0177769	CPERKG00000001165	Cper	0.0777256	0.0969697	-0.0192441	SPPG_01244	Spun	0.00368031	0.00497999	-0.00129968	BAESF_01165	Acas	0.00386685	0.004851	-0.000984159	NGRUG00000007850	Ngru	0	0	0
CFRG1186	Cfra	0.0762215	0.0732271	0.00299437	CPERKG00000001166	Cper	0.0863652	0.0807799	0.0055853	SPPG_01245	Spun	0.0486963	0.0521515	-0.00345522	BAESF_01166	Acas	0.000172622	0.000291886	-0.000119263	NGRUG00000007855	Ngru	0	0	0
CFRG1187	Cfra	0.0246369	0.0229612	0.00167573	CPERKG00000001167	Cper	0.102157	0.0978661	0.00429102	SPPG_01246	Spun	0.0614985	0.0583291	0.0031694	BAESF_01167	Acas	0.0310618	0.0250458	0.00601599	NGRUG00000007860	Ngru	0.000326318	0.000975419	-0.000649102
CFRG1188	Cfra	0.182644	0.187385	-0.00474125	CPERKG00000001168	Cper	0.0279945	0.0277668	0.000227734	SPPG_01247	Spun	0.0529634	0.0580802	-0.00511676	BAESF_01168	Acas	0.129606	0.126404	0.0032016	NGRUG00000007865	Ngru	0.00165746	0.00305064	-0.00139318
CFRG1189	Cfra	0.0803228	0.0779335	0.00238938	CPERKG00000001169	Cper	0.0101718	0.0111669	-0.000995033	SPPG_01248	Spun	0.0846792	0.0856948	-0.0010156	BAESF_01169	Acas	0.0322997	0.029765	0.00253473	NGRUG00000007871	Ngru	0.000259376	0.000687226	-0.00042785
CFRG1190	Cfra	0.0393798	0.0328714	0.00650841	CPERKG00000001170	Cper	0.0467218	0.0427247	0.00399708	SPPG_01251	Spun	0.0180524	0.0120501	0.00600232	BAESF_01170	Acas	0.0652748	0.0921395	-0.0268647	NGRUG00000007888	Ngru	0.000170343	0.000476547	-0.000306204
CFRG1191	Cfra	0.0396434	0.0411257	-0.00148236	CPERKG00000001171	Cper	0.0818757	0.098728	-0.0168523	SPPG_01252	Spun	0.0219946	0.0192046	0.00279	BAESF_01171	Acas	0.000555107	0.000121773	0.000433334	NGRUG00000007892	Ngru	0.00222222	0.00170685	0.000515373
CFRG1192	Cfra	0.00719176	0.00780836	-0.000616607	CPERKG00000001172	Cper	0.0734375	0.0673469	0.00609056	SPPG_01253	Spun	0.0472123	0.0437731	0.00343922	BAESF_01172	Acas	0.00518672	0.00290023	0.00228649	NGRUG00000007897	Ngru	0.00351582	0.00608477	-0.00256895
CFRG1193	Cfra	0.0885831	0.0783356	0.0102475	CPERKG00000001173	Cper	0.0336495	0.0357431	-0.00209358	SPPG_01254	Spun	0.000406141	0.000620237	-0.000214097	BAESF_01173	Acas	0.0517699	0.048951	0.00281886	NGRUG00000007901	Ngru	0.000446528	0.00166113	-0.0012146
CFRG1194	Cfra	0.10232	0.0885185	0.0138015	CPERKG00000001174	Cper	0.0151849	0.0188886	-0.00370373	SPPG_01255	Spun	0	0	0	BAESF_01174	Acas	0.0211572	0.0161359	0.00502129	NGRUG00000007905	Ngru	0.0109764	0.0154627	-0.0044863
CFRG1195	Cfra	0.0615586	0.0671141	-0.00555548	CPERKG00000001175	Cper	0.0442338	0.044929	-0.000695165	SPPG_01256	Spun	0.000179051	0	0.000179051	BAESF_01175	Acas	0.0355859	0.0299284	0.00565748	NGRUG00000007912	Ngru	0.00207254	0.00308569	-0.00101315
CFRG1196	Cfra	0.0228091	0.0296226	-0.00681343	CPERKG00000001176	Cper	0.0515485	0.0459903	0.00555815	SPPG_01257	Spun	0.000431779	0	0.000431779	BAESF_01176	Acas	0.0357763	0.0215116	0.0142647	NGRUG00000007920	Ngru	0	0	0
CFRG1197	Cfra	0.0140145	0.0150432	-0.00102878	CPERKG00000001177	Cper	0.068658	0.0773686	-0.00871059	SPPG_01258	Spun	0.0628663	0.0598291	0.00303722	BAESF_01177	Acas	0.255044	0.228296	0.0267486	NGRUG00000007924	Ngru	0.00250627	0.00279351	-0.000287247
CFRG1198	Cfra	0.0182698	0.0164624	0.00180739	CPERKG00000001178	Cper	0.0377268	0.0549077	-0.0171808	SPPG_01260	Spun	0.0459184	0.044358	0.00156039	BAESF_01178	Acas	0.0583241	0.0438266	0.0144975	NGRUG00000007930	Ngru	0	0.000190198	-0.000190198
CFRG1199	Cfra	0.0475143	0.0503597	-0.00284541	CPERKG00000001179	Cper	0.0935805	0.0959538	-0.00237329	SPPG_01261	Spun	0.0516752	0.0396679	0.0120073	BAESF_01179	Acas	0.0166667	0.0150754	0.00159129	NGRUG00000007936	Ngru	0.000506457	0.000590493	-8.40357e-05
CFRG1200	Cfra	0.0201823	0.0203688	-0.00018655	CPERKG00000001180	Cper	0.00680991	0.00849858	-0.00168867	SPPG_01262	Spun	0.0659942	0.0685714	-0.00257719	BAESF_01180	Acas	0	0	0	NGRUG00000007941	Ngru	0	0	0
CFRG1202	Cfra	0.014605	0.0215662	-0.00696118	CPERKG00000001181	Cper	0.0043239	0.00362319	0.000700711	SPPG_01263	Spun	0.042115	0.0385396	0.00357542	BAESF_01181	Acas	0.000616523	0	0.000616523	NGRUG00000007945	Ngru	0.00382263	0.00481013	-0.000987497
CFRG1203	Cfra	0.0377661	0.0338686	0.00389749	CPERKG00000001182	Cper	0.0529396	0.0677666	-0.0148271	SPPG_01264	Spun	0.0443153	0.0471387	-0.00282341	BAESF_01182	Acas	0.0188237	0.0139966	0.00482713	NGRUG00000007951	Ngru	0.00936482	0.0135194	-0.00415459
CFRG1204	Cfra	0.0261241	0.0206036	0.00552057	CPERKG00000001183	Cper	0.085004	0.104464	-0.0194603	SPPG_01265	Spun	0.063484	0.0628525	0.000631464	BAESF_01183	Acas	0.00843254	0.00641399	0.00201855	NGRUG00000007957	Ngru	0.000264831	0	0.000264831
CFRG1205	Cfra	0.0191567	0.0220954	-0.00293868	CPERKG00000001184	Cper	0.00963275	0.0177736	-0.00814087	SPPG_01266	Spun	0.0967056	0.0899295	0.00677608	BAESF_01184	Acas	0.0260259	0.0231876	0.00283836	NGRUG00000007963	Ngru	0	0	0
CFRG1206	Cfra	0.0945211	0.0887647	0.00575638	CPERKG00000001185	Cper	0.00708215	0.0134529	-0.00637076	SPPG_01267	Spun	0.072347	0.0814428	-0.00909581	BAESF_01185	Acas	0.00571429	0.0154374	-0.00972311	NGRUG00000007967	Ngru	0.000283889	0.000822755	-0.000538866
CFRG1207	Cfra	0.0185637	0.0135405	0.00502319	CPERKG00000001186	Cper	0.00880853	0.010989	-0.00218048	SPPG_01268	Spun	0.00146902	0.00283667	-0.00136765	BAESF_01186	Acas	0.0287093	0.02692	0.00178932	NGRUG00000007973	Ngru	0.00163399	0	0.00163399
CFRG1208	Cfra	0.000555423	0.000642123	-8.67e-05	CPERKG00000001187	Cper	0.0595021	0.0640802	-0.00457808	SPPG_01269	Spun	0.000265604	0.000896258	-0.000630654	BAESF_01187	Acas	0.027451	0.0283019	-0.000850906	NGRUG00000007977	Ngru	0.00083212	0.000441404	0.000390716
CFRG1209	Cfra	0.0498051	0.0537213	-0.00391621	CPERKG00000001188	Cper	0.02734	0.0322266	-0.00488658	SPPG_01270	Spun	0.00206122	0.00278952	-0.0007283	BAESF_01188	Acas	0.0121671	0.0127827	-0.000615644	NGRUG00000007985	Ngru	0.000377358	0	0.000377358
CFRG1210	Cfra	0.0516199	0.0511883	0.000431571	CPERKG00000001189	Cper	0.113884	0.129488	-0.0156037	SPPG_01271	Spun	0.0650485	0.0556121	0.00943647	BAESF_01189	Acas	0.00146321	0.000476417	0.000986793	NGRUG00000007991	Ngru	0.00656455	0.00900808	-0.00244352
CFRG1211	Cfra	0.0193782	0.0173532	0.00202502	CPERKG00000001190	Cper	0.0553117	0.05354	0.0017717	SPPG_01272	Spun	0.0145072	0.0174094	-0.00290221	BAESF_01190	Acas	0.00010287	0.00117288	-0.00107001	NGRUG00000007999	Ngru	0.00106564	0.00136356	-0.000297915
CFRG1212	Cfra	0.0141831	0.017599	-0.00341593	CPERKG00000001191	Cper	0.0595483	0.0548697	0.00467857	SPPG_01273	Spun	0	0.00101585	-0.00101585	BAESF_01191	Acas	0	0.00262812	-0.00262812	NGRUG00000008013	Ngru	0	0.000381388	-0.000381388
CFRG1213	Cfra	0.000731351	0.0017726	-0.00104125	CPERKG00000001192	Cper	0.224348	0.206175	0.0181725	SPPG_01274	Spun	0.000367512	0	0.000367512	BAESF_01192	Acas	0.0207453	0.0213292	-0.00058387	NGRUG00000008023	Ngru	0.000225276	0.000385877	-0.000160601
CFRG1214	Cfra	0.00174956	0.00331565	-0.00156609	CPERKG00000001193	Cper	0.0083612	0.00794439	0.000416815	SPPG_01275	Spun	0.0039728	0.00587803	-0.00190523	BAESF_01193	Acas	0.00169287	0.00128535	0.000407519	NGRUG00000008029	Ngru	0.000883639	0.00121693	-0.00033329
CFRG1215	Cfra	0.200827	0.225416	-0.0245888	CPERKG00000001194	Cper	0.0507092	0.0529576	-0.00224841	SPPG_01276	Spun	0.0521948	0.0553552	-0.00316033	BAESF_01194	Acas	0.0335986	0.046003	-0.0124044	NGRUG00000008037	Ngru	0.000498008	0.00121065	-0.000712646
CFRG1216	Cfra	0.0339901	0.0391687	-0.00517856	CPERKG00000001195	Cper	0.0611746	0.0635823	-0.0024077	SPPG_01277	Spun	0.0274554	0.0273249	0.000130443	BAESF_01195	Acas	0.135524	0.118987	0.0165363	NGRUG00000008041	Ngru	0.000830634	0.00280284	-0.0019722
CFRG1217	Cfra	0.0333988	0.0344828	-0.00108394	CPERKG00000001196	Cper	0.0731435	0.0721188	0.00102467	SPPG_01278	Spun	0.0135038	0.0153738	-0.00187001	BAESF_01196	Acas	0.00558971	0.00457789	0.00101182	NGRUG00000008051	Ngru	0.00026448	0	0.00026448
CFRG1218	Cfra	0.096401	0.117498	-0.0210969	CPERKG00000001197	Cper	0.0408163	0.0462682	-0.00545183	SPPG_01279	Spun	0.0149565	0.0166758	-0.00171934	BAESF_01197	Acas	0.235222	0.190616	0.0446058	NGRUG00000008061	Ngru	0.00151976	0.00152207	-2.31318e-06
CFRG1219	Cfra	0.0601524	0.0701838	-0.0100314	CPERKG00000001198	Cper	0.0814111	0.0794265	0.00198464	SPPG_01280	Spun	0.053393	0.0510907	0.00230234	BAESF_01198	Acas	0.0304212	0.0297179	0.000703261	NGRUG00000008065	Ngru	0.000249066	0.00044603	-0.000196964
CFRG1220	Cfra	0.137175	0.146093	-0.00891718	CPERKG00000001199	Cper	0.0193152	0.0258956	-0.00658037	SPPG_01281	Spun	0.0333618	0.0367267	-0.00336484	BAESF_01199	Acas	0.00104384	0	0.00104384	NGRUG00000008071	Ngru	0.000382409	0.000279369	0.000103041
CFRG1221	Cfra	0.0663141	0.0749048	-0.00859071	CPERKG00000001200	Cper	0.0472644	0.0470545	0.000209862	SPPG_01284	Spun	0.173824	0.154049	0.0197748	BAESF_01200	Acas	0.0137519	0.0124617	0.00129019	NGRUG00000008079	Ngru	0.000556793	0.000615195	-5.84025e-05
CFRG1222	Cfra	0.0424756	0.0428397	-0.000364072	CPERKG00000001201	Cper	0.0335718	0.0355165	-0.0019447	SPPG_01285	Spun	0.00507353	0.00518213	-0.000108591	BAESF_01201	Acas	0.0570292	0.0464371	0.010592	NGRUG00000008083	Ngru	0.00125104	0.000894721	0.000356321
CFRG1223	Cfra	0.000640615	0.00271003	-0.00206941	CPERKG00000001202	Cper	0.0621779	0.0714286	-0.00925063	SPPG_01286	Spun	0.0527039	0.0619266	-0.00922266	BAESF_01202	Acas	0.222222	0.207537	0.0146854	NGRUG00000008087	Ngru	0.00100908	0.00310881	-0.00209973
CFRG1224	Cfra	0.0660293	0.0898364	-0.0238071	CPERKG00000001203	Cper	0.0445946	0.0464695	-0.00187493	SPPG_01288	Spun	0.0614945	0.0504202	0.0110743	BAESF_01203	Acas	0.0636957	0.0609944	0.00270134	NGRUG00000008091	Ngru	0.000606061	0.000531632	7.44285e-05
CFRG1225	Cfra	0.0388044	0.0424192	-0.0036148	CPERKG00000001204	Cper	0.0343923	0.0385484	-0.00415615	SPPG_01289	Spun	0.0255418	0.0316092	-0.0060674	BAESF_01204	Acas	0.0217039	0.0244587	-0.00275485	NGRUG00000008095	Ngru	0.000454545	0.00047142	-1.68747e-05
CFRG1226	Cfra	0.0429787	0.05297	-0.00999133	CPERKG00000001205	Cper	0.102964	0.12579	-0.0228257	SPPG_01290	Spun	0.0138296	0.0163106	-0.00248105	BAESF_01205	Acas	0.0840966	0.0662983	0.0177982	NGRUG00000008105	Ngru	0.000544922	0.000174693	0.000370229
CFRG1227	Cfra	0.1069	0.113604	-0.00670424	CPERKG00000001206	Cper	0.118463	0.156639	-0.0381758	SPPG_01292	Spun	0.000252239	0.000304183	-5.19439e-05	BAESF_01206	Acas	0.015595	0.0173874	-0.00179247	NGRUG00000008111	Ngru	0.000518135	0.000335345	0.000182789
CFRG1228	Cfra	0.0828105	0.0847586	-0.00194811	CPERKG00000001207	Cper	0.0222253	0.0282142	-0.00598886	SPPG_01293	Spun	0.00818912	0.00771938	0.000469744	BAESF_01207	Acas	0.100137	0.0877193	0.0124174	NGRUG00000008115	Ngru	0.000387597	0	0.000387597
CFRG1229	Cfra	0.0427411	0.0469471	-0.00420595	CPERKG00000001208	Cper	0.0753058	0.0907306	-0.0154248	SPPG_01294	Spun	0.0227242	0.0250711	-0.00234697	BAESF_01208	Acas	0	0.0188679	-0.0188679	NGRUG00000008125	Ngru	0.000130005	0	0.000130005
CFRG1230	Cfra	0.0888889	0.084375	0.00451389	CPERKG00000001209	Cper	0.0435244	0.0463761	-0.00285169	SPPG_01295	Spun	0.0441228	0.0484183	-0.0042955	BAESF_01209	Acas	0.00435471	0.00855615	-0.00420144	NGRUG00000008131	Ngru	0.000817439	0.000543183	0.000274256
CFRG1231	Cfra	0.0592711	0.05452	0.00475109	CPERKG00000001210	Cper	0.0400431	0.0417354	-0.00169224	SPPG_01296	Spun	0.000537461	0.000415714	0.000121747	BAESF_01210	Acas	0	0	0	NGRUG00000008135	Ngru	0	0	0
CFRG1232	Cfra	0.0524255	0.0569149	-0.0044894	CPERKG00000001211	Cper	0.0807754	0.086262	-0.00548654	SPPG_01297	Spun	0.0502349	0.0532384	-0.00300347	BAESF_01211	Acas	0.000377834	0.000351247	2.65868e-05	NGRUG00000008141	Ngru	0	0.00045242	-0.00045242
CFRG1233	Cfra	0.0228499	0.02138	0.00146997	CPERKG00000001212	Cper	0.101216	0.113395	-0.0121793	SPPG_01298	Spun	0.0203087	0.0201156	0.000193085	BAESF_01212	Acas	0.00778513	0.0069808	0.000804328	NGRUG00000008146	Ngru	0.000163613	0.0002457	-8.20877e-05
CFRG1234	Cfra	0.0191324	0.015285	0.00384746	CPERKG00000001213	Cper	0.0370239	0.0477913	-0.0107674	SPPG_01299	Spun	0.0510033	0.0576458	-0.0066425	BAESF_01213	Acas	0.218038	0.182796	0.035242	NGRUG00000008154	Ngru	0.001501	0.00111483	0.000386173
CFRG1235	Cfra	0.0236614	0.0252235	-0.00156217	CPERKG00000001214	Cper	0.0208858	0.0215069	-0.00062102	SPPG_01300	Spun	0.0516086	0.0402191	0.0113895	BAESF_01214	Acas	0.0014988	0	0.0014988	NGRUG00000008164	Ngru	0	0.000442282	-0.000442282
CFRG1236	Cfra	0.102772	0.104404	-0.00163223	CPERKG00000001215	Cper	0.0490975	0.0512312	-0.00213378	SPPG_01301	Spun	0.029318	0.0262376	0.00308041	BAESF_01215	Acas	0.0526767	0.0504997	0.00217692	NGRUG00000008172	Ngru	0.000535523	0.000649456	-0.000113933
CFRG1237	Cfra	0.0462859	0.0330379	0.0132481	CPERKG00000001216	Cper	0.111663	0.0863619	0.0253007	SPPG_01302	Spun	0.0466406	0.0447214	0.00191917	BAESF_01216	Acas	0.0398323	0.0466472	-0.00681495	NGRUG00000008176	Ngru	0.00445765	0.00670017	-0.00224252
CFRG1238	Cfra	0.0292928	0.0270644	0.00222836	CPERKG00000001217	Cper	0.0555133	0.0456285	0.00988481	SPPG_01303	Spun	0.0363191	0.0360091	0.000310005	BAESF_01217	Acas	0.000794597	0	0.000794597	NGRUG00000008180	Ngru	0.000953289	0.00179856	-0.000845272
CFRG1239	Cfra	0.117255	0.113309	0.00394555	CPERKG00000001218	Cper	0.0790563	0.0609216	0.0181347	SPPG_01304	Spun	0.0406172	0.0389834	0.00163382	BAESF_01218	Acas	0.00114192	0	0.00114192	NGRUG00000008184	Ngru	0.000290023	0.000294724	-4.70123e-06
CFRG1240	Cfra	0.0363577	0.0337126	0.00264512	CPERKG00000001219	Cper	0.0885358	0.0892691	-0.000733296	SPPG_01305	Spun	0.0846983	0.0765391	0.00815917	BAESF_01219	Acas	0.0341491	0.033455	0.00069413	NGRUG00000008188	Ngru	0.000284738	0.000264936	1.98023e-05
CFRG1241	Cfra	0.0732918	0.07585	-0.00255828	CPERKG00000001220	Cper	0.0364465	0.0243218	0.0121247	SPPG_01306	Spun	0.0280223	0.0227153	0.00530701	BAESF_01220	Acas	0.00671141	0.041958	-0.0352466	NGRUG00000008195	Ngru	0.000534093	0.00135668	-0.000822592
CFRG1242	Cfra	0.0961431	0.11152	-0.0153765	CPERKG00000001221	Cper	0.0957354	0.0843773	0.0113581	SPPG_01307	Spun	0.0229258	0.0155093	0.00741642	BAESF_01221	Acas	0.0991889	0.110999	-0.0118101	NGRUG00000008203	Ngru	0.00237014	0.00212572	0.000244415
CFRG1243	Cfra	0.0171342	0.0195233	-0.00238902	CPERKG00000001222	Cper	0.0352719	0.0328976	0.00237434	SPPG_01308	Spun	0.088	0.0842021	0.00379791	BAESF_01222	Acas	0.0541906	0.049255	0.00493562	NGRUG00000008211	Ngru	0	0	0
CFRG1244	Cfra	0.0101521	0.0129282	-0.00277613	CPERKG00000001223	Cper	0.00948081	0.00715796	0.00232285	SPPG_01309	Spun	0.00287219	0.00160901	0.00126318	BAESF_01223	Acas	0.000317175	0.000614534	-0.000297359	NGRUG00000008215	Ngru	0	0	0
CFRG1245	Cfra	0.096409	0.0958783	0.000530671	CPERKG00000001224	Cper	0.0263682	0.0308026	-0.00443444	SPPG_01310	Spun	0.0305073	0.037472	-0.00696473	BAESF_01224	Acas	0.00942368	0.0106209	-0.00119724	NGRUG00000008219	Ngru	0.000345304	0.00277681	-0.00243151
CFRG1246	Cfra	0.146558	0.133185	0.0133723	CPERKG00000001225	Cper	0.0193864	0.0196059	-0.000219503	SPPG_01311	Spun	0.0770315	0.0831974	-0.00616592	BAESF_01225	Acas	0.0024837	0.00286738	-0.000383683	NGRUG00000008225	Ngru	0.000521648	0.000900901	-0.000379252
CFRG1247	Cfra	0.14147	0.158245	-0.0167748	CPERKG00000001226	Cper	0.0922832	0.0936209	-0.00133771	SPPG_01312	Spun	0.000471365	0	0.000471365	BAESF_01226	Acas	0.0020339	0.00144928	0.000584623	NGRUG00000008229	Ngru	0.000167252	0.000205381	-3.81289e-05
CFRG1248	Cfra	0.00504985	0.00561034	-0.000560486	CPERKG00000001227	Cper	0.0829443	0.0924724	-0.00952808	SPPG_01313	Spun	0.00231238	0.00485306	-0.00254068	BAESF_01227	Acas	0.0250755	0.0245945	0.000481005	NGRUG00000008235	Ngru	0.000672948	0	0.000672948
CFRG1249	Cfra	0.0640565	0.0669894	-0.00293289	CPERKG00000001228	Cper	0.0447735	0.0409583	0.00381525	SPPG_01314	Spun	0.0258296	0.0222816	0.00354799	BAESF_01228	Acas	0.17416	0.159864	0.014296	NGRUG00000008241	Ngru	0	0.000476417	-0.000476417
CFRG1250	Cfra	0.0433905	0.0429668	0.000423763	CPERKG00000001229	Cper	0.0294192	0.0302463	-0.000827093	SPPG_01316	Spun	0.0551924	0.0456315	0.00956093	BAESF_01229	Acas	0	0	0	NGRUG00000008245	Ngru	0.00144404	0	0.00144404
CFRG1251	Cfra	0.0586107	0.0538237	0.00478698	CPERKG00000001230	Cper	0.0425713	0.0513896	-0.00881831	SPPG_01317	Spun	0.0218182	0.0248344	-0.00301626	BAESF_01230	Acas	0.00548306	0.00543323	4.98289e-05	NGRUG00000008251	Ngru	0.000430918	0.000547645	-0.000116727
CFRG1252	Cfra	0.0445735	0.0532638	-0.00869036	CPERKG00000001231	Cper	0.0946021	0.105988	-0.0113855	SPPG_01318	Spun	0.00520619	0.00400672	0.00119947	BAESF_01231	Acas	0.00119119	0.000694444	0.000496741	NGRUG00000008263	Ngru	0.000719424	0	0.000719424
CFRG1253	Cfra	0.0763929	0.0893551	-0.0129622	CPERKG00000001232	Cper	0.052914	0.0559114	-0.00299737	SPPG_01319	Spun	0.036163	0.029694	0.00646903	BAESF_01232	Acas	0.130547	0.104292	0.0262549	NGRUG00000008269	Ngru	0.000155618	0.000233372	-7.77544e-05
CFRG1254	Cfra	0.162294	0.157049	0.00524514	CPERKG00000001233	Cper	0.0664804	0.0633169	0.00316357	SPPG_01320	Spun	0.0207167	0.0201729	0.000543775	BAESF_01233	Acas	0.108519	0.0874317	0.0210868	NGRUG00000008277	Ngru	0.00290123	0.00243583	0.000465401
CFRG1255	Cfra	0.0903692	0.10428	-0.0139108	CPERKG00000001234	Cper	0.118673	0.101872	0.0168004	SPPG_01321	Spun	0.0131432	0.00816839	0.00497484	BAESF_01234	Acas	0.158598	0.153083	0.00551474	NGRUG00000008283	Ngru	0	0	0
CFRG1256	Cfra	0.109637	0.11237	-0.00273257	CPERKG00000001235	Cper	0.153549	0.146231	0.00731831	SPPG_01322	Spun	0.00212615	0.00180018	0.000325972	BAESF_01235	Acas	0.168236	0.150219	0.0180165	NGRUG00000008287	Ngru	0.00429369	0.00183486	0.00245883
CFRG1257	Cfra	0.141601	0.13758	0.00402109	CPERKG00000001236	Cper	0.0632429	0.0684755	-0.00523257	SPPG_01323	Spun	0.0118467	0.0111206	0.000726074	BAESF_01236	Acas	0.084634	0.0808797	0.00375421	NGRUG00000008293	Ngru	0.00152605	0.00154423	-1.81793e-05
CFRG1258	Cfra	0.0502422	0.0585559	-0.00831367	CPERKG00000001237	Cper	0.0804746	0.0705651	0.00990951	SPPG_01324	Spun	0.010813	0.0102916	0.00052138	BAESF_01237	Acas	0	0	0	NGRUG00000008297	Ngru	0.00123001	0.00209003	-0.00086002
CFRG1259	Cfra	0.0257978	0.027054	-0.00125616	CPERKG00000001238	Cper	0.0949454	0.103755	-0.00880959	SPPG_01325	Spun	0.00120228	0.00133378	-0.000131494	BAESF_01238	Acas	0.000323939	0	0.000323939	NGRUG00000008305	Ngru	0.000837872	0.00079968	3.81917e-05
CFRG1260	Cfra	0.154516	0.181041	-0.0265252	CPERKG00000001239	Cper	0.102963	0.108974	-0.00601092	SPPG_01326	Spun	0.00308801	0.00347222	-0.000384214	BAESF_01239	Acas	0.00456274	0.00389105	0.000671687	NGRUG00000008313	Ngru	0.000470921	0.000461042	9.8787e-06
CFRG1261	Cfra	0.0734619	0.0874194	-0.0139575	CPERKG00000001240	Cper	0.0469818	0.0503046	-0.00332279	SPPG_01327	Spun	0.0284638	0.0390372	-0.0105734	BAESF_01240	Acas	0.0715336	0.0623348	0.00919876	NGRUG00000008317	Ngru	0.000844595	0	0.000844595
CFRG1262	Cfra	0.081501	0.0834065	-0.00190554	CPERKG00000001241	Cper	0.0404091	0.0379944	0.00241469	SPPG_01328	Spun	0.0396518	0.0483247	-0.0086729	BAESF_01241	Acas	0.270615	0.241299	0.0293159	NGRUG00000008322	Ngru	0.00625978	0.0080429	-0.00178311
CFRG1263	Cfra	0.108097	0.122508	-0.014411	CPERKG00000001242	Cper	0.0387908	0.0432169	-0.00442615	SPPG_01329	Spun	0.0683204	0.0810988	-0.0127784	BAESF_01242	Acas	0.0428697	0.0445825	-0.00171282	NGRUG00000008328	Ngru	0.00062383	0.000338272	0.000285558
CFRG1264	Cfra	0.0406965	0.0414316	-0.000735091	CPERKG00000001243	Cper	0.12571	0.124169	0.00154171	SPPG_01333	Spun	0.00658197	0.00787402	-0.00129205	BAESF_01243	Acas	0.000860585	0.00135135	-0.000490766	NGRUG00000008336	Ngru	0.00123916	0.00104639	0.000192767
CFRG1265	Cfra	0.11839	0.103208	0.0151828	CPERKG00000001244	Cper	0.0371406	0.0275923	0.00954823	SPPG_01334	Spun	0.000332668	0.000417711	-8.50429e-05	BAESF_01244	Acas	0	0	0	NGRUG00000008342	Ngru	0.000995768	0.00168039	-0.000684622
CFRG1266	Cfra	0.0441783	0.0528522	-0.00867384	CPERKG00000001245	Cper	0.0599885	0.0613288	-0.00134027	SPPG_01335	Spun	0.0506934	0.0506193	7.41697e-05	BAESF_01245	Acas	0.0817778	0.0747508	0.00702695	NGRUG00000008348	Ngru	0	0	0
CFRG1267	Cfra	0.033064	0.0379429	-0.00487884	CPERKG00000001246	Cper	0.0317848	0.0335097	-0.00172486	SPPG_01336	Spun	0.156713	0.157699	-0.000986186	BAESF_01246	Acas	0.0198477	0.0114301	0.00841757	NGRUG00000008356	Ngru	0.000224417	0	0.000224417
CFRG1268	Cfra	0.122099	0.125934	-0.00383411	CPERKG00000001247	Cper	0.057971	0.0512017	0.00676934	SPPG_01337	Spun	0.000307314	0	0.000307314	BAESF_01247	Acas	0.00270386	0.00708535	-0.00438149	NGRUG00000008362	Ngru	0	0.000185014	-0.000185014
CFRG1269	Cfra	0.0967141	0.100994	-0.00428038	CPERKG00000001248	Cper	0.0404135	0.0178404	0.0225732	SPPG_01338	Spun	0.0733808	0.0850202	-0.0116395	BAESF_01248	Acas	0.107341	0.097193	0.010148	NGRUG00000008370	Ngru	0.00040404	0.000136874	0.000267167
CFRG1270	Cfra	0.113995	0.125914	-0.0119192	CPERKG00000001249	Cper	0.0678899	0.0406654	0.0272245	SPPG_01339	Spun	0.135472	0.14441	-0.00893867	BAESF_01249	Acas	0.267359	0.201413	0.0659454	NGRUG00000008386	Ngru	0.00335871	0.00574555	-0.00238684
CFRG1271	Cfra	0.0479078	0.0475268	0.000381051	CPERKG00000001250	Cper	0.0761863	0.0809695	-0.00478315	SPPG_01340	Spun	0.000182582	0.000147645	3.49366e-05	BAESF_01250	Acas	0.0235947	0.0242634	-0.000668706	NGRUG00000008392	Ngru	0.000203542	0.000268853	-6.53117e-05
CFRG1272	Cfra	0.0136356	0.01791	-0.00427438	CPERKG00000001251	Cper	0.0846614	0.0887529	-0.00409151	SPPG_01341	Spun	0.0255952	0.0279857	-0.00239053	BAESF_01251	Acas	0.0292046	0.0231902	0.00601442	NGRUG00000008398	Ngru	0.000405734	0.000639522	-0.000233788
CFRG1273	Cfra	0.0407329	0.0351016	0.00563128	CPERKG00000001252	Cper	0.0644507	0.0597355	0.00471523	SPPG_01342	Spun	0.00641574	0.00541767	0.000998067	BAESF_01252	Acas	0.158548	0.16447	-0.00592198	NGRUG00000008402	Ngru	0.000554201	0.000306232	0.000247969
CFRG1274	Cfra	0.0431072	0.0349235	0.00818368	CPERKG00000001253	Cper	0.0840963	0.077157	0.00693933	SPPG_01343	Spun	0.0160694	0.0179869	-0.0019175	BAESF_01253	Acas	0.000769231	0.00271003	-0.0019408	NGRUG00000008406	Ngru	0	0.000934579	-0.000934579
CFRG1275	Cfra	0.0722598	0.0815331	-0.00927334	CPERKG00000001254	Cper	0.0983103	0.0953678	0.00294244	SPPG_01344	Spun	0.0164439	0.0202475	-0.00380362	BAESF_01254	Acas	0.0233236	0.0232701	5.356e-05	NGRUG00000008410	Ngru	0.00167189	0.00234281	-0.000670914
CFRG1276	Cfra	0.166763	0.184438	-0.0176755	CPERKG00000001255	Cper	0.0667007	0.0566994	0.0100013	SPPG_01345	Spun	0.0154218	0.011976	0.00344578	BAESF_01255	Acas	0.176281	0.173134	0.00314678	NGRUG00000008420	Ngru	0.00275735	0.00422631	-0.00146896
CFRG1277	Cfra	0.0320343	0.0405546	-0.00852025	CPERKG00000001256	Cper	0.0659543	0.0664626	-0.000508304	SPPG_01346	Spun	0.0614203	0.0541237	0.00729663	BAESF_01256	Acas	0.0206767	0.0286885	-0.00801183	NGRUG00000008424	Ngru	0.000977517	0.000991572	-1.40545e-05
CFRG1278	Cfra	0.0910152	0.106718	-0.0157029	CPERKG00000001257	Cper	0.0194175	0.0247381	-0.00532059	SPPG_01347	Spun	0.00514268	0.00285249	0.0022902	BAESF_01257	Acas	0.0576161	0.0542636	0.00335257	NGRUG00000008430	Ngru	0.00345324	0.00213599	0.00131725
CFRG1279	Cfra	0.0981781	0.113263	-0.0150852	CPERKG00000001258	Cper	0.0350797	0.0397885	-0.00470874	SPPG_01348	Spun	0.0167771	0.014659	0.0021181	BAESF_01258	Acas	0.03341	0.0286667	0.00474337	NGRUG00000008434	Ngru	0	0.000376011	-0.000376011
CFRG1280	Cfra	0.12375	0.127857	-0.00410657	CPERKG00000001259	Cper	0.0226588	0.0234916	-0.000832726	SPPG_01349	Spun	0.0526521	0.050666	0.00198607	BAESF_01259	Acas	0.00633162	0.0136139	-0.00728224	NGRUG00000008441	Ngru	0.00413223	0.0041657	-3.3471e-05
CFRG1281	Cfra	0.120332	0.116966	0.00336611	CPERKG00000001260	Cper	0.057377	0.054685	0.00269205	SPPG_01350	Spun	0.0221146	0.0218116	0.000303002	BAESF_01260	Acas	0.000482238	0	0.000482238	NGRUG00000008447	Ngru	0	0.00153767	-0.00153767
CFRG1282	Cfra	0.0762612	0.0837156	-0.00745435	CPERKG00000001261	Cper	0.028322	0.0320675	-0.00374549	SPPG_01351	Spun	0.0359281	0.0361029	-0.000174725	BAESF_01261	Acas	0.0820144	0.0454545	0.0365598	NGRUG00000008455	Ngru	0.000791139	0.000290192	0.000500948
CFRG1283	Cfra	0.017714	0.0152024	0.00251162	CPERKG00000001262	Cper	0.0393394	0.0431063	-0.00376686	SPPG_01352	Spun	0.0174569	0.0157767	0.00168018	BAESF_01262	Acas	0.109145	0.0769231	0.0322215	NGRUG00000008459	Ngru	0.000827472	0.000856898	-2.9426e-05
CFRG1284	Cfra	0.0587399	0.0615471	-0.00280721	CPERKG00000001263	Cper	0.0328383	0.040862	-0.00802376	SPPG_01353	Spun	0.0370108	0.0477932	-0.0107823	BAESF_01263	Acas	0.0242848	0.0248254	-0.000540682	NGRUG00000008463	Ngru	0.000437764	0.000145666	0.000292098
CFRG1285	Cfra	0.0155702	0.0165345	-0.000964335	CPERKG00000001264	Cper	0.0915226	0.100311	-0.00878813	SPPG_01354	Spun	0.126229	0.137508	-0.0112789	BAESF_01264	Acas	0.179348	0.159091	0.0202569	NGRUG00000008467	Ngru	0.000140311	0.000378501	-0.00023819
CFRG1286	Cfra	0.0584293	0.0489673	0.00946195	CPERKG00000001265	Cper	0.0733634	0.0805875	-0.0072241	SPPG_01355	Spun	0.015128	0.0166063	-0.00147837	BAESF_01265	Acas	0.0561753	0.0544252	0.00175007	NGRUG00000008473	Ngru	0.000106191	0.000408038	-0.000301847
CFRG1287	Cfra	0.0433221	0.0437216	-0.000399518	CPERKG00000001266	Cper	0.0618647	0.0692028	-0.0073381	SPPG_01356	Spun	0.00904977	0.00892636	0.000123416	BAESF_01266	Acas	0.0631579	0.0612485	0.00190937	NGRUG00000008478	Ngru	0.000402576	0.000358873	4.37034e-05
CFRG1288	Cfra	0.0968393	0.1242	-0.027361	CPERKG00000001267	Cper	0.0603483	0.0648585	-0.00451017	SPPG_01357	Spun	0	0.00163465	-0.00163465	BAESF_01267	Acas	0.136234	0.109668	0.0265654	NGRUG00000008483	Ngru	0.0016632	0.00438596	-0.00272276
CFRG1289	Cfra	0.0152343	0.0144722	0.000762086	CPERKG00000001268	Cper	0.0971548	0.0959337	0.00122108	SPPG_01358	Spun	0.0321139	0.0316887	0.000425206	BAESF_01268	Acas	0.0106996	0.0107177	-1.8089e-05	NGRUG00000008489	Ngru	0.000339098	0.00104822	-0.00070912
CFRG1290	Cfra	0.00579875	0.00882453	-0.00302578	CPERKG00000001269	Cper	0.0370866	0.0480014	-0.0109148	SPPG_01359	Spun	0.0655738	0.0627598	0.002814	BAESF_01269	Acas	0.00339443	0	0.00339443	NGRUG00000008494	Ngru	0	0.000547645	-0.000547645
CFRG1291	Cfra	0.0306205	0.039984	-0.00936354	CPERKG00000001270	Cper	0.108627	0.101947	0.0066803	SPPG_01360	Spun	0.00920897	0.012617	-0.00340804	BAESF_01270	Acas	0.0177936	0.02483	-0.00703639	NGRUG00000008500	Ngru	0.000481928	0.000961847	-0.000479919
CFRG1292	Cfra	0.0468945	0.0563003	-0.00940578	CPERKG00000001271	Cper	0.0233324	0.0223039	0.0010285	SPPG_01361	Spun	0.0924812	0.0994842	-0.00700295	BAESF_01271	Acas	0.020364	0.0198456	0.000518306	NGRUG00000008506	Ngru	0.000357846	0.000520291	-0.000162446
CFRG1293	Cfra	0.0328416	0.0322707	0.000570954	CPERKG00000001272	Cper	0.0502262	0.0650987	-0.0148725	SPPG_01362	Spun	0.0514738	0.0559223	-0.00444851	BAESF_01272	Acas	0.00214856	0.00448143	-0.00233288	NGRUG00000008510	Ngru	0.000795925	0.000282725	0.000513199
CFRG1294	Cfra	0.0192875	0.015655	0.00363247	CPERKG00000001273	Cper	0.0798226	0.0727802	0.00704241	SPPG_01363	Spun	0.0863429	0.0866337	-0.000290783	BAESF_01273	Acas	0.0144676	0.0125839	0.00188374	NGRUG00000008519	Ngru	0.00280112	0.00309023	-0.000289114
CFRG1295	Cfra	0.0380465	0.039533	-0.00148653	CPERKG00000001274	Cper	0.0293564	0.0282905	0.00106583	SPPG_01364	Spun	0.105227	0.103316	0.00191148	BAESF_01274	Acas	0.0490607	0.050156	-0.00109531	NGRUG00000008525	Ngru	0.00421786	0.00527473	-0.00105686
CFRG1296	Cfra	0.094358	0.0969885	-0.00263051	CPERKG00000001275	Cper	0.0342262	0.0345423	-0.000316124	SPPG_01365	Spun	0.00987654	0.0111248	-0.0012483	BAESF_01275	Acas	0	0	0	NGRUG00000008531	Ngru	0.0029615	0.00721311	-0.00425161
CFRG1297	Cfra	0.0184522	0.0172118	0.00124042	CPERKG00000001276	Cper	0.0216201	0.0255751	-0.00395492	SPPG_01366	Spun	0.00412371	0.00436469	-0.000240983	BAESF_01276	Acas	0.0172911	0.0164154	0.000875656	NGRUG00000008537	Ngru	0.000121729	0.000180783	-5.90542e-05
CFRG1298	Cfra	0.010073	0.00881732	0.00125564	CPERKG00000001277	Cper	0.0240487	0.0255011	-0.00145239	SPPG_01367	Spun	0.0434978	0.0465721	-0.00307435	BAESF_01277	Acas	0.0581395	0.0603073	-0.0021678	NGRUG00000008545	Ngru	0.000194818	0	0.000194818
CFRG1299	Cfra	0.153243	0.15269	0.000552252	CPERKG00000001278	Cper	0.00652045	0.00946534	-0.00294489	SPPG_01368	Spun	0.0562977	0.0629685	-0.00667081	BAESF_01278	Acas	0.0811884	0.0688948	0.0122937	NGRUG00000008549	Ngru	0.0062487	0.00695289	-0.000704196
CFRG1300	Cfra	0.0918323	0.102579	-0.0107471	CPERKG00000001279	Cper	0.0473545	0.0452653	0.00208915	SPPG_01369	Spun	0.0590986	0.0494382	0.00966044	BAESF_01279	Acas	0.0368633	0.0252007	0.0116626	NGRUG00000008555	Ngru	0	0.000395883	-0.000395883
CFRG1301	Cfra	0.097561	0.091899	0.00566202	CPERKG00000001280	Cper	0.0660671	0.0695297	-0.00346255	SPPG_01370	Spun	0.0193482	0.0161508	0.00319738	BAESF_01280	Acas	0.00084344	0.00102555	-0.000182113	NGRUG00000008559	Ngru	0.00277624	0.00754567	-0.00476944
CFRG1302	Cfra	0.106719	0.10554	0.00117834	CPERKG00000001281	Cper	0.0503893	0.0555206	-0.00513133	SPPG_01371	Spun	0.0116086	0.00813638	0.00347224	BAESF_01281	Acas	0.0328729	0.0377871	-0.00491425	NGRUG00000008563	Ngru	0.016653	0.0183453	-0.00169236
CFRG1303	Cfra	0.170678	0.188188	-0.0175099	CPERKG00000001282	Cper	0.05998	0.0539102	0.00606978	SPPG_01372	Spun	0.0666824	0.0575261	0.00915628	BAESF_01282	Acas	0.210246	0.196172	0.0140739	NGRUG00000008571	Ngru	0.00723026	0.00552741	0.00170285
CFRG1304	Cfra	0.0325414	0.0323757	0.000165684	CPERKG00000001283	Cper	0.0594648	0.075707	-0.0162422	SPPG_01373	Spun	0.00270313	0.00216442	0.000538711	BAESF_01283	Acas	0.101776	0.110491	-0.00871541	NGRUG00000008576	Ngru	0.000671517	9.32400932400932e-05	0.000578276
CFRG1305	Cfra	0.102564	0.0922401	0.010324	CPERKG00000001284	Cper	0.0815762	0.0801022	0.00147406	SPPG_01374	Spun	0.0245192	0.0277922	-0.00327293	BAESF_01284	Acas	0.00194553	0.00295858	-0.00101305	NGRUG00000008586	Ngru	0.000988875	0.000441794	0.000547081
CFRG1306	Cfra	0.0350742	0.0393127	-0.00423843	CPERKG00000001285	Cper	0.101382	0.0986228	0.00275965	SPPG_01375	Spun	0.0594734	0.0686055	-0.00913208	BAESF_01285	Acas	0.0217303	0.0214031	0.000327236	NGRUG00000008591	Ngru	0	0.000784006	-0.000784006
CFRG1307	Cfra	0.0678022	0.0707301	-0.0029279	CPERKG00000001286	Cper	0.0831579	0.0699446	0.0132133	SPPG_01376	Spun	0.0325289	0.0319149	0.000613963	BAESF_01286	Acas	0	0	0	NGRUG00000008595	Ngru	0.000235156	0.000183184	5.19721e-05
CFRG1308	Cfra	0.0214508	0.022965	-0.00151425	CPERKG00000001287	Cper	0.075827	0.0843613	-0.00853435	SPPG_01377	Spun	0.0317965	0.0331163	-0.00131978	BAESF_01287	Acas	0.0211706	0.0225043	-0.00133372	NGRUG00000008605	Ngru	0.000153022	0.000578871	-0.000425849
CFRG1309	Cfra	0.08331	0.0945572	-0.0112472	CPERKG00000001288	Cper	0.123306	0.13662	-0.0133135	SPPG_01378	Spun	0.000462392	0.000485987	-2.35953e-05	BAESF_01288	Acas	0.0183424	0.0167364	0.00160599	NGRUG00000008609	Ngru	0.000395491	0.000172607	0.000222884
CFRG1310	Cfra	0.0858086	0.0942285	-0.00841992	CPERKG00000001289	Cper	0.0569366	0.0496509	0.00728567	SPPG_01379	Spun	0.11829	0.120438	-0.00214817	BAESF_01289	Acas	0.0416166	0.0363453	0.00527127	NGRUG00000008613	Ngru	0.018552	0.0360754	-0.0175233
CFRG1311	Cfra	0.119283	0.127318	-0.00803546	CPERKG00000001290	Cper	0.0471085	0.0426587	0.00444972	SPPG_01382	Spun	0.000288517	0.000368732	-8.02145e-05	BAESF_01290	Acas	0.123816	0.136164	-0.0123484	NGRUG00000008621	Ngru	0.000316456	0.000270599	4.58563e-05
CFRG1312	Cfra	0.105048	0.131452	-0.0264032	CPERKG00000001291	Cper	0.0500544	0.0437187	0.00633575	SPPG_01383	Spun	0.000503335	0.000330524	0.000172811	BAESF_01291	Acas	0.0314151	0.0463895	-0.0149743	NGRUG00000008627	Ngru	0.000359066	0	0.000359066
CFRG1313	Cfra	0.0864611	0.0944747	-0.00801354	CPERKG00000001292	Cper	0.0676349	0.054003	0.0136318	SPPG_01384	Spun	0.000544168	0.000237473	0.000306695	BAESF_01292	Acas	0.00509251	0.00567303	-0.000580513	NGRUG00000008633	Ngru	0.000947867	0	0.000947867
CFRG1314	Cfra	0.0658162	0.0712763	-0.00546009	CPERKG00000001293	Cper	0.0925291	0.0796767	0.0128525	SPPG_01385	Spun	0.0762144	0.0695748	0.00663958	BAESF_01293	Acas	0.0986301	0.0673443	0.0312858	NGRUG00000008637	Ngru	0.00167836	0.00211208	-0.000433717
CFRG1315	Cfra	0.0788467	0.0946115	-0.0157648	CPERKG00000001294	Cper	0.0878397	0.0776973	0.0101424	SPPG_01386	Spun	0.137639	0.125184	0.0124549	BAESF_01294	Acas	0.0883797	0.0738552	0.0145245	NGRUG00000008649	Ngru	0.000891606	0.00159363	-0.000702019
CFRG1316	Cfra	0.0383188	0.0418909	-0.00357215	CPERKG00000001295	Cper	0.0918944	0.0840485	0.0078459	SPPG_01387	Spun	0.0579907	0.0607818	-0.0027911	BAESF_01295	Acas	0.110777	0.0754098	0.0353668	NGRUG00000008655	Ngru	0.000558659	0	0.000558659
CFRG1317	Cfra	0.0620909	0.0705607	-0.00846989	CPERKG00000001296	Cper	0.0191849	0.0185421	0.000642861	SPPG_01388	Spun	0.000292654	0.000124922	0.000167732	BAESF_01296	Acas	0.0895782	0.0714704	0.0181077	NGRUG00000008659	Ngru	0.000571102	0.00022314	0.000347963
CFRG1318	Cfra	0.0286807	0.0265293	0.00215135	CPERKG00000001297	Cper	0	0	0	SPPG_01389	Spun	0.0302158	0.0344101	-0.00419429	BAESF_01297	Acas	0.0235513	0.0229479	0.00060336	NGRUG00000008663	Ngru	0.000671141	0.000818498	-0.000147357
CFRG1319	Cfra	0.0310164	0.0292664	0.00175004	CPERKG00000001298	Cper	0.00138889	0.000988142	0.000400747	SPPG_01390	Spun	0.0153173	0.0120328	0.00328447	BAESF_01298	Acas	0.0111379	0.00989841	0.00123949	NGRUG00000008669	Ngru	0.000558223	0.000541663	1.65597e-05
CFRG1320	Cfra	0.0218169	0.0234217	-0.00160487	CPERKG00000001299	Cper	0.0548017	0.0598802	-0.00507857	SPPG_01391	Spun	0.0137363	0.0134755	0.000260754	BAESF_01299	Acas	0.0378496	0.0290726	0.00877708	NGRUG00000008675	Ngru	0.000299177	0.000319081	-1.99038e-05
CFRG1321	Cfra	0.0640097	0.0682764	-0.00426677	CPERKG00000001300	Cper	0.021619	0.0257848	-0.00416575	SPPG_01392	Spun	0.0342239	0.0434662	-0.00924233	BAESF_01300	Acas	0.018727	0.0090761	0.00965086	NGRUG00000008679	Ngru	0.00342661	0.00618238	-0.00275577
CFRG1322	Cfra	0.158533	0.142664	0.0158691	CPERKG00000001301	Cper	0.0241969	0.019979	0.00421789	SPPG_01393	Spun	0.0184664	0.0135963	0.00487014	BAESF_01301	Acas	0.0016243	0.00078534	0.000838959	NGRUG00000008690	Ngru	0	0	0
CFRG1323	Cfra	0.0487695	0.0432487	0.00552072	CPERKG00000001302	Cper	0.087929	0.0996865	-0.0117575	SPPG_01395	Spun	0.0117489	0.0122373	-0.000488391	BAESF_01302	Acas	0.00831354	0.00511945	0.00319409	NGRUG00000008698	Ngru	0	0	0
CFRG1324	Cfra	0.0233988	0.0244898	-0.00109099	CPERKG00000001303	Cper	0.0731053	0.0754717	-0.0023664	SPPG_01396	Spun	0.0446777	0.0404103	0.00426734	BAESF_01303	Acas	0.0146294	0.0135659	0.0010635	NGRUG00000008702	Ngru	0.000312305	0	0.000312305
CFRG1325	Cfra	0.104044	0.110059	-0.00601463	CPERKG00000001304	Cper	0.0313268	0.0292405	0.00208631	SPPG_01397	Spun	0.00106383	0	0.00106383	BAESF_01304	Acas	0.200404	0.20378	-0.00337595	NGRUG00000008708	Ngru	0.000508388	0	0.000508388
CFRG1326	Cfra	0.000742758	0.00033456	0.000408198	CPERKG00000001305	Cper	0.0940788	0.101708	-0.00762947	SPPG_01398	Spun	0.0451947	0.0432855	0.00190914	BAESF_01305	Acas	0.0535659	0.0451332	0.00843264	NGRUG00000008714	Ngru	0.000731707	0.000106508	0.0006252
CFRG1327	Cfra	0.000828272	0	0.000828272	CPERKG00000001306	Cper	0.0723938	0.0831709	-0.0107771	SPPG_01399	Spun	0.0212945	0.023956	-0.00266156	BAESF_01306	Acas	0.0466037	0.0519769	-0.00537322	NGRUG00000008726	Ngru	0.00090212	0.000417362	0.000484758
CFRG1328	Cfra	0.00062422	0	0.00062422	CPERKG00000001307	Cper	0.0807876	0.081337	-0.000549414	SPPG_01400	Spun	0.000636699	0.000806127	-0.000169427	BAESF_01307	Acas	0.000587803	0	0.000587803	NGRUG00000008736	Ngru	0	0.000539957	-0.000539957
CFRG1329	Cfra	0.00143501	0	0.00143501	CPERKG00000001308	Cper	0.0921189	0.0870794	0.00503955	SPPG_01401	Spun	0.000225403	0.00115768	-0.000932272	BAESF_01308	Acas	0.0427563	0.0513393	-0.00858301	NGRUG00000008741	Ngru	0	0	0
CFRG1330	Cfra	0.0388115	0.0329942	0.0058173	CPERKG00000001309	Cper	0.0383411	0.0328464	0.0054947	SPPG_01402	Spun	0.0670984	0.0668258	0.00027267	BAESF_01309	Acas	0.0352941	0.0443038	-0.00900968	NGRUG00000008751	Ngru	0.000229568	0.00147674	-0.00124717
CFRG1331	Cfra	0.0756767	0.0840158	-0.0083391	CPERKG00000001310	Cper	0.0565885	0.0672192	-0.0106306	SPPG_01403	Spun	0.0603657	0.0617501	-0.00138435	BAESF_01310	Acas	0	0	0	NGRUG00000008755	Ngru	0.00383044	0.00343171	0.00039873
CFRG1332	Cfra	0.106466	0.118174	-0.011708	CPERKG00000001311	Cper	0.047125	0.0485651	-0.0014401	SPPG_01404	Spun	0.0340599	0.0280416	0.00601834	BAESF_01311	Acas	0.0262158	0.0234742	0.00274163	NGRUG00000008761	Ngru	0.00039185	0	0.00039185
CFRG1333	Cfra	0.122531	0.135674	-0.0131424	CPERKG00000001312	Cper	0.0798817	0.0829125	-0.0030308	SPPG_01405	Spun	0.00651945	0.008	-0.00148055	BAESF_01312	Acas	0.0271686	0.0228758	0.00429276	NGRUG00000008773	Ngru	0.000472285	0.000582629	-0.000110344
CFRG1334	Cfra	0.0147049	0.0160854	-0.00138048	CPERKG00000001313	Cper	0.0164564	0.00928793	0.00716846	SPPG_01407	Spun	0.0135819	0.0184382	-0.00485626	BAESF_01313	Acas	0.0625425	0.0512821	0.0112604	NGRUG00000008783	Ngru	0.000266383	0.00042346	-0.000157077
CFRG1335	Cfra	0.0618062	0.0727848	-0.0109786	CPERKG00000001314	Cper	0.0582796	0.0667999	-0.00852026	SPPG_01411	Spun	0.000360231	0	0.000360231	BAESF_01314	Acas	0.0452896	0.046827	-0.00153742	NGRUG00000008787	Ngru	0.00203666	0	0.00203666
CFRG1336	Cfra	0.0328041	0.035163	-0.00235899	CPERKG00000001315	Cper	0.0220339	0.0259636	-0.00392968	SPPG_01413	Spun	0.000290192	0	0.000290192	BAESF_01315	Acas	0.00807985	0.00283822	0.00524163	NGRUG00000008793	Ngru	0.000378501	0	0.000378501
CFRG1337	Cfra	0.125917	0.138281	-0.012364	CPERKG00000001316	Cper	0.0438389	0.0540773	-0.0102384	SPPG_01414	Spun	0.000232126	0	0.000232126	BAESF_01316	Acas	0.13361	0.140927	-0.00731668	NGRUG00000008797	Ngru	0.00225685	0.00369741	-0.00144056
CFRG1338	Cfra	0.0281245	0.0289312	-0.000806661	CPERKG00000001317	Cper	0.0951403	0.0836853	0.011455	SPPG_01415	Spun	0.00111928	0	0.00111928	BAESF_01317	Acas	0.000441956	0.000656168	-0.000214212	NGRUG00000008807	Ngru	0.000640342	0.000668003	-2.76612e-05
CFRG1339	Cfra	0.0665334	0.0605134	0.00601996	CPERKG00000001318	Cper	0.0839985	0.0792013	0.00479715	SPPG_01416	Spun	0	0.00172513	-0.00172513	BAESF_01318	Acas	0.0703823	0.0688099	0.00157242	NGRUG00000008811	Ngru	0.0035229	0.00240577	0.00111712
CFRG1340	Cfra	0.1	0.100886	-0.00088645	CPERKG00000001319	Cper	0.0642722	0.0665155	-0.00224328	SPPG_01417	Spun	0.000413565	0	0.000413565	BAESF_01319	Acas	0.101514	0.0806133	0.0209003	NGRUG00000008817	Ngru	0.000820681	0	0.000820681
CFRG1341	Cfra	0.0127306	0.0110894	0.00164127	CPERKG00000001320	Cper	0.0466384	0.0487742	-0.00213579	SPPG_01418	Spun	0.000526926	0.00031263	0.000214296	BAESF_01320	Acas	0.0196197	0.0186301	0.000989543	NGRUG00000008821	Ngru	0.000236911	0.000842663	-0.000605752
CFRG1342	Cfra	0.00840736	0.00975573	-0.00134836	CPERKG00000001321	Cper	0.0442724	0.0505083	-0.00623581	SPPG_01419	Spun	0.00293994	0.00290592	3.40204e-05	BAESF_01321	Acas	0.0195795	0.0156198	0.00395973	NGRUG00000008837	Ngru	0.000688231	0.000748223	-5.99917e-05
CFRG1343	Cfra	0.0546638	0.0637959	-0.00913201	CPERKG00000001322	Cper	0.0468779	0.0483947	-0.00151685	SPPG_01420	Spun	0.127171	0.128244	-0.00107369	BAESF_01322	Acas	0.00620468	0.0101836	-0.00397893	NGRUG00000008841	Ngru	0.00655431	0.00934579	-0.00279149
CFRG1344	Cfra	0.0271487	0.0252449	0.00190371	CPERKG00000001323	Cper	0.0333931	0.028684	0.00470916	SPPG_01421	Spun	0.0443733	0.045489	-0.00111572	BAESF_01323	Acas	0.0192755	0.0163299	0.00294563	NGRUG00000008847	Ngru	0.00067981	0.00184502	-0.00116521
CFRG1345	Cfra	0.0327848	0.0299534	0.00283138	CPERKG00000001324	Cper	0.00781024	0.00625313	0.00155711	SPPG_01422	Spun	0	0.000272926	-0.000272926	BAESF_01324	Acas	0.207337	0.171429	0.035908	NGRUG00000008851	Ngru	0.000461148	0.000925069	-0.000463921
CFRG1346	Cfra	0.00782133	0.00653571	0.00128562	CPERKG00000001325	Cper	0.0683803	0.0651042	0.00327617	SPPG_01423	Spun	0.000411438	0.000932256	-0.000520818	BAESF_01325	Acas	0.0382738	0.0390356	-0.000761766	NGRUG00000008855	Ngru	0.000282725	0.00136799	-0.00108526
CFRG1347	Cfra	0.0711744	0.0716517	-0.000477285	CPERKG00000001326	Cper	0.0225069	0.0246549	-0.00214799	SPPG_01424	Spun	0.000966184	0.000510334	0.000455849	BAESF_01326	Acas	0.064527	0.0683039	-0.00377689	NGRUG00000008861	Ngru	0.00151417	0.000770713	0.000743455
CFRG1348	Cfra	0.0373182	0.039373	-0.00205478	CPERKG00000001327	Cper	0.0214996	0.0208495	0.000650047	SPPG_01425	Spun	0.0218742	0.0229089	-0.00103474	BAESF_01327	Acas	0.0392366	0.0468502	-0.00761356	NGRUG00000008867	Ngru	0.00110843	0.00135418	-0.000245749
CFRG1349	Cfra	0.0125107	0.0168174	-0.00430668	CPERKG00000001328	Cper	0.0353933	0.0389632	-0.00356985	SPPG_01426	Spun	0.0364668	0.0410959	-0.00462912	BAESF_01328	Acas	0.0403226	0.0393701	0.000952502	NGRUG00000008881	Ngru	0.000377216	0	0.000377216
CFRG1350	Cfra	0.0136163	0.0177569	-0.00414062	CPERKG00000001329	Cper	0.0240958	0.0231765	0.000919345	SPPG_01427	Spun	0.0569948	0.0538885	0.00310627	BAESF_01329	Acas	0.0604027	0.0549557	0.005447	NGRUG00000008887	Ngru	0.000222124	0	0.000222124
CFRG1351	Cfra	0.0260132	0.0286832	-0.00266995	CPERKG00000001330	Cper	0.0634766	0.0638673	-0.000390763	SPPG_01428	Spun	0.0369888	0.0441903	-0.00720148	BAESF_01330	Acas	0.0413837	0.0403571	0.00102652	NGRUG00000008891	Ngru	0.000338142	0	0.000338142
CFRG1352	Cfra	0.00855399	0.010303	-0.00174897	CPERKG00000001331	Cper	0.0707755	0.0746431	-0.00386757	SPPG_01429	Spun	0.0153309	0.0181504	-0.00281951	BAESF_01331	Acas	0.0326594	0.0303644	0.00229504	NGRUG00000008897	Ngru	0.000399042	0.000607903	-0.00020886
CFRG1353	Cfra	0.117396	0.110915	0.00648096	CPERKG00000001332	Cper	0.0739592	0.0839178	-0.0099586	SPPG_01430	Spun	0.0288541	0.0347038	-0.00584972	BAESF_01332	Acas	0.163498	0.132117	0.0313813	NGRUG00000008907	Ngru	0.000802826	0.00139431	-0.000591485
CFRG1354	Cfra	0.0526514	0.0467508	0.00590055	CPERKG00000001333	Cper	0.0745789	0.0836043	-0.00902541	SPPG_01431	Spun	0.0395812	0.0389024	0.000678809	BAESF_01333	Acas	0.00434243	0.00658762	-0.00224518	NGRUG00000008917	Ngru	0.000376506	0	0.000376506
CFRG1355	Cfra	0.00165906	0.000615101	0.00104396	CPERKG00000001334	Cper	0.0397657	0.0365449	0.00322087	SPPG_01432	Spun	0.0530303	0.0500671	0.00296325	BAESF_01334	Acas	0.249206	0.218029	0.0311763	NGRUG00000008923	Ngru	0.00654843	0.00779727	-0.00124884
CFRG1356	Cfra	0.0529909	0.0526844	0.000306502	CPERKG00000001335	Cper	0.0559092	0.0626447	-0.00673543	SPPG_01433	Spun	8.57633e-05	0.000107078	-2.13146e-05	BAESF_01335	Acas	0.0162366	0.0199052	-0.00366862	NGRUG00000008929	Ngru	0.000642055	0	0.000642055
CFRG1357	Cfra	0.128974	0.135819	-0.00684445	CPERKG00000001336	Cper	0.0716393	0.0719644	-0.00032511	SPPG_01434	Spun	0.0280305	0.0266803	0.00135019	BAESF_01336	Acas	0.0300407	0.0277557	0.00228498	NGRUG00000008935	Ngru	0	0.000708717	-0.000708717
CFRG1358	Cfra	0.046173	0.0548958	-0.00872278	CPERKG00000001337	Cper	0.0643637	0.0616404	0.00272336	SPPG_01435	Spun	0.0013766	0	0.0013766	BAESF_01337	Acas	0.0136863	0.0120773	0.001609	NGRUG00000008941	Ngru	0.00197239	0.00200602	-3.36315e-05
CFRG1359	Cfra	0.0639988	0.069141	-0.0051422	CPERKG00000001338	Cper	0.0812193	0.0781345	0.00308481	SPPG_01436	Spun	0.021749	0.0211039	0.000645136	BAESF_01338	Acas	0.0246154	0.0183089	0.00630646	NGRUG00000008951	Ngru	0.00221589	0.00385274	-0.00163685
CFRG1360	Cfra	0.0411068	0.0440389	-0.00293207	CPERKG00000001339	Cper	0.067601	0.0726698	-0.00506884	SPPG_01437	Spun	0.018424	0.0211588	-0.00273479	BAESF_01339	Acas	0.018732	0.0160183	0.00271368	NGRUG00000008955	Ngru	0	0.00098912	-0.00098912
CFRG1361	Cfra	0.0905973	0.100715	-0.0101173	CPERKG00000001340	Cper	0.0642487	0.0677715	-0.00352283	SPPG_01438	Spun	0.00290557	0.00210428	0.00080129	BAESF_01340	Acas	0.242572	0.196765	0.0458069	NGRUG00000008961	Ngru	0	0	0
CFRG1362	Cfra	0.133242	0.123576	0.00966595	CPERKG00000001341	Cper	0.0619294	0.0643788	-0.00244932	SPPG_01439	Spun	0.0194027	0.0233604	-0.00395771	BAESF_01341	Acas	0.132383	0.122713	0.00967001	NGRUG00000008965	Ngru	NA	NA	NA
CFRG1363	Cfra	0.0799923	0.0861723	-0.00618009	CPERKG00000001342	Cper	0.0370309	0.0330153	0.00401562	SPPG_01440	Spun	0.035524	0.0465359	-0.011012	BAESF_01342	Acas	0.0726599	0.0656119	0.00704796	NGRUG00000008969	Ngru	NA	0	NA
CFRG1364	Cfra	0.00948388	0.00968017	-0.00019629	CPERKG00000001343	Cper	0.0137113	0.0152611	-0.00154979	SPPG_01441	Spun	0.082185	0.0787445	0.00344055	BAESF_01343	Acas	0.0654706	0.0472868	0.0181837	NGRUG00000008973	Ngru	0	0	0
CFRG1365	Cfra	0.0221729	0.0173059	0.00486706	CPERKG00000001344	Cper	0.0468324	0.0519692	-0.00513678	SPPG_01442	Spun	0.0472089	0.0418597	0.00534918	BAESF_01344	Acas	0.00375811	0.00595238	-0.00219427	NGRUG00000008978	Ngru	0	0	0
CFRG1366	Cfra	0	0	0	CPERKG00000001345	Cper	0.0449916	0.0466252	-0.00163363	SPPG_01443	Spun	0.125695	0.10602	0.019675	BAESF_01345	Acas	0.106863	0.11687	-0.0100072	NGRUG00000008982	Ngru	0.000762777	0	0.000762777
CFRG1367	Cfra	0.00062315	0.00105764	-0.000434491	CPERKG00000001346	Cper	0.0444409	0.0409025	0.00353846	SPPG_01444	Spun	0.032317	0.0213523	0.0109646	BAESF_01346	Acas	0.0510725	0.0486842	0.00238831	NGRUG00000008986	Ngru	0.000812348	0.000855286	-4.2938e-05
CFRG1368	Cfra	0.00679089	0.00860982	-0.00181893	CPERKG00000001347	Cper	0.0318171	0.0338983	-0.00208119	SPPG_01445	Spun	0.000506543	0.000424124	8.24187e-05	BAESF_01347	Acas	0.212443	0.214834	-0.00239066	NGRUG00000008992	Ngru	0	0	0
CFRG1369	Cfra	0.0997015	0.0879696	0.0117319	CPERKG00000001348	Cper	0.0440276	0.0516397	-0.00761201	SPPG_01446	Spun	0.0359231	0.0334076	0.00251557	BAESF_01348	Acas	0.0124266	0.00853242	0.00389423	NGRUG00000008996	Ngru	0.00464756	0.00518135	-0.000533787
CFRG1370	Cfra	0.0505026	0.0512219	-0.000719342	CPERKG00000001349	Cper	0.0468574	0.0507745	-0.00391713	SPPG_01447	Spun	0.0602949	0.0658963	-0.00560142	BAESF_01349	Acas	0.0452139	0.0632997	-0.0180857	NGRUG00000009002	Ngru	0.000311417	0.000221705	8.97124e-05
CFRG1371	Cfra	0.0925419	0.0996456	-0.00710373	CPERKG00000001350	Cper	0.0829474	0.0902392	-0.00729175	SPPG_01448	Spun	0.00266825	0.000677736	0.00199051	BAESF_01350	Acas	0.144124	0.0989534	0.0451702	NGRUG00000009006	Ngru	0.00625711	0.00251046	0.00374665
CFRG1372	Cfra	0.119214	0.128891	-0.0096777	CPERKG00000001351	Cper	0.0955903	0.108579	-0.0129888	SPPG_01449	Spun	0.0197187	0.0192181	0.000500584	BAESF_01351	Acas	0.0405522	0.0307692	0.00978297	NGRUG00000009010	Ngru	0.000287687	0.0003125	-2.4813e-05
CFRG1373	Cfra	0.0207039	0.0228439	-0.00213995	CPERKG00000001352	Cper	0.107484	0.122969	-0.0154849	SPPG_01450	Spun	0.0220652	0.020804	0.0012612	BAESF_01352	Acas	0.00312012	0	0.00312012	NGRUG00000009020	Ngru	0.000559128	0	0.000559128
CFRG1374	Cfra	0.0440574	0.0429885	0.00106887	CPERKG00000001353	Cper	0.0656969	0.0805207	-0.0148239	SPPG_01451	Spun	0.050923	0.0397436	0.0111794	BAESF_01353	Acas	0.0339179	0.0352408	-0.00132289	NGRUG00000009026	Ngru	0.000895656	0	0.000895656
CFRG1375	Cfra	0.037849	0.0355575	0.00229151	CPERKG00000001354	Cper	0.0865964	0.0907072	-0.00411082	SPPG_01452	Spun	0.136626	0.12817	0.00845601	BAESF_01354	Acas	0.0309126	0.0272635	0.00364904	NGRUG00000009030	Ngru	0	0.00131579	-0.00131579
CFRG1376	Cfra	0.0266627	0.0265265	0.00013619	CPERKG00000001355	Cper	0.0473944	0.0492792	-0.00188484	SPPG_01453	Spun	0.0311018	0.0300457	0.00105609	BAESF_01355	Acas	0.0810047	0.0692204	0.0117843	NGRUG00000009036	Ngru	0.000397852	0.00123982	-0.000841964
CFRG1377	Cfra	0.0172777	0.0255053	-0.00822753	CPERKG00000001356	Cper	0.0676225	0.0684977	-0.000875171	SPPG_01454	Spun	0.0260474	0.0232507	0.00279669	BAESF_01356	Acas	0.0819632	0.0798362	0.00212702	NGRUG00000009047	Ngru	0.000645786	0.000298954	0.000346833
CFRG1378	Cfra	0.0012605	0.00117165	8.8858e-05	CPERKG00000001357	Cper	0.0533154	0.0567452	-0.00342977	SPPG_01455	Spun	0.0303541	0.0269478	0.00340638	BAESF_01357	Acas	0.0630868	0.0579435	0.00514334	NGRUG00000009059	Ngru	0.00192382	0	0.00192382
CFRG1379	Cfra	0.117257	0.124032	-0.00677583	CPERKG00000001358	Cper	0.0556738	0.0578448	-0.00217104	SPPG_01456	Spun	0.0226239	0.0197915	0.00283237	BAESF_01358	Acas	0.00918055	0.00677201	0.00240854	NGRUG00000009076	Ngru	0.00199886	0.00230213	-0.000303269
CFRG1380	Cfra	0.160071	0.170635	-0.0105644	CPERKG00000001359	Cper	0.048439	0.050801	-0.00236198	SPPG_01457	Spun	0.111416	0.109595	0.00182076	BAESF_01359	Acas	0.0700968	0.0630449	0.00705183	NGRUG00000009086	Ngru	0.0016835	0.000773694	0.000909807
CFRG1381	Cfra	0.0538085	0.0571675	-0.00335896	CPERKG00000001360	Cper	0.0559948	0.0535792	0.00241566	SPPG_01458	Spun	0.0191067	0.0214467	-0.00233998	BAESF_01360	Acas	0.0135397	0.00932401	0.00421564	NGRUG00000009094	Ngru	0	0	0
CFRG1382	Cfra	0.0311361	0.0280407	0.00309544	CPERKG00000001361	Cper	0.0615753	0.0679778	-0.00640254	SPPG_01459	Spun	0.0434912	0.0588676	-0.0153764	BAESF_01361	Acas	0.0465839	0.0395054	0.00707842	NGRUG00000009098	Ngru	0	0	0
CFRG1383	Cfra	0.0750689	0.0703454	0.00472346	CPERKG00000001362	Cper	0.0481254	0.049131	-0.00100559	SPPG_01460	Spun	0.02398	0.0206438	0.00333627	BAESF_01362	Acas	0.0845411	0.0487465	0.0357945	NGRUG00000009104	Ngru	0.00687961	0.00490196	0.00197765
CFRG1384	Cfra	0.0818201	0.0809996	0.00082051	CPERKG00000001363	Cper	0.0147657	0.0192714	-0.00450577	SPPG_01461	Spun	0.0398658	0.035544	0.0043218	BAESF_01363	Acas	0.0583846	0.0542005	0.00418409	NGRUG00000009112	Ngru	0.000318471	0.00040016	-8.16887e-05
CFRG1385	Cfra	0.138084	0.137943	0.000141538	CPERKG00000001364	Cper	0.0619159	0.0569705	0.00494538	SPPG_01462	Spun	0.0843685	0.0760743	0.0082942	BAESF_01364	Acas	0.0870647	0.092711	-0.00564632	NGRUG00000009121	Ngru	0.000309757	9.30232558139535e-05	0.000216734
CFRG1386	Cfra	0.0138477	0.0132581	0.000589566	CPERKG00000001365	Cper	0.0605546	0.0663612	-0.00580656	SPPG_01463	Spun	0.00803357	0.00764931	0.000384265	BAESF_01365	Acas	0.0550005	0.048127	0.00687347	NGRUG00000009134	Ngru	0.00857143	0.0143113	-0.00573984
CFRG1387	Cfra	0.00747831	0.00596303	0.00151528	CPERKG00000001366	Cper	0.0889423	0.112874	-0.0239314	SPPG_01464	Spun	0.0375821	0.0300774	0.0075047	BAESF_01366	Acas	0.0473426	0.0371703	0.0101723	NGRUG00000009149	Ngru	0.000319285	0.000193798	0.000125486
CFRG1388	Cfra	0.0190618	0.0232383	-0.00417645	CPERKG00000001367	Cper	0.0256338	0.0301754	-0.0045416	SPPG_01465	Spun	0.0478905	0.0423985	0.00549199	BAESF_01367	Acas	0.0121827	0.0100587	0.00212403	NGRUG00000009155	Ngru	0	0	0
CFRG1389	Cfra	0.0150259	0.0131007	0.00192519	CPERKG00000001368	Cper	0.040493	0.0407728	-0.000279879	SPPG_01466	Spun	0.0371597	0.0343588	0.00280091	BAESF_01368	Acas	0.147023	0.131529	0.0154935	NGRUG00000009163	Ngru	0.000750188	0	0.000750188
CFRG1390	Cfra	0.0247594	0.0213159	0.0034435	CPERKG00000001369	Cper	0.0755008	0.0909783	-0.0154775	SPPG_01467	Spun	0.0217391	0.0194175	0.00232165	BAESF_01369	Acas	0.111036	0.0956033	0.0154328	NGRUG00000009169	Ngru	0.000807754	0.000430246	0.000377508
CFRG1391	Cfra	0.0602652	0.0649917	-0.00472653	CPERKG00000001370	Cper	0.0941537	0.0888031	0.00535062	SPPG_01468	Spun	0.0293255	0.0323655	-0.00304003	BAESF_01370	Acas	0.0220005	0.0184502	0.00355035	NGRUG00000009179	Ngru	0.00125313	0.00177462	-0.00052149
CFRG1392	Cfra	0.0623243	0.0637301	-0.00140581	CPERKG00000001371	Cper	0.0622663	0.0611261	0.00114019	SPPG_01469	Spun	0.0474176	0.051091	-0.00367337	BAESF_01371	Acas	0.25334	0.194362	0.0589779	NGRUG00000009187	Ngru	0.000474834	0	0.000474834
CFRG1393	Cfra	0.00980676	0.00965406	0.000152697	CPERKG00000001372	Cper	0.0474847	0.045156	0.00232873	SPPG_01470	Spun	0.0192445	0.0187152	0.000529251	BAESF_01372	Acas	0.0100727	0.00759109	0.00248165	NGRUG00000009193	Ngru	0.000690449	0.00171585	-0.00102541
CFRG1394	Cfra	0.0356957	0.0332437	0.00245197	CPERKG00000001373	Cper	0.0572211	0.0550544	0.00216667	SPPG_01471	Spun	0.0227313	0.0222173	0.000513944	BAESF_01373	Acas	0.0984331	0.0909661	0.00746698	NGRUG00000009197	Ngru	0.000576037	0.00041841	0.000157627
CFRG1395	Cfra	0.0228645	0.0373027	-0.0144382	CPERKG00000001374	Cper	0.0656699	0.0676552	-0.00198534	SPPG_01472	Spun	0.0349971	0.0403144	-0.00531734	BAESF_01374	Acas	0.0169654	0.0185462	-0.00158086	NGRUG00000009204	Ngru	0	0	0
CFRG1396	Cfra	0.0722352	0.0656227	0.00661257	CPERKG00000001375	Cper	0.027001	0.0283299	-0.00132882	SPPG_01473	Spun	0.026465	0.0245883	0.00187677	BAESF_01375	Acas	0.00121507	0.00128866	-7.3593e-05	NGRUG00000009212	Ngru	0.00116959	0	0.00116959
CFRG1397	Cfra	0.00529513	0.00499281	0.000302315	CPERKG00000001376	Cper	0.0501185	0.0557213	-0.00560277	SPPG_01474	Spun	0.0493612	0.0517774	-0.00241623	BAESF_01376	Acas	0.0358284	0.030932	0.00489633	NGRUG00000009220	Ngru	0.00298063	0.0034965	-0.000515878
CFRG1398	Cfra	0.0186205	0.0226231	-0.00400267	CPERKG00000001377	Cper	0.0659129	0.0647793	0.00113365	SPPG_01475	Spun	0.077748	0.0765595	0.00118844	BAESF_01377	Acas	0.012945	0.0241692	-0.0112242	NGRUG00000009227	Ngru	0	0	0
CFRG1399	Cfra	0.0915937	0.067991	0.0236027	CPERKG00000001378	Cper	0.07495	0.0795658	-0.00461572	SPPG_01476	Spun	0.0701068	0.0553769	0.0147298	BAESF_01378	Acas	0	0	0	NGRUG00000009233	Ngru	0	0.000791766	-0.000791766
CFRG1400	Cfra	0.0732917	0.0591626	0.0141291	CPERKG00000001379	Cper	0.101308	0.093378	0.00793012	SPPG_01477	Spun	0.02842	0.0234349	0.00498515	BAESF_01379	Acas	0.0470273	0.0421053	0.00492199	NGRUG00000009241	Ngru	0	0	0
CFRG1401	Cfra	0.116432	0.112811	0.00362104	CPERKG00000001380	Cper	0.0516667	0.0478723	0.00379433	SPPG_01478	Spun	0.0229817	0.0254323	-0.00245062	BAESF_01380	Acas	0.139355	0.128277	0.0110787	NGRUG00000009247	Ngru	0.000844951	0.000512558	0.000332394
CFRG1402	Cfra	0.168666	0.170096	-0.00142968	CPERKG00000001381	Cper	0.0408058	0.0434672	-0.00266142	SPPG_01479	Spun	0.0617128	0.0673401	-0.00562722	BAESF_01381	Acas	0.00148405	0.00564263	-0.00415859	NGRUG00000009257	Ngru	0.0011655	0.000480077	0.000685424
CFRG1403	Cfra	0.0269918	0.0280253	-0.00103343	CPERKG00000001382	Cper	0.0556159	0.0483092	0.00730672	SPPG_01480	Spun	0.00772822	0.0101589	-0.00243067	BAESF_01382	Acas	0.0260406	0.0239316	0.00210893	NGRUG00000009265	Ngru	0.00152045	0.00118655	0.000333898
CFRG1404	Cfra	0.0698239	0.0780081	-0.0081842	CPERKG00000001383	Cper	0.0871413	0.0793867	0.00775463	SPPG_01481	Spun	0.0416141	0.0410874	0.000526697	BAESF_01383	Acas	0.0391224	0.0378788	0.0012436	NGRUG00000009269	Ngru	0.000363372	0	0.000363372
CFRG1405	Cfra	0.0470473	0.0497645	-0.00271719	CPERKG00000001384	Cper	0.0283451	0.0342806	-0.00593546	SPPG_01482	Spun	0.0335671	0.0326087	0.000958439	BAESF_01384	Acas	0.0985663	0.0836139	0.0149524	NGRUG00000009273	Ngru	0.00211595	0.00142214	0.000693816
CFRG1406	Cfra	0.0129011	0.0191067	-0.00620559	CPERKG00000001385	Cper	0.0493925	0.0506861	-0.00129358	SPPG_01483	Spun	0.0324304	0.0313438	0.0010866	BAESF_01385	Acas	0.0636561	0.0684693	-0.0048132	NGRUG00000009281	Ngru	0.000564972	0.000481696	8.32762e-05
CFRG1407	Cfra	0.0182417	0.0147537	0.00348803	CPERKG00000001386	Cper	0.0946691	0.0973067	-0.00263757	SPPG_01484	Spun	0.000679694	0.000789578	-0.000109883	BAESF_01386	Acas	0.0410276	0.0337521	0.00727547	NGRUG00000009285	Ngru	0.00163827	0	0.00163827
CFRG1408	Cfra	0.101971	0.135974	-0.0340029	CPERKG00000001387	Cper	0.080942	0.0815025	-0.000560466	SPPG_01485	Spun	0.000559493	0.000989364	-0.000429872	BAESF_01387	Acas	0.0131117	0.00960995	0.0035017	NGRUG00000009289	Ngru	0.000983526	0.000745156	0.000238369
CFRG1409	Cfra	0.0317011	0.0367843	-0.00508317	CPERKG00000001388	Cper	0.0696911	0.0759404	-0.00624926	SPPG_01486	Spun	0.0106818	0.0116624	-0.000980673	BAESF_01388	Acas	0.0309224	0.0333333	-0.0024109	NGRUG00000009297	Ngru	0.00380373	0.00278242	0.00102131
CFRG1411	Cfra	0.0154905	0.0165614	-0.00107083	CPERKG00000001389	Cper	0.0261764	0.0290345	-0.00285811	SPPG_01487	Spun	0.0282499	0.031068	-0.00281802	BAESF_01389	Acas	0.00286716	0.00153022	0.00133693	NGRUG00000009307	Ngru	0	0	0
CFRG1412	Cfra	0.0570051	0.0624694	-0.00546427	CPERKG00000001390	Cper	0.0707311	0.077293	-0.00656196	SPPG_01488	Spun	0.0181676	0.0201658	-0.00199823	BAESF_01390	Acas	0.1881	0.163518	0.0245819	NGRUG00000009311	Ngru	0.00661736	0.00919305	-0.00257569
CFRG1413	Cfra	0.036008	0.0445444	-0.00853639	CPERKG00000001391	Cper	0.0657895	0.0694311	-0.00364158	SPPG_01489	Spun	0.0114752	0.00749513	0.0039801	BAESF_01391	Acas	0.0150194	0.0154321	-0.000412719	NGRUG00000009317	Ngru	0.00207093	0.00469716	-0.00262623
CFRG1414	Cfra	0.00136799	0	0.00136799	CPERKG00000001392	Cper	0.0504451	0.053739	-0.00329388	SPPG_01492	Spun	0.0824603	0.0993426	-0.0168823	BAESF_01392	Acas	0.0431655	0.0353774	0.00778811	NGRUG00000009323	Ngru	0.00510204	0.0144291	-0.00932707
CFRG1415	Cfra	0.0679714	0.0609137	0.00705767	CPERKG00000001393	Cper	0.0672423	0.0623139	0.00492842	SPPG_01493	Spun	0.0285494	0.0220237	0.00652566	BAESF_01393	Acas	0.0770559	0.0528945	0.0241614	NGRUG00000009329	Ngru	0	0	0
CFRG1416	Cfra	0.117673	0.113264	0.00440949	CPERKG00000001394	Cper	0.0437152	0.047365	-0.00364984	SPPG_01494	Spun	0.0462788	0.0459588	0.00031996	BAESF_01394	Acas	0.0674772	0.0584958	0.00898138	NGRUG00000009333	Ngru	0.00420168	0.00575766	-0.00155597
CFRG1417	Cfra	0.00164339	0	0.00164339	CPERKG00000001395	Cper	0.0262758	0.0363616	-0.0100857	SPPG_01495	Spun	0.000430601	7.19528e-05	0.000358649	BAESF_01395	Acas	0.0534392	0.0454545	0.0079847	NGRUG00000009341	Ngru	0	0.000458085	-0.000458085
CFRG1418	Cfra	0.00144092	0	0.00144092	CPERKG00000001396	Cper	0.0583407	0.061254	-0.00291336	SPPG_01496	Spun	0.000564016	0.000677966	-0.00011395	BAESF_01396	Acas	0.0178595	0.016517	0.00134254	NGRUG00000009353	Ngru	0.000375516	0	0.000375516
CFRG1419	Cfra	0.033204	0.0316228	0.00158122	CPERKG00000001397	Cper	0.0309689	0.0308927	7.61801e-05	SPPG_01497	Spun	0.0933852	0.0947813	-0.00139606	BAESF_01397	Acas	0	0	0	NGRUG00000009359	Ngru	0.0003861	0.00171135	-0.00132525
CFRG1420	Cfra	0.0303811	0.0237497	0.00663134	CPERKG00000001398	Cper	0.0809109	0.0779887	0.00292214	SPPG_01498	Spun	0.0353682	0.0329147	0.00245354	BAESF_01398	Acas	0.0634183	0.055303	0.00811523	NGRUG00000009363	Ngru	0.00128205	0.00129478	-1.27264e-05
CFRG1421	Cfra	0.00492624	0.00673254	-0.0018063	CPERKG00000001399	Cper	0.0309827	0.0334407	-0.00245798	SPPG_01499	Spun	0.128808	0.157721	-0.0289132	BAESF_01399	Acas	0.0762923	0.0709631	0.00532926	NGRUG00000009371	Ngru	0.00165666	0.00137969	0.000276967
CFRG1422	Cfra	0.0577389	0.0676285	-0.00988962	CPERKG00000001400	Cper	0.0887544	0.0949732	-0.00621876	SPPG_01500	Spun	0.0389344	0.0404804	-0.001546	BAESF_01400	Acas	0.0077805	0.00969556	-0.00191506	NGRUG00000009375	Ngru	0.00200955	0.00242915	-0.000419604
CFRG1423	Cfra	0.0155387	0.0215448	-0.0060061	CPERKG00000001401	Cper	0.0579004	0.0636507	-0.00575028	SPPG_01501	Spun	0.00830777	0.00610592	0.00220185	BAESF_01401	Acas	0.0553846	0.0587024	-0.00331775	NGRUG00000009379	Ngru	0.000891663	0	0.000891663
CFRG1424	Cfra	0.0161141	0.0222862	-0.00617213	CPERKG00000001402	Cper	0.054425	0.051035	0.00338994	SPPG_01502	Spun	0.021313	0.0231933	-0.00188027	BAESF_01402	Acas	0.0420278	0.0367376	0.00529024	NGRUG00000009385	Ngru	0	0.000327547	-0.000327547
CFRG1425	Cfra	0.00256301	0.00056338	0.00199963	CPERKG00000001403	Cper	0.056669	0.0479977	0.00867124	SPPG_01503	Spun	0.066103	0.0603607	0.00574231	BAESF_01403	Acas	0	0.0301799	-0.0301799	NGRUG00000009397	Ngru	0.000843526	0	0.000843526
CFRG1426	Cfra	0.123026	0.14253	-0.0195042	CPERKG00000001404	Cper	0.0645752	0.0592456	0.00532963	SPPG_01504	Spun	0.0462409	0.0399076	0.00633336	BAESF_01404	Acas	0	0.00154202	-0.00154202	NGRUG00000009401	Ngru	0	0	0
CFRG1427	Cfra	0.0313815	0.0338428	-0.00246133	CPERKG00000001405	Cper	0.0472279	0.0436635	0.00356445	SPPG_01505	Spun	0.0524218	0.0513514	0.00107048	BAESF_01405	Acas	0.0131579	0.0116897	0.0014682	NGRUG00000009413	Ngru	0.0117253	0.0181311	-0.00640581
CFRG1428	Cfra	0.0640283	0.0646707	-0.00064239	CPERKG00000001406	Cper	0.0222063	0.0171131	0.00509321	SPPG_01506	Spun	0.0106765	0.012224	-0.00154749	BAESF_01406	Acas	0.0196819	0.0175406	0.00214129	NGRUG00000009417	Ngru	0.00103306	0	0.00103306
CFRG1429	Cfra	0.000825083	0	0.000825083	CPERKG00000001407	Cper	0.0544402	0.0569185	-0.00247839	SPPG_01507	Spun	0.0551762	0.0550758	0.000100386	BAESF_01407	Acas	0.0320117	0.0216252	0.0103866	NGRUG00000009422	Ngru	0.000477954	0	0.000477954
CFRG1430	Cfra	0.0367004	0.037246	-0.000545684	CPERKG00000001408	Cper	0.0468227	0.0446045	0.00221821	SPPG_01508	Spun	0.000864304	0.00123001	-0.000365708	BAESF_01408	Acas	0.167712	0.148442	0.0192707	NGRUG00000009439	Ngru	0.00366972	0.0066335	-0.00296377
CFRG1431	Cfra	0.0920441	0.0955511	-0.00350693	CPERKG00000001409	Cper	0.0205308	0.0169731	0.00355767	SPPG_01509	Spun	0.00695307	0.00879709	-0.00184403	BAESF_01409	Acas	0.00558659	0.00819423	-0.00260764	NGRUG00000009454	Ngru	0	0.00178891	-0.00178891
CFRG1432	Cfra	0.00403197	0.00298712	0.00104485	CPERKG00000001410	Cper	0.0165707	0.01617	0.000400705	SPPG_01510	Spun	0.00980092	0.0110654	-0.00126448	BAESF_01410	Acas	0.00113122	0.0026455	-0.00151428	NGRUG00000009459	Ngru	0.00430571	0.00529568	-0.00098997
CFRG1433	Cfra	0.0443695	0.044009	0.000360492	CPERKG00000001411	Cper	0.0100464	0.0113008	-0.00125441	SPPG_01511	Spun	0.0405363	0.0541329	-0.0135966	BAESF_01411	Acas	0.0122232	0.00970874	0.00251443	NGRUG00000009465	Ngru	0	0.000954198	-0.000954198
CFRG1434	Cfra	0.0169454	0.0211656	-0.00422016	CPERKG00000001412	Cper	0.0493336	0.0465533	0.00278038	SPPG_01512	Spun	0.016522	0.0225692	-0.00604723	BAESF_01412	Acas	0.0192089	0.0178911	0.00131781	NGRUG00000009473	Ngru	0.00177148	0.00316456	-0.00139308
CFRG1435	Cfra	0.171667	0.178782	-0.00711526	CPERKG00000001413	Cper	0.0894507	0.0821037	0.00734699	SPPG_01513	Spun	0.0199468	0.0231775	-0.00323066	BAESF_01413	Acas	0.0387286	0.027734	0.0109946	NGRUG00000009479	Ngru	0	0	0
CFRG1436	Cfra	0.00696893	0.0133983	-0.00642936	CPERKG00000001414	Cper	0.0417366	0.0375811	0.00415555	SPPG_01514	Spun	0.0747664	0.0680603	0.00670607	BAESF_01414	Acas	0.15738	0.150468	0.00691113	NGRUG00000009485	Ngru	0.000228964	0.00178126	-0.0015523
CFRG1437	Cfra	0.0447808	0.0522364	-0.00745564	CPERKG00000001415	Cper	0.0152047	0.0156895	-0.000484834	SPPG_01515	Spun	0.0359872	0.0371043	-0.00111716	BAESF_01415	Acas	0.00325596	0.00147306	0.0017829	NGRUG00000009491	Ngru	0.000455063	0	0.000455063
CFRG1438	Cfra	0.0589983	0.0603791	-0.00138082	CPERKG00000001416	Cper	0.0662352	0.0831758	-0.0169406	SPPG_01516	Spun	0.000322858	0.000637511	-0.000314653	BAESF_01416	Acas	0.0505109	0.0374574	0.0130535	NGRUG00000009499	Ngru	0.000437254	0.000743494	-0.00030624
CFRG1439	Cfra	0.0516107	0.047062	0.00454872	CPERKG00000001417	Cper	0.0476821	0.0737463	-0.0260642	SPPG_01517	Spun	0.0225578	0.0226941	-0.000136321	BAESF_01417	Acas	0.00047824	0.00104058	-0.000562343	NGRUG00000009503	Ngru	0.0013624	0.00324939	-0.00188699
CFRG1440	Cfra	0.0545206	0.0479076	0.00661301	CPERKG00000001418	Cper	0.0240728	0.0239803	9.24294e-05	SPPG_01518	Spun	0.0295252	0.0268703	0.00265492	BAESF_01418	Acas	0.0551809	0.045858	0.00932288	NGRUG00000009507	Ngru	0.000406504	0.000914077	-0.000507573
CFRG1441	Cfra	0.125369	0.129543	-0.00417421	CPERKG00000001419	Cper	0.0467043	0.0479191	-0.00121477	SPPG_01519	Spun	0.00145307	0.00108853	0.000364532	BAESF_01419	Acas	0.00274725	0.00393701	-0.00118976	NGRUG00000009519	Ngru	0.000306466	0	0.000306466
CFRG1442	Cfra	0.0178353	0.0156375	0.0021978	CPERKG00000001420	Cper	0.07553	0.0792157	-0.00368565	SPPG_01520	Spun	0.0217024	0.0253868	-0.00368438	BAESF_01420	Acas	0.0833563	0.0781058	0.00525048	NGRUG00000009523	Ngru	0.00145138	0.00220751	-0.000756127
CFRG1443	Cfra	0.0727345	0.0837776	-0.0110431	CPERKG00000001421	Cper	0.0915141	0.0859305	0.0055836	SPPG_01521	Spun	0.0431338	0.0382278	0.00490604	BAESF_01421	Acas	0.000351803	0.000341763	1.00395e-05	NGRUG00000009527	Ngru	0.000886263	0.00100604	-0.000119773
CFRG1444	Cfra	0.0397103	0.0404608	-0.000750503	CPERKG00000001422	Cper	0.0958797	0.0931841	0.00269565	SPPG_01522	Spun	0.00895837	0.0119621	-0.00300378	BAESF_01422	Acas	0.0196787	0.0176095	0.00206921	NGRUG00000009533	Ngru	0.00445434	0.00485437	-0.000400026
CFRG1445	Cfra	0.086099	0.0974109	-0.0113119	CPERKG00000001423	Cper	0.0896187	0.0857681	0.00385056	SPPG_01523	Spun	0.000668971	0.000492223	0.000176748	BAESF_01423	Acas	0.0048119	0.00247525	0.00233665	NGRUG00000009538	Ngru	0	0.000301659	-0.000301659
CFRG1446	Cfra	0.00764267	0.0101387	-0.00249606	CPERKG00000001424	Cper	0.0869763	0.0822209	0.00475545	SPPG_01524	Spun	0.036036	0.0309258	0.00511022	BAESF_01424	Acas	0.00366673	0.00480307	-0.00113634	NGRUG00000009550	Ngru	0.000187336	0.000282406	-9.507e-05
CFRG1447	Cfra	0.074776	0.0645888	0.0101872	CPERKG00000001425	Cper	0.107193	0.100687	0.00650531	SPPG_01525	Spun	0.00051713	0	0.00051713	BAESF_01425	Acas	0.0010166	0.00071582	0.000300785	NGRUG00000009556	Ngru	0.00145943	0.00127714	0.000182289
CFRG1448	Cfra	0.028829	0.0321857	-0.00335668	CPERKG00000001426	Cper	0.0782065	0.078055	0.000151443	SPPG_01526	Spun	0.0149547	0.0144776	0.000477156	BAESF_01426	Acas	0.000988468	0.000878735	0.000109733	NGRUG00000009560	Ngru	0.000722022	0.000896861	-0.000174839
CFRG1449	Cfra	0.024895	0.0302666	-0.00537158	CPERKG00000001427	Cper	0.0910819	0.0907926	0.000289288	SPPG_01527	Spun	0.119816	0.110519	0.00929636	BAESF_01427	Acas	0.000746491	0.000402739	0.000343753	NGRUG00000009566	Ngru	0.00452944	0.00376412	0.000765326
CFRG1450	Cfra	0.0981364	0.111997	-0.0138611	CPERKG00000001428	Cper	0.0331057	0.0352544	-0.00214873	SPPG_01528	Spun	0.0408736	0.041996	-0.00112248	BAESF_01428	Acas	0.188584	0.179652	0.00893176	NGRUG00000009578	Ngru	0	0	0
CFRG1451	Cfra	0.023811	0.0163983	0.00741272	CPERKG00000001429	Cper	0.0361753	0.0338064	0.00236896	SPPG_01529	Spun	0.0124622	0.0105999	0.00186226	BAESF_01429	Acas	0.0871863	0.0819672	0.00521905	NGRUG00000009585	Ngru	0.000717532	0	0.000717532
CFRG1452	Cfra	0.0254031	0.0168451	0.00855797	CPERKG00000001430	Cper	0.0254461	0.0254237	2.24047e-05	SPPG_01530	Spun	9.44822e-05	0.000326193	-0.000231711	BAESF_01430	Acas	0.0509955	0.0473356	0.00365993	NGRUG00000009593	Ngru	0.0209931	0.0150131	0.00598008
CFRG1453	Cfra	0.041873	0.045509	-0.00363595	CPERKG00000001431	Cper	0.0366226	0.0420168	-0.00539422	SPPG_01531	Spun	0.00100173	0.000688231	0.000313499	BAESF_01431	Acas	0.00568586	0.00466563	0.00102023	NGRUG00000009599	Ngru	0.00148038	0.00398936	-0.00250898
CFRG1454	Cfra	0.0578108	0.0568518	0.000958981	CPERKG00000001432	Cper	0.0882234	0.0800356	0.00818782	SPPG_01532	Spun	0.03901	0.0359773	0.00303262	BAESF_01432	Acas	0.00055056	0	0.00055056	NGRUG00000009605	Ngru	0.000485437	0	0.000485437
CFRG1455	Cfra	0.0248855	0.0240328	0.000852728	CPERKG00000001433	Cper	0.0273244	0.0253515	0.00197295	SPPG_01533	Spun	0.012842	0.0115115	0.00133048	BAESF_01433	Acas	0.0315379	0.0235804	0.0079575	NGRUG00000009615	Ngru	0.00281124	0.0013369	0.00147435
CFRG1456	Cfra	0.143811	0.150771	-0.00695929	CPERKG00000001434	Cper	0.0541629	0.0575358	-0.00337293	SPPG_01536	Spun	0.0379397	0.0365462	0.00139351	BAESF_01434	Acas	0.243059	0.239683	0.00337618	NGRUG00000009623	Ngru	0.00144352	0.00393185	-0.00248833
CFRG1457	Cfra	0.0470588	0.0454642	0.00159462	CPERKG00000001435	Cper	0.0260469	0.0244026	0.00164429	SPPG_01537	Spun	0.0727035	0.0659229	0.00678061	BAESF_01435	Acas	0.00185185	0	0.00185185	NGRUG00000009629	Ngru	0.000720721	0	0.000720721
CFRG1458	Cfra	0.00742488	0.00790722	-0.000482338	CPERKG00000001436	Cper	0.0495006	0.0487179	0.000782655	SPPG_01539	Spun	0.000232992	0	0.000232992	BAESF_01436	Acas	0.0631164	0.05111	0.0120064	NGRUG00000009635	Ngru	0.000229516	0.00219491	-0.00196539
CFRG1459	Cfra	0.161748	0.156226	0.0055221	CPERKG00000001437	Cper	0.0657645	0.0598179	0.0059466	SPPG_01540	Spun	0	0	0	BAESF_01437	Acas	0.0216362	0.0200803	0.00155592	NGRUG00000009647	Ngru	0.000743771	0.00055371	0.000190061
CFRG1460	Cfra	0.109458	0.110589	-0.00113143	CPERKG00000001438	Cper	0.0366327	0.0401887	-0.00355599	SPPG_01543	Spun	0.0375621	0.0348704	0.00269172	BAESF_01438	Acas	0.164948	0.137931	0.0270174	NGRUG00000009652	Ngru	0.00117647	0.00294406	-0.00176759
CFRG1461	Cfra	0.0331161	0.0341121	-0.000996044	CPERKG00000001439	Cper	0.0446508	0.0436056	0.00104515	SPPG_01544	Spun	0.0323962	0.0313582	0.00103795	BAESF_01439	Acas	0.00386847	0	0.00386847	NGRUG00000009656	Ngru	0.000568505	0.000939673	-0.000371168
CFRG1462	Cfra	0.0858491	0.107463	-0.0216136	CPERKG00000001440	Cper	0.0369059	0.0346696	0.00223629	SPPG_01545	Spun	0.0715203	0.078219	-0.00669867	BAESF_01440	Acas	0.044226	0.049505	-0.00527891	NGRUG00000009660	Ngru	0	0.000988142	-0.000988142
CFRG1463	Cfra	0.0168746	0.0178723	-0.000997695	CPERKG00000001441	Cper	0.029184	0.0381327	-0.00894862	SPPG_01546	Spun	0.0234788	0.0231096	0.000369139	BAESF_01441	Acas	0.000314218	0	0.000314218	NGRUG00000009666	Ngru	0.000352485	0	0.000352485
CFRG1464	Cfra	0.047544	0.0543478	-0.00680383	CPERKG00000001442	Cper	0.085034	0.128378	-0.0433444	SPPG_01547	Spun	0.0653564	0.056395	0.0089614	BAESF_01442	Acas	0.0186089	0.0278405	-0.00923153	NGRUG00000009670	Ngru	0.000977995	0.00146843	-0.000490434
CFRG1465	Cfra	0.0168604	0.0178947	-0.00103427	CPERKG00000001443	Cper	0.0838345	0.0816922	0.00214226	SPPG_01548	Spun	0.0619013	0.0622204	-0.000319162	BAESF_01443	Acas	0.0448911	0.0423117	0.00257942	NGRUG00000009681	Ngru	0.00164564	0.00182232	-0.000176684
CFRG1466	Cfra	0	0	0	CPERKG00000001444	Cper	0.0273629	0.0279267	-0.000563848	SPPG_01549	Spun	0.023427	0.0230161	0.000410944	BAESF_01444	Acas	0.0980328	0.0969661	0.0010667	NGRUG00000009689	Ngru	0.00043802	0.0021322	-0.00169418
CFRG1467	Cfra	0.0821274	0.0845653	-0.00243799	CPERKG00000001445	Cper	0.0510319	0.0525114	-0.00147952	SPPG_01550	Spun	0.027714	0.0165235	0.0111904	BAESF_01445	Acas	0.0220925	0.0268116	-0.00471906	NGRUG00000009695	Ngru	0	0.00127307	-0.00127307
CFRG1468	Cfra	0.0279906	0.0256765	0.0023141	CPERKG00000001446	Cper	0.00909621	0.0103759	-0.00127967	SPPG_01551	Spun	0.0369759	0.0465876	-0.00961169	BAESF_01446	Acas	0.0817405	0.0718916	0.00984897	NGRUG00000009701	Ngru	0.00610376	0.00693642	-0.000832652
CFRG1469	Cfra	0.0111494	0.0148557	-0.00370627	CPERKG00000001447	Cper	0.0456938	0.0527737	-0.00707984	SPPG_01552	Spun	0.0524163	0.058061	-0.00564477	BAESF_01447	Acas	0.0530295	0.045305	0.00772447	NGRUG00000009705	Ngru	0.00312615	0.00425063	-0.00112448
CFRG1470	Cfra	0.110899	0.11341	-0.00251102	CPERKG00000001448	Cper	0.102473	0.118275	-0.0158013	SPPG_01553	Spun	0.0825527	0.0852334	-0.00268075	BAESF_01448	Acas	0.268901	0.195704	0.0731972	NGRUG00000009709	Ngru	0	0	0
CFRG1471	Cfra	0.0763926	0.0883368	-0.0119442	CPERKG00000001449	Cper	0.0855008	0.0806782	0.00482267	SPPG_01554	Spun	0.0622568	0.0615879	0.000668952	BAESF_01449	Acas	0.00144092	0	0.00144092	NGRUG00000009713	Ngru	0	0	0
CFRG1472	Cfra	0.0155167	0.0174896	-0.00197286	CPERKG00000001450	Cper	0.0398718	0.0327339	0.00713795	SPPG_01555	Spun	0.000768049	0.000321681	0.000446368	BAESF_01450	Acas	0.0851653	0.0634835	0.0216818	NGRUG00000009721	Ngru	0.00110595	0.000434783	0.000671167
CFRG1473	Cfra	0.00205198	0.00137253	0.000679457	CPERKG00000001451	Cper	0.0643445	0.0621359	0.00220854	SPPG_01556	Spun	0.00791803	0.00662861	0.00128941	BAESF_01451	Acas	0.010719	0.0113271	-0.000608079	NGRUG00000009727	Ngru	0.00161031	0	0.00161031
CFRG1474	Cfra	0.0272615	0.0349057	-0.0076442	CPERKG00000001452	Cper	0.0637704	0.0638298	-5.93608e-05	SPPG_01557	Spun	0.0629205	0.0603034	0.00261709	BAESF_01452	Acas	0.00968709	0.00979124	-0.000104157	NGRUG00000009731	Ngru	0.0023663	0.00474934	-0.00238304
CFRG1475	Cfra	0.00570793	0.00791945	-0.00221152	CPERKG00000001453	Cper	0.0678674	0.0708202	-0.00295275	SPPG_01558	Spun	0.0429635	0.0419341	0.00102943	BAESF_01453	Acas	0.0984099	0.0905077	0.00790217	NGRUG00000009737	Ngru	0.000310366	0.000462535	-0.000152168
CFRG1476	Cfra	0.074438	0.0668629	0.00757508	CPERKG00000001454	Cper	0.0796686	0.0858878	-0.00621922	SPPG_01560	Spun	0.000236574	0.000770021	-0.000533446	BAESF_01454	Acas	0.0233738	0.0240324	-0.000658621	NGRUG00000009743	Ngru	0	0	0
CFRG1477	Cfra	0.0342479	0.0352654	-0.00101744	CPERKG00000001455	Cper	0.0229386	0.0249373	-0.00199866	SPPG_01561	Spun	0.0524036	0.0500677	0.00233598	BAESF_01455	Acas	0.0578559	0.0508475	0.00700841	NGRUG00000009748	Ngru	0.000237756	0.000439947	-0.000202192
CFRG1478	Cfra	0.0723331	0.0773237	-0.0049906	CPERKG00000001456	Cper	0.067931	0.0665568	0.00137427	SPPG_01562	Spun	0.0117254	0.0104332	0.00129221	BAESF_01456	Acas	0.0306612	0.0324324	-0.00177118	NGRUG00000009754	Ngru	0.000542446	0.00351067	-0.00296822
CFRG1479	Cfra	0.00321883	0.00253786	0.000680973	CPERKG00000001457	Cper	0.0579634	0.0507051	0.00725838	SPPG_01563	Spun	0.0160199	0.0141534	0.0018665	BAESF_01457	Acas	0.0308721	0.0258651	0.00500691	NGRUG00000009760	Ngru	0.00225734	0.00148898	0.000768355
CFRG1480	Cfra	0.0360753	0.0427465	-0.00667114	CPERKG00000001458	Cper	0.059819	0.0671619	-0.0073429	SPPG_01564	Spun	0.0254669	0.0167683	0.0086986	BAESF_01458	Acas	0.011053	0.00727069	0.00378232	NGRUG00000009766	Ngru	0.000535906	0.00226074	-0.00172483
CFRG1481	Cfra	0.0134523	0.014411	-0.00095871	CPERKG00000001459	Cper	0.0534731	0.0478753	0.00559783	SPPG_01565	Spun	0.14839	0.137041	0.0113496	BAESF_01459	Acas	0.0442093	0.0352697	0.00893961	NGRUG00000009780	Ngru	0	0	0
CFRG1482	Cfra	0.0333244	0.0313344	0.00198996	CPERKG00000001460	Cper	0.0969889	0.0936626	0.00332628	SPPG_01566	Spun	0.0307231	0.0344423	-0.00371915	BAESF_01460	Acas	0.124847	0.11165	0.0131961	NGRUG00000009784	Ngru	0	0.000890472	-0.000890472
CFRG1483	Cfra	0.0194022	0.0235939	-0.00419175	CPERKG00000001461	Cper	0.090507	0.0855135	0.00499357	SPPG_01567	Spun	0.0282224	0.0339754	-0.00575298	BAESF_01461	Acas	0.2384	0.218543	0.019857	NGRUG00000009788	Ngru	0.000253711	0.000704349	-0.000450639
CFRG1484	Cfra	0.00113282	0.00104822	8.46055e-05	CPERKG00000001462	Cper	0.0692338	0.0861917	-0.016958	SPPG_01568	Spun	0.049658	0.0496678	-9.85856e-06	BAESF_01462	Acas	0.0704907	0.0772798	-0.00678908	NGRUG00000009796	Ngru	0.000288101	0.00044603	-0.000157929
CFRG1485	Cfra	0.0208136	0.0349767	-0.0141631	CPERKG00000001463	Cper	0.0830694	0.0917603	-0.00869087	SPPG_01569	Spun	0.012106	0.0141647	-0.00205879	BAESF_01463	Acas	0.183608	0.149892	0.0337155	NGRUG00000009800	Ngru	0.00170648	0.00220022	-0.000493735
CFRG1486	Cfra	0.0564206	0.0504911	0.00592949	CPERKG00000001464	Cper	0.0651297	0.0730918	-0.00796217	SPPG_01570	Spun	0.0364755	0.0372493	-0.000773784	BAESF_01464	Acas	0.00437541	0.00878928	-0.00441387	NGRUG00000009809	Ngru	0	0	0
CFRG1487	Cfra	0.091834	0.084078	0.00775602	CPERKG00000001465	Cper	0.0840495	0.0804383	0.00361117	SPPG_01571	Spun	0.0530287	0.0575047	-0.00447596	BAESF_01465	Acas	0.000361402	0.000579039	-0.000217637	NGRUG00000009819	Ngru	0.000673174	0.000401123	0.000272051
CFRG1488	Cfra	0.0806452	0.080597	4.81464e-05	CPERKG00000001466	Cper	0.0323542	0.0362786	-0.00392435	SPPG_01572	Spun	0.0359423	0.0288595	0.00708282	BAESF_01466	Acas	0.0322129	0.0254237	0.00678916	NGRUG00000009825	Ngru	0.000959233	0.000945537	1.36955e-05
CFRG1489	Cfra	0.033763	0.0339298	-0.000166772	CPERKG00000001467	Cper	0.0918058	0.0903188	0.00148699	SPPG_01573	Spun	0.102973	0.111902	-0.00892851	BAESF_01467	Acas	0.0232135	0.0220633	0.00115018	NGRUG00000009831	Ngru	0.000196618	0.000426864	-0.000230246
CFRG1490	Cfra	0.0264646	0.031409	-0.00494445	CPERKG00000001468	Cper	0.091598	0.0862852	0.00531283	SPPG_01574	Spun	0.0444349	0.0349547	0.00948017	BAESF_01468	Acas	0.00174346	0.00176874	-2.52755e-05	NGRUG00000009839	Ngru	0	0	0
CFRG1491	Cfra	0.00101133	0.000647878	0.000363449	CPERKG00000001469	Cper	0.05683	0.0585162	-0.00168617	SPPG_01575	Spun	0.000296912	0.000493462	-0.00019655	BAESF_01469	Acas	0.00392066	0.00507246	-0.0011518	NGRUG00000009843	Ngru	0.00119119	0.00260926	-0.00141808
CFRG1492	Cfra	0.0126872	0.0160564	-0.00336925	CPERKG00000001470	Cper	0.0293241	0.0397805	-0.0104565	SPPG_01576	Spun	0.0327558	0.0308789	0.00187696	BAESF_01470	Acas	0	0	0	NGRUG00000009849	Ngru	0	0	0
CFRG1493	Cfra	0.117958	0.11451	0.00344856	CPERKG00000001471	Cper	0.0350353	0.0339284	0.00110692	SPPG_01577	Spun	0.0130428	0.0140101	-0.000967345	BAESF_01471	Acas	0	NA	NA	NGRUG00000009855	Ngru	0	0.00105374	-0.00105374
CFRG1494	Cfra	0.016566	0.0220526	-0.00548658	CPERKG00000001472	Cper	0.0220925	0.0285993	-0.00650675	SPPG_01578	Spun	0.000873553	0.000610501	0.000263053	BAESF_01472	Acas	0	NA	NA	NGRUG00000009861	Ngru	0.000798882	0.00107158	-0.0002727
CFRG1495	Cfra	0.0301243	0.0366867	-0.00656248	CPERKG00000001473	Cper	0.0433972	0.0416459	0.00175135	SPPG_01579	Spun	0.0360096	0.0471807	-0.0111711	BAESF_01473	Acas	NA	0	NA	NGRUG00000009871	Ngru	0	0	0
CFRG1496	Cfra	0.0117755	0.0134769	-0.00170136	CPERKG00000001474	Cper	0.0444542	0.0437764	0.000677854	SPPG_01580	Spun	0.0498836	0.0520404	-0.00215683	BAESF_01474	Acas	NA	0	NA	NGRUG00000009875	Ngru	0.000772648	0.000260485	0.000512164
CFRG1497	Cfra	0.00210857	0.00285152	-0.000742948	CPERKG00000001475	Cper	0.0678598	0.0669014	0.000958398	SPPG_01581	Spun	0.00854139	0.00225141	0.00628999	BAESF_01475	Acas	0	0	0	NGRUG00000009881	Ngru	0.000377074	0	0.000377074
CFRG1498	Cfra	0.0753501	0.0772138	-0.00186368	CPERKG00000001476	Cper	0.0972887	0.115924	-0.0186349	SPPG_01582	Spun	0.0143291	0.014861	-0.000531842	BAESF_01476	Acas	0	0	0	NGRUG00000009889	Ngru	0	0	0
CFRG1499	Cfra	0.0122834	0.0118201	0.000463281	CPERKG00000001477	Cper	0.06768	0.070325	-0.00264501	SPPG_01583	Spun	0.0320439	0.0336367	-0.00159284	BAESF_01477	Acas	NA	0	NA	NGRUG00000009895	Ngru	0.00160514	0	0.00160514
CFRG1500	Cfra	0.00596878	0.00700498	-0.0010362	CPERKG00000001478	Cper	0.0613915	0.0641593	-0.00276775	SPPG_01584	Spun	0	0.000406339	-0.000406339	BAESF_01478	Acas	0.214286	0.102041	0.112245	NGRUG00000009901	Ngru	0.000848446	0.00156323	-0.000714786
CFRG1501	Cfra	0.0147768	0.0135719	0.00120493	CPERKG00000001479	Cper	0.0489065	0.0475612	0.00134525	SPPG_01585	Spun	0.0158251	0.0175582	-0.0017331	BAESF_01479	Acas	0	0	0	NGRUG00000009909	Ngru	0.000349711	0.000779626	-0.000429914
CFRG1502	Cfra	0.000885857	0.000468353	0.000417505	CPERKG00000001480	Cper	0.0515408	0.059483	-0.00794219	SPPG_01586	Spun	0.0151353	0.0207788	-0.00564349	BAESF_01480	Acas	NA	0	NA	NGRUG00000009913	Ngru	0	0	0
CFRG1503	Cfra	0.0127383	0.01348	-0.00074168	CPERKG00000001481	Cper	0.0755316	0.0677966	0.00773497	SPPG_01587	Spun	0.0588235	0.0670217	-0.00819822	BAESF_01481	Acas	0.0510204	0.0227273	0.0282931	NGRUG00000009917	Ngru	0	0.000268528	-0.000268528
CFRG1504	Cfra	0.0403226	0.0415862	-0.00126362	CPERKG00000001482	Cper	0.0490724	0.046798	0.00227438	SPPG_01588	Spun	0.0226537	0.0215144	0.00113933	BAESF_01482	Acas	0	0	0	NGRUG00000009922	Ngru	0	0.000934143	-0.000934143
CFRG1505	Cfra	0.0354839	0.0322895	0.0031944	CPERKG00000001483	Cper	0.0855615	0.0863935	-0.000831974	SPPG_01589	Spun	0	0	0	BAESF_01483	Acas	0.0769231	0	0.0769231	NGRUG00000009930	Ngru	0.000430478	0	0.000430478
CFRG1506	Cfra	0.0672846	0.0534598	0.0138248	CPERKG00000001484	Cper	0.117889	0.127332	-0.00944315	SPPG_01590	Spun	0	0.000467181	-0.000467181	BAESF_01484	Acas	0	0	0	NGRUG00000009937	Ngru	0.000441696	0	0.000441696
CFRG1507	Cfra	0.0146053	0.0205163	-0.005911	CPERKG00000001485	Cper	0.0429577	0.0408998	0.00205795	SPPG_01591	Spun	0.000619963	0.00040833	0.000211633	BAESF_01485	Acas	0	0	0	NGRUG00000009943	Ngru	0.00067659	0	0.00067659
CFRG1508	Cfra	0.016457	0.0187088	-0.00225181	CPERKG00000001486	Cper	0.0424406	0.0417319	0.000708627	SPPG_01592	Spun	0.0395079	0.0315011	0.00800687	BAESF_01486	Acas	0	0	0	NGRUG00000009949	Ngru	0.00619835	0.00535578	0.000842571
CFRG1509	Cfra	0.0669374	0.0727841	-0.00584668	CPERKG00000001487	Cper	0.0289756	0.0301302	-0.00115461	SPPG_01593	Spun	0.00085197	0	0.00085197	BAESF_01487	Acas	0.0015625	0	0.0015625	NGRUG00000009953	Ngru	0.000628931	0.000323311	0.00030562
CFRG1510	Cfra	0.00561993	0.002382	0.00323792	CPERKG00000001488	Cper	0.0535553	0.0600543	-0.00649904	SPPG_01594	Spun	0.0271383	0.0218978	0.0052405	BAESF_01488	Acas	0	0	0	NGRUG00000009957	Ngru	0.00762169	0.00914112	-0.00151943
CFRG1511	Cfra	0.0102164	0.00664322	0.00357321	CPERKG00000001489	Cper	0.0414291	0.0423036	-0.000874528	SPPG_01595	Spun	0.0545415	0.0564668	-0.00192529	BAESF_01489	Acas	0	0	0	NGRUG00000009963	Ngru	0.000368053	0.000419111	-5.10585e-05
CFRG1512	Cfra	0.098087	0.0932388	0.00484813	CPERKG00000001490	Cper	0.0385953	0.0389387	-0.000343334	SPPG_01596	Spun	0.0213173	0.0216946	-0.000377338	BAESF_01490	Acas	0	0	0	NGRUG00000009969	Ngru	0.00494682	0.00652432	-0.0015775
CFRG1513	Cfra	0.0509027	0.0505747	0.000327961	CPERKG00000001491	Cper	0.048119	0.0492242	-0.00110526	SPPG_01597	Spun	0.000433463	0.000352858	8.06052e-05	BAESF_01491	Acas	0	0.00140647	-0.00140647	NGRUG00000009975	Ngru	0.000494315	0	0.000494315
CFRG1514	Cfra	0.0255969	0.0296927	-0.00409578	CPERKG00000001492	Cper	0.0399942	0.0451652	-0.00517101	SPPG_01598	Spun	0.0066346	0.00799763	-0.00136303	BAESF_01492	Acas	0	0	0	NGRUG00000009987	Ngru	0.0036036	0.00419287	-0.000589269
CFRG1515	Cfra	0.0584354	0.0571176	0.00131788	CPERKG00000001493	Cper	0.0602366	0.0678929	-0.00765624	SPPG_01599	Spun	0.0243149	0.0280674	-0.00375243	BAESF_01493	Acas	0	0	0	NGRUG00000009993	Ngru	0.000853242	0	0.000853242
CFRG1516	Cfra	0.055057	0.0584939	-0.00343693	CPERKG00000001494	Cper	0.0212522	0.0326414	-0.0113892	SPPG_01600	Spun	0.0443609	0.0520156	-0.0076547	BAESF_01494	Acas	0.000829876	0	0.000829876	NGRUG00000009997	Ngru	0.00322061	0	0.00322061
CFRG1517	Cfra	0.0547775	0.0649735	-0.0101961	CPERKG00000001495	Cper	0.0917254	0.0940801	-0.00235473	SPPG_01601	Spun	0.0214466	0.0184874	0.0029592	BAESF_01495	Acas	0	0	0	NGRUG00000010001	Ngru	0.000956023	0.000558971	0.000397051
CFRG1518	Cfra	0.0248995	0.0286261	-0.0037266	CPERKG00000001496	Cper	0.0746528	0.0755968	-0.000944039	SPPG_01602	Spun	0.0484207	0.0552597	-0.006839	BAESF_01496	Acas	0	0	0	NGRUG00000010005	Ngru	0	0	0
CFRG1519	Cfra	0.111238	0.113703	-0.00246516	CPERKG00000001497	Cper	0.0458937	0.0491136	-0.00321991	SPPG_01603	Spun	0.000179211	0.000425351	-0.000246139	BAESF_01497	Acas	0	0	0	NGRUG00000010009	Ngru	0	0.00145419	-0.00145419
CFRG1520	Cfra	0.088866	0.0796206	0.00924534	CPERKG00000001498	Cper	0.0923493	0.0906749	0.00167439	SPPG_01604	Spun	0.0837978	0.0830654	0.000732428	BAESF_01498	Acas	0	0	0	NGRUG00000010013	Ngru	0.0160344	0.01216	0.00387442
CFRG1521	Cfra	0.0909091	0.0996483	-0.00873921	CPERKG00000001499	Cper	0.0254251	0.0248077	0.000617362	SPPG_01605	Spun	0.0202626	0.0171174	0.00314523	BAESF_01499	Acas	0	0	0	NGRUG00000010019	Ngru	0.000717875	0.000568505	0.00014937
CFRG1522	Cfra	0.0159864	0.0264917	-0.0105053	CPERKG00000001500	Cper	0.0165784	0.0159453	0.000633072	SPPG_01606	Spun	0.068672	0.0746023	-0.00593034	BAESF_01500	Acas	0.000626566	0.00213025	-0.00150368	NGRUG00000010029	Ngru	0.000426621	0	0.000426621
CFRG1523	Cfra	0.0536685	0.0584812	-0.00481267	CPERKG00000001501	Cper	0.00417973	0.00345622	0.000723507	SPPG_01607	Spun	0.000336361	0.000598713	-0.000262352	BAESF_01501	Acas	0.027027	0.0245659	0.00246117	NGRUG00000010037	Ngru	0	0	0
CFRG1524	Cfra	0.0373347	0.0459141	-0.00857933	CPERKG00000001502	Cper	NA	NA	NA	SPPG_01608	Spun	0	0.000173883	-0.000173883	BAESF_01502	Acas	0.0144295	0.0105541	0.00387544	NGRUG00000010041	Ngru	0	0	0
CFRG1525	Cfra	0.00231481	0.00166563	0.000649189	CPERKG00000001503	Cper	0.0588235	0.1	-0.0411765	SPPG_01609	Spun	0.0830055	0.0799397	0.00306584	BAESF_01503	Acas	0.00120096	0.000734394	0.000466567	NGRUG00000010045	Ngru	0.0001459	0	0.0001459
CFRG1526	Cfra	0.0272718	0.0302939	-0.00302215	CPERKG00000001504	Cper	0.0208955	0.0152672	0.00562835	SPPG_01610	Spun	0.00825243	0.010069	-0.00181662	BAESF_01504	Acas	0.0110442	0.006	0.00504418	NGRUG00000010053	Ngru	0	0.000628536	-0.000628536
CFRG1527	Cfra	0.147293	0.144886	0.00240643	CPERKG00000001505	Cper	0.0595238	0.07	-0.0104762	SPPG_01611	Spun	0.0128499	0.0143589	-0.00150895	BAESF_01505	Acas	0.221929	0.145455	0.0764741	NGRUG00000010061	Ngru	0.000491884	0	0.000491884
CFRG1528	Cfra	0.0205476	0.0227798	-0.00223223	CPERKG00000001506	Cper	0.0550088	0.0562268	-0.00121798	SPPG_01612	Spun	0.054898	0.0528348	0.00206322	BAESF_01506	Acas	0.00471254	0.0166271	-0.0119145	NGRUG00000010065	Ngru	0	0.000829187	-0.000829187
CFRG1529	Cfra	0.0303555	0.0324761	-0.00212059	CPERKG00000001507	Cper	0.0105002	0.0131631	-0.00266292	SPPG_01613	Spun	0.000772082	0.000144592	0.000627489	BAESF_01507	Acas	0.109765	0.0953307	0.0144341	NGRUG00000010073	Ngru	0	0.00162999	-0.00162999
CFRG1531	Cfra	0.0361802	0.0446276	-0.0084474	CPERKG00000001508	Cper	0.0393149	0.0335906	0.00572435	SPPG_01614	Spun	0	0	0	BAESF_01508	Acas	0.0469693	0.0499457	-0.00297641	NGRUG00000010077	Ngru	0.000533618	0.000562008	-2.83903e-05
CFRG1532	Cfra	0.0773634	0.0707291	0.00663431	CPERKG00000001509	Cper	0.0484454	0.0485054	-5.99496e-05	SPPG_01615	Spun	0.000239597	0.000642615	-0.000403017	BAESF_01509	Acas	0.0317262	0.0235798	0.00814636	NGRUG00000010085	Ngru	0.000475285	0	0.000475285
CFRG1533	Cfra	0	0	0	CPERKG00000001510	Cper	0	0	0	SPPG_01617	Spun	0.00763222	0.0106272	-0.00299503	BAESF_01510	Acas	0.0804258	0.0958904	-0.0154646	NGRUG00000010089	Ngru	0	0	0
CFRG1534	Cfra	0.0616066	0.069121	-0.00751436	CPERKG00000001511	Cper	0.0662651	0.0625451	0.00371996	SPPG_01618	Spun	0.0291106	0.0305722	-0.00146158	BAESF_01511	Acas	0.0111421	0.0149942	-0.00385217	NGRUG00000010093	Ngru	0.00131822	0.000303122	0.0010151
CFRG1535	Cfra	0.0218524	0.024006	-0.00215356	CPERKG00000001512	Cper	0.0711514	0.0753594	-0.00420809	SPPG_01619	Spun	0.00113701	0.00150263	-0.00036562	BAESF_01512	Acas	0.0104945	0.0146874	-0.00419292	NGRUG00000010098	Ngru	0.00187324	0.0056338	-0.00376056
CFRG1536	Cfra	0.0103885	0.0135246	-0.00313611	CPERKG00000001513	Cper	0.120627	0.101136	0.0194909	SPPG_01620	Spun	0.0187249	0.0197746	-0.00104972	BAESF_01513	Acas	0	0	0	NGRUG00000010104	Ngru	0.00110497	0.000793651	0.000311322
CFRG1537	Cfra	0.0209076	0.0220321	-0.00112447	CPERKG00000001514	Cper	0.0198867	0.0241065	-0.00421982	SPPG_01621	Spun	0.0298983	0.0347232	-0.00482491	BAESF_01514	Acas	0.00231214	0.00148588	0.000826255	NGRUG00000010110	Ngru	0	0	0
CFRG1538	Cfra	0.220303	0.22659	-0.00628631	CPERKG00000001515	Cper	0.0466311	0.0454545	0.00117651	SPPG_01622	Spun	0.000882835	0.000134989	0.000747846	BAESF_01515	Acas	0.00902613	0.0145228	-0.00549669	NGRUG00000010114	Ngru	0	0.000211506	-0.000211506
CFRG1539	Cfra	0.148668	0.139685	0.0089828	CPERKG00000001516	Cper	0.0593491	0.0579196	0.00142945	SPPG_01623	Spun	0.0763501	0.0845516	-0.00820147	BAESF_01516	Acas	0.00038956	0.0025974	-0.00220784	NGRUG00000010122	Ngru	0.000990295	0.00137268	-0.000382388
CFRG1540	Cfra	0.0732739	0.0619376	0.0113362	CPERKG00000001517	Cper	0.0476858	0.0511905	-0.00350464	SPPG_01624	Spun	0.0488576	0.0428926	0.00596505	BAESF_01517	Acas	0.0129463	0.0196813	-0.0067351	NGRUG00000010126	Ngru	0.00156958	0.00271845	-0.00114886
CFRG1541	Cfra	0.0118591	0.010362	0.00149709	CPERKG00000001518	Cper	0.0224787	0.0249917	-0.00251305	SPPG_01625	Spun	0.0265157	0.0300324	-0.00351662	BAESF_01518	Acas	0.00388853	0.0011534	0.00273513	NGRUG00000010149	Ngru	0.00271479	0.00325515	-0.000540358
CFRG1542	Cfra	0.0148741	0.018748	-0.00387387	CPERKG00000001519	Cper	0.0865942	0.0942156	-0.0076214	SPPG_01626	Spun	0.0377556	0.0375467	0.000208949	BAESF_01519	Acas	0.000149611	0	0.000149611	NGRUG00000010159	Ngru	0.00830841	0.0124844	-0.00417599
CFRG1543	Cfra	0.129135	0.129324	-0.000188912	CPERKG00000001520	Cper	0.0596628	0.0562786	0.00338413	SPPG_01627	Spun	0.0208955	0.0210346	-0.000139068	BAESF_01520	Acas	0.0710187	0.0702268	0.000791877	NGRUG00000010163	Ngru	0	0	0
CFRG1544	Cfra	0.0138821	0.0193193	-0.00543721	CPERKG00000001521	Cper	0.0841766	0.0931198	-0.00894318	SPPG_01628	Spun	0.0149707	0.0162644	-0.00129372	BAESF_01521	Acas	0.0999675	0.09875	0.00121754	NGRUG00000010167	Ngru	0.000405186	0.000646099	-0.000240913
CFRG1545	Cfra	0.0595845	0.0524064	0.00717806	CPERKG00000001522	Cper	0.0850921	0.0806505	0.00444154	SPPG_01629	Spun	0.0426406	0.061754	-0.0191134	BAESF_01522	Acas	0.0435035	0.0335821	0.00992139	NGRUG00000010173	Ngru	0	0	0
CFRG1546	Cfra	0.0367255	0.0359604	0.000765063	CPERKG00000001523	Cper	0.0493827	0.0435308	0.00585188	SPPG_01630	Spun	0.0434537	0.0558262	-0.0123724	BAESF_01523	Acas	0.0450996	0.034002	0.0110975	NGRUG00000010177	Ngru	0.000405022	0	0.000405022
CFRG1547	Cfra	0.00975995	0.0132666	-0.00350661	CPERKG00000001524	Cper	0.124305	0.12297	0.00133517	SPPG_01631	Spun	0.0457397	0.050478	-0.00473829	BAESF_01524	Acas	0.0445875	0.0372104	0.00737712	NGRUG00000010182	Ngru	0.000430911	0.000190295	0.000240616
CFRG1548	Cfra	0.0455086	0.0364498	0.00905879	CPERKG00000001525	Cper	0.0904271	0.0855986	0.00482849	SPPG_01632	Spun	0.127358	0.115677	0.0116812	BAESF_01525	Acas	0.0388446	0.0291049	0.00973973	NGRUG00000010188	Ngru	0.000418375	0.000539084	-0.000120709
CFRG1549	Cfra	0.0520491	0.0528188	-0.000769626	CPERKG00000001526	Cper	0.0289146	0.0405286	-0.011614	SPPG_01633	Spun	0.0259522	0.0262713	-0.000319142	BAESF_01526	Acas	0.0378861	0.0327326	0.00515352	NGRUG00000010199	Ngru	0.00122974	0.0022082	-0.000978465
CFRG1550	Cfra	0.140741	0.147648	-0.00690691	CPERKG00000001527	Cper	0.0307895	0.0239073	0.00688226	SPPG_01634	Spun	0.0897078	0.0996296	-0.00992183	BAESF_01527	Acas	0.0735878	0.0582201	0.0153677	NGRUG00000010207	Ngru	0.000659776	0.000744602	-8.4826e-05
CFRG1551	Cfra	0.147635	0.149299	-0.00166401	CPERKG00000001528	Cper	0.0766028	0.0938292	-0.0172264	SPPG_01635	Spun	0.0355656	0.0406389	-0.00507332	BAESF_01528	Acas	0.234266	0.201629	0.0326364	NGRUG00000010217	Ngru	0.00234604	0.00902464	-0.0066786
CFRG1552	Cfra	0.0288342	0.0299188	-0.0010846	CPERKG00000001529	Cper	0.0703201	0.0748718	-0.00455172	SPPG_01636	Spun	0.0522353	0.0564166	-0.00418132	BAESF_01529	Acas	0.129284	0.1215	0.00778416	NGRUG00000010227	Ngru	0.00130378	0.00170794	-0.000404161
CFRG1553	Cfra	0.0263158	0.03021	-0.00389419	CPERKG00000001530	Cper	0.0806233	0.083004	-0.00238065	SPPG_01637	Spun	0.0283245	0.0246649	0.00365965	BAESF_01530	Acas	0.112694	0.0970149	0.0156794	NGRUG00000010233	Ngru	0.00218081	0.00407166	-0.00189085
CFRG1554	Cfra	0.000557621	0.000589159	-3.15386e-05	CPERKG00000001531	Cper	0.0523756	0.0573074	-0.00493177	SPPG_01638	Spun	0.0033162	0.00099681	0.00231939	BAESF_01531	Acas	0.023891	0.0180622	0.00582885	NGRUG00000010241	Ngru	0.00385331	0.00566661	-0.00181331
CFRG1555	Cfra	0.017965	0.0218696	-0.00390464	CPERKG00000001532	Cper	0.0505051	0.0568486	-0.00634356	SPPG_01639	Spun	0.0272887	0.0314465	-0.00415781	BAESF_01532	Acas	0.277479	0.26594	0.0115393	NGRUG00000010247	Ngru	0.00293686	0.000726216	0.00221064
CFRG1556	Cfra	0.0575137	0.0562676	0.00124607	CPERKG00000001533	Cper	0.0449823	0.0422512	0.00273115	SPPG_01640	Spun	0.0415545	0.0333571	0.00819739	BAESF_01533	Acas	0.13035	0.0943775	0.0359727	NGRUG00000010253	Ngru	0.0011976	0	0.0011976
CFRG1557	Cfra	0.0203475	0.0209342	-0.00058663	CPERKG00000001534	Cper	0.0738665	0.0716973	0.00216925	SPPG_01641	Spun	0.02	0.0222031	-0.00220306	BAESF_01534	Acas	0.0264795	0.0298623	-0.00338281	NGRUG00000010257	Ngru	0	0.00168634	-0.00168634
CFRG1558	Cfra	0.0137901	0.0154116	-0.00162152	CPERKG00000001535	Cper	0.0749247	0.0715391	0.00338564	SPPG_01642	Spun	0.0266749	0.0255651	0.00110981	BAESF_01535	Acas	0.0255007	0.0310351	-0.00553438	NGRUG00000010261	Ngru	0.00251256	0.0045156	-0.00200304
CFRG1559	Cfra	0.0340983	0.0329706	0.0011277	CPERKG00000001536	Cper	0.090978	0.0708995	0.0200785	SPPG_01643	Spun	0.023956	0.0226408	0.00131518	BAESF_01536	Acas	0	0.00248139	-0.00248139	NGRUG00000010269	Ngru	0	0.000483793	-0.000483793
CFRG1560	Cfra	0.0090812	0.00674244	0.00233876	CPERKG00000001537	Cper	0.061288	0.0655872	-0.00429922	SPPG_01644	Spun	0.0104565	0.00986147	0.000595076	BAESF_01537	Acas	0.000649773	0	0.000649773	NGRUG00000010275	Ngru	0.000548246	0.000412882	0.000135364
CFRG1561	Cfra	0.0188196	0.0252966	-0.00647701	CPERKG00000001538	Cper	0.138202	0.141784	-0.00358179	SPPG_01645	Spun	0.019347	0.0191019	0.000245161	BAESF_01538	Acas	0.00777272	0.00825877	-0.00048606	NGRUG00000010279	Ngru	0	0	0
CFRG1562	Cfra	0.0431713	0.0348535	0.00831785	CPERKG00000001539	Cper	0.111306	0.122703	-0.0113966	SPPG_01646	Spun	0.0378602	0.0378525	7.69753e-06	BAESF_01539	Acas	0.0674324	0.0545455	0.0128869	NGRUG00000010287	Ngru	0.00504343	0.0034	0.00164343
CFRG1563	Cfra	0.0059801	0.00676056	-0.000780467	CPERKG00000001540	Cper	0.046225	0.040828	0.00539697	SPPG_01647	Spun	0.0671074	0.0776348	-0.0105273	BAESF_01540	Acas	0.0849539	0.0813367	0.00361724	NGRUG00000010293	Ngru	0.000477213	0.00209205	-0.00161484
CFRG1564	Cfra	0.100924	0.111024	-0.0100997	CPERKG00000001541	Cper	0.0599174	0.0701204	-0.010203	SPPG_01648	Spun	0.0362715	0.0332139	0.00305751	BAESF_01541	Acas	0.0290152	0.0623077	-0.0332925	NGRUG00000010301	Ngru	0.000758342	0.000621504	0.000136838
CFRG1565	Cfra	0.0181117	0.0177298	0.000381956	CPERKG00000001542	Cper	0.0672646	0.0811688	-0.0139043	SPPG_01649	Spun	0.0332549	0.0303131	0.00294173	BAESF_01542	Acas	0	0.0033557	-0.0033557	NGRUG00000010315	Ngru	0.000575871	0	0.000575871
CFRG1566	Cfra	0.0772843	0.0983656	-0.0210813	CPERKG00000001543	Cper	0.0295426	0.0292793	0.000263287	SPPG_01650	Spun	0.028239	0.0261606	0.00207846	BAESF_01543	Acas	0.039414	0.0379575	0.0014565	NGRUG00000010321	Ngru	0.000703606	0.000569801	0.000133805
CFRG1567	Cfra	0.155034	0.17437	-0.0193366	CPERKG00000001544	Cper	0.0633947	0.0622907	0.00110399	SPPG_01651	Spun	0.0437645	0.0403785	0.00338597	BAESF_01544	Acas	0.130192	0.1311	-0.000908785	NGRUG00000010327	Ngru	0.000211416	0.000413822	-0.000202405
CFRG1568	Cfra	0.0147528	0.0234179	-0.00866516	CPERKG00000001545	Cper	0.0209256	0.023833	-0.00290741	SPPG_01652	Spun	0.000242424	0.000118991	0.000123433	BAESF_01545	Acas	0.119358	0.103882	0.0154756	NGRUG00000010337	Ngru	0	0	0
CFRG1569	Cfra	0.0104277	0.0125658	-0.00213802	CPERKG00000001546	Cper	0.0214811	0.0257749	-0.00429381	SPPG_01653	Spun	0.00399456	0.00455186	-0.000557298	BAESF_01546	Acas	0.0379621	0.0441672	-0.00620503	NGRUG00000010341	Ngru	0	0.000606428	-0.000606428
CFRG1570	Cfra	0.0731535	0.0709377	0.00221583	CPERKG00000001547	Cper	0.0545389	0.0521403	0.0023986	SPPG_01654	Spun	0.00147306	0.0019738	-0.000500738	BAESF_01547	Acas	0.0372399	0.0213483	0.0158916	NGRUG00000010347	Ngru	0.00104493	0.000504286	0.000540646
CFRG1571	Cfra	0.0263767	0.0298886	-0.00351187	CPERKG00000001548	Cper	0.0747922	0.076507	-0.00171471	SPPG_01655	Spun	0.016092	0.0125099	0.00358203	BAESF_01548	Acas	0.0195455	0.0216495	-0.00210403	NGRUG00000010351	Ngru	0.000274499	0.000447761	-0.000173262
CFRG1572	Cfra	0.0584772	0.0514955	0.00698171	CPERKG00000001549	Cper	0.0607237	0.0657807	-0.00505702	SPPG_01656	Spun	0	0	0	BAESF_01549	Acas	0.0491657	0.0454545	0.00371119	NGRUG00000010359	Ngru	0	0	0
CFRG1573	Cfra	0.0885004	0.106827	-0.0183269	CPERKG00000001550	Cper	0.0689212	0.0701887	-0.00126745	SPPG_01657	Spun	0.00122249	0	0.00122249	BAESF_01550	Acas	0.156797	0.150729	0.006068	NGRUG00000010365	Ngru	0.0010627	0.00294551	-0.00188281
CFRG1574	Cfra	0.0378504	0.0433519	-0.00550147	CPERKG00000001551	Cper	0.0202062	0.021632	-0.00142589	SPPG_01658	Spun	0.0233985	0.0307338	-0.00733531	BAESF_01551	Acas	9.91375037176564e-05	0.000534378	-0.000435241	NGRUG00000010375	Ngru	0.00529287	0.00795297	-0.0026601
CFRG1575	Cfra	0.013063	0.0111116	0.00195145	CPERKG00000001552	Cper	0.0693277	0.072498	-0.0031703	SPPG_01659	Spun	0.00477747	0.00981132	-0.00503385	BAESF_01552	Acas	0.0828678	0.108216	-0.0253486	NGRUG00000010387	Ngru	0.000559441	0.000612933	-5.34923e-05
CFRG1576	Cfra	0.0286192	0.0345558	-0.00593667	CPERKG00000001553	Cper	0.061138	0.0482642	0.0128738	SPPG_01660	Spun	0.00940071	0.00906701	0.0003337	BAESF_01553	Acas	0.0258621	0.0196319	0.00623017	NGRUG00000010397	Ngru	0	0.000501505	-0.000501505
CFRG1577	Cfra	0.0480951	0.0536013	-0.00550628	CPERKG00000001554	Cper	0.0502959	0.0600051	-0.00970923	SPPG_01661	Spun	0.0246995	0.0293923	-0.00469278	BAESF_01554	Acas	0.00187178	0.00421941	-0.00234763	NGRUG00000010406	Ngru	0	0.000194099	-0.000194099
CFRG1578	Cfra	0.108403	0.102723	0.00568028	CPERKG00000001555	Cper	0.0501248	0.0534447	-0.00331984	SPPG_01662	Spun	0	0.000348675	-0.000348675	BAESF_01555	Acas	0.0131127	0.0181087	-0.00499595	NGRUG00000010416	Ngru	0	0.00034002	-0.00034002
CFRG1579	Cfra	0.0613808	0.0559943	0.00538652	CPERKG00000001556	Cper	0.0523952	0.0511696	0.00122562	SPPG_01663	Spun	0.000226091	0.000509554	-0.000283463	BAESF_01556	Acas	0.145391	0.146506	-0.00111508	NGRUG00000010432	Ngru	0	0	0
CFRG1580	Cfra	0.0211443	0.0247538	-0.00360949	CPERKG00000001557	Cper	0.0347359	0.0344002	0.000335726	SPPG_01664	Spun	0.082864	0.0691264	0.0137377	BAESF_01557	Acas	0.0201958	0.0178638	0.00233205	NGRUG00000010436	Ngru	0.00443459	0.00373134	0.000703247
CFRG1581	Cfra	0.0349822	0.0382973	-0.00331517	CPERKG00000001558	Cper	0.0782845	0.08283	-0.00454548	SPPG_01665	Spun	0.00745606	0.00817884	-0.000722782	BAESF_01558	Acas	0.186533	0.184528	0.00200563	NGRUG00000010442	Ngru	0.00339175	0.00319489	0.000196859
CFRG1582	Cfra	0.044687	0.0557328	-0.0110458	CPERKG00000001559	Cper	0.0929088	0.105167	-0.0122579	SPPG_01666	Spun	0.00628676	0.00956531	-0.00327855	BAESF_01559	Acas	0.239635	0.204868	0.034767	NGRUG00000010448	Ngru	0.000388199	0.000277008	0.00011119
CFRG1583	Cfra	0.078999	0.0787977	0.000201293	CPERKG00000001560	Cper	0.128556	0.152971	-0.0244145	SPPG_01667	Spun	0.0287961	0.0286464	0.000149651	BAESF_01560	Acas	0.0496221	0.0405928	0.0090293	NGRUG00000010452	Ngru	0.000976181	0.00175615	-0.000779965
CFRG1584	Cfra	0.0729937	0.0717593	0.00123442	CPERKG00000001561	Cper	0.0461195	0.0605469	-0.0144274	SPPG_01668	Spun	0.000327761	0.0010211	-0.000693341	BAESF_01561	Acas	0.00983796	0.00105263	0.00878533	NGRUG00000010466	Ngru	0.00276461	0.00470367	-0.00193906
CFRG1585	Cfra	0.0555228	0.0515446	0.00397824	CPERKG00000001562	Cper	0.0569465	0.0747943	-0.0178478	SPPG_01669	Spun	0.0144424	0.0146689	-0.000226489	BAESF_01562	Acas	0.00982752	0.0107158	-0.000888299	NGRUG00000010472	Ngru	0.000257694	0.000383747	-0.000126053
CFRG1586	Cfra	0.0278865	0.0309532	-0.00306672	CPERKG00000001563	Cper	0.0515134	0.052988	-0.00147466	SPPG_01670	Spun	0.0758644	0.0714286	0.00443581	BAESF_01563	Acas	0.160221	0.184783	-0.0245616	NGRUG00000010481	Ngru	0.000371885	0.000315856	5.60295e-05
CFRG1587	Cfra	0.117368	0.117057	0.000311565	CPERKG00000001564	Cper	0.0887021	0.0987723	-0.0100702	SPPG_01671	Spun	0.00076864	0.000390472	0.000378167	BAESF_01564	Acas	0.134629	0.0999213	0.0347077	NGRUG00000010485	Ngru	0.00177725	0.001544	0.000233247
CFRG1588	Cfra	0.142145	0.155348	-0.0132034	CPERKG00000001565	Cper	0.0778761	0.0877329	-0.00985681	SPPG_01672	Spun	0	0	0	BAESF_01565	Acas	0.0115496	0.00862069	0.00292888	NGRUG00000010491	Ngru	0	0.000248571	-0.000248571
CFRG1589	Cfra	0.0178571	0.0200594	-0.00220229	CPERKG00000001566	Cper	0.0992991	0.101773	-0.00247426	SPPG_01673	Spun	0.00290155	0.0011566	0.00174495	BAESF_01566	Acas	0.139528	0.13266	0.006868	NGRUG00000010501	Ngru	0.000269978	0.000602047	-0.000332069
CFRG1590	Cfra	0.0244634	0.0247163	-0.000252942	CPERKG00000001567	Cper	0.101412	0.0957215	0.00569053	SPPG_01674	Spun	0.00150075	0.000478927	0.00102182	BAESF_01567	Acas	0.0517947	0.0516129	0.000181845	NGRUG00000010507	Ngru	0.00293747	0.0028616	7.58713e-05
CFRG1591	Cfra	0.0175212	0.0260384	-0.00851723	CPERKG00000001568	Cper	0.0395409	0.037012	0.00252891	SPPG_01675	Spun	0.0069581	0.00599348	0.000964625	BAESF_01568	Acas	0.0558451	0.0612855	-0.00544038	NGRUG00000010517	Ngru	0.00104112	0.000463607	0.000577518
CFRG1592	Cfra	0.0202357	0.0169681	0.00326758	CPERKG00000001569	Cper	0.0588742	0.0690621	-0.0101879	SPPG_01676	Spun	0.000191077	0.00120977	-0.0010187	BAESF_01569	Acas	0.0464651	0.0503099	-0.00384483	NGRUG00000010529	Ngru	0.000846382	0.000380807	0.000465574
CFRG1593	Cfra	0.0408471	0.0410192	-0.000172073	CPERKG00000001570	Cper	0.0814873	0.0859827	-0.00449532	SPPG_01677	Spun	0.00962809	0.0114323	-0.00180418	BAESF_01570	Acas	0.0565217	0.0763359	-0.0198141	NGRUG00000010534	Ngru	0.0040404	0.000905387	0.00313502
CFRG1594	Cfra	0.03243	0.0218026	0.0106275	CPERKG00000001571	Cper	0.0272264	0.0286921	-0.00146574	SPPG_01678	Spun	0.000940734	0.00244499	-0.00150425	BAESF_01571	Acas	0.000367512	0.000717875	-0.000350363	NGRUG00000010539	Ngru	0	0.000508906	-0.000508906
CFRG1595	Cfra	0.0134936	0.00810121	0.00539235	CPERKG00000001572	Cper	0.0331958	0.0414218	-0.00822598	SPPG_01680	Spun	0.0267367	0.0284075	-0.00167074	BAESF_01572	Acas	0.3267	0.43295	-0.10625	NGRUG00000010545	Ngru	0.00092908	0.000242014	0.000687067
CFRG1596	Cfra	0.00961468	0.00915471	0.000459964	CPERKG00000001573	Cper	0.0770893	0.0656518	0.0114376	SPPG_01681	Spun	0.0342375	0.0293346	0.00490285	BAESF_01573	Acas	0.0336658	0.036378	-0.00271218	NGRUG00000010549	Ngru	0	0	0
CFRG1598	Cfra	0.0155424	0.0128535	0.00268889	CPERKG00000001574	Cper	0.0656304	0.0626483	0.00298208	SPPG_01682	Spun	0.000388249	0.000335627	5.26222e-05	BAESF_01574	Acas	0.0153769	0.0177232	-0.00234639	NGRUG00000010555	Ngru	0	0	0
CFRG1599	Cfra	0.00155763	0	0.00155763	CPERKG00000001575	Cper	0.0439758	0.0437928	0.000183039	SPPG_01683	Spun	0.00861421	0.00835422	0.000259992	BAESF_01575	Acas	0.0145619	0.0136908	0.000871072	NGRUG00000010559	Ngru	0	0	0
CFRG1600	Cfra	0.288312	0.307692	-0.0193806	CPERKG00000001576	Cper	0.0196424	0.0216656	-0.00202316	SPPG_01684	Spun	0.0170832	0.0103201	0.00676307	BAESF_01576	Acas	0.00256337	0.00347826	-0.000914889	NGRUG00000010563	Ngru	0.000846979	0.000608458	0.000238522
CFRG1601	Cfra	0.0446309	0.0375476	0.0070833	CPERKG00000001577	Cper	0.0123496	0.0187586	-0.00640903	SPPG_01685	Spun	0.00450982	0.00339985	0.00110997	BAESF_01577	Acas	0.153399	0.141732	0.0116665	NGRUG00000010569	Ngru	0	0	0
CFRG1602	Cfra	0.0429678	0.0436866	-0.000718803	CPERKG00000001578	Cper	0.0345114	0.0345821	-7.06981e-05	SPPG_01686	Spun	0	0.000237361	-0.000237361	BAESF_01578	Acas	0.244737	0.201158	0.0435791	NGRUG00000010573	Ngru	0.000382848	0.000146092	0.000236756
CFRG1603	Cfra	0.0158005	0.0215054	-0.00570488	CPERKG00000001579	Cper	0.0587983	0.0591491	-0.0003508	SPPG_01687	Spun	0.0119546	0.0134467	-0.00149206	BAESF_01579	Acas	0.0778919	0.0818876	-0.00399563	NGRUG00000010583	Ngru	0.00341297	0.00754148	-0.00412851
CFRG1604	Cfra	0.0950188	0.0991212	-0.00410238	CPERKG00000001580	Cper	0.113068	0.107367	0.00570088	SPPG_01688	Spun	0.0482228	0.0543334	-0.0061106	BAESF_01580	Acas	0.0821114	0.0667326	0.0153789	NGRUG00000010587	Ngru	0.000523195	0.000494153	2.90424e-05
CFRG1605	Cfra	0.0255161	0.0213564	0.00415976	CPERKG00000001581	Cper	0.031642	0.0358875	-0.00424553	SPPG_01689	Spun	0.000218436	0.000264131	-4.5695e-05	BAESF_01581	Acas	0.108571	0.108225	0.00034632	NGRUG00000010591	Ngru	0	0.000643915	-0.000643915
CFRG1606	Cfra	0.00128333	0.00357508	-0.00229175	CPERKG00000001582	Cper	0.041876	0.0458904	-0.00401436	SPPG_01690	Spun	0.00381056	0.00070855	0.00310201	BAESF_01582	Acas	0.084322	0.0702106	0.0141114	NGRUG00000010597	Ngru	0.00340393	0.00485874	-0.0014548
CFRG1607	Cfra	0	0.010582	-0.010582	CPERKG00000001583	Cper	0.0476631	0.0388158	0.00884733	SPPG_01691	Spun	0.000460193	0.00139567	-0.00093548	BAESF_01583	Acas	0.144054	0.111111	0.0329425	NGRUG00000010605	Ngru	0	0.00135257	-0.00135257
CFRG1608	Cfra	0.132395	0.141299	-0.00890332	CPERKG00000001584	Cper	0.0634737	0.0444444	0.0190293	SPPG_01692	Spun	0.0134983	0.0155797	-0.0020814	BAESF_01584	Acas	0.000216497	0.000345066	-0.000128568	NGRUG00000010609	Ngru	0	0	0
CFRG1609	Cfra	0.0172885	0.0176922	-0.000403747	CPERKG00000001585	Cper	0.0964444	0.0871184	0.00932605	SPPG_01693	Spun	0.0394913	0.0401737	-0.000682426	BAESF_01585	Acas	0.0780328	0.0681095	0.0099233	NGRUG00000010617	Ngru	0.00460829	0.00506428	-0.000455982
CFRG1610	Cfra	0.0505923	0.0516312	-0.00103895	CPERKG00000001586	Cper	0.0999135	0.0962672	0.0036463	SPPG_01694	Spun	0.00527568	0.00578453	-0.000508846	BAESF_01586	Acas	0.00645873	0.00773754	-0.00127882	NGRUG00000010636	Ngru	0.000985707	0.000809717	0.000175991
CFRG1611	Cfra	0.00751627	0.00554914	0.00196712	CPERKG00000001587	Cper	0.0263482	0.0312057	-0.00485748	SPPG_01695	Spun	0.0111962	0.00862069	0.00257554	BAESF_01587	Acas	0.00160256	0.00195618	-0.000353617	NGRUG00000010644	Ngru	0	0.000469704	-0.000469704
CFRG1612	Cfra	0.00587563	0.00888628	-0.00301065	CPERKG00000001588	Cper	0.0314163	0.031185	0.000231314	SPPG_01697	Spun	0.000187688	0.000490677	-0.000302989	BAESF_01588	Acas	0.115212	0.111111	0.00410112	NGRUG00000010648	Ngru	0	0	0
CFRG1613	Cfra	0.0283262	0.0288747	-0.000548523	CPERKG00000001589	Cper	0.0288401	0.0341739	-0.00533373	SPPG_01699	Spun	0.0320703	0.0326217	-0.000551384	BAESF_01589	Acas	0.0353228	0.0292887	0.00603407	NGRUG00000010656	Ngru	0	0.000579542	-0.000579542
CFRG1614	Cfra	0.00120301	0.00167584	-0.000472836	CPERKG00000001590	Cper	0.0236708	0.0262438	-0.002573	SPPG_01700	Spun	0.0368715	0.0394004	-0.00252892	BAESF_01590	Acas	0.0155067	0.0122295	0.00327713	NGRUG00000010664	Ngru	0	0	0
CFRG1615	Cfra	0.0633281	0.0595711	0.00375705	CPERKG00000001591	Cper	0.0742424	0.0655226	0.0087198	SPPG_01701	Spun	0.0452055	0.0489015	-0.00369601	BAESF_01591	Acas	0.153377	0.126126	0.027251	NGRUG00000010668	Ngru	0	0.00102775	-0.00102775
CFRG1616	Cfra	0.0892355	0.0986384	-0.00940294	CPERKG00000001592	Cper	0.0938303	0.0933238	0.000506573	SPPG_01702	Spun	0.00701083	0.01	-0.00298917	BAESF_01592	Acas	0.0206718	0.0522648	-0.031593	NGRUG00000010674	Ngru	0	0.000574383	-0.000574383
CFRG1617	Cfra	0.0475976	0.0446206	0.00297699	CPERKG00000001593	Cper	0.0730594	0.0635838	0.00947555	SPPG_01703	Spun	0.000412797	0.000473709	-6.09124e-05	BAESF_01593	Acas	0.0466715	0.0505937	-0.00392221	NGRUG00000010678	Ngru	0	0	0
CFRG1618	Cfra	0.0355661	0.0398356	-0.00426951	CPERKG00000001594	Cper	0.040022	0.0432265	-0.00320447	SPPG_01704	Spun	0.0121891	0.0108515	0.00133757	BAESF_01594	Acas	0.0266229	0.0273695	-0.000746585	NGRUG00000010682	Ngru	0.00881954	0.00412493	0.00469461
CFRG1619	Cfra	0.0264692	0.0320488	-0.00557963	CPERKG00000001595	Cper	0.0949519	0.114325	-0.0193731	SPPG_01707	Spun	0.00413827	0.00306331	0.00107496	BAESF_01595	Acas	0.000923129	0.000622123	0.000301006	NGRUG00000010686	Ngru	0.00155491	0.00107933	0.000475577
CFRG1620	Cfra	0.103406	0.101586	0.00182035	CPERKG00000001596	Cper	0.0379061	0.0462963	-0.00839016	SPPG_01711	Spun	0.000724813	0	0.000724813	BAESF_01596	Acas	0.00057241	0.000314268	0.000258142	NGRUG00000010692	Ngru	0.00160804	0.00174825	-0.000140212
CFRG1621	Cfra	0.0966202	0.091104	0.00551626	CPERKG00000001597	Cper	0.0912764	0.0962011	-0.00492465	SPPG_01712	Spun	0.00118708	0.00104603	0.000141059	BAESF_01597	Acas	0.0182216	0.0157081	0.00251344	NGRUG00000010700	Ngru	0.000671441	0.0017307	-0.00105926
CFRG1622	Cfra	0.00899833	0.00918481	-0.000186483	CPERKG00000001598	Cper	0.0975452	0.0963222	0.00122298	SPPG_01713	Spun	0.0525407	0.0601652	-0.00762441	BAESF_01598	Acas	0.0373811	0.0293801	0.00800106	NGRUG00000010706	Ngru	0.000367107	0.000541419	-0.000174311
CFRG1623	Cfra	0.0477816	0.0507463	-0.0029647	CPERKG00000001599	Cper	0.0730194	0.0748092	-0.00178981	SPPG_01714	Spun	0.00185824	0	0.00185824	BAESF_01599	Acas	0.193808	0.163583	0.0302248	NGRUG00000010710	Ngru	0	0	0
CFRG1624	Cfra	0.0513487	0.0525016	-0.00115293	CPERKG00000001600	Cper	0.0919779	0.112033	-0.0200553	SPPG_01715	Spun	0.0546689	0.0464865	0.00818238	BAESF_01600	Acas	0.0819246	0.0770459	0.00487867	NGRUG00000010714	Ngru	0.000337496	0.001222	-0.0008845
CFRG1625	Cfra	0.0236652	0.0256367	-0.00197154	CPERKG00000001601	Cper	0.0909091	0.103833	-0.012924	SPPG_01716	Spun	0.0580587	0.0505772	0.00748149	BAESF_01601	Acas	0.00562914	0.0122449	-0.00661576	NGRUG00000010720	Ngru	0.00117612	0.00212314	-0.000947018
CFRG1626	Cfra	0.0753697	0.0771114	-0.00174164	CPERKG00000001602	Cper	0.046875	0.0535511	-0.00667608	SPPG_01717	Spun	0.000335008	0	0.000335008	BAESF_01602	Acas	0.000641684	0	0.000641684	NGRUG00000010725	Ngru	0.00120555	0.00321285	-0.00200731
CFRG1627	Cfra	0.0282906	0.0265396	0.00175103	CPERKG00000001603	Cper	0.0552621	0.0515243	0.00373783	SPPG_01718	Spun	0.0162665	0.0156846	0.000581848	BAESF_01603	Acas	0.0283484	0.0253508	0.00299756	NGRUG00000010731	Ngru	0	0.000477099	-0.000477099
CFRG1628	Cfra	0.0648607	0.0676179	-0.00275726	CPERKG00000001604	Cper	0.0618203	0.0475483	0.014272	SPPG_01719	Spun	0.0215622	0.0223925	-0.000830372	BAESF_01604	Acas	0.00390919	0.00945744	-0.00554825	NGRUG00000010735	Ngru	0	0	0
CFRG1629	Cfra	0.021559	0.0261295	-0.00457044	CPERKG00000001605	Cper	0.0356601	0.0191083	0.0165518	SPPG_01720	Spun	0.000963789	0.000667	0.000296789	BAESF_01605	Acas	0.00754885	0.00590842	0.00164043	NGRUG00000010740	Ngru	0	0	0
CFRG1630	Cfra	0.0505837	0.0449827	0.00560096	CPERKG00000001606	Cper	0.0396539	0.0315956	0.00805835	SPPG_01721	Spun	0	0	0	BAESF_01606	Acas	0.0246951	0.0213152	0.00337993	NGRUG00000010746	Ngru	0	0	0
CFRG1631	Cfra	0.0791067	0.0756997	0.00340699	CPERKG00000001607	Cper	0.054764	0.0572139	-0.00244991	SPPG_01722	Spun	0.000378286	0.000255951	0.000122336	BAESF_01607	Acas	0.246877	0.217647	0.0292302	NGRUG00000010754	Ngru	0	0	0
CFRG1632	Cfra	0.121905	0.120611	0.00129367	CPERKG00000001608	Cper	0.0687528	0.0797366	-0.0109839	SPPG_01723	Spun	0.000573394	0.000791766	-0.000218371	BAESF_01608	Acas	0.0249652	0.0259293	-0.000964113	NGRUG00000010758	Ngru	0	0	0
CFRG1633	Cfra	0.122902	0.120919	0.00198334	CPERKG00000001609	Cper	0.0727392	0.0964305	-0.0236913	SPPG_01724	Spun	0	0	0	BAESF_01609	Acas	0.100921	0.0846561	0.016265	NGRUG00000010764	Ngru	0	0	0
CFRG1634	Cfra	0.0196532	0.0227725	-0.00311932	CPERKG00000001610	Cper	0.0766977	0.0806386	-0.00394082	SPPG_01725	Spun	0	0	0	BAESF_01610	Acas	0.113341	0.0875332	0.0258083	NGRUG00000010768	Ngru	0	0	0
CFRG1635	Cfra	0.000429923	0.000254001	0.000175922	CPERKG00000001611	Cper	0.0504879	0.0620009	-0.011513	SPPG_01726	Spun	0.00018044	0	0.00018044	BAESF_01611	Acas	0	0	0	NGRUG00000010774	Ngru	0	0	0
CFRG1636	Cfra	0.00611195	0.00621977	-0.00010782	CPERKG00000001612	Cper	0.101167	0.118715	-0.0175478	SPPG_01727	Spun	0.000652955	0.000176882	0.000476073	BAESF_01612	Acas	0.0010327	0.000931966	0.000100736	NGRUG00000010782	Ngru	0.00196367	0.000657895	0.00130578
CFRG1637	Cfra	0.116294	0.106074	0.0102202	CPERKG00000001613	Cper	0.0386704	0.0384413	0.00022906	SPPG_01728	Spun	0.0248831	0.0322505	-0.00736746	BAESF_01613	Acas	0.000390778	0.00493274	-0.00454196	NGRUG00000010786	Ngru	0	0	0
CFRG1638	Cfra	0.11031	0.106323	0.00398653	CPERKG00000001614	Cper	0.0779692	0.0779727	-3.53457e-06	SPPG_01729	Spun	0.0116161	0.011474	0.000142096	BAESF_01614	Acas	0.00445903	0.00188388	0.00257515	NGRUG00000010790	Ngru	0	0	0
CFRG1639	Cfra	0.0570635	0.0588745	-0.00181098	CPERKG00000001615	Cper	0.0426326	0.0384246	0.00420797	SPPG_01730	Spun	0.0232979	0.0222222	0.00107569	BAESF_01615	Acas	0.00399508	0.00933786	-0.00534278	NGRUG00000010796	Ngru	0	0	0
CFRG1640	Cfra	0.0154934	0.010453	0.00504047	CPERKG00000001616	Cper	0.0402564	0.0391766	0.00107978	SPPG_01731	Spun	0.016794	0.0169106	-0.000116571	BAESF_01616	Acas	0.135195	0.147527	-0.0123323	NGRUG00000010800	Ngru	0.00880461	0.00868486	0.000119742
CFRG1641	Cfra	0.0355772	0.0294118	0.00616544	CPERKG00000001617	Cper	0.0669456	0.070756	-0.00381038	SPPG_01732	Spun	0.00732984	0.00922913	-0.00189929	BAESF_01617	Acas	0.00170068	0.00171233	-1.16485e-05	NGRUG00000010804	Ngru	0	0	0
CFRG1642	Cfra	0.17429	0.163194	0.0110958	CPERKG00000001618	Cper	0.0400115	0.0460802	-0.00606868	SPPG_01733	Spun	0.0363636	0.0371907	-0.000827059	BAESF_01618	Acas	0.00296501	0.00294291	2.21053e-05	NGRUG00000010810	Ngru	0.000160901	0.000884956	-0.000724055
CFRG1643	Cfra	0.100823	0.0991371	0.00168563	CPERKG00000001619	Cper	0.0711438	0.0698052	0.00133863	SPPG_01734	Spun	0.0329571	0.0330323	-7.51475e-05	BAESF_01619	Acas	0.00121065	0.00116414	4.65094e-05	NGRUG00000010818	Ngru	0	0.0008726	-0.0008726
CFRG1644	Cfra	0.0339099	0.0287742	0.00513566	CPERKG00000001620	Cper	0.0778733	0.0838759	-0.00600266	SPPG_01735	Spun	0.0137261	0.0146055	-0.000879373	BAESF_01620	Acas	0.0350793	0.0270175	0.0080618	NGRUG00000010822	Ngru	0.000933126	0.0015715	-0.000638377
CFRG1645	Cfra	0.124296	0.112371	0.0119249	CPERKG00000001621	Cper	0.0483825	0.0569294	-0.00854694	SPPG_01736	Spun	0.00320783	0.00170616	0.00150167	BAESF_01621	Acas	0.00787014	0.00385208	0.00401806	NGRUG00000010830	Ngru	0	0.000283849	-0.000283849
CFRG1646	Cfra	0.0349563	0.036517	-0.0015607	CPERKG00000001622	Cper	0.0524476	0.0579459	-0.00549832	SPPG_01737	Spun	0.0497382	0.0517364	-0.00199814	BAESF_01622	Acas	0.0370035	0.0295231	0.00748039	NGRUG00000010840	Ngru	0.00768298	0.00457782	0.00310515
CFRG1647	Cfra	0.0175747	0.0164954	0.00107929	CPERKG00000001623	Cper	0.090796	0.0754877	0.0153083	SPPG_01738	Spun	0.0238874	0.025431	-0.00154356	BAESF_01623	Acas	0.0296859	0.0324184	-0.00273245	NGRUG00000010848	Ngru	0	0	0
CFRG1648	Cfra	0.0268867	0.0294081	-0.00252143	CPERKG00000001624	Cper	0.0735294	0.0755789	-0.00204944	SPPG_01739	Spun	0	0.000863558	-0.000863558	BAESF_01624	Acas	0.160581	0.142271	0.0183097	NGRUG00000010854	Ngru	0.00204778	0	0.00204778
CFRG1649	Cfra	0.0178087	0.0245255	-0.00671678	CPERKG00000001625	Cper	0.101073	0.0828221	0.0182505	SPPG_01740	Spun	0.0355903	0.0329041	0.00268613	BAESF_01625	Acas	0.0655146	0.0374603	0.0280543	NGRUG00000010862	Ngru	0.00210416	0.00340798	-0.00130383
CFRG1650	Cfra	0.00995834	0.0116374	-0.00167907	CPERKG00000001626	Cper	0.0727081	0.0578346	0.0148735	SPPG_01741	Spun	0.016455	0.0125216	0.00393338	BAESF_01626	Acas	0.0611757	0.0573991	0.00377656	NGRUG00000010868	Ngru	0.000694444	0.00113766	-0.000443212
CFRG1651	Cfra	0.116615	0.137221	-0.0206066	CPERKG00000001627	Cper	0.0546034	0.0609865	-0.00638312	SPPG_01742	Spun	0.00450958	0.00402235	0.000487236	BAESF_01627	Acas	0.096691	0.0859204	0.0107706	NGRUG00000010878	Ngru	0.000381971	0	0.000381971
CFRG1652	Cfra	0.0317383	0.0262361	0.00550216	CPERKG00000001628	Cper	0.0908558	0.0919674	-0.0011116	SPPG_01743	Spun	0.0317358	0.0291832	0.00255254	BAESF_01628	Acas	0.0693391	0.0531915	0.0161476	NGRUG00000010890	Ngru	0	0	0
CFRG1653	Cfra	0.0418924	0.0378398	0.00405259	CPERKG00000001629	Cper	0.0393757	0.0430144	-0.00363867	SPPG_01744	Spun	0.0341658	0.0368479	-0.00268211	BAESF_01629	Acas	0.0183607	0.0185449	-0.00018428	NGRUG00000010897	Ngru	0	0	0
CFRG1654	Cfra	0.203771	0.210991	-0.00722032	CPERKG00000001630	Cper	0.0215811	0.0315949	-0.0100137	SPPG_01745	Spun	0.0911782	0.0890223	0.00215596	BAESF_01630	Acas	0.242129	0.235474	0.00665536	NGRUG00000010905	Ngru	0.00208333	0.000851064	0.00123227
CFRG1655	Cfra	0.0176235	0.0119847	0.00563879	CPERKG00000001631	Cper	0.0520564	0.0554156	-0.00335925	SPPG_01746	Spun	0.0462992	0.0470251	-0.00072595	BAESF_01631	Acas	0.0237573	0.0278429	-0.00408564	NGRUG00000010909	Ngru	0	0	0
CFRG1656	Cfra	0.00178465	0.00132275	0.000461901	CPERKG00000001632	Cper	0.0766445	0.0727874	0.00385711	SPPG_01748	Spun	0.0160254	0.0197476	-0.00372219	BAESF_01632	Acas	0.00023596	0.00384123	-0.00360527	NGRUG00000010913	Ngru	0	0	0
CFRG1657	Cfra	0.0134551	0.0133148	0.000140332	CPERKG00000001633	Cper	0.0424199	0.0415124	0.000907433	SPPG_01749	Spun	0.0369844	0.0318778	0.00510651	BAESF_01633	Acas	0.0741113	0.0782959	-0.00418458	NGRUG00000010917	Ngru	0	0	0
CFRG1658	Cfra	0.0268412	0.0258476	0.00099355	CPERKG00000001634	Cper	0.0271826	0.0353698	-0.00818717	SPPG_01750	Spun	0.0534933	0.0503432	0.00315002	BAESF_01634	Acas	0.0630567	0.078125	-0.0150683	NGRUG00000010921	Ngru	0.00173611	0.000336022	0.00140009
CFRG1659	Cfra	0.0267249	0.022458	0.00426685	CPERKG00000001635	Cper	0.0679427	0.0694137	-0.00147097	SPPG_01751	Spun	0.0610741	0.057971	0.00310313	BAESF_01635	Acas	0.0375915	0.0356786	0.00191298	NGRUG00000010926	Ngru	0	0.000988142	-0.000988142
CFRG1660	Cfra	0.0572677	0.0628849	-0.00561727	CPERKG00000001636	Cper	0.0893093	0.0867347	0.00257459	SPPG_01752	Spun	0.0436876	0.0394986	0.00418901	BAESF_01636	Acas	0.0648148	0.0583072	0.0065076	NGRUG00000010940	Ngru	0.00257448	0.00239316	0.000181314
CFRG1661	Cfra	0.000371333	0.00103977	-0.000668438	CPERKG00000001637	Cper	0.0923854	0.096789	-0.00440357	SPPG_01753	Spun	0.0449223	0.0514303	-0.00650802	BAESF_01637	Acas	0.0419189	0.0432432	-0.00132436	NGRUG00000010947	Ngru	0.000927214	0.0012443	-0.000317083
CFRG1662	Cfra	0.0411156	0.038961	0.00215452	CPERKG00000001638	Cper	0.0301136	0.0274262	0.0026874	SPPG_01754	Spun	0.000296384	0.000380228	-8.3844e-05	BAESF_01638	Acas	0.00191296	0.00530504	-0.00339208	NGRUG00000010952	Ngru	0.00422833	0.00103734	0.00319099
CFRG1663	Cfra	0.0256466	0.0335708	-0.0079242	CPERKG00000001639	Cper	0.0689799	0.076227	-0.0072471	SPPG_01755	Spun	0.0467307	0.047619	-0.000888349	BAESF_01639	Acas	0.0227064	0.0190031	0.00370328	NGRUG00000010958	Ngru	0	0.000224593	-0.000224593
CFRG1664_CFRG1665	Cfra	0.0153827	0.0219199	-0.00653724	CPERKG00000001640	Cper	0.0663949	0.0754438	-0.00904891	SPPG_01757	Spun	0.0557917	0.0537836	0.0020081	BAESF_01640	Acas	0.128653	0.118888	0.00976518	NGRUG00000010966	Ngru	0.00147275	0	0.00147275
CFRG1666	Cfra	0.0291624	0.0341191	-0.00495675	CPERKG00000001641	Cper	0.0908297	0.102286	-0.0114567	SPPG_01758	Spun	0.0123386	0.0156277	-0.00328902	BAESF_01641	Acas	0.011734	0.0145914	-0.00285741	NGRUG00000010970	Ngru	0.00281849	0.00436443	-0.00154594
CFRG1667	Cfra	0.043451	0.0424803	0.000970764	CPERKG00000001642	Cper	0.116131	0.108445	0.00768526	SPPG_01759	Spun	0.0219865	0.0225742	-0.000587687	BAESF_01642	Acas	0.0293439	0.0205279	0.00881602	NGRUG00000010978	Ngru	0.0020429	0.00276855	-0.000725648
CFRG1668	Cfra	0.0201922	0.0184138	0.00177841	CPERKG00000001643	Cper	0.0781609	0.0900901	-0.0119292	SPPG_01760	Spun	0.0580552	0.0581145	-5.93547e-05	BAESF_01643	Acas	0.0434138	0.0380952	0.00531857	NGRUG00000010984	Ngru	0.000470146	0	0.000470146
[truncated: 15,688 more rows]

## Sheet: 3D
Differentyally expressed and methylated genes
[truncated: 6 more rows]
