# Supplementary material for: Adenine DNA methylation associated with transcriptionally permissive chromatin is widespread across eukaryotes
Source: Nat Genet. 2025 Nov 18;57(12):3126–36. doi: 10.1038/s41588-025-02409-6 (PMC12695648; doi:10.1038/s41588-025-02409-6)
Supplement: Supplementary file 7 — Phylogenetic tree of AMT-A70 family in Nexus format. [file 41588_2025_2409_MOESM7_ESM.zip]

Archive with 2 entries (2 files):
- MT-A70_subset_phylogeny.tree
- __MACOSX/._MT-A70_subset_phylogeny.tree
