# Supplementary material for: Adenine DNA methylation associated with transcriptionally permissive chromatin is widespread across eukaryotes
Source: Nat Genet. 2025 Nov 18;57(12):3126–36. doi: 10.1038/s41588-025-02409-6 (PMC12695648; doi:10.1038/s41588-025-02409-6)
Supplement: Supplementary file 7 — Phylogenetic tree of AMT-A70 family in Nexus format. [file 41588_2025_2409_MOESM7_ESM.zip › MT-A70_subset_phylogeny.tree]

(ASG_Lokiarchaeota_TFG19278.1:0.2218044004,ASG_Lokiarchaeota_MBN2155549.1:0.2393479882,(uncultured_BCV01680.1:0.4833733987,(((((medusavirus_.fna|AP018495.1_76:0.8563377117,(((((Pseudooceanicola_WP_273280918.1:0.9181501072,((((((Alim_140132:0.2115790726,((((Spun_SPPG_00725:0.2851428788,Ttra_AMSG_05730:0.1846667902)86.8/98:0.0839623817,Acas_BAESF_15425.mRNA.1:0.1987441204)71.7/94:0.0864290034,Crei_Cre06.g288100.t1.2:0.2962881895)44.6/65:0.0420255987,Cfra_5950T1:0.3806402426)19.3/45:0.0463283924)63.4/65:0.0738223070,Tther_AMT1_EAR84411.3:0.3451457816)95.8/100:0.2253022911,((Tvag_XP_001580474:0.0886786634,Tvag_XP_001579626:0.0612635425)99.1/100:0.3111221670,(Tvag_XP_001325789:0.6906450446,Tvag_XP_001299862:0.2121308190)98.4/100:0.3530738277)99.6/100:0.3908352197)92.8/98:0.1737217490,(((Tther_AMT2_EAR99108.2:0.2106079061,Tther_AMT5_EAR99483.3:1.2332138107)86.3/97:0.2153483195,(Acas_BAESF_04852.mRNA.1:0.2643160959,Ttra_AMSG_07188:0.5547539728)49/76:0.0990403820)99.8/100:0.3886347943,((ASG_MCP8720213.1:0.5162912791,(((Atha_AT4G10760:0.1717766380,Crei_Cre06.g295600.t1.2:0.1994306855)65.6/89:0.0941227884,Hsap_ENSG00000165819_METTL3:0.2271299874)71.8/88:0.0588296071,Spun_SPPG_03319:0.2369489320)70.2/86:0.0391187669)98/100:0.2756977470,((Hsap_ENSG00000145388_METTL14:0.3921829241,Spun_SPPG_06562:0.4287079748)26.7/94:0.0225825276,(Atha_AT4G09980:0.2171339047,Crei_Cre01.g050600.t1.1:0.3621657922)70.9/93:0.0924874845)100/100:0.9623682353)95.6/99:0.2813595134)54.4/78:0.1110408452)88.7/96:0.2393947125,(((Cfra_2329T1:0.9347307533,Ttra_AMSG_10222:1.0715520800)82.6/59:0.1262250186,(Spun_SPPG_05756:0.6179071953,(Acas_BAESF_07975.mRNA.1:0.4142757049,((Acas_BAESF_02539.mRNA.1:0.0000010000,Acas_BAESF_02557.mRNA.1:0.0000010000)100/100:0.5213549562,(Tther_AMT6_EAR90090.2:0.5883926914,Tther_AMT7_EAS04360.2:0.4380692251)99.9/100:0.8320292508)76/77:0.0987951927)60.3/66:0.1458099672)82.5/54:0.0813672490)83/79:0.1458287918,Crei_Cre10.g452300.t1.2:1.1224340860)99.7/100:0.8849827421)89.8/99:0.3348697284,(Atha_AT1G19340:0.7547341783,(Hsap_ENSG00000101574_METTL4:0.5500098646,(Cfra_5859T1:0.6295388990,Spun_SPPG_04738:0.7165901534)69.4/97:0.1815024888)91.9/100:0.3712843114)100/100:1.0560514040)80.4/86:0.1548933419)46.9/56:0.0465913646,Nitrosopumilaceae_TRZ69880.1:0.8331873787)88.5/57:0.1796689221,(((((ASG_Heimdallarchaeota_MCK5341796.1:0.2237512410,(Bradyrhizobium_WP_212504251.1:0.0852061852,Afipia_WP_040298405.1:0.0642855242)98.9/100:0.1750620679)45.7/91:0.0376584751,Desulfuromonas_MCK9172858.1:0.2181947848)96.3/98:0.1225106787,(((Actinomycetia_NPV60451.1:0.0547997841,Actinomycetia_MBC7230435.1:0.0417457245)99.2/100:0.2077403390,Pirellulales_NUQ60958.1:0.2994710792)68.8/75:0.0741347229,(Pirellulales_MBN2577990.1:0.3246584417,Anaerolineaceae_NMC83861.1:0.3067255446)88.7/85:0.0750206699)0/36:0.0000022343)92.2/96:0.2311751094,(Mycobacteroides_MBN7310359.1:0.1330774874,Mycobacteroides_WP_100485838.1:0.0787420547)99.8/100:0.4549059883)98.1/100:0.3553291250,(Nocardia_WP_233018928.1:0.4348970263,Lachnospiraceae_MBR3279246.1:0.6671540510)98.8/100:0.4120685111)88.5/96:0.2162526448)55.7/42:0.1064374234,(((Acaryochloris_WP_212666582.1:0.7244721646,Ensifer_WP_077960776.1:0.6546649426)68.8/98:0.1452639438,Anabaena_WP_190479582.1:0.7035840217)91.3/99:0.2357056383,ASG_Lokiarchaeia_HEY0090117.1:1.4821908604)91.7/83:0.2008091088)82.6/47:0.0958537826,FeldmanniaVirus:2.4540375349)0/37:0.0148275080)76.9/66:0.0628428792,(Alteromonadaceae_MAL99434.1:0.2628758465,((Paracoccus_WCR01664.1:0.1691193055,(Paracoccus_MTH61418.1:0.1529933534,Paracoccus_WP_191569285.1:0.2166499915)86.9/99:0.0808991105)97.8/100:0.1596368054,(Aurantimonas_WP_228241049.1:0.1170118660,((Agrobacterium_WP_099087231.1:0.2534602704,Rhizobium_WP_016734132.1:0.1309153169)77.1/98:0.1076721279,Mesorhizobium_RWG12250.1:0.4512604486)90.3/97:0.1159037154)99/100:0.2238281366)68.9/94:0.0354982451)99.9/100:0.3804850309)72.4/90:0.0616105085,Alicyclobacillus_WP_206923009.1:0.4828309183)69.3/92:0.1104987692,Sphingomonas_WP_010184758.1:0.7688436726)54.6/97:0.1976107855,(Bacteroidales_MBQ6689457.1:0.2859402755,Clostridia_MBQ3124554.1:0.4038050989)93/100:0.2397520695)99.8/100:0.5337331245)99.3/100:0.4498356421);
