# Supplementary material for: Adenine DNA methylation associated with transcriptionally permissive chromatin is widespread across eukaryotes
Source: Nat Genet. 2025 Nov 18;57(12):3126–36. doi: 10.1038/s41588-025-02409-6 (PMC12695648; doi:10.1038/s41588-025-02409-6)
Supplement: Supplementary file 8 — Raw values for Extended Data Fig. 2a. [file 41588_2025_2409_MOESM8_ESM.xlsx]

## Sheet: Extended 2A
Species	Pearson correlation
Cfra	0.689045
Aapp	0.611953
Awhi	0.415054
Cper	0.537106
Clim	0.497983
Spun	0.637842
Acas	0.49
Ddis	-0.00154273
Crei	0.660224
Cvar	0.449146
Otau	0.57714
Mpus	0.458734
Cpar	0.00207171
Ptri	0.00352677
Alim	0.488779
Ngru	0.623355
Nfow	0.748425
Tvag	0.743707
