# Supplementary material for: Adenine DNA methylation associated with transcriptionally permissive chromatin is widespread across eukaryotes
Source: Nat Genet. 2025 Nov 18;57(12):3126–36. doi: 10.1038/s41588-025-02409-6 (PMC12695648; doi:10.1038/s41588-025-02409-6)
Supplement: Supplementary file 9 — Raw values for Extended Data Fig. 3a,b. [file 41588_2025_2409_MOESM9_ESM.xlsx]

## Sheet: Extended 3A
Cfra				Aapp				Awhi				Cper				Clim				Spun				Acas				Crei				Cvar				Otau				Mpus				Alim				Ngru
Gene	TPM	mApT Fraction	Decile 6mAT Fraction	Gene	TPM	mApT Fraction	Decile 6mAT Fraction	Gene	TPM	mApT Fraction	Decile 6mAT Fraction	Gene	TPM	mApT Fraction	Decile 6mAT Fraction	Gene	TPM	mApT Fraction	Decile 6mAT Fraction	Gene	TPM	mApT Fraction	Decile 6mAT Fraction	Gene	TPM	mApT Fraction	Decile 6mAT Fraction	Gene	TPM	mApT Fraction	Decile 6mAT Fraction	Gene	TPM	mApT Fraction	Decile 6mAT Fraction	Gene	TPM	mApT Fraction	Decile 6mAT Fraction	Gene	TPM	mApT Fraction	Decile 6mAT Fraction	Gene	TPM	mApT Fraction	Decile 6mAT Fraction	Gene	TPM
CFRG8608	1.1485	0.112729	10	APARG00000000001	0	0	1	AWHISG00000000012	2.64698	0	1	CPERKG00000000001	0	0	1	Clim_evmTU1s1	83.2951	0.0115973	3	SPPG_00001	0	0.00169082	2	BAESF_00001	23.8441	0.198238	10	CHLRE_01g000017v5	6.57598	0.00655022	7	CHLNCDRAFT_136272	5.78553	0.0125	10	OT_ostta01g00010	38.9832	0.0319094	10	MICPUCDRAFT_9841	12.0345	0	1	gene_1	2006.1	0	1	NGRUG00000043218	0.005019
CFRG8610	37.6141	0.0598852	8	APARG00000000002	0	0	1	AWHISG00000000013	0	0	1	CPERKG00000000002	0.438441	0.0173567	2	Clim_evmTU2s1	355.025	0.0188383	6	SPPG_00002	0.150935	0.000686931	1	BAESF_00002	17.0464	0	1	CHLRE_01g000150v5	6.48517	0.0155885	9	CHLNCDRAFT_28874	27.2175	0	1	OT_ostta01g00020	22.136	0.00839801	7	MICPUCDRAFT_43752	13.7136	0.046875	8	gene_2	16.6205	0.0393343	10	NGRUG00000043222	0.223568
CFRG8606	21.1109	0.0423124	6	APARG00000000004	0	0	1	AWHISG00000000027	0	0	1	CPERKG00000000003	17.3515	0.0179923	2	Clim_evmTU3s1	57.5026	0.0202247	6	SPPG_00003	0	0.00250391	2	BAESF_00003	6.63386	0	1	CHLRE_01g000300v5	192.832	0.00104493	3	CHLNCDRAFT_137531	109.29	0	1	OT_ostta01g00030	17.1413	0.00343365	5	MICPUCDRAFT_43753	47.6035	0.00775194	4	gene_3	102.753	0.000531067	6	NGRUG00000043228	0.376383
CFRG8613	18.7346	0.0143656	3	APARG00000000005	0	0	1	AWHISG00000000029	17.1698	0.00416588	6	CPERKG00000000004	40.7961	0.0595732	6	Clim_evmTU4s1	5.56221	0.0361318	9	SPPG_00004	0	0.00179625	2	BAESF_00004	4.37285	0.000679348	2	CHLRE_01g000350v5	170.181	0.0113208	8	CHLNCDRAFT_135122	1.31519	0.00125313	8	OT_ostta01g00040	78.2958	0.0206648	9	MICPUCDRAFT_55844	1.92333	0	1	gene_4	0.317545	0	1	NGRUG00000043232	317.921
CFRG8612	17.8062	0.0145728	3	APARG00000000008	0	0	1	AWHISG00000000031	0.354262	0	1	CPERKG00000000005	226.441	0.045786	4	Clim_evmTU6s1	15.3693	0.0033389	1	SPPG_00005	0.538234	0.00104712	2	BAESF_00005	1.719	0	1	CHLRE_01g000400v5	3.62911	0.00189155	3	CHLNCDRAFT_15594	37.6034	0	1	OT_ostta01g00050	24.8832	0.00630844	6	MICPUCDRAFT_55846	46.0945	0.0568182	8	gene_5	0.146987	7.51484e-05	5	NGRUG00000043240	0.533306
CFRG8619	123.716	0.0250696	4	APARG00000000011	35.8679	0.0437038	8	AWHISG00000000032	0.177394	0	1	CPERKG00000000006	13.2629	0.0952099	9	Clim_evmTU10s1	2.53533	0	1	SPPG_00006	7.79077	0.00134336	2	BAESF_00006	2.37308	0	1	CHLRE_01g000450v5	10.4644	0.0105442	8	CHLNCDRAFT_52953	0	0	1	OT_ostta01g00060	59.2196	0.00257069	4	MICPUCDRAFT_54821	26.9727	0.100239	10	gene_6	0.370168	0.000253421	5	NGRUG00000043244	1.34473
CFRG8611	35.9623	0.109177	10	APARG00000000013	0.903863	0	1	AWHISG00000000036	0	0.00132528	5	CPERKG00000000007	69.1337	0.0319849	3	Clim_evmTU11s1	6.45795	0	1	SPPG_08809	3.89402	0.000575043	1	BAESF_00007	2.45121	0.000686342	2	CHLRE_01g001250v5	1.04849	0.0193015	10	CHLNCDRAFT_135382	1004.81	0	1	OT_ostta01g00070	172.145	0.0010087	3	MICPUCDRAFT_66010	94.2648	0.0754717	9	gene_7	255.437	0.00504371	8	NAEGRDRAFT_65126	0
CFRG8605	57.8616	0.0278594	5	APARG00000000014	0	0	1	AWHISG00000000037	140.939	0.0132212	8	CPERKG00000000008	38.5975	0.146037	10	Clim_evmTU12s1	1.86875	0.00529101	1	SPPG_00010	0.289979	0.0026993	3	BAESF_00008	0.308044	0.000476872	2	CHLRE_01g001501v5	1.82193	0	1	CHLNCDRAFT_135184	19.2679	0.0182482	10	OT_ostta01g00080	26.0234	0.0364697	10	MICPUCDRAFT_54822	128.744	0.107865	10	gene_8	4.83919	0.000958222	7	NGRUG00000043248	11.7984
CFRG8615	1.11127	0.00148104	1	APARG00000000016	0.404791	0	1	AWHISG00000000040	4.42308	0.00182188	5	CPERKG00000000009	203.283	0.0901134	8	Clim_evmTU14s1	4.94868	0.031477	8	SPPG_00011	0.126368	0.00133824	2	BAESF_00009	3.15106	0.0202998	5	CHLRE_01g001750v5	49.0524	0.000342114	2	CHLNCDRAFT_135226	88.4177	0	1	OT_ostta01g00090	388.666	0.00461867	5	MICPUCDRAFT_54823	32.677	0	1	gene_9	57.0017	0	1	NGRUG00000043254	2.95629
CFRG8618	5.70278	0.00689847	2	APARG00000000017	0.169807	0	1	AWHISG00000000041	0.451905	0	1	CPERKG00000000010	138.911	0.0979544	9	Clim_evmTU17s1	377.23	0.00961538	3	SPPG_00012	0.36919	0	1	BAESF_00010	1.97497	0	1	CHLRE_01g001800v5	5.96668	0.000718262	2	CHLNCDRAFT_135230	18.9027	0.0114286	10	OT_ostta01g00100	19.8463	0.00147044	3	MICPUCDRAFT_54824	4.1285	0.039039	7	gene_10	24.8223	0	1	NGRUG00000043258	3.08395
CFRG8609	26.5898	0.0277484	5	APARG00000000019	0	0	1	AWHISG00000000003	632.121	0.0101857	8	CPERKG00000000011	125.656	0.0507638	5	Clim_evmTU18s1	30.5208	0.0300518	8	SPPG_00013	404.9	0.00101471	1	BAESF_00012	13.7133	0.13866	10	CHLRE_01g002500v5	440.021	0.0182025	10	CHLNCDRAFT_135153	35.1337	0	1	OT_ostta01g00110	11.0517	0.0416991	10	MICPUCDRAFT_54826	43.3528	0.109969	10	gene_11	3.88487	0.0323786	10	NGRUG00000043264	0.002466
CFRG8607	16.9466	0.0235243	4	APARG00000000021	0.001507	0	1	AWHISG00000000111	43.9717	0.00147134	5	CPERKG00000000012	72.6502	0.0664313	6	Clim_evmTU20s1	1131.18	0.0153846	5	SPPG_00014	2.86668	0.00182815	2	BAESF_00013	1.81141	0	1	CHLRE_01g002550v5	6.35508	0.00547809	6	CHLNCDRAFT_135201	5.10189	0.00189394	9	OT_ostta01g00120	37.2878	0.000140509	1	MICPUCDRAFT_54827	31.5927	0.0481728	8	gene_12	0	0	1	NGRUG00000043268	5.01487
CFRG8616	0.145248	0.000448632	1	APARG00000000022	0.489955	0.0965406	9	AWHISG00000000112	28.5605	0.00704475	7	CPERKG00000000013	69.6231	0.0603414	6	Clim_evmTU1s2	74.248	0.0170455	5	SPPG_00015	38.8765	0.00261438	2	BAESF_00017	1.17195	0.00138504	3	CHLRE_01g002600v5	0.150937	0.00131579	3	CHLNCDRAFT_135219	0	0	1	OT_ostta01g00130	50.3873	0.00253131	4	MICPUCDRAFT_54828	1.84153	0.0065703	3	gene_13	14.0891	0.000837521	6	NGRUG00000043272	1.86081
CFRG8617	0.291468	0.00198241	1	APARG00000000023	0.058838	0	1	AWHISG00000000113	0.191892	0.0337853	10	Nk52_evmTU32s2209	18.6456	0.0835073	8	Clim_evmTU3s2	4.75891	0.00846501	2	SPPG_00016	400.028	0.0664452	9	BAESF_00018	0.523896	0.00704225	4	CHLRE_01g002650v5	0	0.00627615	6	CHLNCDRAFT_52968	6.50947	0.00135318	8	OT_ostta01g00140	172.012	0.018225	9	MICPUCDRAFT_54829	12.6691	0.0611111	9	gene_14	233.199	0.000484144	6	NGRUG00000043276	13.0814
CFRG8614	441.184	0.00160043	1	APARG00000000027	20.0403	0.012496	6	AWHISG00000000114	0	0.000469043	4	CPERKG00000000014	58.8869	0.0431274	4	Clim_evmTU4s2	69.2109	0.00945254	3	SPPG_00017	46.4762	0.0220077	5	BAESF_00019	3.61762	0	1	CHLRE_01g002700v5	2.11413	0.00123229	3	CHLNCDRAFT_135331	11.9212	0	1	OT_ostta01g00150	9.49487	0.0034298	5	MICPUCDRAFT_54830	80.1872	0.0411639	7	gene_15	1.73667	0.00441084	8	NGRUG00000043281	165.175
CFRG2652	55.0293	0.0609347	8	APARG00000000028	0.47459	0.110446	9	AWHISG00000000046	0	0	1	CPERKG00000000015	323.624	0.0211455	2	Clim_evmTU9s2	711.504	0.0108192	3	SPPG_00018	4.46803	0.0779221	9	BAESF_00020	1.19493	0.000170213	2	CHLRE_01g002750v5	1.2392	0	1	CHLNCDRAFT_24556	121.914	0	1	OT_ostta01g00160	37.1809	0.00756579	7	MICPUCDRAFT_54831	8.13301	0.0357143	7	gene_16	34.519	0.00628166	9	NGRUG00000043291	24.9403
CFRG2430	264.002	0.0679325	8	APARG00000000029	25.7396	0.0466935	8	AWHISG00000000053	1.18732	0.000878735	5	CPERKG00000000016	59.3037	0.0507942	5	Clim_evmTU10s2	19.9432	0.00796813	2	SPPG_00019	9.3417	0.000278087	1	BAESF_00021	0.4546	0.000146908	2	CHLRE_01g002787v5	0	0.00391569	5	CHLNCDRAFT_135083	0	0	1	OT_ostta01g00170	2.32304	0.0285714	9	MICPUCDRAFT_66016	28.9592	0	1	gene_17	13.0172	0.00143184	7	NGRUG00000043297	0.02606
CFRG2379	2.10965	0.0934256	9	APARG00000000030	12.1377	0.0532385	8	AWHISG00000000055	28.8731	0.000392773	4	CPERKG00000000017	21.8853	0.0758647	7	Clim_evmTU12s2	0.115779	0	1	SPPG_08810	11.5907	0.123288	10	BAESF_00022	81.0421	0.0108203	4	CHLRE_01g003475v5	0.166512	0.000661376	2	CHLNCDRAFT_58195	23.7299	0	1	OT_ostta01g00180	42.6941	0.0126002	8	MICPUCDRAFT_54834	9.61636	0.0255682	6	gene_18	64.5756	0.00708681	9	NGRUG00000043301	7.0481
CFRG2695	29.5337	0.0913451	9	APARG00000000031	19.3512	0.0429395	8	AWHISG00000000056	0.060497	0	1	CPERKG00000000018	7.95118	0.0327537	3	Clim_evmTU20s2	148.578	0.00692042	2	SPPG_00020	20.1877	0.0141621	4	BAESF_00023	10.1725	0.00637708	4	CHLRE_01g003487v5	7.11049	0.00549451	6	CHLNCDRAFT_13697	28.1554	0	1	OT_ostta01g00190	42.4106	0.00229231	4	MICPUCDRAFT_23883	30.0446	0.0693878	9	gene_19	1.20249	0.000882613	6	NGRUG00000043317	47.1477
CFRG2240	34.042	0.0287395	5	APARG00000000032	0.748935	0	1	AWHISG00000000057	0.077302	0	1	CPERKG00000000019	6.4109	0.041208	4	Clim_evmTU22s2	635.847	0.0286344	8	SPPG_00021	45.3662	0.0742129	9	BAESF_00024	96.3838	0.0132335	4	CHLRE_01g003950v5	1.20815	0.00248531	4	CHLNCDRAFT_135213	0	0	1	OT_ostta01g00200	20.0378	0.00127443	3	MICPUCDRAFT_70789	27.2733	0.0260586	6	gene_20	0	0.000882613	6	NGRUG00000043321	32.5441
CFRG2253	39.7789	0.0420585	6	APARG00000000034	0.297145	0	1	AWHISG00000000058	0.064448	0	1	CPERKG00000000020	127.142	0.0896226	8	Clim_evmTU31s2	73.6972	0.045738	10	SPPG_00022	12.9435	0.0124706	4	BAESF_00025	136.607	0.117007	9	CHLRE_01g004000v5	24.0183	0.00753769	7	CHLNCDRAFT_24590	175.348	0.0135593	10	OT_ostta01g00210	26.0651	0	1	MICPUCDRAFT_54837	12.0043	0.108456	10	gene_21	10.798	0	1	NAEGRDRAFT_65111	1.01233
CFRG2545	55.5513	0.18894	10	APARG00000000035	209.397	0.000461766	4	AWHISG00000000063	29.5158	0.0124869	8	CPERKG00000000021	39.0383	0.055949	5	Clim_evmTU32s2	87.0213	0.0191257	6	SPPG_08811	33.7448	0.000956938	1	BAESF_00026	207.86	0.111326	9	CHLRE_01g004050v5	0	0.0233918	10	CHLNCDRAFT_17589	10.1271	0	1	OT_ostta01g00220	49.9255	0.0193322	9	MICPUCDRAFT_54838	7.73278	0.0437956	8	gene_22	18.7175	0	1	NGRUG00000043327	1.46204
CFRG2239	11.5818	0.0236736	4	APARG00000000036	31.7229	0.0263963	7	AWHISG00000000065	5.14647	0.0372175	10	CPERKG00000000022	19.424	0.026668	2	Clim_evmTU33s2	40.6428	0.0360825	9	SPPG_08812	14.5511	0.109264	10	BAESF_00027	9.69225	0.0110199	4	CHLRE_01g004124v5	6.30979	0.00635713	6	CHLNCDRAFT_58128	3.94508	0	1	OT_ostta01g00230	40.9279	0	1	MICPUCDRAFT_70791	145.481	0.042885	8	gene_23	15.4744	0.0124042	10	NGRUG00000043333	18.9032
CFRG2500	6.73678	0.152262	10	APARG00000000037	5.81555	0.00795102	5	AWHISG00000000067	0.41677	0.00202566	5	CPERKG00000000023	18.7528	0.0286316	3	Clim_evmTU34s2	128.792	0.0393701	9	SPPG_00024	115.181	0.0305308	6	BAESF_00028	15.4217	0.00549964	4	CHLRE_01g004300v5	256.795	0.0131579	9	CHLNCDRAFT_135155	2.57384	0	1	OT_ostta01g00240	13.3108	0.0173622	9	MICPUCDRAFT_54840	81.6775	0.0641822	9	gene_24	19.9532	0	1	NGRUG00000043340	32.7568
CFRG2237	2.35817	0.139344	10	APARG00000000038	12.5941	0.0104785	5	AWHISG00000000068	0	0	1	CPERKG00000000024	43.2856	0.063912	6	Clim_evmTU35s2	43.3757	0.0349206	9	SPPG_00025	62.7638	0.0583971	8	BAESF_00029	40.8415	0.0555132	7	CHLRE_01g004350v5	23.8091	0.002997	4	CHLNCDRAFT_135321	1.4854	0	1	OT_ostta01g00250	28.8502	0.00160299	3	MICPUCDRAFT_70793	75.1126	0.0551839	8	gene_25	4.22859	0	1	NGRUG00000043348	13.7885
CFRG2335	13.3898	0.0157338	3	APARG00000000039	9.81746	0.0135263	6	AWHISG00000000075	0	0.000106287	3	CPERKG00000000025	25.7415	0.066649	7	Clim_evmTU2s3	24.9013	0.0395604	9	SPPG_08813	4.04594	0.00343053	3	BAESF_00030	28.6519	0.000750751	2	CHLRE_01g004400v5	6.1446	0.0107066	8	CHLNCDRAFT_8428	35.8197	0	1	OT_ostta01g00260	0.344781	0.000879086	3	MICPUCDRAFT_70792	0	0.0360656	7	gene_26	52.804	0	1	NGRUG00000043354	61.9922
CFRG2299	75.2824	0.0132776	3	APARG00000000040	392.61	0.0111907	6	AWHISG00000000083	75.2314	0	1	CPERKG00000000026	13.2539	0.0885431	8	Clim_evmTU3s3	14.7385	0.0285714	8	SPPG_00026	0.66088	0.00118624	2	BAESF_00031	5.16533	0.00553578	4	CHLRE_01g004450v5	133.74	0.0222898	10	CHLNCDRAFT_58176	47.9111	0.004995	9	OT_ostta01g00270	483.187	0.000399202	2	MICPUCDRAFT_54843	25.1034	0.0902256	10	gene_27	0.746149	0.000115234	5	NGRUG00000043360	0.389716
CFRG2289	28.3951	0.0418527	6	APARG00000000041	7.87076	0.0141542	6	AWHISG00000000084	0.109618	0	1	CPERKG00000000027	364.808	0.142211	10	Clim_evmTU5s3	288.154	0.0243902	7	SPPG_00027	23.4894	0.0411433	7	BAESF_00032	28.4434	0.0257856	6	CHLRE_01g004600v5	4.55766	0.00476515	6	CHLNCDRAFT_135161	0	0	1	OT_ostta01g00280	55.798	0.000715234	2	MICPUCDRAFT_66025	2.71509	0.12766	10	gene_28	31.4172	0.0116279	9	NGRUG00000043364	13.6673
CFRG2610	169.163	0.0326106	5	APARG00000000042	8.12214	0.0874647	9	AWHISG00000000085	0.309167	0	1	CPERKG00000000028	82.6909	0.0875095	8	Clim_evmTU6s3	33.0061	0.0110024	3	SPPG_00028	6.97201	0.0474669	7	BAESF_00033	28.5342	0.259595	10	CHLRE_01g004700v5	7.31716	0.0171674	9	CHLNCDRAFT_24615	0	0	1	OT_ostta01g00290	40.2898	0.0549242	10	MICPUCDRAFT_54846	2.4933	0	1	gene_29	1.92185	0	1	NGRUG00000043370	2.67249
CFRG2300	86.1812	0.00955059	2	APARG00000000043	42.3124	0.120984	10	AWHISG00000000093	9.79115	0.0035458	6	CPERKG00000000029	39.7003	0.0356736	3	Clim_evmTU7s3	30.2418	0.00969529	3	SPPG_00029	78.6966	0.047527	7	BAESF_00034	11.4549	0.034318	6	CHLRE_01g004750v5	0.681322	0.0232328	10	CHLNCDRAFT_135225	79.9456	0	1	OT_ostta01g00300	38.3562	0.00889497	7	MICPUCDRAFT_54848	10.7343	0.0657277	9	gene_30	93.9954	0.0211141	10	NGRUG00000043374	6.08709
CFRG2302	39.547	0.110199	10	APARG00000000044	15.5632	0.232095	10	AWHISG00000000097	17.5171	0.00119911	5	CPERKG00000000030	113.66	0.08568	8	Clim_evmTU8s3	55.3504	0.0546875	10	SPPG_00030	40.396	0.00167729	2	BAESF_00035	19.0174	0.0921032	9	CHLRE_01g004850v5	1.32529	0.00407539	5	CHLNCDRAFT_135126	0	0	1	OT_ostta01g00310	34.5592	0.0106619	8	MICPUCDRAFT_54850	14.0471	0.0784771	9	gene_31	13.7825	0	1	NGRUG00000043378	210.745
CFRG2470	9.30987	0.0752582	8	APARG00000000045	14.6789	0.0306381	7	AWHISG00000000102	10.1167	0	1	CPERKG00000000031	27.5016	0.0607339	6	Clim_evmTU11s3	20.2176	0.0151899	5	SPPG_00031	14.5518	0.00125381	2	BAESF_00036	7.03063	0.0490593	7	CHLRE_01g004900v5	9.81206	0.010917	8	CHLNCDRAFT_10179	31.0443	0	1	OT_ostta01g00320	19.1583	0.00126133	3	MICPUCDRAFT_54851	36.1365	0.0902141	10	gene_32	32.6071	0	1	NGRUG00000043390	10.3373
CFRG2639	8.52212	0.0331638	5	APARG00000000046	0.063116	0.0560955	8	AWHISG00000000106	0	0	1	CPERKG00000000032	32.7259	0.0298068	3	Clim_evmTU12s3	50.4951	0.015873	5	SPPG_00032	21.8746	0.0121651	3	BAESF_00037	59.7105	0.0460885	7	CHLRE_01g004926v5	0.905271	0	1	CHLNCDRAFT_13257	0	0	1	OT_ostta01g00330	226.54	0	1	MICPUCDRAFT_54852	13.1506	0.0778032	9	gene_33	7.52466	0.000421941	6	NGRUG00000043394	6.36084
CFRG2434	241.081	0.0711797	8	APARG00000000047	0.304657	0.036036	8	AWHISG00000000107	0	7.11997e-05	3	CPERKG00000000033	46.368	0.0839209	8	Clim_evmTU13s3	50.3475	0.0309278	8	SPPG_00033	5.46402	0.000311721	1	BAESF_00038	55.0944	0.1663	10	CHLRE_01g005050v5	165.649	0.0126219	9	CHLNCDRAFT_135218	7.20194	0	1	OT_ostta01g00340	8.68863	0.0160428	8	MICPUCDRAFT_54854	110.972	0.0733297	9	gene_34	24.5907	0.0147275	10	NGRUG00000043398	7.24696
CFRG2641	2.53513	0.0446762	7	APARG00000000050	1.08816	0.0192193	6	AWHISG00000000108	0.276033	0.0034965	6	CPERKG00000000034	81.4055	0.0786687	8	Clim_evmTU14s3	141.762	0.030888	8	SPPG_00034	14.8873	0.0457457	7	BAESF_00039	9.88441	0.041543	7	CHLRE_01g005250v5	0	0	1	CHLNCDRAFT_58129	5.41627	0	1	OT_ostta01g00350	103.088	0.00166216	3	MICPUCDRAFT_54855	0.664655	0.0174672	5	gene_35	10.5825	0	1	NGRUG00000043402	80.1466
CFRG2678	44.498	0.0654418	8	APARG00000000051	1.67793	0.0127877	6	AWHISG00000000109	0.217912	0.000884956	5	CPERKG00000000035	0.658986	0.064049	6	Clim_evmTU15s3	39.5078	0.020649	6	SPPG_00035	31.6223	0.0301291	6	BAESF_00040	1.00664	0.00110619	2	CHLRE_01g005300v5	0	0.000441306	2	CHLNCDRAFT_31604	50.3682	0	1	OT_ostta01g00360	5.83348	0	1	MICPUCDRAFT_54856	27.5615	0.034375	7	gene_36	7.06405	0.00409836	8	NGRUG00000043406	0.07554
CFRG2637	0.91421	0.00143292	1	APARG00000000052	24.7164	0.023064	7	AWHISG00000000116	0.566398	0.000945548	5	CPERKG00000000036	10.7162	0.0493264	5	Clim_evmTU16s3	28.1859	0.0176678	5	SPPG_00036	31.8921	0.0498777	8	BAESF_00041	38.4179	0.017757	5	CHLRE_01g005350v5	0	0	1	CHLNCDRAFT_52903	29.9292	0	1	OT_ostta01g00370	77.9438	0.00204082	4	MICPUCDRAFT_54857	0.409403	0.0225564	6	gene_37	9.76426	0	1	NGRUG00000043410	3.7685
CFRG2286	91.1699	0.0907882	9	APARG00000000053	0	0.162387	10	AWHISG00000000118	6.01873	0.039499	10	CPERKG00000000037	13.4559	0.0505251	5	Clim_evmTU18s3	37.5355	0.0268041	8	SPPG_00037	16.3546	0.0517159	8	BAESF_00042	107.145	0.0818015	8	CHLRE_01g005701v5	1.67657	0.017796	10	CHLNCDRAFT_135402	26.8902	0	1	OT_ostta01g00380	40.1394	0.00018162	1	MICPUCDRAFT_54858	23.3242	0.049142	8	gene_38	7.95169	0.008	9	NGRUG00000043416	1.96256
CFRG2270	106.789	0.0383798	6	APARG00000000057	10.088	0.0578919	9	AWHISG00000000121	52.2199	0.0117954	8	CPERKG00000000038	143.907	0.126459	10	Clim_evmTU21s3	62.4081	0.00995733	3	SPPG_00038	11.1881	0.000555967	1	BAESF_00043	259.682	0.198637	10	CHLRE_01g005750v5	0.078978	0.00289687	4	CHLNCDRAFT_31571	122.69	0	1	OT_ostta01g00390	10.7928	0	1	MICPUCDRAFT_66029	244.837	0.0602219	9	gene_39	9.55222	0.000155424	5	NGRUG00000043420	0
CFRG2694	46.4056	0.0746509	8	APARG00000000059	0.255149	0.247076	10	AWHISG00000000122	4.60317	0.0403914	10	CPERKG00000000039	11.3037	0.0277156	3	Clim_evmTU22s3	135.48	0.0103286	3	SPPG_00039	37.1436	0.0251572	5	BAESF_00044	28.9224	0.0759289	8	CHLRE_01g005813v5	6.22196	0.00917176	8	CHLNCDRAFT_24463	110.928	0	1	OT_ostta01g00400	86.8323	0.00324124	5	MICPUCDRAFT_54862	11.1062	0.0786164	9	gene_40	26.9311	0.000141503	5	NGRUG00000043424	3.09281
CFRG2424	36.5519	0.161379	10	APARG00000000060	1.26744	0.245725	10	AWHISG00000000123	11.7139	0.00180306	5	CPERKG00000000040	48.4505	0.0545145	5	Clim_evmTU23s3	48.0746	0.0109819	3	SPPG_08814	38.0344	0.100567	10	BAESF_00045	1.84598	0.0244828	5	CHLRE_01g005850v5	166.662	0.00441919	5	CHLNCDRAFT_135265	18.2455	0	1	OT_ostta01g00410	28.1051	0.00465839	5	MICPUCDRAFT_54863	2.07983	0.0755814	9	gene_41	307.235	0.00657414	9	NAEGRDRAFT_47475	0.027456
CFRG2529	58.7661	0.0207066	4	APARG00000000062	83.6457	0.00909057	5	AWHISG00000000125	46.6957	0.00840189	8	CPERKG00000000041	851.136	0.0895355	8	Clim_evmTU26s3	64.2927	0.0153453	5	SPPG_00040	17.9743	0.0342732	6	BAESF_00046	3.01963	0	1	CHLRE_01g005900v5	3.53498	0.0106316	8	CHLNCDRAFT_135156	0	0	1	OT_ostta01g00420	11.1508	0.00302267	5	MICPUCDRAFT_54864	8.57647	0.0479705	8	gene_42	98.9505	0	1	NGRUG00000043430	16.6026
CFRG2295	24.3539	0.00441098	2	APARG00000000063	7.41386	0.0541268	8	AWHISG00000000129	77.6054	0.0255996	9	CPERKG00000000042	23.5279	0.0534401	5	Clim_evmTU27s3	34.3593	0.00345125	1	SPPG_00041	28.2878	0.0958759	10	BAESF_00047	4.23422	0.0331241	6	CHLRE_01g005950v5	53.3936	0.00524559	6	CHLNCDRAFT_17312	14.9541	0	1	OT_ostta01g00430	7.93547	0.0078534	7	MICPUCDRAFT_54865	61.8435	0.0555556	8	gene_43	7.06704	0.0116189	9	NGRUG00000043436	2.32355
CFRG2264	15.9437	0.019045	3	APARG00000000064	13.1543	0.0288871	7	AWHISG00000000130	26.1437	0.006628	7	CPERKG00000000043	40.13	0.0771783	7	Clim_evmTU28s3	41.0127	0.0171026	5	SPPG_00042	2928	0.061165	8	BAESF_00048	5.4101	0.0291024	6	CHLRE_01g006500v5	0	0	1	CHLNCDRAFT_58204	8.403	0.00851064	10	OT_ostta01g00440	79.1428	0.000854214	3	MICPUCDRAFT_54866	78.5126	0.0378072	7	gene_44	0.836587	0.0014036	7	NGRUG00000043441	7.4013
CFRG2586	28.8816	0.041397	6	APARG00000000066	0	0	1	AWHISG00000000131	0.377039	0.00629673	7	CPERKG00000000044	64.5406	0.0610676	6	Clim_evmTU29s3	22.225	0.00675676	2	SPPG_00043	187.615	0.0583255	8	BAESF_00049	10.05	0	1	CHLRE_01g006550v5	0	0	1	CHLNCDRAFT_24638	183.566	0.00858369	10	OT_ostta01g00450	27.4306	0.00604433	6	MICPUCDRAFT_54867	66.8548	0.0940919	10	gene_45	10.8957	0	1	NGRUG00000043447	1.72365
CFRG2661	53.6149	0.0621495	8	APARG00000000067	0.333133	0	1	AWHISG00000000137	4.08134	0.00141253	5	CPERKG00000000045	27.028	0.06907	7	Clim_evmTU30s3	1960.99	0.0156522	5	SPPG_00044	18.8781	0.0286976	5	BAESF_00050	11.7901	0.0790355	8	CHLRE_01g006576v5	0.023672	0	1	CHLNCDRAFT_135437	26.909	0	1	OT_ostta01g00460	20.3971	0.0115902	8	MICPUCDRAFT_23875	104.804	0.047619	8	gene_46	5.96333	0.00302072	8	NGRUG00000043451	36.1254
CFRG2627	13.3972	0.0212754	4	APARG00000000068	0.325737	0.000502607	4	AWHISG00000000138	2.71967	0.0824653	10	CPERKG00000000046	7.86606	0.098546	9	Clim_evmTU32s3	89.0793	0.00662252	2	SPPG_00045	1038.3	0.00151668	2	BAESF_00051	109.915	0.0437901	7	CHLRE_01g006670v5	0.661331	0	1	CHLNCDRAFT_135168	8.32707	0.015625	10	OT_ostta01g00470	10.2272	0.0301042	10	MICPUCDRAFT_54869	48.6046	0.111554	10	gene_47	27.7504	0	1	NGRUG00000043457	1.06846
CFRG2370	9.69159	0.0209828	4	APARG00000000069	89.2931	0.070356	9	AWHISG00000000139	3.28093	0	1	CPERKG00000000047	60.2507	0.0553126	5	Clim_evmTU6s4	1271.88	0.0117302	4	SPPG_00046	82.7317	0.0351819	6	BAESF_00052	6.89292	0.0580277	8	CHLRE_01g006700v5	0.176305	0	1	CHLNCDRAFT_31596	25.2422	0	1	OT_ostta01g00480	13.5413	0.000377501	2	MICPUCDRAFT_66036	18.3402	0.123077	10	gene_48	14.98	0	1	NGRUG00000043461	0.139689
CFRG2587	231.846	0.076087	9	APARG00000000070	221.491	0.000221337	4	AWHISG00000000140	2.6424	0.00120337	5	CPERKG00000000048	44.6437	0.0281537	3	Clim_evmTU7s4	199.803	0.0207101	6	SPPG_00047	1.24094	0.00439698	3	BAESF_00053	3.63802	0.000297619	2	CHLRE_01g006733v5	0	0	1	CHLNCDRAFT_35894	60.8777	0	1	OT_ostta01g00485	374.313	0.00405588	5	MICPUCDRAFT_54872	148.962	0.0544355	8	gene_49	96.1298	0.0062777	9	NGRUG00000043467	193.842
CFRG2633	11.2113	0.0329774	5	APARG00000000071	444.701	0.000164366	3	AWHISG00000000141	0.447657	0.0193199	9	CPERKG00000000049	70.7319	0.0613116	6	Clim_evmTU11s4	27.5498	0.0453333	10	SPPG_00048	1554.85	0.128889	10	BAESF_00054	28.8727	0.00950704	4	CHLRE_01g006766v5	0.345526	0	1	CHLNCDRAFT_135079	3.13596	0	1	OT_ostta01g00490	580.938	0.0580217	10	MICPUCDRAFT_66040	13.0493	0.00961538	4	gene_50	108.404	0.0331588	10	NGRUG00000043471	31.4139
CFRG2616	6.28632	0.0235294	4	APARG00000000072	1.45052	0.011276	6	AWHISG00000000142	3.17347	0.0367032	10	CPERKG00000000050	41.907	0.0325277	3	Clim_evmTU12s4	23.1242	0.0107817	3	SPPG_00049	35.2281	0.0336193	6	BAESF_00055	7.91641	0.168191	10	CHLRE_01g006800v5	6.06646	0.00318706	4	CHLNCDRAFT_135111	0	0	1	OT_ostta01g00500	178.084	0.00733777	7	MICPUCDRAFT_54874	105.787	0.05	8	gene_51	12.3524	0.0100481	9	NAEGRDRAFT_78976	0.538771
CFRG2308	4073.15	0.109061	10	APARG00000000073	48.4301	0.0155587	6	AWHISG00000000144	4.32347	0.063654	10	CPERKG00000000051	31.3588	0.0486315	5	Clim_evmTU15s4	23.5996	0.0120416	4	SPPG_00050	38.0545	0.00296443	3	BAESF_00056	30.5118	0.113712	9	CHLRE_01g006950v5	77.9382	0.00175362	3	CHLNCDRAFT_135085	0	0	1	OT_ostta01g00510	89.9749	0.00337294	5	MICPUCDRAFT_54875	63.9857	0.0698712	9	gene_52	0.976176	0	1	NGRUG00000043475	14.3936
CFRG2332	3.7993	0.138444	10	APARG00000000074	108.001	0.069039	9	AWHISG00000000145	12.4902	0.00757238	7	CPERKG00000000052	71.3395	0.0548504	5	Clim_evmTU16s4	215.654	0.0359712	9	SPPG_00051	12.3495	0.0457506	7	BAESF_00057	34.8408	0.0154285	5	CHLRE_01g007000v5	4.34211	0.00277855	4	CHLNCDRAFT_135249	39.3233	0.017341	10	OT_ostta01g00520	58.4732	0.00264571	4	MICPUCDRAFT_54877	58.8688	0.0394904	7	gene_53	7.3308	0.0362056	10	NGRUG00000043481	4.80215
CFRG2542	0.287227	0.00106758	1	APARG00000000075	0.000744	0	1	AWHISG00000000146	3.32517	0.0555015	10	CPERKG00000000053	18.876	0.0319405	3	Clim_evmTU17s4	1008.55	0.0318302	8	SPPG_00052	18.9452	0.0170621	4	BAESF_00058	8.02878	0.00121418	2	CHLRE_01g007050v5	9.20208	0.00963082	8	CHLNCDRAFT_35982	4.20545	0	1	OT_ostta01g00530	4.85343	0	1	MICPUCDRAFT_54878	11.9238	0.0501672	8	gene_54	33.7128	0.000310559	5	NAEGRDRAFT_65079	0.697425
CFRG2437	12.6934	0.0313731	5	APARG00000000077	0	0	1	AWHISG00000000151	1.12547	0.0016112	5	CPERKG00000000054	2.65248	0.0570896	6	Clim_evmTU18s4	292.289	0.0283286	8	SPPG_00053	32.5071	0.00127389	2	BAESF_00059	17.0133	0.00801068	4	CHLRE_01g007051v5	4118.96	0.0228311	10	CHLNCDRAFT_135233	8.06316	0	1	OT_ostta01g00540	41.0042	0.0108902	8	MICPUCDRAFT_9667	3.06636	0.5	10	gene_55	9.46856	0.000858001	6	NGRUG00000043489	6.64652
CFRG2644	22.4993	0.0338605	6	APARG00000000078	0	0	1	AWHISG00000000153	4.00814	0.000203901	4	CPERKG00000000055	2.12926	0.0185344	2	Clim_evmTU19s4	145.829	0.0190678	6	SPPG_08815	41.8888	0.0939794	10	BAESF_00060	50.5932	0.0538385	7	CHLRE_01g007100v5	1.29222	0.00234329	4	CHLNCDRAFT_135377	2.02182	0	1	OT_ostta01g00550	42.6336	0.00371747	5	MICPUCDRAFT_54883	72.069	0.0405844	7	gene_56	49.3855	0.000904432	7	NGRUG00000043494	3.78301
CFRG2324	0.176168	0.0134239	3	APARG00000000079	0	0	1	AWHISG00000000154	6.9177	0.000195274	4	Nk52_evmTU2s2226	58.0376	0.138728	10	Clim_evmTU20s4	19.8785	0.00990615	3	SPPG_00054	30.6508	0.0575726	8	BAESF_00061	12.49	0.165419	10	CHLRE_01g007150v5	3.39939	0.00415369	5	CHLNCDRAFT_58163	21.2871	0.000914913	8	OT_ostta01g00560	148.436	0.0186833	9	MICPUCDRAFT_54884	128.519	0.0434783	8	gene_57	10.5378	0.00482057	8	NGRUG00000043499	0.028734
CFRG2311	60.85	0.0421665	6	APARG00000000080	0	0	1	AWHISG00000000158	1460.81	0.00106157	5	CPERKG00000000056	21.3887	0.0635825	6	Clim_evmTU1s5	155.79	0.0123609	4	SPPG_00055	30.2084	0.0174463	4	BAESF_00062	19.8566	0.054861	7	CHLRE_01g007200v5	9.42262	0.0144071	9	CHLNCDRAFT_135336	2.54651	0	1	OT_ostta01g00570	7.54157	0.00049995	2	MICPUCDRAFT_66048	8.90516	0.0478413	8	gene_58	3.65217	0.00283578	8	NGRUG00000043503	23.1444
CFRG2655	6.13537	0.132768	10	APARG00000000081	0	0	1	AWHISG00000000163	0.12611	0	1	CPERKG00000000057	132.549	0.0561182	5	Clim_evmTU3s5	71.3037	0.02526	7	SPPG_00056	50.159	0.0440945	7	BAESF_00063	8.33523	0.00470865	3	CHLRE_01g007251v5	0.056918	0.00719424	7	CHLNCDRAFT_52945	19.3698	0	1	OT_ostta01g00580	8.76567	0.000178731	1	MICPUCDRAFT_66050	36.6492	0.0228571	6	gene_59	22.6618	0.00103788	7	NGRUG00000043513	870.898
CFRG2306	6.8794	0.00755273	2	APARG00000000082	56.8999	0.000796032	5	AWHISG00000000172	0	0	1	CPERKG00000000058	42.8884	0.0396507	4	Clim_evmTU4s5	6.26767	0.00208073	1	SPPG_00057	27.946	0.0431852	7	BAESF_00064	16.8046	0.111787	9	CHLRE_01g007300v5	5.16723	0.0042709	5	CHLNCDRAFT_135181	29.4987	0	1	OT_ostta01g00590	22.5271	0.02938	9	MICPUCDRAFT_54886	34.2123	0.033557	7	gene_60	20.0845	0.00034227	5	NGRUG00000043519	48.8605
CFRG2357	34.2047	0.0203561	4	APARG00000000083	8.65536	0.00390442	5	AWHISG00000000173	228.487	0.0328767	10	CPERKG00000000059	166.251	0.0812261	8	Clim_evmTU5s5	4.81536	0.0273794	8	SPPG_00058	23.3523	0.000684744	1	BAESF_00065	13.7912	0.0403319	7	CHLRE_01g007350v5	3.55651	0.00563698	6	CHLNCDRAFT_58209	49.5317	0.00851064	10	OT_ostta01g00600	16.3827	0.0391459	10	MICPUCDRAFT_66051	171.004	0.058908	9	gene_61	2.80159	0	1	NGRUG00000043525	2.07336
CFRG2429	237.398	0.0640621	8	APARG00000000084	7.32891	0	1	AWHISG00000000174	20.827	0.0123926	8	CPERKG00000000060	217.256	0.103026	9	Clim_evmTU7s5	44.1606	0.0393519	9	SPPG_00059	21.2809	0.0939318	10	BAESF_00066	11.5025	0.0228144	5	CHLRE_01g007400v5	0.029821	0	1	CHLNCDRAFT_58142	62.3656	0.00769231	10	OT_ostta01g00610	74.4073	0.00709329	6	MICPUCDRAFT_54888	81.9294	0.056042	8	gene_62	0.206529	0	1	NGRUG00000043531	15.9468
CFRG2631	0.057972	0	1	APARG00000000085	0	0.00078125	4	AWHISG00000000175	47.4785	0.00228447	6	CPERKG00000000061	27.5651	0.0387909	4	Clim_evmTU8s5	43.4487	0.0198864	6	SPPG_00060	13.901	0.00279135	3	BAESF_00067	11.41	0.0638827	8	CHLRE_01g007450v5	0.033965	0.0055205	6	CHLNCDRAFT_135224	11.6085	0.0146628	10	OT_ostta01g00620	166.37	0.00728117	7	MICPUCDRAFT_54889	0.32979	0.0131579	4	gene_63	3.93916	0	1	NGRUG00000043537	3.58072
CFRG2513	42.9619	0.0328698	5	APARG00000000088	0	0	1	AWHISG00000000176	0.164509	0	1	CPERKG00000000062	107.657	0.0479941	5	Clim_evmTU9s5	21.8424	0.019084	6	SPPG_00061	0.884262	0	1	BAESF_00068	4.73768	0.0505985	7	CHLRE_01g007774v5	23.3319	0.00338409	5	CHLNCDRAFT_135438	111.052	0	1	OT_ostta01g00630	20.5626	0.00399883	5	MICPUCDRAFT_66054	117.739	0.0152284	5	gene_64	14.6257	0.00108578	7	NGRUG00000043542	4.78695
CFRG2353	11.1272	0.025574	4	APARG00000000090	0	0	1	AWHISG00000000184	0.155399	0.0214335	9	CPERKG00000000063	20.4608	0.0572215	6	Clim_evmTU10s5	34.5138	0	1	SPPG_00062	99.0708	0.0992835	10	BAESF_00069	2.16826	0.0132484	4	CHLRE_01g007811v5	2.36215	0.00503919	6	CHLNCDRAFT_135339	1.02798	0	1	OT_ostta01g00640	55.5919	0.000931099	3	MICPUCDRAFT_54891	34.6592	0.0410678	7	gene_65	3.34799	0	1	NGRUG00000043549	0
CFRG2388	26.7645	0.0428843	6	APARG00000000091	0.534918	0.0214399	6	AWHISG00000000193	0.046211	0	1	CPERKG00000000064	22.8423	0.0344343	3	Clim_evmTU11s5	136.352	0.0338983	9	SPPG_00063	53.5851	0.0372066	6	BAESF_00070	16.9653	0.0117001	4	CHLRE_01g007850v5	142.537	0.0173565	9	CHLNCDRAFT_135160	0	0	1	OT_ostta01g00650	5.54621	0.00015748	1	MICPUCDRAFT_66058	276.951	0.0529675	8	gene_66	54.6689	0.0209059	10	NGRUG00000043553	3.15337
CFRG2455	48.3689	0.0392412	6	APARG00000000092	79.0334	0.180873	10	AWHISG00000000201	19.7661	0.0341091	10	CPERKG00000000065	9.14933	0.0181508	2	Clim_evmTU12s5	94.7669	0.0243902	7	SPPG_08816	17.8883	0.0276243	5	BAESF_00071	0.928694	0.00121549	2	CHLRE_01g007901v5	56.5141	0.000897405	3	CHLNCDRAFT_58181	18.8136	0.00653595	10	OT_ostta01g00660	86.476	0.000257666	2	MICPUCDRAFT_54896	33.1717	0.0507639	8	gene_67	12.2255	0.00034626	5	NGRUG00000043557	31.9022
CFRG2220	27.0375	0.0265838	5	APARG00000000093	50.4019	0.000529486	4	AWHISG00000000202	14.7588	0.00163311	5	CPERKG00000000066	6.69513	0.0423551	4	Clim_evmTU13s5	45.1135	0.0104364	3	SPPG_00066	58.8724	0.0679169	9	BAESF_00072	4.71947	0.0570535	8	CHLRE_01g007950v5	0.702758	0.0128383	9	CHLNCDRAFT_52990	142.777	0.0112045	10	OT_ostta01g00670	199.965	0.0017001	3	MICPUCDRAFT_54898	216.526	0.0451517	8	gene_68	8.72699	0.000622407	6	NGRUG00000043561	3.88414
CFRG2606	1.9422	0.00368545	2	APARG00000000094	0	0	1	AWHISG00000000221	152.532	0.0212297	9	CPERKG00000000067	14.3127	0.0597663	6	Clim_evmTU14s5	24.1693	0.0172257	5	SPPG_00067	28.2867	0.0187507	4	BAESF_00073	21.3356	0.0157881	5	CHLRE_01g008150v5	7.55776	0.000958773	3	CHLNCDRAFT_52919	145.746	0	1	OT_ostta01g00680	36.5669	0.000250438	2	MICPUCDRAFT_49346	12.1422	0.0488998	8	gene_69	99.8645	0.00721311	9	NGRUG00000043569	44.1061
CFRG2729	5.60607	0.0549952	7	APARG00000000095	0	0	1	AWHISG00000000224	46.8515	0.00562672	7	Nk52_evmTU37s223	9.17847	0.0425661	4	Clim_evmTU15s5	35.0975	0.00950783	3	SPPG_00068	21.2881	0.0225564	5	BAESF_00074	28.6076	0.275185	10	CHLRE_01g008200v5	1.03597	0.00180343	3	CHLNCDRAFT_135209	0	0	1	OT_ostta01g00690	24.5749	0.00523104	6	MICPUCDRAFT_66071	74.25	0.0646673	9	gene_70	10.7361	0.000721327	6	NGRUG00000043582	0
CFRG2711	8.03295	0.024772	4	APARG00000000097	0	0	1	AWHISG00000000227	31.2727	0.0026798	6	CPERKG00000000068	19.7765	0.0387588	4	Clim_evmTU17s5	35.5785	0.00212766	1	SPPG_00069	7.94798	0.0139363	4	BAESF_00075	51.0317	0.0655447	8	CHLRE_01g008250v5	0.099041	0.00516796	6	CHLNCDRAFT_135094	6.56115	0	1	OT_ostta01g00720	36.6796	0.000651938	2	MICPUCDRAFT_54903	65.8873	0.0472441	8	gene_71	17.4377	0.00710328	9	NGRUG00000043586	0.184234
CFRG2319	31.8226	0.0124012	2	APARG00000000100	0	0	1	AWHISG00000000228	28.188	0.000288122	4	CPERKG00000000069	18.5525	0.0805722	8	Clim_evmTU18s5	45.4206	0.0160966	5	SPPG_00070	78.5214	0.0689064	9	BAESF_00076	5.0438	0.0806962	8	CHLRE_01g008300v5	1.17141	0.000881834	3	CHLNCDRAFT_35902	80.7273	0	1	OT_ostta01g00730	38.0337	0.00121655	3	MICPUCDRAFT_66074	6.20043	0.0860927	9	gene_72	36.6318	0.00105988	7	NGRUG00000043592	4.05569
CFRG2528	0	0.00126662	1	APARG00000000109	0	0	1	AWHISG00000000229	3.63546	0.0116218	8	CPERKG00000000070	1.86879	0.0344023	3	Clim_evmTU19s5	66.1379	0.00265957	1	SPPG_00071	80.8628	0.104892	10	BAESF_00077	5.98276	0.00324324	3	CHLRE_01g008350v5	3.60864	0.0202122	10	CHLNCDRAFT_48918	35.5172	0	1	OT_ostta01g00740	12.6908	0.00408783	5	MICPUCDRAFT_54905	27.8755	0.0165975	5	gene_73	14.6817	0.000607903	6	NGRUG00000043598	11.2861
CFRG2485	30.9588	0.0693471	8	APARG00000000110	28.2091	0.230557	10	AWHISG00000000233	0	0.000451365	4	CPERKG00000000071	2.54932	0.0418301	4	Clim_evmTU22s5	37.1441	0	1	SPPG_00072	38.3587	0.0048962	3	BAESF_00078	398.672	0.100372	9	CHLRE_01g008402v5	1.72826	0	1	CHLNCDRAFT_135216	91.7467	0	1	OT_ostta01g00750	15.239	0.00652875	6	MICPUCDRAFT_54906	5.75124	0.115108	10	gene_74	37.0779	0	1	NGRUG00000043608	8.92953
CFRG2226	67.7786	0.0332856	5	APARG00000000111	0.147994	0.0290456	7	AWHISG00000000234	0	0.0036452	6	CPERKG00000000072	2.57863	0.0215243	2	Clim_evmTU3s6	0.531145	0	1	SPPG_10001	0	0	1	BAESF_00079	14.64	0.0358566	6	CHLRE_01g008450v5	3.75902	0.00148633	3	CHLNCDRAFT_52997	2.14475	0	1	OT_ostta01g00760	33.5472	0.000136761	1	MICPUCDRAFT_54907	245.134	0.0577201	8	gene_75	48.5383	0	1	NGRUG00000043614	0.013862
CFRG2272	94.1602	0.0243074	4	APARG00000000112	0.313466	0.0111223	6	AWHISG00000000241	2.13945	0.000652291	4	CPERKG00000000073	51.1782	0.0609975	6	Clim_evmTU4s6	67.329	0.0336134	9	SPPG_00073	273.959	0.0563305	8	BAESF_00080	7.94723	0.000763747	2	CHLRE_01g008500v5	10.0056	0.0150897	9	CHLNCDRAFT_15607	627.731	0	1	OT_ostta01g00770	11.0715	0	1	MICPUCDRAFT_54912	23.0916	0.0672098	9	gene_76	3.22597	0.00501009	8	NGRUG00000043620	34.2002
CFRG2262_CFRG2263	0.952756	0.00172983	1	APARG00000000113	2.59037	0.0014619	5	AWHISG00000000249	45.9176	0.0459961	10	CPERKG00000000074	97.6968	0.0519392	5	Clim_evmTU6s6	14.4717	0.00792079	2	SPPG_00074	377.81	0.00702393	3	BAESF_00081	0.760981	0.00081248	2	CHLRE_01g008550v5	11.9695	0.00873197	8	CHLNCDRAFT_135164	17.9443	0.00113507	8	OT_ostta01g00780	13.4345	0.00136593	3	MICPUCDRAFT_49347	3.42802	0	1	gene_77	13.4677	0.011444	9	NGRUG00000043630	0.018245
CFRG2409	24.9706	0.0186313	3	APARG00000000114	0.588329	0.000348878	4	AWHISG00000000250	5177.08	0.036405	10	CPERKG00000000075	10.5002	0.0594736	6	Clim_evmTU9s6	37.7493	0.0600858	10	SPPG_00075	4.90057	0.00125803	2	BAESF_00082	7.16472	0.00986977	4	CHLRE_01g008600v5	1.61617	0.00397	5	CHLNCDRAFT_135406	39.8907	0	1	OT_ostta01g00790	51.4133	0.00136986	3	MICPUCDRAFT_54914	135.258	0.00904977	4	gene_78	23.9708	0.00760456	9	NGRUG00000043638	3.49719
CFRG2449	566.189	0.0285395	5	APARG00000000123	0	0	1	AWHISG00000000251	14.8131	0.0767263	10	CPERKG00000000076	14.0166	0.0590205	6	Clim_evmTU11s6	38.2295	0.00440529	1	SPPG_00076	1496.07	0.105807	10	BAESF_00083	29.7721	0.0282785	6	CHLRE_01g008650v5	19.528	0.0059952	6	CHLNCDRAFT_58148	30.197	0.00803213	10	OT_ostta01g00800	63.8045	0	1	MICPUCDRAFT_66084	65.9582	0.0556465	8	gene_79	30.4899	0.0104648	9	NGRUG00000043642	0.872502
CFRG2698	2.79461	0.0135977	3	APARG00000000125	0	0.000864304	5	AWHISG00000000255	14.5845	0.0133753	8	CPERKG00000000077	26.6918	0.0612054	6	Clim_evmTU14s6	228.74	0.0275049	8	SPPG_00077	5.85053	0.00384373	3	BAESF_00084	5.8232	0.00223759	3	CHLRE_01g008700v5	3.90386	0.00631769	6	CHLNCDRAFT_135227	79.408	0	1	OT_ostta01g00810	53.8303	0.00510776	6	MICPUCDRAFT_5774	2.42037	0.078125	9	gene_80	72.989	0	1	NGRUG00000043647	32.9032
CFRG2457	19.2996	0.0224819	4	APARG00000000126	0	0	1	AWHISG00000000259	177.947	0.0269525	9	CPERKG00000000078	16.1548	0.129032	10	Clim_evmTU15s6	0.84407	0	1	SPPG_00078	390.115	0.0698511	9	BAESF_00085	5.23763	0.0135747	5	CHLRE_01g008750v5	0	0	1	CHLNCDRAFT_135335	199.391	0.00400802	9	OT_ostta01g00820	1.51192	0.000323689	2	MICPUCDRAFT_54918	79.3244	0.160221	10	gene_81	16.3522	0.0098401	9	NGRUG00000043651	6.38652
CFRG2553	28.4766	0.0133851	3	APARG00000000127	0	0	1	AWHISG00000000260	10.304	0.00261197	6	CPERKG00000000079	43.5501	0.172377	10	Clim_evmTU16s6	1839.48	0.0179211	6	SPPG_00079	16.8543	0.0154185	4	BAESF_00086	28.1122	0.113318	9	CHLRE_01g008800v5	3.77171	0.00713558	7	CHLNCDRAFT_58166	2.88928	0	1	OT_ostta01g00830	728.514	0.0643275	10	MICPUCDRAFT_66086	69.7129	0.0757342	9	gene_82	322.794	0.0404372	10	NAEGRDRAFT_65053	1.11207
CFRG2646	98.7153	0.00245982	1	APARG00000000131	0	0	1	AWHISG00000000261	11.1367	0	1	CPERKG00000000080	51.6857	0.0445948	4	Clim_evmTU17s6	121.896	0.0206767	6	SPPG_00080	149.94	0.0810537	9	BAESF_00087	9.90133	0.00292233	3	CHLRE_01g008850v5	1.22254	0.00538424	6	CHLNCDRAFT_58170	32.5679	0.0257511	10	OT_ostta01g00840	9.09498	0.0317052	10	MICPUCDRAFT_54921	74.0622	0.0496454	8	gene_83	68.4073	0.00343289	8	NAEGRDRAFT_47447	0.406977
CFRG2681	552.903	0.0505624	7	APARG00000000134	0.001546	0.000234723	4	AWHISG00000000262	13.415	0	1	CPERKG00000000081	492.071	0.0775642	8	Clim_evmTU18s6	207.444	0.0203106	6	SPPG_00081	24.5888	0.0131532	4	BAESF_00088	108.085	0.210946	10	CHLRE_01g008891v5	2.3955	0.0144928	9	CHLNCDRAFT_135255	19.8339	0.0037831	9	OT_ostta01g00850	25.6582	0.000260688	2	MICPUCDRAFT_54923	7.1338	0.0417021	7	gene_84	12.0683	0.00882724	9	NGRUG00000043655	56.1488
CFRG2282	38.8289	0.0129438	3	APARG00000000137	0.516987	0.000463865	4	AWHISG00000000267	16.894	0.0163776	9	CPERKG00000000082	9.49666	0.0590705	6	Clim_evmTU19s6	90.1987	0.113636	10	SPPG_00082	5.1705	0.00416522	3	BAESF_00089	13.9487	0.0425427	7	CHLRE_01g008900v5	0.070787	0.0136986	9	CHLNCDRAFT_135118	1.89468	0	1	OT_ostta01g00860	68.1744	0.000902527	3	MICPUCDRAFT_54925	42.3678	0.0235849	6	gene_85	1.17762	0	1	NGRUG00000043661	9.91798
CFRG2459	0.802556	0.0467153	7	APARG00000000138	0	0	1	AWHISG00000000268	2.76115	0.00699464	7	CPERKG00000000083	3.73528	0.0394441	4	Clim_evmTU23s6	149.6	0.0189003	6	SPPG_00083	0.696841	0.00322581	3	BAESF_00090	16.7507	0.0120858	4	CHLRE_01g008950v5	13.6887	0.0134003	9	CHLNCDRAFT_58189	8.26809	0	1	OT_ostta01g00870	3.23867	0	1	MICPUCDRAFT_54927	32.8483	0.0455927	8	gene_86	26.555	0.00200803	7	NGRUG00000043669	0
CFRG2248	2.50181	0.02414	4	APARG00000000139	6.61353	0.0902156	9	AWHISG00000000270	2.28864	0.000672657	5	CPERKG00000000084	12.7978	0.0319856	3	Clim_evmTU24s6	33.4575	0.00730816	2	SPPG_00084	100.046	0.0993322	10	BAESF_00091	43.7242	0.00789266	4	CHLRE_01g008976v5	0.079271	0.0110236	8	CHLNCDRAFT_17896	107.384	0.00724638	10	OT_ostta01g00880	57.1402	0	1	MICPUCDRAFT_66090	90.186	0.0582011	8	gene_87	39.9908	0	1	NGRUG00000043673	0.634645
CFRG2730	0.010073	0.00222965	1	APARG00000000140	0.413259	0	1	AWHISG00000000271	0.189406	0.00402396	6	CPERKG00000000085	65.6336	0.0658087	6	Clim_evmTU26s6	19.6931	0.011889	4	SPPG_10002	0	0.0178571	4	BAESF_00092	52.6356	0.0337079	6	CHLRE_01g009000v5	4.78634	0.0379464	10	CHLNCDRAFT_24653	39.2943	0	1	OT_ostta01g00890	377.246	0.00382691	5	MICPUCDRAFT_23866	179.273	0.0745098	9	gene_88	37.1011	0.00333751	8	NGRUG00000043677	8.69392
CFRG2531	6.3423	0.115234	10	APARG00000000141	0.297278	0	1	AWHISG00000000274	0	0.0910405	10	CPERKG00000000086	4.94611	0.0415258	4	Clim_evmTU27s6	352.329	0.0268456	8	SPPG_00085	45.0158	0.0679157	9	BAESF_00093	15.1397	0.00853242	4	CHLRE_01g009025v5	5.85281	0.0456522	10	CHLNCDRAFT_135097	0	0	1	OT_ostta01g00910	15.7583	0	1	MICPUCDRAFT_54930	47.486	0.0995671	10	gene_89	14.0754	0.00156726	7	NGRUG00000043683	0.797007
CFRG2305	9.78389	0.000433839	1	APARG00000000142	0	0	1	AWHISG00000000279	3.16149	0	1	CPERKG00000000087	33.1569	0.027081	2	Clim_evmTU28s6	48.5598	0.0211946	6	SPPG_00086	163.47	0.0479204	7	BAESF_00094	24.4789	0.0112713	4	CHLRE_01g009050v5	0	0	1	CHLNCDRAFT_53050	0	0	1	OT_ostta01g00920	63.1806	0.00799391	7	MICPUCDRAFT_66093	93.2522	0.082996	9	gene_90	69.3245	0.0141844	10	NGRUG00000043687	0.147942
CFRG2431	13.0859	0.0283889	5	APARG00000000144	0.892555	0.00117371	5	AWHISG00000000282	0.0586	0.0184874	9	CPERKG00000000088	42.8669	0.0751333	7	Clim_evmTU29s6	106.016	0.010989	3	SPPG_00087	93.1827	0.00107565	2	BAESF_00095	899.273	0.264967	10	CHLRE_01g009101v5	3.066	0.00118273	3	CHLNCDRAFT_11074	25.1773	0	1	OT_ostta01g00930	25.086	0.00314024	5	MICPUCDRAFT_54933	68.9102	0.129676	10	gene_91	731.9	0	1	NGRUG00000043692	76.5703
CFRG2416	295.723	0.0672269	8	APARG00000000146	0	0.000279564	4	AWHISG00000000284	0	0.000157406	3	CPERKG00000000089	21.9492	0.0860896	8	Clim_evmTU30s6	130.942	0.018543	6	SPPG_00088	29.0306	0.0211846	4	BAESF_00096	11.0054	0.0684568	8	CHLRE_01g009150v5	74.2165	0.0336391	10	CHLNCDRAFT_135113	0	0	1	OT_ostta01g00940	44.1136	0.000579598	2	MICPUCDRAFT_66095	160.058	0.027027	6	gene_92	7.36799	0.000100926	5	NGRUG00000043698	0.084643
CFRG2663	13.4628	0.0308336	5	APARG00000000147	0	0	1	AWHISG00000000289	118.504	0.0245549	9	CPERKG00000000090	4.13185	0.0403056	4	Clim_evmTU31s6	39.5538	0.0211161	6	SPPG_00089	2432.14	0.0433985	7	BAESF_00097	16.7582	0.00390286	3	CHLRE_01g009200v5	3.37865	0.00434783	5	CHLNCDRAFT_135311	0	0	1	OT_ostta01g00950	26.3757	0.00241424	4	MICPUCDRAFT_54935	10.4672	0.0813953	9	gene_93	9.88438	0.000889152	6	NGRUG00000043705	15.9555
CFRG2463	10.7269	0.0307707	5	APARG00000000149	0.173066	0.000567001	4	AWHISG00000000303	27.1497	0.0075406	7	CPERKG00000000091	0.226194	0.0368236	3	Clim_evmTU32s6	35.3978	0.0114416	3	SPPG_00090	59.8406	0.0642738	9	BAESF_00098	29.8588	0.0500092	7	CHLRE_01g009500v5	5.06271	0.00295372	4	CHLNCDRAFT_135301	189.234	0	1	OT_ostta01g00960	55.8106	0	1	MICPUCDRAFT_66097	53.7355	0.0332226	7	gene_94	72.7525	0.00209864	7	NGRUG00000043713	13.4038
CFRG2487	12.6044	0.0594283	8	APARG00000000150	0	0	1	AWHISG00000000305	26.9408	0.0125779	8	CPERKG00000000092	20.4035	0.0282993	3	Clim_evmTU33s6	58.833	0.01	3	SPPG_10003	0	0	1	BAESF_00099	8.39603	0.0224107	5	CHLRE_01g009550v5	8.09336	0.0134977	9	CHLNCDRAFT_15358	3.47301	0	1	OT_ostta01g00970	22.6157	0.00188459	4	MICPUCDRAFT_66099	110.978	0.0527183	8	gene_95	11.5949	0	1	NGRUG00000043721	17.4913
CFRG2594	15.6407	0.0124495	2	APARG00000000152	0	0	1	AWHISG00000000309	3.28322	0.0289572	9	CPERKG00000000093	24.6587	0.0345203	3	Clim_evmTU34s6	37.8915	0.00567951	2	SPPG_00091	26.4013	0.0390084	7	BAESF_00100	4.04499	0.00903126	4	CHLRE_01g009575v5	0.188527	0	1	CHLNCDRAFT_59701	87.8424	0	1	OT_ostta01g00980	79.6852	0.0140066	8	MICPUCDRAFT_66101	51.5345	0.032197	7	gene_96	13.1564	0.000630716	6	NGRUG00000043731	10.0706
CFRG2323	12.5313	0.0189804	3	APARG00000000153	0.094029	0.000245519	4	AWHISG00000000310	0	0	1	CPERKG00000000094	23.0444	0.077881	8	Clim_evmTU35s6	49.7119	0.00298507	1	SPPG_00092	1568.49	0.0545723	8	BAESF_00101	277.117	0.221654	10	CHLRE_01g009601v5	1.07691	0.0285714	10	CHLNCDRAFT_58145	4.35979	0	1	OT_ostta01g00990	55.1801	0.0276699	9	MICPUCDRAFT_66102	152.886	0.0462725	8	gene_97	26.6879	0.00875657	9	NGRUG00000043737	0
CFRG2656	47.4537	0.102214	9	APARG00000000156	0.014428	0	1	AWHISG00000000313	9.60773	0	1	CPERKG00000000095	0.504138	0.0471807	4	Clim_evmTU37s6	17.9766	0.00829187	2	SPPG_00093	84.8637	0.00119119	2	BAESF_00102	76.2572	0.0821355	8	CHLRE_01g009650v5	1.60874	0.000458716	2	CHLNCDRAFT_24676	0	0	1	OT_ostta01g01000	16.7601	0.00126786	3	MICPUCDRAFT_54941	40.7026	0.0488323	8	gene_98	24.0499	0	1	NGRUG00000043741	0.009728
CFRG2333	6.52244	0.0411748	6	APARG00000000158	0	0	1	AWHISG00000000318	12.3582	0.00113477	5	CPERKG00000000096	24.9322	0.0341059	3	Clim_evmTU38s6	30.0723	0.0169903	5	SPPG_00094	21.225	0.0355541	6	BAESF_00103	20.7141	0.0724638	8	CHLRE_01g009676v5	6.49679	0	1	CHLNCDRAFT_135157	5.05155	0	1	OT_ostta01g01020	2886.5	0.0430622	10	MICPUCDRAFT_54942	32.9023	0.0389948	7	gene_99	6.52199	0	1	NGRUG00000043745	0.498757
CFRG2716	0.477657	0.00771905	2	APARG00000000161	0	0	1	AWHISG00000000320	0	0	1	CPERKG00000000097	9.11073	0.101081	9	Clim_evmTU40s6	221.281	0.0308642	8	SPPG_00095	139.536	0.0868956	10	BAESF_00104	258.226	0.118497	9	CHLRE_01g009700v5	1.33195	0.0045205	5	CHLNCDRAFT_58196	151.682	0	1	OT_ostta01g01030	336.977	0.000188413	1	MICPUCDRAFT_54944	85.3864	0.0778146	9	gene_100	4.96476	0	1	NGRUG00000043752	78.7865
CFRG2491	24.649	0.0556092	7	APARG00000000162	0	0.000825764	5	AWHISG00000000323	26.1049	0.0677291	10	CPERKG00000000098	76.3878	0.119431	10	Clim_evmTU42s6	488.07	0.0487805	10	SPPG_00096	3.39549	0	1	BAESF_00105	19.4641	0.0344033	6	CHLRE_01g009731v5	0.382333	0.00285714	4	CHLNCDRAFT_135133	98.2828	0	1	OT_ostta01g01040	279.864	0.0246059	9	MICPUCDRAFT_54947	118.573	0.0272727	6	gene_101	8.65867	0	1	NGRUG00000043760	7.35702
CFRG2210	2.55298	0.0298351	5	APARG00000000163	0.001517	0	1	AWHISG00000000329	10.7628	0.00826093	8	CPERKG00000000099	29.8425	0.0569534	6	Clim_evmTU43s6	69.7464	0.0208562	6	SPPG_00097	42.0453	0.116219	10	BAESF_00106	22.5991	0.26082	10	CHLRE_01g009765v5	0.040768	0	1	CHLNCDRAFT_135354	1.01309	0.00420168	9	OT_ostta01g01050	51.8738	0.013732	8	MICPUCDRAFT_54949	18.6434	0.05	8	gene_102	0.222716	0	1	NGRUG00000043767	22.4056
CFRG2512	278.81	0.0309395	5	APARG00000000165	0	0	1	AWHISG00000000331	0	0.000245519	4	CPERKG00000000100	22.2244	0.0512276	5	Clim_evmTU44s6	86.6862	0.0131579	4	SPPG_00098	70.8329	0.0562633	8	BAESF_00107	330.171	0.266746	10	CHLRE_01g009800v5	3.76759	0.0145985	9	CHLNCDRAFT_24552	50.1417	0	1	OT_ostta01g01060	59.0434	0.0155447	8	MICPUCDRAFT_54950	31.3261	0.0824742	9	gene_103	22.5148	0.0282659	10	NGRUG00000043773	356.069
CFRG2359	99.2939	0.0176187	3	APARG00000000166	0	0	1	AWHISG00000000332	3.23362	0.00568672	7	CPERKG00000000101	40.5054	0.0535837	5	Clim_evmTU4s7	79.2516	0.00468384	1	SPPG_00099	19.4809	0.0825845	10	BAESF_00108	12.6961	0.0479042	7	CHLRE_01g009850v5	2.78162	0.0224801	10	CHLNCDRAFT_53027	27.0342	0	1	OT_ostta01g01070	32.0611	0.0237056	9	MICPUCDRAFT_43745	20.3559	0.0508475	8	gene_104	116.525	0.00401427	8	NGRUG00000043783	3.94102
CFRG2273	19.983	0.0365653	6	APARG00000000167	0	9.547e-05	3	AWHISG00000000333	0.580592	0.00205339	6	CPERKG00000000102	9.41003	0.0683052	7	Clim_evmTU10s7	56.4818	0.037037	9	SPPG_00100	14.8265	0.0263676	5	BAESF_00109	17.7215	0.0382142	6	CHLRE_01g010050v5	1.70351	0.00166597	3	CHLNCDRAFT_135400	7.23239	0	1	OT_ostta01g01080	17.8973	0.0053357	6	MICPUCDRAFT_54952	16.4649	0.122727	10	gene_105	129.867	0.000977517	7	NGRUG00000043787	3.90225
CFRG2697	73.5939	0.0124477	2	APARG00000000168	0	0.000127129	3	AWHISG00000000334	41.6878	0.109375	10	CPERKG00000000103	20.91	0.0788607	8	Clim_evmTU11s7	68.4068	0.0238663	7	SPPG_00101	27.0016	0.00157183	2	BAESF_00110	40.7792	0.0648321	8	CHLRE_01g010100v5	38.7446	0.0142045	9	CHLNCDRAFT_8980	0	0	1	OT_ostta01g01085	103.01	0.0394737	10	MICPUCDRAFT_54953	85.4288	0.0389344	7	gene_106	11.4463	0.000129634	5	NGRUG00000043793	0.006084
CFRG2351	35.052	0.0165516	3	APARG00000000169	0	0	1	AWHISG00000000335	14.5366	0.000132066	3	CPERKG00000000104	190.032	0.0725528	7	Clim_evmTU13s7	42.1237	0.0179372	6	SPPG_00102	31.1405	0.069133	9	BAESF_00111	5.20685	0.000626763	2	CHLRE_01g010150v5	1.09507	0.00577838	6	CHLNCDRAFT_135078	0	0	1	OT_ostta01g01090	1.87864	0.0321951	10	MICPUCDRAFT_54954	7.68213	0.135747	10	gene_107	36.8468	0.00138074	7	NGRUG00000043797	12.4577
CFRG2626	409.542	0.0184007	3	APARG00000000175	133.774	0.000462449	4	AWHISG00000000336	0.028529	0	1	CPERKG00000000105	37.4757	0.0558291	5	Clim_evmTU16s7	418.675	0.0290771	8	SPPG_00103	95.8528	0.0585054	8	BAESF_00112	5.34761	0.0394458	7	CHLRE_01g010201v5	0.981167	0.000327976	2	CHLNCDRAFT_24652	7.66675	0	1	OT_ostta01g01100	135.725	0.000143812	1	MICPUCDRAFT_66110	87.4646	0.0659341	9	gene_108	0.461219	0	1	NGRUG00000043809	0.031507
CFRG2352	47.6704	0.00674836	2	APARG00000000176	0	0.000142918	3	AWHISG00000000337	1.16554	0.00033761	4	CPERKG00000000106	55.1677	0.0787895	8	Clim_evmTU17s7	19.2786	0.00440529	1	SPPG_00104	16.0015	0.00152555	2	BAESF_00113	12.6952	0.0146674	5	CHLRE_01g010250v5	1.44939	0.00428367	5	CHLNCDRAFT_24571	317.607	0.00343643	9	OT_ostta01g01110	89.8746	0.00513945	6	MICPUCDRAFT_54957	52.9346	0.0103093	4	gene_109	5.00737	0.0123457	10	NGRUG00000043813	8.90626
CFRG2230	228.56	0.0376837	6	APARG00000000179	0	0	1	AWHISG00000000338	3.10932	0.072075	10	CPERKG00000000107	12.6213	0.134898	10	Clim_evmTU18s7	1508.84	0.0384615	9	SPPG_08817	22.8594	0.014334	4	BAESF_00114	112.513	0.147691	10	CHLRE_01g010296v5	1.25039	0.0218978	10	CHLNCDRAFT_135084	0	0	1	OT_ostta01g01120	85.1725	0.0234348	9	MICPUCDRAFT_66113	158.842	0.0438972	8	gene_110	9.42089	0	1	NGRUG00000043823	4.67908
CFRG2660	62.8895	0.157426	10	APARG00000000180	0.79609	0	1	AWHISG00000000339	1.13821	0	1	CPERKG00000000108	119.575	0.110745	9	Clim_evmTU19s7	78.1905	0.0214168	6	SPPG_08818	7.49462	0.0237224	5	BAESF_00115	556.079	0.383959	10	CHLRE_01g010300v5	0.107565	0	1	CHLNCDRAFT_135167	0	0	1	OT_ostta01g01130	61.0933	0.0198041	9	MICPUCDRAFT_54960	2.79224	0.0179775	5	gene_111	7.71187	0.00035727	6	NGRUG00000043831	7.76142
CFRG2688	22.1593	0.0121248	2	APARG00000000183	97.2086	0.000518045	4	AWHISG00000000340	22.4968	0.0209566	9	CPERKG00000000109	2.89047	0.122155	10	Clim_evmTU20s7	22.6105	0.00373134	1	SPPG_00109	101.814	0.0710241	9	BAESF_00116	100.848	0.121898	9	CHLRE_01g010350v5	8.15107	0	1	CHLNCDRAFT_8066	9.24963	0	1	OT_ostta01g01140	47.7387	0.0388557	10	MICPUCDRAFT_54961	127.76	0.123529	10	gene_112	14.5801	0	1	NGRUG00000043835	177.876
CFRG2672	33.3662	0.0284689	5	APARG00000000185	0.00105	0	1	AWHISG00000000341	14.102	0.00402475	6	CPERKG00000000110	135.119	0.0711354	7	Clim_evmTU21s7	96.3507	0.0168919	5	SPPG_00110	60.7137	0.0697839	9	BAESF_00117	85.3447	0.0812432	8	CHLRE_01g010400v5	1272.75	0.0376569	10	CHLNCDRAFT_52984	32.0236	0.00231481	9	OT_ostta01g01150	9.3617	0.00184758	4	MICPUCDRAFT_54962	106.278	0.0815877	9	gene_113	1028.15	0	1	NGRUG00000043843	10.8077
CFRG2618	9.31231	0.0532341	7	APARG00000000189	0	0	1	AWHISG00000000342	9.3506	0.00317476	6	CPERKG00000000111	32.2407	0.102151	9	Clim_evmTU22s7	1943.58	0.0307692	8	SPPG_00111	28.4775	0.0724016	9	BAESF_00118	248.213	0.123794	9	CHLRE_01g010450v5	144.655	0.0320285	10	CHLNCDRAFT_135443	13.0547	0	1	OT_ostta01g01160	34.813	0.00104701	3	MICPUCDRAFT_66117	6.43206	0.0552885	8	gene_114	95.6337	0.000894988	6	NGRUG00000043851	0.021062
CFRG2519	0.139289	0	1	APARG00000000191	0.264937	0.00409277	5	AWHISG00000000343	50.2614	0.00861326	8	CPERKG00000000112	15.1935	0.0337616	3	Clim_evmTU24s7	94.4254	0.0186916	6	SPPG_00112	24.5774	0.22979	10	BAESF_00119	7.29681	0	1	CHLRE_01g010832v5	0.304012	0.00447261	5	CHLNCDRAFT_11683	67.0423	0	1	OT_ostta01g01170	162.631	0.0454925	10	MICPUCDRAFT_66119	5.80969	0.103321	10	gene_115	74.82	0.000985545	7	NGRUG00000043855	46.01
CFRG2516	8.20447	0.0475104	7	APARG00000000192	0.680576	0.0003003	4	AWHISG00000000344	0	0.0036523	6	CPERKG00000000113	24.3227	0.0477158	5	Clim_evmTU25s7	40.2272	0.0124138	4	SPPG_00113	35.3219	0.0212275	4	BAESF_00120	13.1115	0.0535588	7	CHLRE_01g010848v5	26.8576	0.00512821	6	CHLNCDRAFT_58183	0	0	1	OT_ostta01g01180	69.4109	0.0135257	8	MICPUCDRAFT_54965	12.9322	0.0736842	9	gene_116	124.117	0.00616095	9	NGRUG00000043861	93.6814
CFRG2471	63.5803	0.124191	10	APARG00000000194	6.85636	0.00307152	5	AWHISG00000000345	5.68451	0.00120752	5	CPERKG00000000114	23.4799	0.0836018	8	Clim_evmTU26s7	0.684312	0	1	SPPG_00114	5.5743	0.00216294	2	BAESF_00121	0	0.00600343	4	CHLRE_01g011500v5	88.3572	0.00993125	8	CHLNCDRAFT_135274	65.0887	0	1	OT_ostta01g01190	38.7612	0.0568862	10	MICPUCDRAFT_11237	11.7352	0.111111	10	gene_117	20.8859	0.000736648	6	NGRUG00000043865	6.36458
CFRG2666	8.17974	0.0295061	5	APARG00000000196	7.53658	0	1	AWHISG00000000346	0.009902	0.0342466	10	CPERKG00000000115	16.8152	0.0887152	8	Clim_evmTU29s7	11.6992	0.00603622	2	SPPG_00115	21.9622	0.017407	4	BAESF_00122	12.8281	0.268574	10	CHLRE_01g012000v5	0.365623	0.00224972	4	CHLNCDRAFT_135185	98.5421	0	1	OT_ostta01g01200	286.106	0.0420265	10	MICPUCDRAFT_49352	15.4617	0.00172414	3	gene_118	69.4487	0	1	NGRUG00000043869	127.052
CFRG2338	12.2568	0.0481481	7	APARG00000000199	0	0	1	AWHISG00000000347	20.2805	0.00591447	7	CPERKG00000000116	0.534553	0.0853876	8	Clim_evmTU32s7	108.197	0.016632	5	SPPG_00116	465.349	0.130225	10	BAESF_00123	19.3036	0.133177	9	CHLRE_01g012050v5	0	0.00702076	7	CHLNCDRAFT_135416	33.6215	0	1	OT_ostta01g01210	138.835	0.0525484	10	MICPUCDRAFT_66124	10.545	0.0567376	8	gene_119	8.4109	0	1	NGRUG00000043873	237.35
CFRG2380	30.926	0.000367175	1	APARG00000000201	0	0.000252908	4	AWHISG00000000349	27.7051	0.0176236	9	CPERKG00000000117	745.418	0.040586	4	Clim_evmTU33s7	23.9214	0.0242291	7	SPPG_00117	38.0849	0.0506462	8	BAESF_00124	18.8392	0.280771	10	CHLRE_01g012100v5	0.04381	0.0021078	4	CHLNCDRAFT_135403	0	0.01	10	OT_ostta01g01220	21.802	0.0041052	5	MICPUCDRAFT_66126	38.3637	0.043318	8	gene_120	1.89357	0	1	NGRUG00000043877	0.019532
CFRG2222	0.166096	0.0924387	9	APARG00000000203	0	0	1	AWHISG00000000350	0.157979	0.0247552	9	CPERKG00000000118	0.160503	0.0168653	2	Clim_evmTU1s8	57.1785	0.00980392	3	SPPG_00118	25.2472	0.0301568	6	BAESF_00125	255.474	0.0914286	9	CHLRE_01g012126v5	1.98916	0.0026927	4	CHLNCDRAFT_135214	0.568538	0	1	OT_ostta01g01230	30.9691	0.00328283	5	MICPUCDRAFT_54971	11.5026	0.0896552	10	gene_121	5.01889	0.00560019	9	NAEGRDRAFT_65018	0
CFRG2560	37.497	0.027767	5	APARG00000000205	0	0	1	AWHISG00000000351	0.256589	0.000731261	5	CPERKG00000000119	36.225	0.0559937	5	Clim_evmTU2s8	58.0849	0.012766	4	SPPG_00119	41.7933	0.281162	10	BAESF_00126	1862.49	0.300126	10	CHLRE_01g012150v5	152.474	0.00203562	4	CHLNCDRAFT_135077	0	0.0119904	10	OT_ostta01g01240	0.431626	0	1	MICPUCDRAFT_54533	5.36094	0.00755858	4	gene_122	63.1034	0.0135484	10	NGRUG00000043881	2.89587
CFRG2383	20.254	0.0395486	6	APARG00000000206	0	0	1	AWHISG00000000352	0	0	1	CPERKG00000000120	117.504	0.067583	7	Clim_evmTU3s8	49.4155	0.0106061	3	SPPG_00120	9.46946	0.0469594	7	BAESF_00127	21.2157	0.119435	9	CHLRE_01g012175v5	0.228358	0.0255654	10	CHLNCDRAFT_135239	336.69	0	1	OT_ostta01g01250	31.8394	0.0281577	9	MICPUCDRAFT_54534	97.3259	0	1	gene_123	38.5661	0.000255689	5	NGRUG00000043887	21.531
CFRG2543	6.24488	0.00270302	1	APARG00000000207	0.040779	0	1	AWHISG00000000354	4.05043	0.0193035	9	CPERKG00000000121	18.9586	0.0701299	7	Clim_evmTU6s8	45.2271	0.0251572	7	SPPG_00121	41.6384	0.0332902	6	BAESF_00128	22.4095	0.00542823	4	CHLRE_01g012200v5	1.67406	0.00840637	7	CHLNCDRAFT_12701	298.111	0.00552486	9	OT_ostta01g01260	45.1552	0.00758986	7	MICPUCDRAFT_23665	7.66561	0.0557276	8	gene_124	43.5926	0.00280449	8	NAEGRDRAFT_65015	0.184492
CFRG2478	2.34787	0.0972252	9	APARG00000000208	38.4828	0.00101926	5	AWHISG00000000355	0.204802	0	1	CPERKG00000000122	43.8658	0.0883206	8	Clim_evmTU7s8	230.663	0.0337739	9	SPPG_00122	76.9116	0.0486699	8	BAESF_00129	14.8745	0.0585265	8	CHLRE_01g012222v5	0	0	1	CHLNCDRAFT_24493	0.897026	0	1	OT_ostta01g01270	15.8463	0.0025225	4	MICPUCDRAFT_23842	15.0739	0.15	10	gene_125	114.826	0.000773395	6	NGRUG00000043893	3.04564
CFRG2495	17.5966	0.128985	10	APARG00000000209	0.388446	0.00382409	5	AWHISG00000000356	8.14262	0.00346078	6	CPERKG00000000123	20.3124	0.109055	9	Clim_evmTU9s8	17.8976	0.0254163	7	SPPG_00123	2.88767	0.0034756	3	BAESF_00130	8.69172	0.0107497	4	CHLRE_01g012244v5	44.5813	0.032372	10	CHLNCDRAFT_52952	5.38492	0	1	OT_ostta01g01280	35.273	0.0220152	9	MICPUCDRAFT_54539	169.565	0.0789474	9	gene_126	10.9801	0	1	NGRUG00000043902	1.08387
CFRG2517	8.69054	0.12655	10	APARG00000000213	0	0	1	AWHISG00000000357	4.08275	0.00845448	8	CPERKG00000000124	11.9614	0.104889	9	Clim_evmTU12s8	47.1644	0.0263692	8	SPPG_00124	50.3379	0.00496963	3	BAESF_00131	6.4855	0.0312128	6	CHLRE_01g012300v5	40.2576	0.0162734	9	CHLNCDRAFT_24644	113.98	0	1	OT_ostta01g01290	155.982	0.00788584	7	MICPUCDRAFT_43573	4.37255	0	1	gene_127	198.37	0	1	NGRUG00000043906	10.4757
CFRG2206	19.8868	0.0306122	5	APARG00000000214	0	0	1	AWHISG00000000359	10.8239	0.0103968	8	CPERKG00000000125	179.423	0.0613587	6	Clim_evmTU13s8	64.1993	0.0119363	4	SPPG_00125	55.5154	0.0618667	9	BAESF_00132	10.4158	0.0288375	6	CHLRE_01g012450v5	2.10606	0.00109866	3	CHLNCDRAFT_135279	34.9442	0.00598802	9	OT_ostta01g01295	6.82259	0.00251889	4	MICPUCDRAFT_54542	0.52735	0.00819672	4	gene_128	94.6403	0.00144592	7	NGRUG00000043912	11.7422
CFRG2268	66.4552	0.0245572	4	APARG00000000215	0.008411	0	1	AWHISG00000000360	0	0	1	CPERKG00000000126	20.2284	0.0734615	7	Clim_evmTU14s8	35.7245	0.0130905	4	SPPG_00126	30.1108	0.03841	7	BAESF_00133	105.443	0.3414	10	CHLRE_01g012500v5	197.309	0.0241031	10	CHLNCDRAFT_13547	0	0	1	OT_ostta01g01300	31.5136	0.00499082	6	MICPUCDRAFT_54544	107.274	0.0305677	7	gene_129	1.55066	0	1	NGRUG00000043918	5.56568
CFRG2373	25.8794	0.0109153	2	APARG00000000216	0	0	1	AWHISG00000000361	0	0.000694444	5	CPERKG00000000127	47.6207	0.157523	10	Clim_evmTU15s8	53.3293	0.0155763	5	SPPG_00127	609.08	0.0253378	5	BAESF_00134	21.6192	0.0917144	9	CHLRE_01g012550v5	0.907228	0	1	CHLNCDRAFT_135340	9.49033	0	1	OT_ostta01g01310	17.3067	0.0027228	4	MICPUCDRAFT_54545	1.08904	0.0192308	5	gene_130	52.4163	0	1	NGRUG00000043924	1.6665
CFRG2347	199.825	0.0156687	3	APARG00000000217	0	0	1	AWHISG00000000362	0.010226	0.000701139	5	CPERKG00000000128	86.5249	0.113162	10	Clim_evmTU17s8	238.638	0.0153226	5	SPPG_00128	21.1528	0.0258132	5	BAESF_00135	8.58403	0.00907656	4	CHLRE_01g012600v5	0.642109	0	1	CHLNCDRAFT_35898	67.0828	0	1	OT_ostta01g01320	163.298	0.0118	8	MICPUCDRAFT_67713	114.268	0.00520833	3	gene_131	3.54582	0.00624133	9	NGRUG00000043929	0.156514
CFRG2225	39.326	0.0163471	3	APARG00000000220	0	0	1	AWHISG00000000363	0.032651	0.00165365	5	CPERKG00000000129	45.7929	0.160577	10	Clim_evmTU18s8	32.9008	0.00780234	2	SPPG_00129	23.955	0.0212452	4	BAESF_00136	19.5991	0.00164002	3	CHLRE_01g012650v5	0	0.00469361	5	CHLNCDRAFT_24529	252.41	0	1	OT_ostta01g01330	10.4294	0	1	MICPUCDRAFT_67715	23.5035	0.0187266	5	gene_132	0	0	1	NGRUG00000043935	0.140396
CFRG2613	10.2386	0.0228017	4	APARG00000000221	0	0	1	AWHISG00000000364	0.034608	0.0018309	5	CPERKG00000000130	57.8804	0.0825281	8	Clim_evmTU20s8	38.6084	0.0108696	3	SPPG_00130	17.4122	0.0232791	5	BAESF_00137	6.52507	0.0568384	8	CHLRE_01g012800v5	9.51654	0.00669643	7	CHLNCDRAFT_135280	23.5334	0	1	OT_ostta01g01340	0.025119	0.000321027	2	MICPUCDRAFT_23815	36.3686	0	1	gene_133	0.66934	0	1	NGRUG00000043942	2.95619
CFRG2703	196.79	0.0722724	8	APARG00000000222	0.617679	0.0966507	9	AWHISG00000000365	0	0	1	CPERKG00000000131	49.6437	0.0704511	7	Clim_evmTU21s8	123.839	0.025974	8	SPPG_00131	37.0408	0.0300247	6	BAESF_00138	172.879	0.192034	10	CHLRE_01g012850v5	0.134924	0.00124782	3	CHLNCDRAFT_24443	117.263	0.00527704	9	OT_ostta01g01350	37.492	0.00289177	4	MICPUCDRAFT_46060	73.6577	0.00295858	3	gene_134	3.57469	0.000524843	6	NGRUG00000043950	254.425
CFRG2677	29.4074	0.0465759	7	APARG00000000224	0	0	1	AWHISG00000000378	6.03851	0.00218041	6	CPERKG00000000132	54.6897	0.0943292	9	Clim_evmTU2s9	23.0019	0.0170068	5	SPPG_00132	17.0242	0.0202985	4	BAESF_00139	91.6218	0.054842	7	CHLRE_01g012900v5	1.37832	0	1	CHLNCDRAFT_35936	40.104	0	1	OT_ostta01g01370	1.5539	9.02649e-05	1	MICPUCDRAFT_43582	5.51016	0.0508475	8	gene_135	42.944	0	1	NGRUG00000043956	73.8238
CFRG2398	67.8621	0.0240659	4	APARG00000000227	0.059765	0	1	AWHISG00000000379	0	0.00584063	7	CPERKG00000000133	0.153633	0.00543173	1	Clim_evmTU3s9	79.769	0.0146444	4	SPPG_00133	205.21	0.0889527	10	BAESF_00140	26.5595	0.241625	10	CHLRE_01g012950v5	0.108463	0.012	9	CHLNCDRAFT_135252	100.043	0	1	OT_ostta01g01380	46.4772	0.00225782	4	MICPUCDRAFT_43583	0.755208	0	1	gene_136	115.955	0.000127959	5	NGRUG00000043960	7.52828
CFRG2502	24.0439	0.0270783	5	APARG00000000228	31.1307	0.00104671	5	AWHISG00000000380	0.13325	0	1	CPERKG00000000134	0.109881	0.0130102	2	Clim_evmTU5s9	25.7433	0.0396825	9	SPPG_00134	141.879	0.0599662	8	BAESF_00141	772.153	0.225296	10	CHLRE_01g013000v5	0.091093	0	1	CHLNCDRAFT_135435	52.986	0	1	OT_ostta01g01390	0	0.00152638	3	MICPUCDRAFT_67721	21.944	0	1	gene_137	6.48364	0	1	NGRUG00000043964	16.261
CFRG2622	19.1246	0.0594416	8	APARG00000000229	0	0	1	AWHISG00000000383	41.9487	0.0807249	10	CPERKG00000000135	35.7176	0.0470375	4	Clim_evmTU6s9	9.83856	0.00131406	1	SPPG_00135	3970.88	0.0732002	9	BAESF_00142	37.9623	0.0623184	8	CHLRE_01g013050v5	1.00644	0.00235405	4	CHLNCDRAFT_24474	22.4823	0.00938967	10	OT_ostta01g01400	46.9794	0	1	MICPUCDRAFT_54556	0.54345	0.0862069	9	gene_138	10.9754	0.00237342	7	NAEGRDRAFT_65003	4.17441
CFRG2597	1.0201	0.00151503	1	APARG00000000230	0	0	1	AWHISG00000000385	0.05413	0	1	CPERKG00000000136	3.08038	0.0957387	9	Clim_evmTU7s9	8.30476	0.0124224	4	SPPG_00136	1174.28	0.0782979	9	BAESF_00143	0	0.00365854	3	CHLRE_01g013100v5	26.4449	0.00963719	8	CHLNCDRAFT_58151	19.2068	0	1	OT_ostta01g01410	50.7195	0.00677966	6	MICPUCDRAFT_54557	0.443347	0	1	gene_139	6.70194	0.0031632	8	NGRUG00000043990	11.7811
CFRG2336	33.0238	0.0258242	4	APARG00000000231	0.00403	0	1	AWHISG00000000386	2.14883	0.00203771	5	Nk52_evmTU41s239	27.3912	0.0450539	4	Clim_evmTU8s9	400.631	0.0270833	8	SPPG_00137	310.903	0.0263306	5	BAESF_00144	2.74779	0.0641552	8	CHLRE_01g013150v5	16.5267	0.0114099	8	CHLNCDRAFT_9822	7.79842	0	1	OT_ostta01g01420	23.0115	0.00486295	6	MICPUCDRAFT_54558	2.49001	0	1	gene_140	0.115048	0.000555836	6	NGRUG00000044000	0.033047
CFRG2564	47.4011	0.0321417	5	APARG00000000235	31.6958	0.0377895	8	AWHISG00000000387	0	0	1	CPERKG00000000137	21.5069	0.0653557	6	Clim_evmTU9s9	250.255	0.029703	8	SPPG_00138	44.0923	0.00927026	3	BAESF_00145	0.786246	0.00895522	4	CHLRE_01g013200v5	48.3936	0.0046225	5	CHLNCDRAFT_58154	314.18	0.00696864	10	OT_ostta01g01430	59.0189	0.00188798	4	MICPUCDRAFT_54559	4.13488	0.0638298	9	gene_141	2.43299	0	1	NGRUG00000044004	11.4214
CFRG2216	25.4886	0.0296811	5	APARG00000000236	53.4385	0.0324406	7	AWHISG00000000388	22.577	0.000729763	5	CPERKG00000000138	38.0729	0.0605517	6	Clim_evmTU10s9	41.3957	0.0175824	5	SPPG_00139	90.5838	0.0406053	7	BAESF_00146	39.0943	0.0372181	6	CHLRE_01g013250v5	7.45973	0.00126263	3	CHLNCDRAFT_135337	0	0	1	OT_ostta01g01440	21.2572	0.00795267	7	MICPUCDRAFT_67722	47.1006	0	1	gene_142	23.8145	0.00699301	9	NGRUG00000044010	5.4634
CFRG2346	32.852	0.0558109	7	APARG00000000238	0	0	1	AWHISG00000000391	13.2401	0.0115393	8	CPERKG00000000139	42.595	0.138641	10	Clim_evmTU11s9	66.8841	0.0720721	10	SPPG_00140	31.3259	0.0293151	5	BAESF_00147	76.2452	0.0755124	8	CHLRE_01g013300v5	17.0978	0.00790274	7	CHLNCDRAFT_135284	18.8045	0.00647249	10	OT_ostta01g01450	27.0899	0.00265903	4	MICPUCDRAFT_49275	80.8977	0.0109489	4	gene_143	30.1778	0.000592066	6	NGRUG00000044014	0.979575
CFRG2361	202.937	0.0693069	8	APARG00000000240	0	0	1	AWHISG00000000395	30.2123	0.0149087	9	CPERKG00000000140	48.7886	0.0297064	3	Clim_evmTU13s9	39.4565	0.0121065	4	SPPG_08819	172.334	0.144768	10	BAESF_00148	30.2887	0.0661121	8	CHLRE_01g013350v5	153.421	0.00871731	8	CHLNCDRAFT_11379	20.4364	0	1	OT_ostta01g01460	44.1265	0.00537065	6	MICPUCDRAFT_37130	13.8303	0	1	gene_144	48.9655	0.00029976	5	NGRUG00000044020	1.67044
CFRG2340	241.961	0.0403887	6	APARG00000000245	0	0	1	AWHISG00000000396	9.58845	0.00213025	6	CPERKG00000000141	165.736	0.0368226	3	Clim_evmTU14s9	16.8537	0.00662252	2	SPPG_08820	15.3005	0.0060917	3	BAESF_00149	5.67318	0.0374161	6	CHLRE_01g013400v5	12.7949	0.00487805	6	CHLNCDRAFT_35907	295.34	0	1	OT_ostta01g01470	11.1045	0.0119617	8	MICPUCDRAFT_54564	1.64262	0.0142857	5	gene_145	159.555	0.00187617	7	NGRUG00000044028	14.5576
CFRG2432	31.8917	0.0575026	8	APARG00000000246	0	0	1	AWHISG00000000397	646.173	0.000195848	4	CPERKG00000000142	3.73998	0.056697	5	Clim_evmTU15s9	164.858	0.0096463	3	SPPG_00143	1.36624	0	1	BAESF_00150	10.9884	0.0283751	6	CHLRE_01g013450v5	15.2934	0.0112269	8	CHLNCDRAFT_58208	62.0754	0.00365297	9	OT_ostta01g01480	39.1565	0.0120362	8	MICPUCDRAFT_43587	7.28355	0.0398126	7	gene_146	6.22801	0.00311526	8	NGRUG00000044034	4.90977
CFRG2479	59.2348	0.0537528	7	APARG00000000247	0	0.000308166	4	AWHISG00000000398	235.425	0.0289937	9	CPERKG00000000143	16.7989	0.0737984	7	Clim_evmTU16s9	29.3791	0.0238612	7	SPPG_00144	7.04931	0.046281	7	BAESF_00151	28.5599	0.0374436	6	CHLRE_01g013500v5	55.9829	0.00405562	5	CHLNCDRAFT_135235	3.86809	0	1	OT_ostta01g01490	13.7124	0.00118982	3	MICPUCDRAFT_23802	5.7464	0.0172414	5	gene_147	1.28092	0.00025264	5	NGRUG00000044040	53.8557
CFRG2446	106.879	0.0526742	7	APARG00000000248	0	0	1	AWHISG00000000407	5.54529	0.00317941	6	CPERKG00000000144	32.0402	0.0541427	5	Clim_evmTU17s9	200.9	0.0339806	9	SPPG_00145	92.9972	0.01953	4	BAESF_00152	28.1971	0.00829164	4	CHLRE_01g013550v5	4.20198	0.00237154	4	CHLNCDRAFT_135426	59.0021	0.0132626	10	OT_ostta01g01500	468.55	0.0106965	8	MICPUCDRAFT_54570	1434.84	0.0322581	7	gene_148	0.745507	0.000526316	6	NGRUG00000044048	3.03155
CFRG2317	6.03312	0.136641	10	APARG00000000249	0	0	1	AWHISG00000000409	16.076	0.000516262	4	CPERKG00000000145	14.9103	0.0453956	4	Clim_evmTU18s9	75.3305	0.0389462	9	SPPG_00146	41.279	0.00323741	3	BAESF_00153	6.67005	0.0479616	7	CHLRE_01g013600v5	15.1948	0.0282548	10	CHLNCDRAFT_135150	0.809545	0	1	OT_ostta01g01510	205.035	0.0318379	10	MICPUCDRAFT_43589	3.60638	0.00387597	3	gene_149	0	0	1	NGRUG00000044054	1.36296
CFRG2285	149.858	0.00110288	1	APARG00000000250	2.00661	0	1	AWHISG00000000413	70.8728	0.0425532	10	CPERKG00000000146	0.043892	0.0238599	2	Clim_evmTU19s9	48.0841	0.024	7	SPPG_00147	19.7244	0.00421308	3	BAESF_00154	21.2642	0.00576844	4	CHLRE_01g013650v5	1.21747	0.00317662	4	CHLNCDRAFT_135304	166.796	0.0036036	9	OT_ostta01g01520	5.3335	0	1	MICPUCDRAFT_30440	80.5956	0.0212443	6	gene_150	24.7925	0	1	NGRUG00000044065	51.8475
CFRG2507	34.6559	0.0306551	5	APARG00000000251	0.591361	0	1	AWHISG00000000414	325.546	0.00822622	8	CPERKG00000000147	124.989	0.0646032	6	Clim_evmTU21s9	23.1195	0.0225641	7	SPPG_00148	11.0977	0.0528425	8	BAESF_00155	1.53998	0	1	CHLRE_01g013700v5	328.294	0.0116086	8	CHLNCDRAFT_53041	12.9872	0	1	OT_ostta01g01530	21.3724	0.000126036	1	MICPUCDRAFT_54575	24.936	0.0777778	9	gene_151	0.383718	0	1	NGRUG00000044069	16.1748
CFRG2628	33.0459	0.0709496	8	APARG00000000252	0.097373	0	1	AWHISG00000000416	0.029405	0	1	CPERKG00000000148	3.43988	0.0220367	2	Clim_evmTU22s9	46.012	0.0191304	6	SPPG_00149	91.6387	0.0397951	7	BAESF_00156	1.37119	0.00200118	3	CHLRE_01g013750v5	10.5004	0	1	CHLNCDRAFT_35967	1.17098	0	1	OT_ostta01g01540	129.46	0.00395257	5	MICPUCDRAFT_43593	3.86268	0	1	gene_152	2.6317	0	1	NGRUG00000044073	4.34749
CFRG2603	67.1654	0.0750315	8	APARG00000000254	0	0	1	AWHISG00000000420	75.0469	0.00485481	7	CPERKG00000000149	93.2319	0.0431979	4	Clim_evmTU23s9	56.9637	0.0196375	6	SPPG_00150	13.6842	0.0240356	5	BAESF_00157	10.3069	0.0147012	5	CHLRE_01g013769v5	7.57293	0.0289256	10	CHLNCDRAFT_53051	7.73485	0	1	OT_ostta01g01550	326.957	0.000830565	2	MICPUCDRAFT_4389	1.67558	0	1	gene_153	25.723	0	1	NGRUG00000044081	0.372558
CFRG2387	106.877	0.0982368	9	APARG00000000255	0	0	1	AWHISG00000000424	13.6477	0	1	CPERKG00000000150	29.8591	0.10706	9	Clim_evmTU24s9	16.8612	0.0245726	7	SPPG_10004	0	0.00934579	3	BAESF_00158	22.2293	0.141618	10	CHLRE_01g013800v5	6.64308	0	1	CHLNCDRAFT_135440	10.6572	0	1	OT_ostta01g01560	1224.09	0.025308	9	MICPUCDRAFT_49280	9.99733	0.0502793	8	gene_154	923.923	0.00378609	8	NGRUG00000044085	1.5087
CFRG2524	13.3193	0.0132527	3	APARG00000000256	0.852728	0.00199688	5	AWHISG00000000425	0	0	1	CPERKG00000000151	8.29664	0.153061	10	Clim_evmTU25s9	38.8798	0.00453001	1	SPPG_00151	48.881	0.0620589	9	BAESF_00159	19.6567	0.0315144	6	CHLRE_01g013801v5	6.4536	0.00739523	7	CHLNCDRAFT_135159	59.3752	0.00570342	9	OT_ostta01g01570	70.2287	0.0149821	8	MICPUCDRAFT_49281	102.638	0	1	gene_155	12.1953	0.00950951	9	NGRUG00000044091	116.251
CFRG2612	34.5532	0.0650868	8	APARG00000000257	137.635	0.000260994	4	AWHISG00000000426	0	0	1	CPERKG00000000152	3.00447	0.0229765	2	Clim_evmTU27s9	86.7137	0.0193237	6	SPPG_00152	1929.64	0.0375494	6	BAESF_00160	6.23102	0.0451766	7	CHLRE_01g014000v5	274.68	0.00653595	7	CHLNCDRAFT_52944	0	0	1	OT_ostta01g01580	13.695	0.0114691	8	MICPUCDRAFT_43598	25.2906	0.0237624	6	gene_156	3.45427	0	1	NGRUG00000044101	0
CFRG2433	50.4983	0.0548182	7	APARG00000000259	0	0	1	AWHISG00000000427	3.28136	0.00701444	7	CPERKG00000000153	32.2052	0.0594199	6	Clim_evmTU29s9	26.1888	0.0149007	5	SPPG_00153	7.02441	0.0771881	9	BAESF_00161	9.08072	0.0601545	8	CHLRE_01g014050v5	55.8646	0.00133452	3	CHLNCDRAFT_59702	0	0	1	OT_ostta01g01590	134.195	0.0296053	9	MICPUCDRAFT_46063	351.586	0.0251572	6	gene_157	23.5925	0.0106236	9	NGRUG00000044105	4.57142
CFRG2591	17.1111	0.056705	7	APARG00000000260	0.640079	0.000432214	4	AWHISG00000000429	8.67902	0	1	CPERKG00000000154	30.7542	0.0658879	6	Clim_evmTU30s9	27.9381	0.0174216	5	SPPG_00154	45.3963	0.00100604	1	BAESF_00162	8.3169	0.0377865	6	CHLRE_01g014100v5	6.94736	0.0047619	6	CHLNCDRAFT_58198	17.2383	0.00941176	10	OT_ostta01g01600	25.7269	0.00984898	7	MICPUCDRAFT_54583	113.41	0.0277778	6	gene_158	6.33931	0.0235467	10	NGRUG00000044115	50.6695
CFRG2673	0.82619	0.000755097	1	APARG00000000262	0.657967	0	1	AWHISG00000000432	7.83248	0.00990545	8	CPERKG00000000155	89.4294	0.11522	10	Clim_evmTU31s9	1638.85	0.0120482	4	SPPG_00155	188.876	0.0383134	7	BAESF_00163	121.406	0.0843029	8	CHLRE_01g014150v5	6.02509	0	1	CHLNCDRAFT_135232	42.1059	0	1	OT_ostta01g01610	4.49809	0.00548095	6	MICPUCDRAFT_54586	20.6674	0	1	gene_159	4.91793	0	1	NGRUG00000044121	21.1695
CFRG2671	30.1712	0.0214823	4	APARG00000000264	0.575166	0	1	AWHISG00000000437	29.6745	0.0010644	5	CPERKG00000000156	11.3228	0.0931982	9	Clim_evmTU1s11	61.3814	0.0127157	4	SPPG_00156	0.815824	0.0198891	4	BAESF_00164	10.7163	0.00641026	4	CHLRE_01g014200v5	1.89539	0.00110742	3	CHLNCDRAFT_135215	53.4432	0	1	OT_ostta01g01630	7.65013	0.00154202	3	MICPUCDRAFT_54587	25.4326	0.116883	10	gene_160	3.66233	0	1	NGRUG00000044131	0
CFRG2539	32.1143	0	1	APARG00000000266	0.198517	0	1	AWHISG00000000448	10.1191	0.0118127	8	CPERKG00000000157	19.9229	0.0642472	6	Clim_evmTU2s11	72.2329	0.0205607	6	SPPG_00157	27.9057	0.00356464	3	BAESF_00165	18.287	0.019668	5	CHLRE_01g014250v5	10.976	0.00638978	6	CHLNCDRAFT_135242	39.5153	0	1	OT_ostta01g01640	40.5963	0.0148827	8	MICPUCDRAFT_54588	6.26059	0.00664452	4	gene_161	0.646046	0	1	NGRUG00000044135	0.005264
CFRG2501	1.1379	0.0952381	9	APARG00000000267	0.005238	0.00060241	4	AWHISG00000000463	0	0	1	CPERKG00000000158	145.43	0.110807	9	Clim_evmTU3s11	182.701	0.0217391	7	SPPG_00158	15.5681	0.0435159	7	BAESF_00166	8.60319	0.0234781	5	CHLRE_01g014300v5	2.61762	0.00302663	4	CHLNCDRAFT_135297	11.9235	0	1	OT_ostta01g01650	37.595	0.00602696	6	MICPUCDRAFT_49771	264.978	0.0337079	7	gene_162	64.0711	0.0071736	9	NAEGRDRAFT_47408	0.059748
CFRG2368	456.159	0.000505433	1	APARG00000000268	0.0117	0	1	AWHISG00000000464	0	0.0108893	8	CPERKG00000000159	51.505	0.0771715	7	Clim_evmTU5s11	60.4007	0.00322321	1	SPPG_00159	31.2362	0.0849095	10	BAESF_00167	18.6061	0.0025586	3	CHLRE_01g014350v5	71.9672	0.00970149	8	CHLNCDRAFT_135165	0	0	1	OT_ostta01g01660	8.1897	0.00183908	4	MICPUCDRAFT_23811	3.94028	0.0264706	6	gene_163	0.205253	0	1	NGRUG00000044139	2.89113
CFRG2460	0	0.00108666	1	APARG00000000269	0	0.000317763	4	AWHISG00000000471	0	0	1	CPERKG00000000160	52.4843	0.0841184	8	Clim_evmTU7s11	6487.05	0.04	9	SPPG_00160	5.35153	0.000816327	1	BAESF_00168	108.551	0.027509	6	CHLRE_01g014400v5	1.50706	0.00536304	6	CHLNCDRAFT_31627	867.195	0	1	OT_ostta01g01670	501.265	0.00463576	5	MICPUCDRAFT_54591	1.3146	0.166667	10	gene_164	72.7241	0	1	NGRUG00000044143	139.205
CFRG2557	0.043127	0.00036483	1	APARG00000000270	10.5167	0.0790851	9	AWHISG00000000482	5.20362	0.00464744	7	CPERKG00000000161	17.6325	0.0882874	8	Clim_evmTU8s11	61.3037	0.0163934	5	SPPG_00161	20.1772	0.00274014	3	BAESF_00169	677.431	0.0983659	9	CHLRE_01g014450v5	1.79392	0.00267499	4	CHLNCDRAFT_52951	152.181	0	1	OT_ostta01g01680	21.2546	0.00353297	5	MICPUCDRAFT_54592	39.2556	0.0357143	7	gene_165	3.56386	0.0689655	10	NGRUG00000044149	3.51161
CFRG2374	49.2375	0.0250696	4	APARG00000000271	4.46457	0.00425145	5	AWHISG00000000484	3.08142	0	1	CPERKG00000000162	14.0342	0.0893313	8	Clim_evmTU9s11	23.5868	0.0126582	4	SPPG_00162	0.490992	0	1	BAESF_00170	8.41583	0.0240804	5	CHLRE_01g014500v5	3.13672	0.000637552	2	CHLNCDRAFT_135253	20.1244	0.0027248	9	OT_ostta01g01690	108.675	0.00776448	7	MICPUCDRAFT_54593	19.0437	0	1	gene_166	0.840727	0	1	NGRUG00000044155	155.688
CFRG2724	60.8138	0.0391253	6	APARG00000000272	41.5329	0.104536	9	AWHISG00000000485	92.1415	0.00308483	6	CPERKG00000000163	63.5556	0.0553086	5	Clim_evmTU11s11	18.1974	0.00641483	2	SPPG_00163	35.949	0.0132145	4	BAESF_00171	35.5125	0.0658945	8	CHLRE_01g014600v5	18.011	0.0148462	9	CHLNCDRAFT_135238	36.4707	0	1	OT_ostta01g01700	32.3605	0.0251639	9	MICPUCDRAFT_54594	31.4995	0.0560748	8	gene_167	24.5186	0.0223409	10	NGRUG00000044161	0.108653
CFRG2493	139.266	0.127509	10	APARG00000000273	1.04529	0.121431	10	AWHISG00000000490	0	0.00388946	6	CPERKG00000000164	40.388	0.030051	3	Clim_evmTU12s11	78.7354	0.0193237	6	SPPG_00164	9.95426	0.0169538	4	BAESF_00172	303.62	0.191663	10	CHLRE_01g014700v5	15.2208	0.00327511	5	CHLNCDRAFT_135081	0	0	1	OT_ostta01g01710	48.6312	0.00822812	7	MICPUCDRAFT_45095	7.30379	0.00791557	4	gene_168	10.7612	0	1	NGRUG00000044167	2698.01
CFRG2365	94.1373	0.0219317	4	APARG00000000274	202.711	0.0354068	8	AWHISG00000000492	1.95275	0.00795372	7	CPERKG00000000165	25.6576	0.0150511	2	Clim_evmTU13s11	434.466	0.0041841	1	SPPG_00165	7.34956	0.0459664	7	BAESF_00173	12.8238	0.0238283	5	CHLRE_01g014751v5	0	0	1	CHLNCDRAFT_135134	0	0	1	OT_ostta01g01720	62.3717	0.00317859	5	MICPUCDRAFT_54598	18.5076	0	1	gene_169	0.40858	0.00123609	7	NGRUG00000044173	7.67032
CFRG2442	85.9531	0.0320303	5	APARG00000000275	27.3426	0.116038	9	AWHISG00000000503	3.10972	0	1	CPERKG00000000166	37.0786	0.0184786	2	Clim_evmTU16s11	33.7405	0.0251799	7	SPPG_00166	41.3415	0.0197455	4	BAESF_00174	0.174512	0.00345679	3	CHLRE_01g014800v5	5.19693	0.004683	5	CHLNCDRAFT_135366	198.591	0	1	OT_ostta01g01730	0	0	1	MICPUCDRAFT_67747	22.3557	0	1	gene_170	1.01176	0	1	NGRUG00000044179	253.35
CFRG2582	18.2919	0.0139209	3	APARG00000000276	15.4748	0.0318575	7	AWHISG00000000504	1.61556	0.00636523	7	CPERKG00000000167	58.2995	0.0665718	7	Clim_evmTU17s11	0	0.00808625	2	SPPG_00167	67.7892	0.0109431	3	BAESF_00175	72.7975	0.00668338	4	CHLRE_01g014850v5	10.271	0.0067659	7	CHLNCDRAFT_135251	4.6259	0	1	OT_ostta01g01740	4.68033	0.0121867	8	MICPUCDRAFT_43608	35.3905	0.0015949	3	gene_171	0.083741	0	1	NGRUG00000044193	0.000294
CFRG2436	23.187	0.056223	7	APARG00000000277	2.79621	0.0456651	8	AWHISG00000000505	8.00896	0.0112122	8	CPERKG00000000168	28.6034	0.0476948	5	Clim_evmTU19s11	125.11	0.0163652	5	SPPG_00168	0.789599	0.000684932	1	BAESF_00176	156.751	0.186749	10	CHLRE_01g014900v5	3.9768	0.0135659	9	CHLNCDRAFT_135138	19.0239	0	1	OT_ostta01g01750	77.7779	0.00244336	4	MICPUCDRAFT_54601	2.80817	0	1	gene_172	0.220585	0	1	NGRUG00000044203	3.70285
CFRG2731	487.298	0.186806	10	APARG00000000278	18.9758	0.0460143	8	AWHISG00000000507	0.010551	0	1	CPERKG00000000169	104.855	0.0717217	7	Clim_evmTU20s11	42.074	0.0235849	7	SPPG_00169	11.5097	0.0258881	5	BAESF_00177	23.0946	0.0560334	7	CHLRE_01g014950v5	8.22742	0.00234329	4	CHLNCDRAFT_52958	16.9749	0	1	OT_ostta01g01760	70.634	0	1	MICPUCDRAFT_54602	155.508	0	1	gene_173	0.431133	7.71724e-05	5	NGRUG00000044211	6.25828
CFRG2371	6.80268	0.0358791	6	APARG00000000279	9.92512	0.00492289	5	AWHISG00000000514	6.17766	0.00179995	5	CPERKG00000000170	389.565	0.0843957	8	Clim_evmTU21s11	47.6732	0.0205128	6	SPPG_00170	2.84483	0.00230415	2	BAESF_00178	25.588	0.0417895	7	CHLRE_01g015050v5	1.99641	0	1	CHLNCDRAFT_135428	21.6727	0	1	OT_ostta01g01770	8.68375	0	1	MICPUCDRAFT_23740	229.163	0	1	gene_174	4.2358	0	1	NGRUG00000044223	4.85157
CFRG2599	3.33846	0.0575916	8	APARG00000000280	8.91652	0.0241522	7	AWHISG00000000515	1.64525	0	1	CPERKG00000000171	26.3915	0.105467	9	Clim_evmTU22s11	1406.06	0.0621762	10	SPPG_00171	156.064	0.00195695	2	BAESF_00179	28.661	0.0377095	6	CHLRE_01g015100v5	2.55963	0.00154799	3	CHLNCDRAFT_24426	18.3923	0	1	OT_ostta01g01780	23.3793	0.00208177	4	MICPUCDRAFT_54604	10.8198	0.0357143	7	gene_175	215.726	0.000206911	5	NGRUG00000044233	8.37053
CFRG2378	20.5625	0.0372949	6	APARG00000000281	9.85299	0.00888173	5	AWHISG00000000516	0.873065	0	1	CPERKG00000000172	42.1221	0.072422	7	Clim_evmTU23s11	81.9834	0.0588235	10	SPPG_00172	18.5207	0.0322108	6	BAESF_00180	91.567	0.147474	10	CHLRE_01g015350v5	466.72	0.0247934	10	CHLNCDRAFT_135303	0.768391	0	1	OT_ostta01g01790	4.88993	0	1	MICPUCDRAFT_23784	1.41384	0.0152672	5	gene_176	9.63675	0.000458435	6	NGRUG00000044239	2.72359
CFRG2683	0.165279	0.00272075	1	APARG00000000282	56.8641	0.196305	10	AWHISG00000000518	0.523633	0.0189748	9	CPERKG00000000173	63.4532	0.0316268	3	Clim_evmTU24s11	49.8708	0.0139785	4	SPPG_00173	42.3506	0.135961	10	BAESF_00181	53.5812	0.014885	5	CHLRE_01g015400v5	21.6132	0.0158395	9	CHLNCDRAFT_135368	57.8581	0	1	OT_ostta01g01800	314.545	0.00144613	3	MICPUCDRAFT_54607	38.1585	0.00273598	3	gene_177	8.58528	0	1	NGRUG00000044247	0
CFRG2563	129.444	0.0309165	5	APARG00000000283	42.7025	0.146927	10	AWHISG00000000519	2057.09	0.0344648	10	CPERKG00000000174	24.2107	0.060014	6	Clim_evmTU27s11	212.708	0.0264423	8	SPPG_00174	2.69079	0.00269724	3	BAESF_00182	33.0624	0.0100545	4	CHLRE_01g015451v5	0.339112	0.0047356	6	CHLNCDRAFT_135247	1.8748	0	1	OT_ostta01g01810	12.1958	0.00105107	3	MICPUCDRAFT_54609	9.05604	0.0402477	7	gene_178	30.8185	0.0181973	10	NGRUG00000044251	5.13467
CFRG2511	51.3685	0.0784889	9	APARG00000000284	33.4019	0.0609568	9	AWHISG00000000520	77.6089	0.021327	9	CPERKG00000000175	8.08433	0.0661165	6	Clim_evmTU29s11	37.5491	0.0333333	9	SPPG_00175	886.273	0.116412	10	BAESF_00183	15.4954	0.00518224	4	CHLRE_01g015500v5	247.863	0.0140318	9	CHLNCDRAFT_135415	0	0	1	OT_ostta01g01820	79.1143	0.00936929	7	MICPUCDRAFT_43614	122.461	0	1	gene_179	10.4732	0	1	NGRUG00000044258	5.95642
CFRG2624	31.4127	0.0564984	7	APARG00000000285	0.042255	0	1	AWHISG00000000521	173.137	0.0496343	10	CPERKG00000000176	27.3939	0.0840791	8	Clim_evmTU30s11	145.49	0.0253165	7	SPPG_00176	68.0035	0.0284165	5	BAESF_00184	34.3307	0.0152952	5	CHLRE_01g015550v5	2.13995	0	1	CHLNCDRAFT_135338	575.31	0	1	OT_ostta01g01830	79.8423	0.0123518	8	MICPUCDRAFT_67752	22.1692	0.022293	6	gene_180	13.3972	0.000330688	5	NGRUG00000044278	31.0907
CFRG2393	0.879236	0.00488916	2	APARG00000000286	5.29635	0.313659	10	AWHISG00000000522	6.5881	0.000987622	5	Nk52_evmTU39s2039	13.9454	0.123394	10	Clim_evmTU32s11	44.701	0.0359375	9	SPPG_00177	48.2421	0.0618899	9	BAESF_00185	15.3064	0.0610607	8	CHLRE_01g015600v5	13.8082	0.00540649	6	CHLNCDRAFT_52925	45.9928	0.0121951	10	OT_ostta01g01850	25.4669	0.000127747	1	MICPUCDRAFT_37150	107.086	0.0179372	5	gene_181	1.56481	0.000385728	6	NGRUG00000044286	5.0019
CFRG2284	657.623	0.0479565	7	APARG00000000287	6.61337	0.0221927	7	AWHISG00000000529	35.5949	0.014897	9	CPERKG00000000177	6.11825	0.0634432	6	Clim_evmTU33s11	249.279	0.0438596	10	SPPG_00178	31.705	0.0557895	8	BAESF_00186	83.9686	0.110022	9	CHLRE_01g015650v5	19.8165	0.0188356	10	CHLNCDRAFT_35921	32.7452	0	1	OT_ostta01g01855	7.70566	0.00132701	3	MICPUCDRAFT_8078	24.4637	0	1	gene_182	50.0417	0.000419463	6	NGRUG00000044294	0.000463
CFRG2728	45.2648	0.122461	10	APARG00000000288	8.99553	0.0386823	8	AWHISG00000000537	431.451	0.0317919	10	CPERKG00000000178	9.71537	0.0969568	9	Clim_evmTU34s11	9.48333	0.0142857	4	SPPG_00179	75.8257	0.0865491	10	BAESF_00187	7.19303	0.00337937	3	CHLRE_01g015700v5	20.5924	0.00576037	6	CHLNCDRAFT_24539	3.16302	0	1	OT_ostta01g01860	17.3889	0.00147442	3	MICPUCDRAFT_67754	29.4208	0.0291829	6	gene_183	63.5391	0.0054442	9	NGRUG00000044298	7.64456
CFRG2632	22.7241	0.0707089	8	APARG00000000289	0.55274	0.192182	10	AWHISG00000000540	29.008	0.0118498	8	CPERKG00000000179	50.7746	0.0679245	7	Clim_evmTU35s11	30.9945	0.00426743	1	SPPG_00180	29.737	0.0019305	2	BAESF_00188	89.4551	0.127751	9	CHLRE_01g015750v5	28.7485	0.0179415	10	CHLNCDRAFT_135082	61.3522	0.00214133	9	OT_ostta01g01870	10.9806	0	1	MICPUCDRAFT_54622	37.9505	0	1	gene_184	109.226	0	1	NGRUG00000044304	3.1524
CFRG2212	255	0.0788644	9	APARG00000000290	29.2606	0.174524	10	AWHISG00000000541	0	0	1	CPERKG00000000180	2.94947	0.0310799	3	Clim_evmTU39s11	72.4825	0.0250597	7	SPPG_00181	72.4619	0.0461079	7	BAESF_00189	7.71192	0.00773088	4	CHLRE_01g015850v5	12.6593	0.0171674	9	CHLNCDRAFT_135387	8.82695	0	1	OT_ostta01g01880	44.8809	0.0025413	4	MICPUCDRAFT_49772	107.051	0.0406504	7	gene_185	1.71847	0.00343643	8	NGRUG00000044313	35.6925
CFRG2569	78.8778	0.0200585	4	APARG00000000292	7.22231	0.00980276	5	AWHISG00000000544	4.86205	0.0121558	8	CPERKG00000000181	7.61144	0.0314783	3	Clim_evmTU41s11	960.76	0.020339	6	SPPG_00182	28.0039	0.0326318	6	BAESF_00190	4.54391	0	1	CHLRE_01g016001v5	0.698179	0.00375235	5	CHLNCDRAFT_58180	240.768	0	1	OT_ostta01g01890	13.1985	0.00450387	5	MICPUCDRAFT_54624	3.70262	0.030837	7	gene_186	25.2826	0.000701262	6	NGRUG00000044317	18.7647
CFRG2314	1.46469	0.0149626	3	APARG00000000293	66.4249	0.002138	5	AWHISG00000000547	0	0	1	CPERKG00000000182	19.7571	0.075358	7	Clim_evmTU42s11	748.791	0.0518018	10	SPPG_10005	0	0	1	BAESF_00191	25.0552	0.180492	10	CHLRE_01g016050v5	23.4947	0.00307062	4	CHLNCDRAFT_135424	197.068	0	1	OT_ostta01g01900	31.6036	0.0049195	6	MICPUCDRAFT_71089	3.3216	0.0379747	7	gene_187	8.35618	0.002081	7	NGRUG00000044323	42.0511
CFRG2548	23.466	0.0236721	4	APARG00000000294	0	0	1	AWHISG00000000552	2.91858	0.000148406	3	Nk52_evmTU46s2039	2.18212	0.111111	9	Clim_evmTU43s11	109.068	0.00385356	1	SPPG_00183	32.4969	0.098912	10	BAESF_00192	0.896566	0	1	CHLRE_01g016100v5	0.040016	0.00515132	6	CHLNCDRAFT_9386	17.8745	0.0102041	10	OT_ostta01g01910	4.57971	0	1	MICPUCDRAFT_54627	71.6873	0.0329218	7	gene_188	7.21074	0.0243553	10	NGRUG00000044329	2.18559
CFRG2415	12.9113	0.0163763	3	APARG00000000295	0.00494	0	1	AWHISG00000000553	0	0.000224694	4	CPERKG00000000183	7.29286	0.0585564	6	Clim_evmTU44s11	22.2658	0.0120937	4	SPPG_00184	29.9544	0.0653624	9	BAESF_00193	1.52698	0.00953471	4	CHLRE_01g016150v5	21.5424	0.0118413	9	CHLNCDRAFT_135296	11.4232	0	1	OT_ostta01g01920	36.0596	0.00446866	5	MICPUCDRAFT_49292	124.893	0	1	gene_189	54.2387	0	1	NGRUG00000044337	13.001
CFRG2735	0	0	1	APARG00000000297	0	0.000395127	4	AWHISG00000000558	0.431098	0	1	CPERKG00000000184	42.4825	0.0462418	4	Clim_evmTU45s11	78.4076	0.0217881	7	SPPG_00185	48.6789	0.0351175	6	BAESF_00194	50.458	0.0414983	7	CHLRE_01g016200v5	2.80717	0.00124611	3	CHLNCDRAFT_135356	0	0	1	OT_ostta01g01930	10.2741	0.0175843	9	MICPUCDRAFT_54630	45.1389	0	1	gene_190	0.408214	0	1	NGRUG00000044343	0.007691
CFRG2384	2.94067	0.0219406	4	APARG00000000300	0.14963	0	1	AWHISG00000000559	0.00385	0.00221729	6	CPERKG00000000185	19.3136	0.0801807	8	Clim_evmTU46s11	48.6285	0.0113101	3	SPPG_00186	43.6088	0.0572082	8	BAESF_00195	18.443	0.0421702	7	CHLRE_01g016250v5	1.14925	0.00958466	8	CHLNCDRAFT_58138	4.70907	0.00294118	9	OT_ostta01g01940	107.788	0	1	MICPUCDRAFT_67762	52.816	0.0271493	6	gene_191	0.34942	0.00364299	8	NGRUG00000044347	0
CFRG2238	22.6045	0.0516509	7	APARG00000000306	0	0	1	AWHISG00000000560	0.107233	0	1	CPERKG00000000186	40.9919	0.0918809	9	Clim_evmTU47s11	46.829	0.0108696	3	SPPG_00187	99.915	0.0243902	5	BAESF_00196	18.1978	0.0166082	5	CHLRE_01g016300v5	57.1365	0.00674374	7	CHLNCDRAFT_24455	11.0476	0	1	OT_ostta01g01950	34.759	0.0204542	9	MICPUCDRAFT_23830	77.2103	0	1	gene_192	6.4161	0.000414113	6	NGRUG00000044351	24.2742
CFRG2650	3.39493	0.0556906	7	APARG00000000307	31.0048	0	1	AWHISG00000000562	7.38826	0.000793218	5	CPERKG00000000187	43.7319	0.0480355	5	Clim_evmTU48s11	79.2321	0.0157729	5	SPPG_00188	67.751	0.0406704	7	BAESF_00197	19.6118	0.0397747	7	CHLRE_01g016350v5	12.115	0.00376344	5	CHLNCDRAFT_10119	7.99322	0	1	OT_ostta01g01960	35.7749	0.00861027	7	MICPUCDRAFT_54635	5.3357	0	1	gene_193	63.0169	0.00638026	9	NGRUG00000044363	0.352121
CFRG2438	471.743	0.0783889	9	APARG00000000309	0	0.000506971	4	AWHISG00000000565	0.556521	0.00281812	6	CPERKG00000000188	44.0404	0.0531953	5	Clim_evmTU49s11	464.177	0.0244399	7	SPPG_00189	67.915	0.0724479	9	BAESF_00198	26.2749	0.0863799	9	CHLRE_01g016400v5	7.07341	0.00810373	7	CHLNCDRAFT_135388	14.7576	0	1	OT_ostta01g01970	159.763	0.0231548	9	MICPUCDRAFT_54636	6.21523	0.0793651	9	gene_194	17.3717	0	1	NAEGRDRAFT_64956	0.231562
CFRG2481	54.0948	0.0116383	2	APARG00000000310	0	0	1	AWHISG00000000575	0.131144	0.000574053	4	CPERKG00000000189	70.649	0.0740461	7	Clim_evmTU52s11	52.4495	0.0162162	5	SPPG_08821	7.47064	0.000284576	1	BAESF_00199	1.11981	0.00075	2	CHLRE_01g016450v5	3.30457	0.00786925	7	CHLNCDRAFT_31601	194.943	0	1	OT_ostta01g01980	243.153	0.00420844	5	MICPUCDRAFT_11102	3.46755	0.0428571	8	gene_195	15.385	0.000554734	6	NGRUG00000044371	7.20939
CFRG2523	18.7374	0.0201719	4	APARG00000000311	0.021105	0.000446628	4	AWHISG00000000583	0.831917	0	1	CPERKG00000000190	380.203	0.0606336	6	Clim_evmTU54s11	15.3728	0.0179028	6	SPPG_08822	12.868	0.000403551	1	BAESF_00200	36.3875	0.126938	9	CHLRE_01g016500v5	38.5875	0	1	CHLNCDRAFT_13137	0	0	1	OT_ostta01g01990	23.42	0.000930088	3	MICPUCDRAFT_54638	0	0.0714286	9	gene_196	5.24073	0	1	NAEGRDRAFT_64954	0
CFRG2356	6.07634	0.0140399	3	APARG00000000312	0	0	1	AWHISG00000000585	1.85232	0.0182319	9	CPERKG00000000191	278.538	0.0803472	8	Clim_evmTU55s11	55.9397	0.00792864	2	SPPG_10006	0	0	1	BAESF_00201	15.6016	0.105736	9	CHLRE_01g016514v5	13.7572	0.00854006	7	CHLNCDRAFT_135444	46.6311	0.00460829	9	OT_ostta01g02000	24.896	0.00449312	5	MICPUCDRAFT_54639	0.433046	0	1	gene_197	0.415843	0.000717875	6	NGRUG00000044377	43.5304
CFRG2405	9.35655	0.055178	7	APARG00000000313	0.004849	0.000823723	5	AWHISG00000000586	4.29025	0.00024199	4	CPERKG00000000192	82.1222	0.0912992	9	Clim_evmTU60s11	50.8569	0.0101351	3	SPPG_00191	65.1095	0.0313465	6	BAESF_00202	13.1263	0.116928	9	CHLRE_01g016528v5	28.8988	0.00669643	7	CHLNCDRAFT_135423	108.951	0.0239521	10	OT_ostta01g02010	32.7142	0	1	MICPUCDRAFT_67764	34.6016	0	1	gene_198	0.186824	0.000856164	6	NGRUG00000044381	67.0333
CFRG2573	72.416	0.12005	10	APARG00000000314	49.3292	0.0467703	8	AWHISG00000000587	3.33325	0.00122711	5	CPERKG00000000193	62.2756	0.0570112	6	Clim_evmTU62s11	54.4371	0.0138696	4	SPPG_00192	3.74586	0.0125721	4	BAESF_00203	3.13648	0.000236016	2	CHLRE_01g016542v5	0.059265	0	1	CHLNCDRAFT_135136	12.5951	0.00358423	9	OT_ostta01g02020	74.65	0.000191113	1	MICPUCDRAFT_67765	3.71408	0.008	4	gene_199	1.21104	0.00555309	9	NGRUG00000044389	12.0827
CFRG2561	17.5373	0.0227642	4	APARG00000000319	0	0.000441794	4	AWHISG00000000588	109.918	0.087963	10	CPERKG00000000194	64.4027	0.0538574	5	Clim_evmTU63s11	29.0996	0.0264706	8	SPPG_00193	220.219	0.0400865	7	BAESF_00204	107.126	0.0192378	5	CHLRE_01g016556v5	33.58	0.00929152	8	CHLNCDRAFT_135401	3666.08	0	1	OT_ostta01g02030	0.360016	0	1	MICPUCDRAFT_54642	0.944292	0	1	gene_200	879.945	0	1	NGRUG00000044397	2.9127
CFRG2601	13.8671	0.116803	10	APARG00000000321	0	0	1	AWHISG00000000589	109.747	0	1	CPERKG00000000195	41.9487	0.0893343	8	Clim_evmTU66s11	46.8556	0.00189036	1	SPPG_00194	214.21	0.0569777	8	BAESF_00205	57.1771	0.120609	9	CHLRE_01g016570v5	2.7026	0.00828002	7	CHLNCDRAFT_24450	828.077	0	1	OT_ostta01g02040	17.9262	0.0827815	10	MICPUCDRAFT_54643	6.2728	0	1	gene_201	73.9576	0	1	NGRUG00000044403	1.98389
CFRG2538	0.017164	0.00136705	1	APARG00000000324	402.45	0	1	AWHISG00000000590	111.277	0.0619835	10	CPERKG00000000196	37.9833	0.0780852	8	Clim_evmTU67s11	18.1831	0.00974513	3	SPPG_10007	0	0.0123457	3	BAESF_00206	1.39484	0	1	CHLRE_01g016600v5	0.069382	0.00675676	7	CHLNCDRAFT_59704	18.2556	0.00543478	9	OT_ostta01g02050	51.5849	0.0304773	10	MICPUCDRAFT_30461	88.1164	0.0143149	5	gene_202	13.4357	0.00280749	8	NGRUG00000044407	0.118639
CFRG2504	56.9241	0.0509206	7	APARG00000000325	0.281888	0.102662	9	AWHISG00000000591	0.108836	0	1	CPERKG00000000197	10.8432	0.0581349	6	Clim_evmTU68s11	87.2448	0.0140351	4	SPPG_00195	22.0541	0.0848708	10	BAESF_00207	10.86	0.00235798	3	CHLRE_01g016651v5	0	0.0196078	10	CHLNCDRAFT_58132	3.96858	0	1	OT_ostta01g02060	61.5968	0	1	MICPUCDRAFT_49296	124.681	0.0102564	4	gene_203	3.90616	0	1	NGRUG00000044411	8.49009
CFRG2241	8.75827	0.0676153	8	APARG00000000326	0.74168	0	1	AWHISG00000000597	12.0028	0	1	CPERKG00000000198	301.744	0.106703	9	Clim_evmTU69s11	134.884	0.0250202	7	SPPG_00196	48.8233	0.0748231	9	BAESF_00208	94.351	0.0428191	7	CHLRE_01g016950v5	20.6504	0	1	CHLNCDRAFT_135355	0	0	1	OT_ostta01g02070	14.8693	0.0491803	10	MICPUCDRAFT_54649	8.89621	0.00440529	3	gene_204	10.6594	0	1	NGRUG00000044419	106.283
CFRG2205	8.12438	0.176878	10	APARG00000000331	0.002685	0	1	AWHISG00000000600	35.5411	0.00880605	8	CPERKG00000000199	44.0516	0.0442046	4	Clim_evmTU70s11	57.6658	0.0320334	8	SPPG_00197	36.7062	0.102736	10	BAESF_00209	27.635	0.140625	10	CHLRE_01g017050v5	16.2713	0.00473934	6	CHLNCDRAFT_135376	0	0	1	OT_ostta01g02080	58.876	0.0010296	3	MICPUCDRAFT_6581	11.5135	0.0886076	10	gene_205	14.1403	0	1	NGRUG00000044423	0.867535
CFRG2401	23.8924	0.0446281	7	APARG00000000332	0.159963	0	1	AWHISG00000000603	0.008949	0	1	CPERKG00000000200	30.9135	0.063632	6	Clim_evmTU71s11	25.6749	0.0550542	10	SPPG_00198	3.84383	0.0373563	6	BAESF_00210	15.1115	0.12169	9	CHLRE_01g017200v5	16.7219	0.0107079	8	CHLNCDRAFT_135132	14.7143	0	1	OT_ostta01g02090	6.92742	0.00195465	4	MICPUCDRAFT_54651	14.7987	0	1	gene_206	86.2126	0	1	NGRUG00000044429	292.278
CFRG2494	41.6499	0.165118	10	APARG00000000337	0	0	1	AWHISG00000000608	0	0	1	CPERKG00000000201	10.2802	0.0607066	6	Clim_evmTU72s11	72.107	0.0201511	6	SPPG_00199	0.471032	0.002792	3	BAESF_00211	23.2162	0.0111643	4	CHLRE_01g017250v5	8.04704	0.00139958	3	CHLNCDRAFT_9749	45.6127	0	1	OT_ostta01g02100	26.5936	0.00697007	6	MICPUCDRAFT_67773	41.3555	0	1	gene_207	14.1232	0	1	NGRUG00000044437	2.31661
CFRG2619	26.4116	0.0137432	3	APARG00000000339	0	0.000197044	4	AWHISG00000000609	5.6884	0	1	CPERKG00000000202	21.2758	0.0396719	4	Clim_evmTU73s11	94.3557	0.0162455	5	SPPG_00200	4.79296	0.00628931	3	BAESF_00212	55.4107	0.0286508	6	CHLRE_01g017300v5	1128.3	0.0351562	10	CHLNCDRAFT_135407	625.793	0	1	OT_ostta01g02110	8.83839	0.00354553	5	MICPUCDRAFT_37161	46.076	0.0170455	5	gene_208	2.13813	0	1	NGRUG00000044443	22.1044
CFRG2583	0.097472	0.00131675	1	APARG00000000343	0	0	1	AWHISG00000000613	3.92589	0	1	CPERKG00000000203	17.8589	0.0614183	6	Clim_evmTU76s11	80.3303	0.00672834	2	SPPG_10008	0	0	1	BAESF_00213	71.4363	0.0597802	8	CHLRE_01g017350v5	9.32121	0.0381526	10	CHLNCDRAFT_135248	14.5152	0	1	OT_ostta01g02120	29.2535	0.00105686	3	MICPUCDRAFT_54656	5.30384	0.05	8	gene_209	10.0753	0.00191939	7	NAEGRDRAFT_47383	0.080471
CFRG2234	8.51889	0.062146	8	APARG00000000345	0	0.00211864	5	AWHISG00000000614	3.64673	0.000387747	4	CPERKG00000000204	0.387433	0.0745174	7	Clim_evmTU80s11	28.9371	0.0128663	4	SPPG_00201	0.683879	0.00362917	3	BAESF_00214	0.010359	0	1	CHLRE_01g017400v5	7.81911	0.0130678	9	CHLNCDRAFT_58171	49.9678	0	1	OT_ostta01g02130	185.992	0.00600929	6	MICPUCDRAFT_54657	53.1326	0.0247934	6	gene_210	36.3943	0.00106315	7	NGRUG00000044451	3.18965
CFRG2527	10.9288	0.0586541	8	APARG00000000347	0.001209	0	1	AWHISG00000000616	5.07691	0.00501672	7	CPERKG00000000205	4.99344	0.0583948	6	Clim_evmTU82s11	604.145	0.0152672	5	SPPG_00202	17.4464	0.0339723	6	BAESF_00215	0	0	1	CHLRE_01g017450v5	1.30582	0.00211268	4	CHLNCDRAFT_58206	12.0779	0	1	OT_ostta01g02140	15.5593	0.00402081	5	MICPUCDRAFT_54658	12.3012	0	1	gene_211	0.713712	0.000169434	5	NGRUG00000044456	16.9977
CFRG2615	29.0686	0.00604469	2	APARG00000000350	0.055388	0.00012207	3	AWHISG00000000617	8.64436	0.00640056	7	CPERKG00000000206	44.7918	0.0675068	7	Clim_evmTU83s11	27.9979	0.0506073	10	SPPG_00203	9.55026	0.00204918	2	BAESF_00216	2.53646	0	1	CHLRE_01g017500v5	44.2939	0.0124918	9	CHLNCDRAFT_135275	13.4908	0	1	OT_ostta01g02150	0.521534	0.000482509	2	MICPUCDRAFT_43637	35.0074	0.0421053	7	gene_212	175.471	0.00750853	9	NGRUG00000044460	0
CFRG2408	10.0495	0.0151779	3	APARG00000000351	0	0	1	AWHISG00000000618	7.22856	0.0015528	5	CPERKG00000000207	21.75	0.0554902	5	Clim_evmTU84s11	15.8137	0.0308123	8	SPPG_00204	83.7682	0.0300368	6	BAESF_00217	0.166235	0.000764526	2	CHLRE_01g017550v5	0.788781	0.00617708	6	CHLNCDRAFT_53084	18.6847	0	1	OT_ostta01g02160	0.184996	0.000615439	2	MICPUCDRAFT_54662	85.4947	0.0151515	5	gene_213	2.83439	0	1	NGRUG00000044464	0.196006
CFRG2310	0.104001	0.00273973	1	APARG00000000359	0.014972	0	1	AWHISG00000000624	21.7609	0.0112786	8	Nk52_evmTU48s252	271.533	0.0762091	7	Clim_evmTU87s11	54.0207	0.0471698	10	SPPG_00205	18.5398	0.104276	10	BAESF_00218	0.304781	0.000647249	2	CHLRE_01g017600v5	10.7797	0.00454358	5	CHLNCDRAFT_58130	0.37172	0	1	OT_ostta01g02170	127.577	0.0117324	8	MICPUCDRAFT_54663	2.7989	0	1	gene_214	25.7847	0.00343643	8	NGRUG00000044471	0.277042
CFRG2662	20.6374	0.0120661	2	APARG00000000360	0.00802	0	1	AWHISG00000000626	0.134599	0.00496454	7	CPERKG00000000208	6.74683	0.0357628	3	Clim_evmTU91s11	23.7111	0.0124611	4	SPPG_00206	28.9176	0.0314501	6	BAESF_00219	0.29921	0	1	CHLRE_01g017650v5	13.7053	0.00615684	6	CHLNCDRAFT_135199	285.867	0.0138249	10	OT_ostta01g02180	30.7393	0.0143284	8	MICPUCDRAFT_54664	0.408743	0	1	gene_215	3296.47	0	1	NGRUG00000044479	0.092394
CFRG2256	184.745	0.0698448	8	APARG00000000363	0	0	1	AWHISG00000000627	0.003675	0.0336538	10	CPERKG00000000209	66.5171	0.0808968	8	Clim_evmTU93s11	17.3014	0.0168776	5	SPPG_00207	58.7314	0.025108	5	BAESF_00220	2.87163	0.000687663	2	CHLRE_01g017701v5	4.06245	0.00919118	8	CHLNCDRAFT_58168	21.8142	0	1	OT_ostta01g02190	6.16502	0.00124069	3	MICPUCDRAFT_23695	0.145574	0.0526316	8	gene_216	5.64717	0.0103149	9	NGRUG00000044485	18.4497
CFRG2254	2.85787	0.140506	10	APARG00000000365	0.001691	0	1	AWHISG00000000629	0	0	1	CPERKG00000000210	21.8321	0.0237755	2	Clim_evmTU94s11	49.0533	0.045045	10	SPPG_00208	25.2185	0.0206278	4	BAESF_00221	27.4916	0.0722261	8	CHLRE_01g017750v5	9.32126	0.00322655	5	CHLNCDRAFT_35889	13.0363	0	1	OT_ostta01g02200	91.1215	0.0103275	7	MICPUCDRAFT_23752	23.0841	0.016129	5	gene_217	6.39588	0.0103149	9	NGRUG00000044491	770.058
CFRG2395	46.5359	0.0430693	6	APARG00000000366	0.540928	0.0153275	6	AWHISG00000000630	0	0	1	CPERKG00000000211	8.81635	0.0733885	7	Clim_evmTU95s11	1.89127	0	1	SPPG_00210	2.7317	0.0105577	3	BAESF_00222	32.2857	0.00975976	4	CHLRE_01g017850v5	5.09014	0.0123318	9	CHLNCDRAFT_24467	65.3626	0.0126582	10	OT_ostta01g02210	448.213	0.0147659	8	MICPUCDRAFT_43640	139.473	0	1	gene_218	6.05827	0.00836653	9	NGRUG00000044501	47.7881
CFRG2360	22.8241	0.0563961	7	APARG00000000367	110.14	0	1	AWHISG00000000631	0.036697	0	1	CPERKG00000000212	16.9604	0.0567953	6	Clim_evmTU99s11	73.6282	0.015625	5	SPPG_00211	69.3006	0.0385982	7	BAESF_00223	11.9217	0.0205341	5	CHLRE_01g017900v5	2.66276	0.00140179	3	CHLNCDRAFT_135206	0	0	1	OT_ostta01g02220	280.18	0.0164609	8	MICPUCDRAFT_54668	25.3853	0.0530303	8	gene_219	14.6086	0.0126078	10	NGRUG00000044530	4.76434
CFRG2309	3756.32	0.0691636	8	APARG00000000368	17.9083	0.0545871	8	AWHISG00000000632	8.56552	0.068915	10	CPERKG00000000213	23.8918	0.14948	10	Clim_evmTU100s11	29.8948	0.0292553	8	SPPG_00212	59.2701	0.0231884	5	BAESF_00224	31.224	0.00364842	3	CHLRE_01g017951v5	1.66806	0.00129786	3	CHLNCDRAFT_53054	2.03232	0.00095511	8	OT_ostta01g02230	53.0887	0.024635	9	MICPUCDRAFT_54670	73.5055	0	1	gene_220	8.37294	0	1	NGRUG00000044535	2417.03
CFRG2386	16.0698	0.0254429	4	APARG00000000369	8.25396	0.0795872	9	AWHISG00000000633	3.00902	0.00430005	6	CPERKG00000000214	2.95239	0.00875274	1	Clim_evmTU101s11	182.5	0.013468	4	SPPG_00213	24.9062	0.000708215	1	BAESF_00225	87.202	0.171007	10	CHLRE_01g018000v5	29.7308	0.000841751	3	CHLNCDRAFT_52961	11.0256	0	1	OT_ostta01g02240	7.59397	0.0363272	10	MICPUCDRAFT_54671	2.81738	0.0942029	10	gene_221	19.1793	0.0279686	10	NGRUG00000044543	0.425411
CFRG2505	23.5963	0.0571125	8	APARG00000000370	0	0	1	AWHISG00000000634	0	0.0447546	10	CPERKG00000000215	141.684	0.0965288	9	Clim_evmTU102s11	1484.12	0.0205761	6	SPPG_10009	0	0.0238095	5	BAESF_00226	14.6381	0.0166106	5	CHLRE_01g018050v5	6.84389	0.00736799	7	CHLNCDRAFT_24479	37.5104	0	1	OT_ostta01g02250	16.1197	8.81756e-05	1	MICPUCDRAFT_54672	1.97865	0.114035	10	gene_222	155.923	0.00212134	7	NGRUG00000044547	155.463
CFRG2228	6.17095	0.00105541	1	APARG00000000372	0.018816	0	1	AWHISG00000000640	0	0.0262246	9	CPERKG00000000216	7.74788	0.0275194	2	Clim_evmTU103s11	146.523	0.0141956	4	SPPG_00214	25.3357	0.0185185	4	BAESF_00227	15.4187	0.0539334	7	CHLRE_01g018075v5	7.11354	0.00415369	5	CHLNCDRAFT_135316	9.81335	0	1	OT_ostta01g02260	18.5748	0	1	MICPUCDRAFT_54673	34.8563	0.0342342	7	gene_223	28.7926	0.0207101	10	NGRUG00000044551	2.88433
CFRG2458	24.4874	0.0183379	3	APARG00000000373	2.1448	0.0021089	5	AWHISG00000000643	4.6375	0.00251162	6	CPERKG00000000217	16.7143	0.0476577	5	Clim_evmTU104s11	84.1653	0.0130719	4	SPPG_00215	12.9813	0.0318562	6	BAESF_00228	445.643	0.143297	10	CHLRE_01g018100v5	7.38461	0.000669792	2	CHLNCDRAFT_135151	40.9824	0	1	OT_ostta01g02270	50.8732	0.0390479	10	MICPUCDRAFT_54674	19.0622	0.0258303	6	gene_224	10.4146	0	1	NGRUG00000044556	1.92742
CFRG2448	23.2531	0.0911716	9	APARG00000000374	0.064416	0.0905617	9	AWHISG00000000644	0.249402	0.00501964	7	CPERKG00000000218	32.271	0.0495356	5	Clim_evmTU107s11	71.9723	0.0242915	7	SPPG_00216	3.55086	0.00561672	3	BAESF_00229	10.1436	0.0446126	7	CHLRE_01g018150v5	12.9706	0.0134605	9	CHLNCDRAFT_52940	1.52503	0	1	OT_ostta01g02280	8.80965	0	1	MICPUCDRAFT_49302	98.8114	0.0222222	6	gene_225	1.02701	0.000196091	5	NGRUG00000044562	1.57211
CFRG2625	12.7808	0.141949	10	APARG00000000375	10.5053	0.0330977	7	AWHISG00000000645	5836.8	0.0848749	10	CPERKG00000000219	0.892948	0.011667	2	Clim_evmTU110s11	218.39	0.0369458	9	SPPG_00217	9.92003	0.0382627	7	BAESF_00230	90.5287	0.0226586	5	CHLRE_01g018184v5	1.23752	0	1	CHLNCDRAFT_13204	0	0	1	OT_ostta01g02290	42.9664	0	1	MICPUCDRAFT_23759	185.024	0.0285714	6	gene_226	90.4106	0.005002	8	NGRUG00000044568	4.60562
CFRG2358	67.0509	0.0190909	3	APARG00000000376	2.56475	0.113636	9	AWHISG00000000646	10.2388	0.00577579	7	CPERKG00000000220	15.8322	0.0520192	5	Clim_evmTU114s11	19.2849	0	1	SPPG_00218	37.4621	0.00386972	3	BAESF_00231	27.6214	0.0582061	8	CHLRE_01g018200v5	2.03767	0.00249377	4	CHLNCDRAFT_135158	4.79294	0	1	OT_ostta01g02300	27.5333	0.00421537	5	MICPUCDRAFT_54678	1.75409	0	1	gene_227	16.5099	0.000889284	6	NAEGRDRAFT_64925	0.146408
CFRG2318	1.99286	0.0949618	9	APARG00000000377	4.81279	0.0389145	8	AWHISG00000000647	0	0	1	CPERKG00000000221	32.0148	0.104908	9	Clim_evmTU2s12	31.4854	0.00835073	2	SPPG_00219	40.6767	0.03659	6	BAESF_00232	23.2399	0.00864304	4	CHLRE_01g018350v5	17.8474	0.00868486	8	CHLNCDRAFT_135421	2.02647	0.0257009	10	OT_ostta01g02310	54.7584	0.005386	6	MICPUCDRAFT_54679	1.59691	0	1	gene_228	13.7351	0.000547345	6	NGRUG00000044578	0.102354
CFRG2413	14.9336	0.00932083	2	APARG00000000378	5.44754	0.0581028	9	AWHISG00000000649	2.05091	0	1	CPERKG00000000222	45.3065	0.0487082	5	Clim_evmTU3s12	39.6837	0.0101652	3	SPPG_00220	82.295	0.0168363	4	BAESF_00233	67.1231	0.0777681	8	CHLRE_01g018400v5	18.5442	0.0138549	9	CHLNCDRAFT_15925	0	0.00045208	8	OT_ostta01g02320	39.9061	0.0342936	10	MICPUCDRAFT_43647	24.8633	0	1	gene_229	60.4222	0	1	NGRUG00000044582	0.185872
CFRG2700	29.4319	0.0766634	9	APARG00000000379	7.8943	0.0108982	5	AWHISG00000000663	3.81556	0.00751112	7	CPERKG00000000223	27.8251	0.11233	10	Clim_evmTU4s12	82.7855	0.0343348	9	SPPG_00221	35.4281	0.0158988	4	BAESF_00234	14.0797	0.00547634	4	CHLRE_01g018500v5	3.05395	0.00475059	6	CHLNCDRAFT_28999	0	0	1	OT_ostta01g02330	8.59796	0	1	MICPUCDRAFT_54682	234.847	0.0174672	5	gene_230	45.002	0.00452331	8	NGRUG00000044586	3.18536
CFRG2588	179.661	0.0766096	9	APARG00000000380	7.54659	0.0578474	9	AWHISG00000000664	90.0118	0.0386236	10	CPERKG00000000224	90.5955	0.106383	9	Clim_evmTU6s12	154.248	0.019174	6	SPPG_00222	194.182	0.0838076	10	BAESF_00235	9.37784	0.00401786	3	CHLRE_01g018550v5	6.02987	0.000790514	2	CHLNCDRAFT_29000	0	0.000302297	8	OT_ostta01g02340	37.4915	0.00392778	5	MICPUCDRAFT_54683	11.6141	0.020202	5	gene_231	19.4023	0.00263325	8	NGRUG00000044602	0.048249
CFRG2486	7.41426	0.042196	6	APARG00000000381	0	0	1	AWHISG00000000665	0	0	1	CPERKG00000000225	135.704	0.0759831	7	Clim_evmTU7s12	20.524	0.00268817	1	SPPG_00223	29.6381	0.0215686	4	BAESF_00236	300.9	0.00549984	4	CHLRE_01g018600v5	33.5794	0.00145419	3	CHLNCDRAFT_28998	0	0	1	OT_ostta01g02350	21.3084	0.00179362	4	MICPUCDRAFT_54684	14.9749	0.00862069	4	gene_232	13.3189	0.00262101	8	NGRUG00000044608	434.726
CFRG2490	18.0819	0.0988258	9	APARG00000000384	0.014106	0.000493523	4	AWHISG00000000667	13.8295	0.00135528	5	CPERKG00000000226	10.6555	0.0165794	2	Clim_evmTU8s12	11.346	0.0200422	6	SPPG_00224	183.618	0.0474426	7	BAESF_00237	6.88782	0.000154392	2	CHLRE_01g018650v5	4.53316	0.00288696	4	CHLNCDRAFT_134142	0	0	1	OT_ostta01g02360	125.442	0.00127314	3	MICPUCDRAFT_54685	3.29952	0.0512821	8	gene_233	2.08269	0.00377358	8	NGRUG00000044614	5.28111
CFRG2707_CFRG2708	2.61573	0.0315032	5	APARG00000000385	83.432	0.0118371	6	AWHISG00000000668	12.3546	0.0193158	9	CPERKG00000000227	742.029	0.0893696	8	Clim_evmTU10s12	124.793	0.0358209	9	SPPG_00225	43.1146	0.026734	5	BAESF_00238	4.22078	0.00140466	3	CHLRE_01g018850v5	3.51843	0.00104058	3	CHLNCDRAFT_141811	0.242198	0	1	OT_ostta01g02370	52.4898	0.00592593	6	MICPUCDRAFT_54686	12.5117	0.00318471	3	gene_234	10.326	0.00126183	7	NGRUG00000044622	13.779
CFRG2406	37.2296	0.234027	10	APARG00000000386	0.668532	0.00336265	5	AWHISG00000000669	59.1282	0.0170503	9	CPERKG00000000228	31.546	0.0462882	4	Clim_evmTU11s12	16.9527	0.0408654	9	SPPG_00226	886.849	0.0531202	8	BAESF_00239	21.1384	0.0171187	5	CHLRE_01g018900v5	6.67649	0.00204778	4	CHLNCDRAFT_10262	426.702	0.0108359	10	OT_ostta01g02380	129.717	0.05	10	MICPUCDRAFT_23673	0	0	1	gene_235	15.4684	0.00792864	9	NGRUG00000044630	60.9568
CFRG2313	0.751203	0.0651489	8	APARG00000000387	44.5524	0.0274847	7	AWHISG00000000677	24.0923	0.003323	6	CPERKG00000000229	430.793	0.0317834	3	Clim_evmTU12s12	15.2965	0.00125471	1	SPPG_00227	26.4144	0.0582839	8	BAESF_00240	22.5245	0.00269654	3	CHLRE_01g018950v5	31.3123	0.00523218	6	CHLNCDRAFT_59409	34.5835	0	1	OT_ostta01g02390	374.221	0.0125039	8	MICPUCDRAFT_49303	168.115	0	1	gene_236	16.3766	0.0111888	9	NGRUG00000044637	0
CFRG2209	34.6889	0.0231382	4	APARG00000000388	9.43302	0.0419735	8	AWHISG00000000682	26.2692	0.00493179	7	CPERKG00000000230	11.9232	0.0242573	2	Clim_evmTU13s12	48.6239	0.0037037	1	SPPG_00228	139.659	0.0143296	4	BAESF_00241	3.48936	0.101419	9	CHLRE_01g019000v5	6.01931	0.0123239	9	CHLNCDRAFT_59404	157.273	0.00549451	9	OT_ostta01g02400	1071.8	0.0200189	9	MICPUCDRAFT_54689	23.3185	0	1	gene_237	47.1519	0.0222039	10	NGRUG00000044641	88.1068
CFRG2451	70.7444	0.024898	4	APARG00000000389	2.91169	0.0782828	9	AWHISG00000000683	101.472	0.0142624	8	CPERKG00000000231	142.107	0.106992	9	Clim_evmTU14s12	17.0375	0.0124585	4	SPPG_00229	163.378	0.039749	7	BAESF_00242	0.963207	0.0731415	8	CHLRE_01g019051v5	0.848291	0.000476872	2	CHLNCDRAFT_141741	5.13811	0	1	OT_ostta01g02410	12.3197	0	1	MICPUCDRAFT_54690	75.3873	0	1	gene_238	0.797031	0.00148148	7	NGRUG00000044662	8.52518
CFRG2334	28.9003	0.0417705	6	APARG00000000390	27.5806	0.0669678	9	AWHISG00000000684	21.8056	0.0112441	8	CPERKG00000000232	77.7664	0.0452515	4	Clim_evmTU16s12	245.43	0.0246154	7	SPPG_00230	16.6563	0.0460393	7	BAESF_00243	4.91772	0.0192817	5	CHLRE_01g019100v5	4.62018	0.00144718	3	CHLNCDRAFT_37665	4.74129	0	1	OT_ostta01g02420	27.0928	0.00672247	6	MICPUCDRAFT_54691	117.83	0.283582	10	gene_239	87.14	0.00116868	7	NGRUG00000044672	0.004284
CFRG2734	60.7961	0.101911	9	APARG00000000391	10.4508	0	1	AWHISG00000000685	14.7706	0.0432937	10	CPERKG00000000233	19.5701	0.0264998	2	Clim_evmTU1s13	81.6312	0.0206186	6	SPPG_00231	44.4041	0.0156114	4	BAESF_00244	12.3606	0.0141509	5	CHLRE_01g019150v5	1.54979	0.00540541	6	CHLNCDRAFT_15183	45.1605	0.0117647	10	OT_ostta01g02430	26.9651	0.00569414	6	MICPUCDRAFT_37168	28.3201	0.038835	7	gene_240	4.24392	0.00173762	7	NGRUG00000044676	50.7448
CFRG2570_CFRG2571	336.032	0.0197303	4	APARG00000000392	8.23501	0.024706	7	AWHISG00000000687	250.589	0.00179856	5	CPERKG00000000234	8.56921	0.0401439	4	Clim_evmTU4s13	37.2713	0.00625	2	SPPG_10010	0	0	1	BAESF_00245	18.4536	0.0178874	5	CHLRE_01g019200v5	14.9719	0.00969529	8	CHLNCDRAFT_55513	0	0	1	OT_ostta01g02440	94.6807	0	1	MICPUCDRAFT_54693	2.82342	0.035461	7	gene_241	6.0245	0	1	NGRUG00000044684	0.003348
CFRG2215	368.684	0.0260751	5	APARG00000000393	10.1982	0.195685	10	AWHISG00000000688	3.51668	0.0125811	8	CPERKG00000000235	29.8074	0.0848066	8	Clim_evmTU5s13	183.901	0.0177305	5	SPPG_00233	5.10884	0.00257299	2	BAESF_00246	2.69859	0.00235386	3	CHLRE_01g019250v5	64.0704	0.00330033	5	CHLNCDRAFT_49281	122.212	0.0119522	10	OT_ostta01g02450	65.2147	0.00132655	3	MICPUCDRAFT_54694	52.1816	0	1	gene_242	1.13189	0	1	NGRUG00000044688	163.817
CFRG2404	11.6211	0.128733	10	APARG00000000394	31.3271	0	1	AWHISG00000000689	3.66891	0.0310954	10	CPERKG00000000236	41.5679	0.0852084	8	Clim_evmTU6s13	19.157	0.0180723	6	SPPG_00234	14.7396	0.0245304	5	BAESF_00247	11.5453	0.00272665	3	CHLRE_01g019300v5	1.00976	0.00112444	3	CHLNCDRAFT_141755	16.3617	0	1	OT_ostta01g02460	102.462	0.000409082	2	MICPUCDRAFT_54695	5.29219	0.166667	10	gene_243	67.8438	0	1	NGRUG00000044692	186.56
CFRG2322	31.4485	0.0104353	2	APARG00000000396	2.44166	0.163232	10	AWHISG00000000700	0.689104	0.0580205	10	CPERKG00000000237	1.38357	0.0571856	6	Clim_evmTU7s13	41.2492	0.00197824	1	SPPG_00235	20.211	0.0475703	7	BAESF_00248	19.3271	0.000985222	2	CHLRE_01g019400v5	0.040505	0	1	CHLNCDRAFT_12856	2694.23	0.0192926	10	OT_ostta01g02470	37.8114	0.00237168	4	MICPUCDRAFT_67790	23.5463	0.00526316	3	gene_244	78.1805	0.000179921	5	NGRUG00000044698	7.92771
CFRG2589	9.13902	0.0293155	5	APARG00000000397	0.252648	0.102965	9	AWHISG00000000701	1.0993	0.00120948	5	CPERKG00000000238	2.4994	0.0331367	3	Clim_evmTU10s13	53.9757	0.0147783	5	SPPG_00236	98.6839	0.0951062	10	BAESF_00249	12.7964	0.00478927	3	CHLRE_01g019450v5	2.7801	0.00127632	3	CHLNCDRAFT_141775	11.9787	0.0094583	10	OT_ostta01g02480	320.94	0.0027391	4	MICPUCDRAFT_54697	0.203771	0.0727273	9	gene_245	17.4931	0	1	NGRUG00000044708	48.8873
CFRG2509	12.5978	0.0388388	6	APARG00000000398	0.150101	0.00124193	5	AWHISG00000000703	6.73224	0.00193175	5	CPERKG00000000239	65.0745	0.0432563	4	Clim_evmTU17s13	40.7719	0.0128023	4	SPPG_00237	29.3364	0.0941112	10	BAESF_00250	16.2409	0.0442943	7	CHLRE_01g019500v5	6.20728	0.0063234	6	CHLNCDRAFT_141771	34.2888	0	1	OT_ostta01g02490	149.433	0.0117398	8	MICPUCDRAFT_67791	9.53677	0	1	gene_246	84.9728	0.0124224	10	NAEGRDRAFT_64907	2.4671
CFRG2288	37.6227	0.0274788	5	APARG00000000399	12.4088	0.0359671	8	AWHISG00000000705	4.66378	0	1	CPERKG00000000240	155.51	0.0281875	3	Clim_evmTU18s13	23.1364	0.0149254	5	SPPG_00238	17.2019	0.00339503	3	BAESF_00251	21.4522	0.0516554	7	CHLRE_01g019550v5	0.775013	0.00667939	7	CHLNCDRAFT_59419	42.8277	0	1	OT_ostta01g02500	15.5998	0.0171034	9	MICPUCDRAFT_43656	1.34948	0	1	gene_247	18.158	0.000913075	7	NAEGRDRAFT_78930	0.102877
CFRG2572	407.817	0.0676892	8	APARG00000000400	12.4262	0.0564974	8	AWHISG00000000708	11.2319	0.00459729	7	CPERKG00000000241	25.6783	0.0641719	6	Clim_evmTU19s13	81.3179	0.00385356	1	SPPG_00239	92.1913	0.00694816	3	BAESF_00252	6.96613	0	1	CHLRE_01g019600v5	76.4312	0.021601	10	CHLNCDRAFT_55506	0	0	1	OT_ostta01g02510	211.231	0.0127625	8	MICPUCDRAFT_54700	0.384182	0	1	gene_248	0.130407	0	1	NGRUG00000044714	23.9372
CFRG2392	48.8184	0.0300645	5	APARG00000000401	0.837997	0.0206384	6	AWHISG00000000712	5.58517	0.00833212	8	CPERKG00000000242	430.461	0.0567227	6	Clim_evmTU20s13	35.506	0.00409165	1	SPPG_00240	81.9021	0.0626814	9	BAESF_00253	68.3237	0.0880109	9	CHLRE_01g019750v5	13.1992	0.00489396	6	CHLNCDRAFT_28677	66.371	0.010101	10	OT_ostta01g02520	61.3691	0.00271436	4	MICPUCDRAFT_49308	29.9805	0.0175953	5	gene_249	0	0.00074129	6	NGRUG00000044720	1.59587
CFRG2598	160.382	0.0320529	5	APARG00000000402	124.289	0.0398975	8	AWHISG00000000713	13.5469	0.00682335	7	CPERKG00000000243	64.2369	0.0887097	8	Clim_evmTU21s13	54.8815	0	1	SPPG_00241	65.4344	0.0288101	5	BAESF_00254	13.049	0.0387681	7	CHLRE_01g019850v5	15.2369	0.00658376	7	CHLNCDRAFT_141740	5.83311	0	1	OT_ostta01g02530	16.4837	0.00572174	6	MICPUCDRAFT_70947	16.8884	0.0268199	6	gene_250	5.59274	0	1	NGRUG00000044724	13.2865
CFRG2452	46.0572	0.0370208	6	APARG00000000403	1059.45	0.153578	10	AWHISG00000000715	3035.77	0.0125306	8	CPERKG00000000244	13.2277	0.0380677	4	Clim_evmTU22s13	249.719	0.0116129	3	SPPG_00242	31.3743	0.100492	10	BAESF_00255	42.9831	0.000604412	2	CHLRE_01g019900v5	3.7089	0.00634697	6	CHLNCDRAFT_59415	54.7577	0.0150376	10	OT_ostta01g02540	34.241	0.00296943	4	MICPUCDRAFT_67795	143.023	0.00465116	3	gene_251	16.3667	0.000160102	5	NGRUG00000044730	5.54693
CFRG2327	146.805	0.103941	9	APARG00000000404	15.3952	0.0364113	8	AWHISG00000000719	0.139671	0.0332722	10	CPERKG00000000245	22.418	0.058439	6	Clim_evmTU23s13	72.7197	0.0164729	5	SPPG_00243	56.2181	0.0368652	6	BAESF_00256	0.135612	0.000138102	2	CHLRE_01g019950v5	1.26131	0.00158228	3	CHLNCDRAFT_141799	23.0817	0.000866551	8	OT_ostta01g02560	14.1921	0.00200803	4	MICPUCDRAFT_43659	41.8068	0.0582524	8	gene_252	22.1711	0.00332779	8	NGRUG00000044738	0
CFRG2533	34.8198	0.0173235	3	APARG00000000405	2.09356	0.0402424	8	AWHISG00000000721	0.151695	0.0226648	9	CPERKG00000000246	561.832	0.0705825	7	Clim_evmTU24s13	60.2443	0.021601	7	SPPG_00244	21.0371	0.0376539	6	BAESF_00257	132.591	0.139442	10	CHLRE_01g020264v5	2.98768	0.00350877	5	CHLNCDRAFT_141785	0	0	1	OT_ostta01g02570	9.19924	0.00123839	3	MICPUCDRAFT_23741	6.96943	0.0294599	6	gene_253	31.1907	0.000141084	5	NGRUG00000044742	4.41897
CFRG2259	36.9064	0.0256151	4	APARG00000000406	0.876772	0.0794316	9	AWHISG00000000726	0.076915	0.000432938	4	CPERKG00000000247	52.8481	0.089341	8	Clim_evmTU25s13	87.184	0.0195122	6	SPPG_00246	0.576074	0.115	10	BAESF_00258	9.15318	0.00024667	2	CHLRE_01g020305v5	161.418	0.00819135	7	CHLNCDRAFT_141790	22.1881	0	1	OT_ostta01g02580	81.8964	0.00121097	3	MICPUCDRAFT_67796	8.82498	0	1	gene_254	0	0	1	NGRUG00000044748	1.6674
CFRG2344	93.4774	0.102294	9	APARG00000000407	9.20607	0.0389042	8	AWHISG00000000732	4.27762	0.0140684	8	CPERKG00000000248	0.914018	0.0572992	6	Clim_evmTU26s13	48.3213	0.0168421	5	SPPG_00247	9.53411	0.168008	10	BAESF_00259	37.9392	0.0031348	3	CHLRE_01g020350v5	201.24	0.0313283	10	CHLNCDRAFT_28666	8.50747	0	1	OT_ostta01g02590	21.1408	0.00104995	3	MICPUCDRAFT_67797	0.591593	0	1	gene_255	40.98	0.0108108	9	NGRUG00000044752	0.607994
CFRG2540	0.376319	0	1	APARG00000000408	11.623	0.143188	10	AWHISG00000000733	9.46984	0.00525394	7	CPERKG00000000249	12.9195	0.0327962	3	Clim_evmTU27s13	114.789	0.0714286	10	SPPG_00248	71.4219	0.0412689	7	BAESF_00260	93.2326	0.0351598	6	CHLRE_01g020400v5	15.5755	0.00167673	3	CHLNCDRAFT_141743	0	0	1	OT_ostta01g02600	50.6303	0.00658204	6	MICPUCDRAFT_54711	115.517	0.0188406	5	gene_256	241.217	0	1	NGRUG00000044756	100.884
CFRG2689	43.1321	0.0190132	3	APARG00000000409	19.6315	0.0756453	9	AWHISG00000000734	0.128468	0.0027933	6	CPERKG00000000250	1.67729	0.0765761	7	Clim_evmTU6s14	141.6	0.0318182	8	SPPG_00249	64.6042	0.0882206	10	BAESF_00261	329.242	0.184028	10	CHLRE_01g020450v5	0	0.0224719	10	CHLNCDRAFT_37654	342.22	0.00136426	8	OT_ostta01g02610	45.6174	0.007418	7	MICPUCDRAFT_54712	120.07	0.166667	10	gene_257	13.1847	0	1	NGRUG00000044762	10.1038
CFRG2369	44.5281	0.0081368	2	APARG00000000410	8.66834	0.0486701	8	AWHISG00000000735	0.770776	0	1	CPERKG00000000251	14.1825	0.033455	3	Clim_evmTU7s14	70.4945	0.00687285	2	SPPG_00250	48.7572	0.0686087	9	BAESF_00262	67.9111	0.0227979	5	CHLRE_01g020500v5	0	0	1	CHLNCDRAFT_141757	24.518	0	1	OT_ostta01g02615	12.158	0.0146741	8	MICPUCDRAFT_67802	143.332	0.0410256	7	gene_258	15.045	0	1	NGRUG00000044768	11.3098
CFRG2207	1.61352	0.022885	4	APARG00000000411	14.1407	0.00157729	5	AWHISG00000000736	25.9451	0.0145886	9	CPERKG00000000252	12.2008	0.079467	8	Clim_evmTU10s14	762.398	0.0357143	9	SPPG_00251	149.15	0.051203	8	BAESF_00263	18.1074	0.0071599	4	CHLRE_01g020575v5	0.278838	0.00183824	3	CHLNCDRAFT_141758	5.37734	0	1	OT_ostta01g02617	14.9104	0.0139655	8	MICPUCDRAFT_43664	38.4501	0	1	gene_259	33.9053	0.00474608	8	NGRUG00000044774	5.72278
CFRG2651	31.8515	0.131034	10	APARG00000000412	0.667769	0	1	AWHISG00000000737	78.0767	0.0323377	10	CPERKG00000000253	26.0088	0.0430351	4	Clim_evmTU16s14	29.5882	0	1	SPPG_08823	82.7975	0.0761649	9	BAESF_00264	31.9829	0.0547068	7	CHLRE_01g020650v5	1.57712	0.0105732	8	CHLNCDRAFT_11893	73.8729	0	1	OT_ostta01g02620	41.7781	0.00589391	6	MICPUCDRAFT_54715	330.077	0.0583942	8	gene_260	14.2252	0.000315657	5	NGRUG00000044778	39.8972
CFRG2382	51.3493	0.0375673	6	APARG00000000413	136.706	0.0759575	9	AWHISG00000000738	7.44751	0.0179574	9	CPERKG00000000254	41.2486	0.0725837	7	Clim_evmTU19s14	52.2031	0.0305927	8	SPPG_00253	41.2181	0.0486936	8	BAESF_00265	2609.67	0.183161	10	CHLRE_01g020701v5	1.73197	0	1	CHLNCDRAFT_141789	14.4687	0	1	OT_ostta01g02630	56.7203	0.000115808	1	MICPUCDRAFT_54716	0.299124	0	1	gene_261	8.65769	0	1	NGRUG00000044784	1449.92
CFRG2727	51.2829	0.0358236	6	APARG00000000414	9.28593	0.000425786	4	AWHISG00000000739	0.877587	0.00703125	7	CPERKG00000000255	20.9394	0.0457916	4	Clim_evmTU20s14	39.0607	0.0169082	5	SPPG_00254	47.7854	0.12868	10	BAESF_00266	46.1809	0.035555	6	CHLRE_01g020750v5	10.6156	0.00459619	5	CHLNCDRAFT_141807	3.16119	0	1	OT_ostta01g02640	160.971	0.0016415	3	MICPUCDRAFT_43666	2.22048	0.0878049	9	gene_262	0.561371	0	1	NGRUG00000044792	3.49951
CFRG2465	50.5734	0.00611841	2	APARG00000000415	12.9601	0.000397772	4	AWHISG00000000742	8.24349	0.000981423	5	CPERKG00000000256	12.4048	0.0842978	8	Clim_evmTU21s14	84.6085	0.0265184	8	SPPG_00255	57.465	0.0668885	9	BAESF_00267	15.8733	0.0039548	3	CHLRE_01g020800v5	2.55195	0.00705053	7	CHLNCDRAFT_55534	71.4551	0.0060698	9	OT_ostta01g02650	47.3008	0.00133048	3	MICPUCDRAFT_54718	94.1324	0	1	gene_263	2.20005	0.000515464	6	NGRUG00000044796	4.3474
CFRG2367	1.45833	0.0010612	1	APARG00000000416	10.8216	0.065147	9	AWHISG00000000745	56.3623	0.0128869	8	CPERKG00000000257	8.93739	0.0749242	7	Clim_evmTU22s14	45.1894	0.0328084	9	SPPG_00256	143.33	0.0222888	5	BAESF_00268	179.908	0.217975	10	CHLRE_01g020887v5	6.3735	0.018705	10	CHLNCDRAFT_59413	14.2135	0	1	OT_ostta01g02660	45.8084	0.0148961	8	MICPUCDRAFT_23693	16.651	0.00884956	4	gene_264	211.712	0.00111607	7	NGRUG00000044800	130.471
CFRG2217	43.4639	0.0125627	2	APARG00000000417	107.755	0.000384566	4	AWHISG00000000746	1.99372	0.000270027	4	CPERKG00000000258	251.337	0.100077	9	Clim_evmTU23s14	16.9322	0.0170576	5	SPPG_00257	38.9299	0.0808824	9	BAESF_00269	87.1298	0.0730769	8	CHLRE_01g021150v5	24.0277	0.00698487	7	CHLNCDRAFT_28672	85.2128	0.00764818	10	OT_ostta01g02670	45.1297	0.0054615	6	MICPUCDRAFT_49773	20.902	0.04	7	gene_265	181.376	0.00319387	8	NGRUG00000044808	6.02529
CFRG2584	58.2972	0.0436459	7	APARG00000000418	11.8977	0.00254304	5	AWHISG00000000747	2.84056	0	1	CPERKG00000000259	162.362	0.0727712	7	Clim_evmTU3s15	42.7914	0.00455581	1	SPPG_00258	122.634	0.0532673	8	BAESF_00270	150.825	0.0513627	7	CHLRE_01g021300v5	0	0	1	CHLNCDRAFT_56419	140.801	0	1	OT_ostta01g02680	23.9638	0.0156226	8	MICPUCDRAFT_6234	104.684	0.0324324	7	gene_266	184.006	0	1	NGRUG00000044816	0
CFRG2227	0.212447	0.000341588	1	APARG00000000419	7.23211	0.0328423	7	AWHISG00000000752	0.215466	0.0403173	10	CPERKG00000000260	19.1831	0.111442	10	Clim_evmTU6s15	76.1973	0.0122511	4	SPPG_00259	35.0623	0.0421941	7	BAESF_00271	42.3852	0.0103908	4	CHLRE_01g021350v5	31.5067	0	1	CHLNCDRAFT_141768	41.8272	0.00847458	10	OT_ostta01g02690	167.012	0.00898652	7	MICPUCDRAFT_54724	25.895	0.00714286	4	gene_267	6.18561	0	1	NGRUG00000044820	2.86475
CFRG2445	39.1214	0.0484794	7	APARG00000000420	705.813	0.172056	10	AWHISG00000000753	0	0	1	CPERKG00000000261	74.4223	0.0618345	6	Clim_evmTU8s15	41.637	0.0120301	4	SPPG_08824	78.6669	0.0289855	5	BAESF_00272	20.6164	0.0142558	5	CHLRE_01g021400v5	8.96077	0.0483577	10	CHLNCDRAFT_6977	27.9686	0	1	OT_ostta01g02700	70.0689	0.0176072	9	MICPUCDRAFT_54725	10.9843	0.0335366	7	gene_268	254.587	0.00450789	8	NGRUG00000044826	5.64836
CFRG2558	0.30591	0.000487771	1	APARG00000000421	67.6705	0.103978	9	AWHISG00000000759	95.287	0.0141729	8	CPERKG00000000262	12.1227	0.0747889	7	Clim_evmTU13s15	32.6016	0.0230769	7	SPPG_08825	88.7851	0.0468647	7	BAESF_00273	191.836	0.151155	10	CHLRE_01g021450v5	8.17724	0.00241352	4	CHLNCDRAFT_59420	34.2067	0	1	OT_ostta01g02710	42.0378	0.0156622	8	MICPUCDRAFT_37172	4.92639	0	1	gene_269	340.292	0	1	NGRUG00000044830	2.22579
CFRG2640	2.77031	0.0119867	2	APARG00000000422	10.4244	0.0276015	7	AWHISG00000000764	3.16727	0.0031555	6	CPERKG00000000263	15.402	0.0624205	6	Clim_evmTU14s15	83.8219	0.0182232	6	SPPG_00261	3.98302	0.0241854	5	BAESF_00274	1426.05	0.251679	10	CHLRE_01g021500v5	17.5843	0.00422119	5	CHLNCDRAFT_14345	9.99557	0	1	OT_ostta01g02720	50.0002	0.00210631	4	MICPUCDRAFT_54729	96.8218	0.0103627	4	gene_270	30.0292	0.0020248	7	NAEGRDRAFT_64884	2.22426
CFRG2595	26.4894	0.0244553	4	APARG00000000423	0.04969	0.0561165	8	AWHISG00000000765	0.1498	0.000534474	4	CPERKG00000000264	20.5066	0.053789	5	Clim_evmTU20s15	16.5321	0.0322165	9	SPPG_00262	87.5297	0.0315259	6	BAESF_00275	742.049	0.0274063	6	CHLRE_01g021550v5	1.4155	0.00748596	7	CHLNCDRAFT_37677	74.2835	0.00441501	9	OT_ostta01g02730	44.6746	0.0289746	9	MICPUCDRAFT_54730	3.16306	0.00707714	4	gene_271	35.0861	0	1	NGRUG00000044834	11.6149
CFRG2484	130.751	0.0525402	7	APARG00000000424	9.41316	0.0124264	6	AWHISG00000000766	1.1909	0	1	CPERKG00000000265	59.6127	0.0870771	8	Clim_evmTU26s15	342.96	0.0344828	9	SPPG_00263	43.1766	0.00362506	3	BAESF_00276	22.5266	0.0285847	6	CHLRE_01g021750v5	18.0509	0.00667408	7	CHLNCDRAFT_141766	41.4455	0.00229358	9	OT_ostta01g02740	489.821	0.035974	10	MICPUCDRAFT_54731	4.95684	0	1	gene_272	345.694	0.0245098	10	NGRUG00000044839	5.3956
CFRG2623	7.83463	0.0592465	8	APARG00000000425	22.9258	0.0104936	5	AWHISG00000000768	0	9.81306e-05	3	CPERKG00000000266	35.8809	0.0885977	8	Clim_evmTU27s15	77.4749	0.0159574	5	SPPG_00264	27.5289	0.0233995	5	BAESF_00277	5.11223	0.00301508	3	CHLRE_01g021900v5	0.437156	0	1	CHLNCDRAFT_28686	95.1516	0	1	OT_ostta01g02750	39.9664	0.00733112	7	MICPUCDRAFT_49319	28.2396	0.00395883	3	gene_273	234.297	0	1	NAEGRDRAFT_64882	5.3254
CFRG2725	12.8759	0.0114934	2	APARG00000000426	9.82375	0.0561135	8	AWHISG00000000769	0	0	1	CPERKG00000000267	35.1384	0.0459337	4	Clim_evmTU4s16	205.623	0.0147059	5	SPPG_00265	190.255	0.208167	10	BAESF_00278	6.15216	0.0162532	5	CHLRE_01g021950v5	0.148979	0.00128088	3	CHLNCDRAFT_9947	40.065	0	1	OT_ostta01g02760	49.7017	0.00102266	3	MICPUCDRAFT_45108	29.118	0	1	gene_274	9.13932	0.000357782	6	NGRUG00000044848	0.17965
CFRG2339	25.9488	0.0420393	6	APARG00000000427	23.6239	0.0352763	7	AWHISG00000000780	0.025798	0.0103439	8	CPERKG00000000268	21.4678	0.0125115	2	Clim_evmTU5s16	247.148	0.0338983	9	SPPG_00266	21.9386	0.0152373	4	BAESF_00279	19.5597	0.0582734	8	CHLRE_01g022000v5	0.310494	0.000954198	3	CHLNCDRAFT_55522	1.55291	0	1	OT_ostta01g02770	88.8455	0.00200876	4	MICPUCDRAFT_43677	10.75	0	1	gene_275	7.8154	0	1	NAEGRDRAFT_64880	0.262589
CFRG2692	19.2185	0.103008	9	APARG00000000428	4.66596	0.000284819	4	AWHISG00000000781	0	0.000662471	5	CPERKG00000000269	37.2863	0.048283	5	Clim_evmTU7s16	29.1675	0.0110497	3	SPPG_00267	106.777	0.0698003	9	BAESF_00280	10.6895	0.117534	9	CHLRE_01g022050v5	0	0	1	CHLNCDRAFT_28621	4.62063	0	1	OT_ostta01g02780	147.17	0.00154073	3	MICPUCDRAFT_43678	2.80461	0.0327869	7	gene_276	0	0	1	NGRUG00000044852	4.0461
CFRG2244	36.4125	0.0292926	5	APARG00000000429	0	0.000434153	4	AWHISG00000000845	1.63176	0.000482687	4	CPERKG00000000270	12.3263	0.0511462	5	Clim_evmTU10s16	84.8843	0.0327273	9	SPPG_00268	38.4695	0.0501027	8	BAESF_00281	34.0786	0.142026	10	CHLRE_01g022100v5	2.46987	0.00942549	8	CHLNCDRAFT_141767	2.54959	0	1	OT_ostta01g02790	38.5497	0.00152481	3	MICPUCDRAFT_37175	128.802	0.125	10	gene_277	41.6978	0.0162749	10	NGRUG00000044862	15.0654
CFRG2275	1.02742	0.0649002	8	APARG00000000430	44.5731	0.141483	10	AWHISG00000000846	0.691462	0.0380589	10	CPERKG00000000271	21.1504	0.0979853	9	Clim_evmTU2s17	39.7017	0.0111421	3	SPPG_00269	13.7956	0.00972359	3	BAESF_00282	22.5166	0.0635366	8	CHLRE_01g022150v5	0.655091	0.00147973	3	CHLNCDRAFT_28661	203.291	0	1	OT_ostta01g02800	12.9526	0.0028826	4	MICPUCDRAFT_67817	238.752	0.0293255	6	gene_278	226.004	0.00537634	8	NGRUG00000044868	4.64543
CFRG2579	33.2898	0.0954226	9	APARG00000000431	15.1469	0.0137689	6	AWHISG00000000847	0.003149	0.000309416	4	CPERKG00000000272	9.67165	0.0423876	4	Clim_evmTU5s17	699.574	0.0216606	7	SPPG_00270	25.0736	0.00167832	2	BAESF_00283	21.7825	0.0401976	7	CHLRE_01g022200v5	25.2378	0.0222393	10	CHLNCDRAFT_55501	7.58683	0	1	OT_ostta01g02810	0	0.0648489	10	MICPUCDRAFT_54739	24.5086	0.00473934	3	gene_279	35.6841	0.00158003	7	NGRUG00000044872	24.3235
CFRG2701	30.3316	0.0158177	3	APARG00000000432	198.79	0.0939757	9	AWHISG00000000848	0	0	1	CPERKG00000000273	53.76	0.131148	10	Clim_evmTU6s17	29.8448	0.0249221	7	SPPG_00271	857.639	0.0401494	7	BAESF_00284	59.5556	0.0351479	6	CHLRE_01g022250v5	19.1992	0.0193022	10	CHLNCDRAFT_55527	6.78178	0.0027933	9	OT_ostta01g02820	39.0452	0.00845666	7	MICPUCDRAFT_54740	2.75625	0.027027	6	gene_280	43.0295	0	1	NAEGRDRAFT_57402	15.5936
CFRG2456	37.7778	0.021036	4	APARG00000000433	0.099742	0.000164962	3	AWHISG00000000849	0	8.1473e-05	3	CPERKG00000000274	4.87122	0.0352891	3	Clim_evmTU7s17	38.6634	0.0208927	6	SPPG_00272	33.3244	0.0379003	6	BAESF_00285	98.3266	0.164751	10	CHLRE_01g022283v5	4.89802	0.0102516	8	CHLNCDRAFT_141763	160.041	0	1	OT_ostta01g02825	236.876	0.00284553	4	MICPUCDRAFT_3826	30.2499	0.0289855	6	gene_281	71.0332	0.00237248	7	NGRUG00000044878	97.2796
CFRG2444	76.4606	0.124286	10	APARG00000000434	1928.12	0.18371	10	AWHISG00000000782	0.659214	0.000485909	4	CPERKG00000000275	3.11163	0.0266849	2	Clim_evmTU9s17	27.3527	0.00816993	2	SPPG_00273	35.6743	0.0485988	8	BAESF_00286	28.8875	0.043835	7	CHLRE_01g022350v5	4.94134	0.00031027	2	CHLNCDRAFT_141793	4.95328	0	1	OT_ostta01g02830	19.4021	0.00805322	7	MICPUCDRAFT_23850	53.3385	0.012685	4	gene_282	3.03173	0.00384232	8	NGRUG00000044882	159.496
CFRG2277	3.49354	0.00647549	2	APARG00000000435	10.8309	0.056418	8	AWHISG00000000785	0	0	1	CPERKG00000000276	12.4673	0.0476795	5	Clim_evmTU9s18	11.5644	0.0130178	4	SPPG_00274	44.978	0.031746	6	BAESF_00287	5.62578	0.100485	9	CHLRE_01g022400v5	2.81514	0.0167038	9	CHLNCDRAFT_59405	21.5699	0	1	OT_ostta01g02840	109.603	0.000295334	2	MICPUCDRAFT_49774	184.039	0.0209059	5	gene_283	0.941855	0	1	NGRUG00000044886	0.956938
CFRG2468	21.6235	0.0432911	7	APARG00000000436	3.86279	0.0255782	7	AWHISG00000000786	0.148934	0.000393546	4	CPERKG00000000277	31.0468	0.0350229	3	Clim_evmTU10s18	9.65394	0.0267953	8	SPPG_10011	0	0	1	BAESF_00288	6.12025	0.103327	9	CHLRE_01g022450v5	0.595658	0.0214425	10	CHLNCDRAFT_59403	13.1916	0	1	OT_ostta01g02845	42.9361	0.00345238	5	MICPUCDRAFT_12016	0.890333	0.097561	10	gene_284	15.613	0	1	NGRUG00000044890	0.247812
CFRG2385	23.3589	0.0226641	4	APARG00000000437	60.5317	0.0258428	7	AWHISG00000000787	0.014674	0	1	CPERKG00000000278	234.509	0.101044	9	Clim_evmTU11s18	43.7353	0.0192719	6	SPPG_00275	4.70676	0.00332797	3	BAESF_00289	159.085	0.336026	10	CHLRE_01g022462v5	2.9631	0	1	CHLNCDRAFT_141748	18.8924	0	1	OT_ostta01g02847	75.1614	0.0266836	9	MICPUCDRAFT_54745	113.065	0	1	gene_285	12.7121	0.0192308	10	NGRUG00000044894	2.68945
CFRG2376	15.0418	0.0446133	7	APARG00000000438	0	0.00034638	4	AWHISG00000000788	11.3863	0.0209187	9	CPERKG00000000279	37.9607	0.105879	9	Clim_evmTU12s18	189.369	0.052381	10	SPPG_00276	9.24474	0.0598781	8	BAESF_00290	11.3175	0.0414678	7	CHLRE_01g022500v5	0.83574	0.00588235	6	CHLNCDRAFT_141798	126.672	0	1	OT_ostta01g02850	83.8484	0.0124551	8	MICPUCDRAFT_54746	8.78804	0.167598	10	gene_286	8.21228	0.0134108	10	NGRUG00000044899	0.052634
CFRG2550	0	0.0986367	9	APARG00000000439	0.024566	0.00066313	4	AWHISG00000000789	0.014674	0.000669493	5	CPERKG00000000280	21.6796	0.0893763	8	Clim_evmTU15s18	51.1248	0.0271186	8	SPPG_00277	2.71119	0.00383457	3	BAESF_00291	3.46535	0.00501253	4	CHLRE_01g022550v5	2.96971	0	1	CHLNCDRAFT_141796	104.406	0.00526316	9	OT_ostta01g02860	1.43819	0.00214578	4	MICPUCDRAFT_23810	26.9183	0.00869565	4	gene_287	10.8472	0	1	NGRUG00000044903	0
CFRG2515	2.58495	0.031348	5	APARG00000000440	0.122794	0.166741	10	AWHISG00000000790	0.151816	0	1	CPERKG00000000281	347.221	0.111438	10	Clim_evmTU16s18	44.4234	0.0215343	7	SPPG_00278	123.545	0.00255754	2	BAESF_00292	10.5046	0.0507655	7	CHLRE_01g022600v5	23.7296	0.0291461	10	CHLNCDRAFT_141754	35.7283	0	1	OT_ostta01g02870	19.3063	0.000201329	1	MICPUCDRAFT_54748	50.9525	0.0641026	9	gene_288	2.75151	0	1	NGRUG00000044909	0.257906
CFRG8653	2.02166	0.10965	10	APARG00000000441	62.4756	0.0316804	7	AWHISG00000000798	0	0.021683	9	CPERKG00000000282	10.6947	0.0408315	4	Clim_evmTU1s19	14.5386	0.0108424	3	SPPG_08826	10.5458	0.0908453	10	BAESF_00293	12.3218	0.0308619	6	CHLRE_01g022650v5	7.84293	0.00230017	4	CHLNCDRAFT_142016	0	0	1	OT_ostta01g02880	134.872	0.0114898	8	MICPUCDRAFT_67823	55.4984	0.0930233	10	gene_289	24.9005	0.00549976	9	NGRUG00000044919	1.53865
CFRG2636	80.6407	0.00185894	1	APARG00000000442	12.5268	0.000364564	4	AWHISG00000000799	0.1925	0.0442211	10	Nk52_evmTU15s356	6.14752	0.13002	10	Clim_evmTU3s19	32.7956	0.00571429	2	SPPG_00279	2.66388	0.00293177	3	BAESF_00294	7.11589	0.00425246	3	CHLRE_01g022666v5	0.254052	0	1	CHLNCDRAFT_20347	95.0604	0	1	OT_ostta01g02890	13.1998	0.00150992	3	MICPUCDRAFT_67824	117.293	0.02	5	gene_290	147.755	0.0182992	10	NGRUG00000044923	23.6276
CFRG2712	0.043611	0	1	APARG00000000443	6.59045	0.0152602	6	AWHISG00000000800	9.8453	0.0128845	8	Nk52_evmTU14s356	0	0.00233918	1	Clim_evmTU5s19	365.51	0.0153302	5	SPPG_00280	5.74909	0.00150301	2	BAESF_00295	36.1679	0.0720495	8	CHLRE_01g022681v5	0.590702	0	1	CHLNCDRAFT_141955	75.4899	0.00740741	10	OT_ostta01g02895	12.5621	0.0391355	10	MICPUCDRAFT_54750	259.807	0.0208333	5	gene_291	240.228	0.0182992	10	NGRUG00000044935	0.926708
CFRG2294	12.6741	0.00793724	2	APARG00000000444	0	0.000673854	4	AWHISG00000000801	176.414	0.012879	8	CPERKG00000000283	53.8985	0.0352358	3	Clim_evmTU6s19	77.2552	0.030303	8	SPPG_00281	74.067	0.0698551	9	BAESF_00296	441.463	0.121353	9	CHLRE_01g022700v5	1.04696	0.00487635	6	CHLNCDRAFT_57085	61.0619	0.00167785	8	OT_ostta01g02910	89.6463	0.0223071	9	MICPUCDRAFT_54751	114.983	0.0116009	4	gene_292	14.8112	0.00211193	7	NGRUG00000044939	5.14337
CFRG2566	29.9403	0.0205417	4	APARG00000000445	17.6327	0.0117104	6	AWHISG00000000802	23.4068	0	1	CPERKG00000000284	46.9568	0.0835476	8	Clim_evmTU10s19	20.8281	0.0117845	4	SPPG_08827	27.2269	0.0289597	5	BAESF_00297	391.542	0.213053	10	CHLRE_01g022750v5	2.03509	0.00159109	3	CHLNCDRAFT_142407_gene-CHLNCDRAFT_142408	252.795	0	1	OT_ostta01g02920	238.325	0.0257327	9	MICPUCDRAFT_54752	63.236	0.0392157	7	gene_293	8.63833	0	1	NGRUG00000044943	1.31447
CFRG2733	5.5942	0.134477	10	APARG00000000446	23.2148	0.0156352	6	AWHISG00000000803	0	0.00100604	5	CPERKG00000000285	20.7517	0.102137	9	Clim_evmTU11s19	32.7566	0.0147929	5	SPPG_08828	27.5634	0.0315705	6	BAESF_00298	15.6685	0.127571	9	CHLRE_01g022800v5	1.35503	0.00689655	7	CHLNCDRAFT_142005	1.42053	0	1	OT_ostta01g02930	11.5168	0.00175317	3	MICPUCDRAFT_54753	52.3853	0.00724638	4	gene_294	5.60724	0	1	NGRUG00000044955	0.206482
CFRG2350	55.0024	0.0224858	4	APARG00000000447	0.955296	0.0100774	5	AWHISG00000000804	0.437975	0.00214797	6	CPERKG00000000286	315.11	0.0454071	4	Clim_evmTU1s20	397.555	0.0348653	9	SPPG_00283	24.5642	0.0151699	4	BAESF_00299	100.49	0.097426	9	CHLRE_01g023250v5	7.38834	0.00237389	4	CHLNCDRAFT_141975	0	0	1	OT_ostta01g02940	118.984	0.0022779	4	MICPUCDRAFT_37178	52.8147	0.0172956	5	gene_295	25.5491	0.00537454	8	NGRUG00000044961	0.014378
CFRG2620	6.39941	0.00626193	2	APARG00000000448	5.31733	0.0275438	7	AWHISG00000000808	17.8079	0.0559039	10	CPERKG00000000287	19.9189	0.0484269	5	Clim_evmTU3s20	11.1922	0.0112601	3	SPPG_08829	74.807	0.051709	8	BAESF_00300	90.77	0.15516	10	CHLRE_01g023300v5	2.13703	0.000576701	2	CHLNCDRAFT_30080	614.945	0	1	OT_ostta01g02950	19.9995	0.0156971	8	MICPUCDRAFT_54755	3.20052	0	1	gene_296	48.9958	0.00791826	9	NGRUG00000044965	0
CFRG2722	42.1325	0.0544803	7	APARG00000000449	4.96199	0.00516372	5	AWHISG00000000819	43.6962	0.00451578	7	CPERKG00000000288	5.44828	0.0874419	8	Clim_evmTU4s20	13.8567	0.0104308	3	SPPG_00284	49.5905	0.00618921	3	BAESF_00301	4.80611	0.021256	5	CHLRE_01g023350v5	20.6348	0.00791066	7	CHLNCDRAFT_142091	0.967247	0	1	OT_ostta01g02960	28.2925	0.000284414	2	MICPUCDRAFT_23685	18.8006	0.0411523	7	gene_297	173.243	0	1	NGRUG00000044969	0.324667
CFRG2301	34.2455	0.0487098	7	APARG00000000450	0.453554	0	1	AWHISG00000000825	0	0	1	CPERKG00000000289	74.305	0.0375	3	Clim_evmTU6s20	56.504	0.00321027	1	SPPG_00285	73.7024	0.0944267	10	BAESF_00302	0.104483	0	1	CHLRE_01g023450v5	0.638542	0.00607903	6	CHLNCDRAFT_142380	3.84487	0	1	OT_ostta01g02970	55.4515	0.0226171	9	MICPUCDRAFT_54757	53.969	0.06	9	gene_298	12.3258	0	1	NGRUG00000017746	32.3168
CFRG2464	37.8993	0.0427143	6	APARG00000000451	16.552	0.0373802	8	AWHISG00000000826	13.8126	0.00428834	6	CPERKG00000000290	66.1613	0.0898731	8	Clim_evmTU7s20	14.7045	0.028451	8	SPPG_08830	40.9206	0.11678	10	BAESF_00303	0.377462	0.00141844	3	CHLRE_01g023500v5	1.59864	0.00479616	6	CHLNCDRAFT_142204	3404.32	0.0131579	10	OT_ostta01g02980	64.5708	0.00300526	5	MICPUCDRAFT_43689	13.5653	0.0847458	9	gene_299	10.2053	0.0065329	9	NGRUG00000017750	5.96721
CFRG2390	4.08916	0.00333765	1	APARG00000000452	0.281692	0	1	AWHISG00000000835	135.62	0.00761233	7	CPERKG00000000291	194.112	0.104869	9	Clim_evmTU10s20	54.5072	0.0255319	7	SPPG_00287	23.8181	0.020088	4	BAESF_00304	52.5816	0.0861957	9	CHLRE_01g023550v5	1.3652	0.00673813	7	CHLNCDRAFT_142385	170.956	0.00303951	9	OT_ostta01g02990	28.4327	0.00195735	4	MICPUCDRAFT_7027	46.4832	0.0265487	6	gene_300	8.45625	0.03861	10	NGRUG00000017756	2.82839
CFRG2321	18.7724	0.0543467	7	APARG00000000453	0.041656	0.0257685	7	AWHISG00000000837	413.365	0.0189683	9	CPERKG00000000292	73.5755	0.125117	10	Clim_evmTU11s20	94.5115	0.0548128	10	SPPG_00288	18.5268	0.00175818	2	BAESF_00305	28.8597	0.104025	9	CHLRE_01g023600v5	0	0.00503356	6	CHLNCDRAFT_142429	64.9536	0	1	OT_ostta01g03000	15.4004	0.0132555	8	MICPUCDRAFT_54760	168.661	0.0816327	9	gene_301	3.12738	0.00121951	7	NGRUG00000017761	14.3404
CFRG2647	62.4761	0.0568182	7	APARG00000000454	8.94383	0.0185595	6	AWHISG00000000839	7.72633	0.0217918	9	CPERKG00000000293	22.564	0.077094	7	Clim_evmTU1s21	120.225	0.0490196	10	SPPG_00289	48.3449	0.00225632	2	BAESF_00306	41.0253	0.0993822	9	CHLRE_01g023650v5	0.240644	0.000729661	2	CHLNCDRAFT_142063	113.917	0	1	OT_ostta01g03010	27.4311	0.0386941	10	MICPUCDRAFT_70768	63.4901	0.0884956	10	gene_302	0.413918	0.000834121	6	NGRUG00000017767	0.141198
CFRG2575	8.21716	0.0545847	7	APARG00000000455	30.0078	0.0587674	9	AWHISG00000000853	7.63912	0.0078336	7	CPERKG00000000294	7.56537	0.0822286	8	Clim_evmTU4s21	54.48	0.00813008	2	SPPG_00290	4.38729	0.00114351	2	BAESF_00307	46.9349	0.0652345	8	CHLRE_01g023773v5	9.53796	0.00168919	3	CHLNCDRAFT_141928	0	0	1	OT_ostta01g03020	107.048	0.00282805	4	MICPUCDRAFT_45114	23.2149	0.0197628	5	gene_303	105.754	0.0319588	10	NGRUG00000017771	12.4032
CFRG2276	55.9641	0.0381045	6	APARG00000000456	11.938	0.0215002	6	AWHISG00000000856	0.009015	0.000340858	4	CPERKG00000000295	7.24281	0.0246315	2	Clim_evmTU6s21	76.0279	0.016129	5	SPPG_08831	7.16719	0.00051116	1	BAESF_00308	104.863	0.231839	10	CHLRE_01g023787v5	44.0035	0.00248139	4	CHLNCDRAFT_20212	0	0	1	OT_ostta01g03030	260.268	0.00874578	7	MICPUCDRAFT_7226	19.8983	0	1	gene_304	19.7977	0	1	NGRUG00000017779	64.0226
CFRG2297	5107.71	0.0353923	6	APARG00000000457	19.7148	0.000230229	4	AWHISG00000000857	0	0	1	CPERKG00000000296	42.6135	0.0340794	3	Clim_evmTU7s21	67.6783	0.0535714	10	SPPG_00293	13.9051	0.0107121	3	BAESF_00309	112.202	0.000952986	2	CHLRE_01g023800v5	2.08381	0.00557276	6	CHLNCDRAFT_141905	45.3413	0	1	OT_ostta01g03040	1703.44	0.0281785	9	MICPUCDRAFT_54764	1.38067	0.00113636	3	gene_305	8.28653	0	1	NGRUG00000017787	0.371179
CFRG2630	104.73	0.0127141	3	APARG00000000458	0	0.000636267	4	AWHISG00000000859	0	0.00040557	4	CPERKG00000000297	184.781	0.101757	9	Clim_evmTU8s21	76.7051	0.013245	4	SPPG_00294	44.8558	0.0560684	8	BAESF_00310	10.2016	0.0107846	4	CHLRE_01g023850v5	3.43266	0.00290135	4	CHLNCDRAFT_142412	6.09767	0	1	OT_ostta01g03050	15.8514	0.00141421	3	MICPUCDRAFT_54765	7.61898	0	1	gene_306	13.1453	0.00216685	7	NGRUG00000017791	28.0172
CFRG2510	9.05501	0.0455231	7	APARG00000000459	18.3823	0.0590712	9	AWHISG00000000861	0	0.000424448	4	CPERKG00000000298	272.935	0.148871	10	Clim_evmTU10s21	22.1233	0.0290456	8	SPPG_00295	15.334	0.00155904	2	BAESF_00311	5.38318	0.180709	10	CHLRE_01g023900v5	9.55013	0	1	CHLNCDRAFT_59612	55.5616	0	1	OT_ostta01g03060	42.5455	0.0421293	10	MICPUCDRAFT_49776	128.402	0.0113636	4	gene_307	59.864	0	1	NAEGRDRAFT_51021	0.003506
CFRG2642	4.35581	0.0326018	5	APARG00000000460	7.65512	0.000136572	3	AWHISG00000000869	2.38101	0.000389181	4	CPERKG00000000299	8.66355	0.062766	6	Clim_evmTU5s22	62.5176	0.0145161	4	SPPG_00296	37.8212	0.0672324	9	BAESF_00312	10.3451	0.0285879	6	CHLRE_01g023913v5	6.53593	0.0115183	8	CHLNCDRAFT_142271	33.5306	0	1	OT_ostta01g03070	34.9313	0.0227829	9	MICPUCDRAFT_54768	86.7457	0.0176056	5	gene_308	9.14681	0	1	NAEGRDRAFT_70532	4.21064
CFRG2439	32.7966	0.0394196	6	APARG00000000461	12.8103	0.0617499	9	AWHISG00000000874	8923.74	0.0101156	8	CPERKG00000000300	2150.26	0.102345	9	Clim_evmTU6s22	646.833	0.00961538	3	SPPG_00297	47.0338	0.023466	5	BAESF_00313	57.7327	0.0543634	7	CHLRE_01g023950v5	3.20838	0	1	CHLNCDRAFT_142166	50.8577	0.00724638	10	OT_ostta01g03080	23.7167	0.00565771	6	MICPUCDRAFT_54770	18.0916	0	1	gene_309	8.45113	0	1	NGRUG00000017797	7.00822
CFRG2649	22.1998	0.123596	10	APARG00000000462	1.01911	0.00023175	4	AWHISG00000000878	0	0	1	CPERKG00000000301	13.3701	0.0938069	9	Clim_evmTU7s22	38.1787	0.0115367	3	SPPG_00298	64.9981	0.0565569	8	BAESF_00314	25.3725	0.0685048	8	CHLRE_01g024150v5	58.1211	0.0254958	10	CHLNCDRAFT_34452	192.825	0.00176056	9	OT_ostta01g03090	9.08727	0.00248535	4	MICPUCDRAFT_54771	23.6216	0.0238095	6	gene_310	32.2992	0	1	NGRUG00000017801	186.278
CFRG2250	33.7853	0.0298052	5	APARG00000000463	0.012694	0.00118765	5	AWHISG00000000879	8.07546	0.0113082	8	CPERKG00000000302	5.95776	0.0644747	6	Clim_evmTU9s22	41.6132	0.00756859	2	SPPG_00299	17.8191	0.00124674	2	BAESF_00315	25.3049	0.000556174	2	CHLRE_01g024200v5	7.70702	0.00285714	4	CHLNCDRAFT_20512	377.323	0	1	OT_ostta01g03100	14.51	0.00163644	3	MICPUCDRAFT_4062	8.92061	0.0724138	9	gene_311	0.054869	0	1	NAEGRDRAFT_70530	0.3457
CFRG2221	38.2744	0.082805	9	APARG00000000464	57.2319	0.162846	10	AWHISG00000000881	4.53179	0.0502793	10	CPERKG00000000303	32.4773	0.0963037	9	Clim_evmTU10s22	15.0498	0.0110619	3	SPPG_00300	142.224	0.0689655	9	BAESF_00316	0	0.00121359	2	CHLRE_01g024250v5	1.98557	0.0150243	9	CHLNCDRAFT_142163	4.41581	0	1	OT_ostta01g03110	80.4371	0.00655738	6	MICPUCDRAFT_54773	2.09171	0	1	gene_312	0.647577	0	1	NGRUG00000017805	15.709
CFRG2544	0.071079	0.00383142	2	APARG00000000465	55.9809	0.0376696	8	AWHISG00000000885	0.680987	0.00730091	7	CPERKG00000000304	14.3662	0.106756	9	Clim_evmTU11s22	37.2414	0.0127168	4	SPPG_00301	4.88924	0.0026435	2	BAESF_00317	12.1061	0.0530701	7	CHLRE_01g024251v5	4.2156	0.00036245	2	CHLNCDRAFT_142296	20.572	0.00429185	9	OT_ostta01g03120	35.4792	0.003635	5	MICPUCDRAFT_8545	54.8311	0.164557	10	gene_313	11.2577	0	1	NGRUG00000017811	59.2789
CFRG2419	7.40571	0.0184705	3	APARG00000000466	0.049321	0.0006035	4	AWHISG00000000890	49.3536	0.0313257	10	CPERKG00000000305	12.9971	0.0453228	4	Clim_evmTU12s22	45.5812	0.0127551	4	SPPG_00302	4.27644	0.000460405	1	BAESF_00318	7.55605	0.0563771	7	CHLRE_01g024300v5	27.688	0.00620262	6	CHLNCDRAFT_20299	12.0932	0	1	OT_ostta01g03130	33.5753	0.00586042	6	MICPUCDRAFT_23717	57.0319	0.0183486	5	gene_314	12.0447	0	1	NGRUG00000017821	19.899
CFRG2690	26.1662	0.0547033	7	APARG00000000467	0.41898	0.000612209	4	AWHISG00000000891	82.412	0	1	CPERKG00000000306	5.57813	0.0333756	3	Clim_evmTU13s22	67.0435	0.0221675	7	SPPG_00303	100.162	0.0662007	9	BAESF_00319	2.61415	0.000182815	2	CHLRE_01g024350v5	71.298	0.0165472	9	CHLNCDRAFT_142124	62.7113	0	1	OT_ostta01g03140	244.587	0.00595238	6	MICPUCDRAFT_54776	108.718	0	1	gene_315	20.9676	0.0148148	10	NAEGRDRAFT_70526	0.3614
CFRG2278	723.305	0.0832278	9	APARG00000000468	110.912	0.172127	10	AWHISG00000000892	334.279	0.0130543	8	CPERKG00000000307	82.2113	0.0734876	7	Clim_evmTU16s22	15.2514	0.0241379	7	SPPG_00304	291.23	0.022465	5	BAESF_00320	22.7367	0.0728597	8	CHLRE_01g024400v5	2.53504	0	1	CHLNCDRAFT_142305	5.7178	0	1	OT_ostta01g03150	934.068	0.00454408	5	MICPUCDRAFT_43700	8.75857	0.0316456	7	gene_316	0.081459	0.000446528	6	NAEGRDRAFT_70525	0.892245
CFRG2664	23.2114	0.0775168	9	APARG00000000469	18.7365	0.0795455	9	AWHISG00000000894	2.17006	0.00609372	7	CPERKG00000000308	0.451285	0.0463745	4	Clim_evmTU17s22	53.7392	0.0193966	6	SPPG_00305	36.5387	0.0415643	7	BAESF_00321	71.0019	0.0825305	8	CHLRE_01g024500v5	0.38761	0.00364026	5	CHLNCDRAFT_56997	1.09368	0	1	OT_ostta01g03160	24.9758	0.0006665	2	MICPUCDRAFT_43701	13.4958	0.0201005	5	gene_317	13.0227	0	1	NAEGRDRAFT_70524	0.252878
CFRG2425	142.429	0.029592	5	APARG00000000470	0.072785	0.000410565	4	AWHISG00000000895	63.4921	0.000250815	4	CPERKG00000000309	46.6449	0.0777503	8	Clim_evmTU18s22	26.2223	0.0527473	10	SPPG_00306	16.8384	0.0586334	8	BAESF_00322	116.113	0.133158	9	CHLRE_01g024950v5	6.86437	0	1	CHLNCDRAFT_142358	10.9845	0.0181818	10	OT_ostta01g03170	256.008	0.00344471	5	MICPUCDRAFT_46077	37.1604	0.0096463	4	gene_318	138.63	0	1	NGRUG00000017827	23.664
CFRG2461	28.6751	0.120546	10	APARG00000000471	16.6659	0.0389747	8	AWHISG00000000896	3.72205	0.000778008	5	CPERKG00000000310	21.1919	0.0983963	9	Clim_evmTU19s22	107.137	0.0245399	7	SPPG_00307	37.7343	0.0342429	6	BAESF_00323	249.422	0.0525912	7	CHLRE_01g025000v5	1.34248	0.00589536	6	CHLNCDRAFT_141922	34.3322	0	1	OT_ostta01g03180	36.4895	0.00151937	3	MICPUCDRAFT_54780	21.5654	0.056338	8	gene_319	17.7761	0.00401929	8	NAEGRDRAFT_80652	11.0604
CFRG2348	51.428	0.0268542	5	APARG00000000472	600.823	0	1	AWHISG00000000897	9.20449	0.0269287	9	CPERKG00000000311	63.4359	0.0387389	4	Clim_evmTU21s22	1370.83	0.0155039	5	SPPG_08832	231.855	0.146006	10	BAESF_00324	17.9655	0.059441	8	CHLRE_01g025025v5	0.081965	0	1	CHLNCDRAFT_30168	142.028	0	1	OT_ostta01g03190	848.295	0.0130364	8	MICPUCDRAFT_54781	53.6667	0	1	gene_320	1.49619	0.000369595	6	NGRUG00000017833	147.354
CFRG2714	1.20494	0.000977517	1	APARG00000000474	0.357164	0	1	AWHISG00000000900	0	0	1	CPERKG00000000312	66.4618	0.0325492	3	Clim_evmTU25s22	9.88691	0.0391459	9	SPPG_00308	42.1567	0.0149548	4	BAESF_00325	24.1227	0.0413136	7	CHLRE_01g025050v5	32.4712	0.00197628	4	CHLNCDRAFT_50830	37.6943	0.0191083	10	OT_ostta01g03200	13.7464	0.000549372	2	MICPUCDRAFT_49329	128.51	0.0437158	8	gene_321	10.2869	0.00021427	5	NGRUG00000017837	0.533589
CFRG2343	38.4767	0.0648161	8	APARG00000000475	12.6645	0.0254774	7	AWHISG00000000901	0	0.00192308	5	CPERKG00000000313	36.5773	0.0981829	9	Clim_evmTU26s22	122.052	0.0325581	9	SPPG_00309	104.738	0.06	8	BAESF_00326	2.84661	0.00325945	3	CHLRE_01g025100v5	30.0612	0.00536193	6	CHLNCDRAFT_142301	0	0	1	OT_ostta01g03210	157.078	0.0133539	8	MICPUCDRAFT_30498	157.491	0.00152905	3	gene_322	6.44241	0	1	NGRUG00000017841	4.71437
CFRG2657	31.9274	0.0493671	7	APARG00000000476	6.3271	0.0333167	7	AWHISG00000000902	16.8104	0.0211395	9	CPERKG00000000314	447.769	0.0716857	7	Clim_evmTU30s22	71.6208	0.0137363	4	SPPG_10013	0	0	1	BAESF_00327	5.62442	0.0588347	8	CHLRE_01g025150v5	6.3142	0.0151246	9	CHLNCDRAFT_20741	76.0212	0	1	OT_ostta01g03220	64.6856	0.00680272	6	MICPUCDRAFT_67854	4.23679	0	1	gene_323	26.8356	0.0238806	10	NGRUG00000017849	0.11206
CFRG2290	34.8466	0.0356776	6	APARG00000000477	0	0.206622	10	AWHISG00000000910	10.444	0.00856468	8	CPERKG00000000315	60.3571	0.0120475	2	Clim_evmTU33s22	85.0803	0.0283286	8	SPPG_00310	14.0933	0.0882473	10	BAESF_00328	1.80054	0	1	CHLRE_01g025200v5	1.63792	0.0157021	9	CHLNCDRAFT_142335	145.724	0	1	OT_ostta01g03230	39.368	0.00101859	3	MICPUCDRAFT_54786	28.2045	0.04	7	gene_324	134.597	0.00439754	8	NGRUG00000017853	53.3808
CFRG2233	5.50723	0.117641	10	APARG00000000478	7.39783	0.0180139	6	AWHISG00000000913	1.64959	0.0325203	10	CPERKG00000000316	161.72	0.118753	10	Clim_evmTU35s22	159.534	0.0212121	6	SPPG_00311	35.879	0.0284852	5	BAESF_00329	3.50541	0.00703011	4	CHLRE_01g025250v5	25.5244	0.00503778	6	CHLNCDRAFT_50618	19.8932	0	1	OT_ostta01g03240	14.6692	0	1	MICPUCDRAFT_23733	140.364	0	1	gene_325	3.42447	0	1	NGRUG00000017861	10.8799
CFRG2281	98.4958	0.0924855	9	APARG00000000479	10.1784	0.0109217	5	AWHISG00000000914	80.9698	0.00469935	7	CPERKG00000000317	48.8343	0.080855	8	Clim_evmTU36s22	130.924	0.0185185	6	SPPG_00312	99.9276	0.125749	10	BAESF_00330	17.0497	0.0350448	6	CHLRE_01g025300v5	4.89276	0	1	CHLNCDRAFT_34459	541.148	0	1	OT_ostta01g03250	134.814	0.00593472	6	MICPUCDRAFT_43708	4.65994	0.166667	10	gene_326	15.2693	0.00137028	7	NGRUG00000017867	39.1189
CFRG2377	27.0119	0.0226694	4	APARG00000000480	42.2899	0.0259494	7	AWHISG00000000915	27.4329	0.000975907	5	CPERKG00000000318	76.2984	0.077344	7	Clim_evmTU37s22	156.017	0.0126002	4	SPPG_00313	13.8084	0.0309007	6	BAESF_00331	0	0	1	CHLRE_01g025350v5	49.3988	0.0167883	9	CHLNCDRAFT_141909	0.202864	0.0234604	10	OT_ostta01g03260	33.9114	0.000583285	2	MICPUCDRAFT_54790	15.8476	0	1	gene_327	7.22112	0.0635593	10	NGRUG00000017871	3.30228
CFRG2576	4316.84	0.0485889	7	APARG00000000481	34.618	0.190397	10	AWHISG00000000922	197.344	0.00851064	8	CPERKG00000000319	177.836	0.0664292	6	Clim_evmTU38s22	44.1774	0.0604027	10	SPPG_00314	0.089875	0	1	BAESF_00332	23.4553	0.0842584	8	CHLRE_01g025400v5	1.80939	0.00343446	5	CHLNCDRAFT_141860	0	0	1	OT_ostta01g03270	31.07	0.00250757	4	MICPUCDRAFT_54791	346.866	0	1	gene_328	0	0	1	NGRUG00000017875	2.35122
CFRG2213	530.166	0.00204221	1	APARG00000000482	13.4749	0.0044	5	AWHISG00000000930	0	0.000206569	4	CPERKG00000000320	33.964	0.0542132	5	Clim_evmTU39s22	53.9269	0.016196	5	SPPG_08833	0	0	1	BAESF_00333	24.2426	0.178707	10	CHLRE_01g025450v5	35.5626	0.0233733	10	CHLNCDRAFT_142258	4.60298	0	1	OT_ostta01g03280	126.124	0.00264767	4	MICPUCDRAFT_43709	2.49331	0	1	gene_329	2.14427	0	1	NGRUG00000017881	10.0447
CFRG2417	82.2948	0.0502587	7	APARG00000000483	49.3655	0.0320317	7	AWHISG00000000933	4.63799	0	1	CPERKG00000000321	17.4236	0.0441818	4	Clim_evmTU43s22	98.1275	0.0315279	8	SPPG_08834	0	0	1	BAESF_00334	42.3557	0.119416	9	CHLRE_01g025500v5	4.49432	0.00387898	5	CHLNCDRAFT_50526	0	0	1	OT_ostta01g03290	43.556	0.00625731	6	MICPUCDRAFT_54793	0.755605	0	1	gene_330	61.3011	0	1	NGRUG00000017887	29.7285
CFRG2441	52.4887	0.0149405	3	APARG00000000484	9.23546	0	1	AWHISG00000000937	0	0	1	CPERKG00000000322	37.0106	0.0366919	3	Clim_evmTU44s22	135.846	0.0297667	8	SPPG_00318	0	0.000276855	1	BAESF_00335	61.3762	0.101071	9	CHLRE_01g025551v5	3.0165	0.00188798	3	CHLNCDRAFT_57088	143.532	0.00645161	10	OT_ostta01g03300	302.729	0.00927748	7	MICPUCDRAFT_54794	2.31468	0.0058651	3	gene_331	39.2395	0	1	NAEGRDRAFT_51005	0.448975
CFRG2565	58.5963	0.055938	7	APARG00000000485	26.1111	0.000391901	4	AWHISG00000000938	0	0.000648929	4	CPERKG00000000323	7.25808	0.041934	4	Clim_evmTU46s22	41.2214	0.0684105	10	SPPG_08835	0	0.000708215	1	BAESF_00336	1635.36	0.23352	10	CHLRE_01g025600v5	5.86854	0.0321229	10	CHLNCDRAFT_20737	13.3945	0	1	OT_ostta01g03310	101.492	0.00947935	7	MICPUCDRAFT_54795	7.02449	0	1	gene_332	1.69822	0.000134409	5	NGRUG00000017893	44.5188
CFRG2412	34.2933	0.106557	9	APARG00000000486	10.7094	0.0330702	7	AWHISG00000000946	4.07653	0.00471143	7	CPERKG00000000324	8.866	0.0504587	5	Clim_evmTU47s22	519.177	0.021645	7	SPPG_00319	0.278707	0	1	BAESF_00337	89.6421	0.155832	10	CHLRE_01g025650v5	0.204571	0	1	CHLNCDRAFT_142422	26.9143	0	1	OT_ostta01g03320	133.5	0.00495247	6	MICPUCDRAFT_54796	1.00875	0	1	gene_333	18.8342	0	1	NGRUG00000017899	32.6456
CFRG2397	78.137	0.062156	8	APARG00000000487	39.8136	0.0105851	5	AWHISG00000000960	0.324441	0.0124725	8	CPERKG00000000325	14.7109	0.0458313	4	Clim_evmTU48s22	1.28287	0.00886525	3	SPPG_00320	35.0092	0.00202977	2	BAESF_00338	266.124	0.0553119	7	CHLRE_01g025700v5	2.0685	0.00616419	6	CHLNCDRAFT_141958	23.7263	0	1	OT_ostta01g03330	33.7323	0.0134953	8	MICPUCDRAFT_54797	43.3103	0	1	gene_334	8.53159	0	1	NGRUG00000017907	3.29581
CFRG2260	40.6371	0.0399743	6	APARG00000000488	8.05346	0.000184264	4	AWHISG00000000964	0.85749	0.0061967	7	CPERKG00000000326	595.157	0.028948	3	Clim_evmTU49s22	66.1968	0.022846	7	SPPG_00321	13.5839	0.0508274	8	BAESF_00339	15.7862	0.0434116	7	CHLRE_01g025726v5	0.13917	0	1	CHLNCDRAFT_57120	34.2972	0.00281294	9	OT_ostta01g03340	70.2948	0.00787132	7	MICPUCDRAFT_49333	297.5	0	1	gene_335	2.09752	0	1	NAEGRDRAFT_51003	3.55061
CFRG2450	117.504	0.132612	10	APARG00000000489	2.05575	0.212176	10	AWHISG00000000965	13.5583	0.000231878	4	CPERKG00000000327	61.0713	0.0525554	5	Clim_evmTU51s22	554.808	0.0241135	7	SPPG_00322	10.3783	0.109137	10	BAESF_00340	14.2235	0.023541	5	CHLRE_01g025750v5	0.432696	0.00425532	5	CHLNCDRAFT_141995	12.3187	0	1	OT_ostta01g03350	40.2638	0.00180723	4	MICPUCDRAFT_54799	2.85793	0	1	gene_336	0	0	1	NGRUG00000017913	5.39013
CFRG2428	10.9335	0.00394186	2	APARG00000000490	441.817	0.0580428	9	AWHISG00000000967	0.861056	0.000276691	4	CPERKG00000000328	15.129	0.0673566	7	Clim_evmTU52s22	69.3653	0.0248619	7	SPPG_00323	17.4893	0.0294168	5	BAESF_00341	25.9451	0.0282332	6	CHLRE_01g025767v5	0.235291	0.00391134	5	CHLNCDRAFT_142248	2.81838	0	1	OT_ostta01g03360	13.695	0.00721501	7	MICPUCDRAFT_67861	109.441	0	1	gene_337	22.5797	0	1	NGRUG00000017919	0.008156
CFRG2654	0.092304	0.117201	10	APARG00000000491	0.959891	0.00835092	5	AWHISG00000000968	1.9301	0	1	CPERKG00000000329	0.49284	0.0622078	6	Clim_evmTU53s22	73.9496	0.0452632	10	SPPG_00324	79.4638	0.0124752	4	BAESF_00342	100.666	0.130729	9	CHLRE_01g026016v5	8.35754	0	1	CHLNCDRAFT_57083	112.559	0	1	OT_ostta01g03370	51.405	0.00227946	4	MICPUCDRAFT_54801	12.2351	0.0714286	9	gene_338	31.928	0.0115152	9	NGRUG00000017923	0
CFRG2721	4.33731	0.0373789	6	APARG00000000492	7.50878	0.0281334	7	AWHISG00000000969	0.664875	0	1	CPERKG00000000330	22.2206	0.0361532	3	Clim_evmTU54s22	374.914	0.0258519	8	SPPG_00326	8.47353	0.0252815	5	BAESF_00343	81.8981	0.168809	10	CHLRE_01g026050v5	1.00801	0.0175707	9	CHLNCDRAFT_142199	54.5444	0	1	OT_ostta01g03380	29.6231	0.00488798	6	MICPUCDRAFT_54802	0.493532	0.133333	10	gene_339	19.771	0	1	NGRUG00000017927	0.019792
CFRG2596	31.5766	0.0206609	4	APARG00000000493	0.097014	0	1	AWHISG00000000970	0.150701	0	1	CPERKG00000000331	6.74285	0.0390206	4	Clim_evmTU55s22	28.5023	0.00787057	2	SPPG_00327	29.6088	0.0235294	5	BAESF_00344	66.5665	0.109378	9	CHLRE_01g026100v5	9.25494	0.000977995	3	CHLNCDRAFT_50533	47.2794	0.0573248	10	OT_ostta01g03390	424.227	0.0122933	8	MICPUCDRAFT_49335	18.3988	0.0134228	5	gene_340	184.142	0.0043573	8	NGRUG00000017937	0.652843
CFRG2235	23.438	0.0476798	7	APARG00000000494	0.416857	0.0465714	8	AWHISG00000000971	166.275	0.00230901	6	CPERKG00000000332	75.9681	0.0962639	9	Clim_evmTU56s22	22.1018	0.0134916	4	SPPG_00328	22.0754	0.0292976	5	BAESF_00345	51.0773	0.116655	9	CHLRE_01g026150v5	2.186	0.00150038	3	CHLNCDRAFT_57155	4041.68	0.010929	10	OT_ostta01g03400	157.586	0.0563317	10	MICPUCDRAFT_45119	28.8121	0	1	gene_341	0.511842	0.00127065	7	NGRUG00000017941	0
CFRG2554	0.375179	0.00019305	1	APARG00000000495	0	0.00168067	5	AWHISG00000000972	0	0	1	CPERKG00000000333	55.6445	0.0306286	3	Clim_evmTU57s22	30.3693	0.0169397	5	SPPG_00329	9.0372	0.0799527	9	BAESF_00346	13.1318	0.0966615	9	CHLRE_01g026200v5	46.0853	0.0150987	9	CHLNCDRAFT_34493	7.28926	0.00308642	9	OT_ostta01g03410	43.0187	0.00473677	5	MICPUCDRAFT_49336	40.7902	0.0522388	8	gene_342	11.5388	0	1	NGRUG00000017951	1.40166
CFRG2274	18.6477	0.0130459	3	APARG00000000496	9.7932	0.0101074	5	AWHISG00000000973	0	0.0344092	10	CPERKG00000000334	22.0258	0.0573749	6	Clim_evmTU58s22	108.934	0.0128878	4	SPPG_00330	7.23724	0.000203542	1	BAESF_00347	242.848	0.00964489	4	CHLRE_01g026250v5	10.1063	0.00822264	7	CHLNCDRAFT_142135	11.3733	0	1	OT_ostta01g03420	352.741	0.0112412	8	MICPUCDRAFT_54807	10.6283	0.05	8	gene_343	61.4918	0.00298028	8	NGRUG00000017959	2662.1
CFRG2219	6.29128	0.0217576	4	APARG00000000497	2.63251	0.0883089	9	AWHISG00000000974	249.327	0.00538893	7	CPERKG00000000335	3.83302	0.0203774	2	Clim_evmTU59s22	82.417	0.0254939	7	SPPG_00331	208.423	0.0284821	5	BAESF_00348	14.207	0.0304552	6	CHLRE_01g026700v5	0.256789	0.0086881	8	CHLNCDRAFT_57025	99.0855	0	1	OT_ostta01g03430	24.7865	0	1	MICPUCDRAFT_43718	10.2889	0.0199501	5	gene_344	1.09023	0	1	NGRUG00000017967	45.6663
CFRG2423	62.8191	0.0502	7	APARG00000000498	0	0	1	AWHISG00000000975	0.007716	0.001001	5	CPERKG00000000336	4.49847	0.0363402	3	Clim_evmTU60s22	46.1132	0.0222805	7	SPPG_00332	21.2925	0.0251487	5	BAESF_00349	7.43761	0.0315042	6	CHLRE_01g026800v5	1.35917	0	1	CHLNCDRAFT_141915	60.8924	0	1	OT_ostta01g03440	21.042	0.0385491	10	MICPUCDRAFT_43719	6.28248	0.0540541	8	gene_345	52.2008	0.00156352	7	NGRUG00000017975	1.15902
CFRG2354	8.48293	0.0555645	7	APARG00000000499	0.002498	0	1	AWHISG00000000976	4.86144	0.0106426	8	CPERKG00000000337	87.2165	0.05993	6	Clim_evmTU61s22	69.9056	0.00349825	1	SPPG_00334	3.71337	0.00195243	2	BAESF_00350	6.07275	0.07852	8	CHLRE_01g026850v5	0.621783	0.00509461	6	CHLNCDRAFT_142162	11.6921	0	1	OT_ostta01g03450	505.297	0.029146	9	MICPUCDRAFT_43720	16.3436	0	1	gene_346	0.295314	0	1	NGRUG00000017979	9.14253
CFRG2218	118.509	0.038253	6	APARG00000000500	0.034972	0	1	AWHISG00000000977	0.866648	0	1	CPERKG00000000338	130.554	0.0801336	8	Clim_evmTU62s22	19.9849	0.0103171	3	SPPG_00335	4.94013	0.00168919	2	BAESF_00351	742.24	0.00363027	3	CHLRE_01g026900v5	1.19883	0.00321716	5	CHLNCDRAFT_142096	10.1816	0	1	OT_ostta01g03460	36.9801	0.00237857	4	MICPUCDRAFT_54811	21.3572	0.0233516	6	gene_347	1239.33	0	1	NGRUG00000017983	29.2423
CFRG2532	141.693	0.0548607	7	APARG00000000501	10.5241	0	1	AWHISG00000000978	0.081288	0	1	CPERKG00000000339	36.4348	0.0525706	5	Clim_evmTU63s22	388.046	0.039604	9	SPPG_00336	14.9101	0.0618516	9	BAESF_00352	1.60275	0.00260208	3	CHLRE_01g026950v5	1.56185	0.00884434	8	CHLNCDRAFT_142041	0.420481	0	1	OT_ostta01g03470	11.7615	0.000424157	2	MICPUCDRAFT_67868	38.6072	0.00724638	4	gene_348	1120.18	0.0125892	10	NGRUG00000017989	138.471
CFRG2518	66.2756	0.0601117	8	APARG00000000502	63.0379	0.0176613	6	AWHISG00000000979	23.3688	0.00221679	6	CPERKG00000000340	18.6749	0.138237	10	Clim_evmTU64s22	83.3428	0.0124618	4	SPPG_00337	29.5485	0.0805687	9	BAESF_00353	67.3474	0.231019	10	CHLRE_01g027000v5	8882.47	0.0257117	10	CHLNCDRAFT_141880	27.3102	0.00230947	9	OT_ostta01g03480	3.17335	0.00276025	4	MICPUCDRAFT_23768	18.8457	0	1	gene_349	19.0758	0.00444596	8	NGRUG00000017997	3.1343
CFRG2537	11.1424	0.0253138	4	APARG00000000503	380.56	0.149321	10	AWHISG00000000980	13.7029	0.0623423	10	CPERKG00000000341	46.657	0.117681	10	Clim_evmTU65s22	24.6119	0.00825042	2	SPPG_00338	17.6047	0.10687	10	BAESF_00354	5.02507	0.00149645	3	CHLRE_01g027050v5	29.5221	0.00322321	5	CHLNCDRAFT_142437	661.105	0.0149254	10	OT_ostta01g03490	5.40958	0.0124918	8	MICPUCDRAFT_43724	0.835891	0.0376344	7	gene_350	0	0	1	NGRUG00000018003	0.301992
CFRG2280	151.522	0.0238506	4	APARG00000000504	0.760463	0.00034642	4	AWHISG00000000981	119.457	0.0018687	5	CPERKG00000000342	58.3047	0.103175	9	Clim_evmTU67s22	98.7191	0.0137112	4	SPPG_00339	39.1497	0.0609959	8	BAESF_00355	2.65107	0.0308708	6	CHLRE_01g027100v5	37.9958	0.0141921	9	CHLNCDRAFT_50573	58.132	0	1	OT_ostta01g03495	7.4182	0.00112931	3	MICPUCDRAFT_37198	229.062	0.00297619	3	gene_351	28.0605	0	1	NAEGRDRAFT_70488	7.48731
CFRG2498	15.0831	0.117485	10	APARG00000000505	349.376	0.0889861	9	AWHISG00000000982	0.031965	0.000351716	4	CPERKG00000000343	36.8264	0.13822	10	Clim_evmTU68s22	124.813	0.0141313	4	SPPG_00340	695.194	0.0522193	8	BAESF_00356	55.3631	0.165054	10	CHLRE_01g027150v5	7.11902	0.00508992	6	CHLNCDRAFT_142331	168.374	0	1	OT_ostta01g03500	18.044	0.000163666	1	MICPUCDRAFT_43726	34.2805	0.0481928	8	gene_352	45.6622	0.00290441	8	NAEGRDRAFT_70487	1.01469
CFRG2403	110.665	0.00165527	1	APARG00000000506	13.1308	0.0658938	9	AWHISG00000000983	7.6206	0.00257229	6	CPERKG00000000344	31.9644	0.0957944	9	Clim_evmTU69s22	26.1677	0.00815348	2	SPPG_00341	21.2222	0.024144	5	BAESF_00357	20.1438	0.0434607	7	CHLRE_01g027200v5	40.7503	0.0132231	9	CHLNCDRAFT_142267	0	0	1	OT_ostta01g03510	0.096649	0.00605144	6	MICPUCDRAFT_54817	0	0	1	gene_353	116.874	0.000579598	6	NGRUG00000018007	3.2568
CFRG2634	20.7362	0.000936079	1	APARG00000000507	14.6021	0.0144765	6	AWHISG00000000984	2.16841	0.0231434	9	CPERKG00000000345	2.55855	0.0200144	2	Clim_evmTU70s22	23.3936	0.0448113	10	SPPG_00342	188.523	0.0690512	9	BAESF_00358	25.8195	0.00061237	2	CHLRE_01g027250v5	3.86356	0.0058102	6	CHLNCDRAFT_142133	18.5375	0.00172414	9	OT_ostta01g03520	379.201	0.024	9	MICPUCDRAFT_30508	52.9642	0.0271967	6	gene_354	1.41948	0	1	NGRUG00000018013	111.328
CFRG2363	49.2786	0.0528057	7	APARG00000000508	5.26438	0.0333101	7	AWHISG00000000985	90.6238	0.000503356	4	CPERKG00000000346	16.1422	0.0560652	5	Clim_evmTU71s22	18.615	0.0202758	6	SPPG_00343	64.2804	0.0524575	8	BAESF_00359	152.201	0.0118293	4	CHLRE_01g027300v5	26.9048	0.00108578	3	CHLNCDRAFT_142449	27.5484	0	1	OT_ostta01g03530	672.102	0.000135373	1	MICPUCDRAFT_43728	26.6599	0.0185185	5	gene_355	11.7731	0.0105437	9	NGRUG00000018036	135.437
CFRG2585	15.5475	0.0135983	3	APARG00000000509	8.31322	0.0193427	6	AWHISG00000000986	0	0	1	CPERKG00000000347	27.959	0.10066	9	Clim_evmTU74s22	94.5139	0.0117978	4	SPPG_00344	39.6367	0.0760402	9	BAESF_00360	20.7006	0.0823408	8	CHLRE_01g027350v5	2.47832	0.00108249	3	CHLNCDRAFT_50737	33.9661	0	1	OT_ostta01g03540	155.734	0.0218096	9	MICPUCDRAFT_23791	6.60884	0	1	gene_356	0.104053	0.000210859	5	NGRUG00000018042	139.481
CFRG2506	15.9957	0.0396224	6	APARG00000000510	7.60677	0	1	AWHISG00000000994	32.5892	0.0412214	10	CPERKG00000000348	27.8636	0.0323693	3	Clim_evmTU75s22	119.539	0.015873	5	SPPG_00345	37.1688	0.0982368	10	BAESF_00361	51.307	0.276437	10	CHLRE_01g027400v5	2.5406	0.00631712	6	CHLNCDRAFT_141923	2712.46	0.00995025	10	OT_ostta01g03550	5.49937	0	1	MICPUCDRAFT_43369	2.02239	0	1	gene_357	6.4157	0.0016866	7	NGRUG00000018052	21.1687
CFRG2421	106.685	0.0303322	5	APARG00000000511	1.85381	0.000908678	5	AWHISG00000000995	306.89	0	1	CPERKG00000000349	7.67917	0.0209745	2	Clim_evmTU76s22	82.7257	0.0163447	5	SPPG_00346	3.35719	0.00311703	3	BAESF_00362	1.53496	0.000514227	2	CHLRE_01g027450v5	20.9677	0	1	CHLNCDRAFT_142006	65.7289	0	1	OT_ostta01g03560	65.8521	0.000733627	2	MICPUCDRAFT_54157	47.3985	0.0835821	9	gene_358	3.46885	0.00728972	9	NAEGRDRAFT_80640	36.2243
CFRG2568	91.6867	0.0243266	4	APARG00000000512	0	0.000185632	4	AWHISG00000000998	17.8734	0.00288717	6	CPERKG00000000350	2.67475	0.050339	5	Clim_evmTU77s22	32.6635	0.00301165	1	SPPG_00347	69.7524	0.0900232	10	BAESF_00363	120.034	0.175553	10	CHLRE_01g027850v5	19.4421	0.0120627	9	CHLNCDRAFT_57102	6.85237	0	1	OT_ostta01g03570	51.252	0.000723589	2	MICPUCDRAFT_54158	1.2617	0	1	gene_359	12.7573	0.000416204	6	NGRUG00000018058	12.3641
CFRG2381	197.817	0.121296	10	APARG00000000513	0	0	1	AWHISG00000001001	4.93079	0.00333333	6	CPERKG00000000351	24.1261	0.0619682	6	Clim_evmTU78s22	88.9311	0.0255864	7	SPPG_00348	164.791	0.00473293	3	BAESF_00364	20.875	0.138989	10	CHLRE_01g028150v5	12.5539	0.0212766	10	CHLNCDRAFT_142327	4.25038	0	1	OT_ostta01g03580	9.24693	0	1	MICPUCDRAFT_49169	727.168	0.0531401	8	gene_360	1.13045	0.000357143	6	NGRUG00000018064	6.67527
CFRG2609	19.1344	0.0282187	5	APARG00000000515	4.90902	0.00463146	5	AWHISG00000001004	9.21084	0.00032352	4	CPERKG00000000352	21.872	0.0545755	5	Clim_evmTU79s22	2.65396	0.00563607	2	SPPG_00349	6.03396	0.0150504	4	BAESF_00365	10.4662	0.0556375	7	CHLRE_01g028250v5	8.23554	0	1	CHLNCDRAFT_34551	66.6309	0.00352734	9	OT_ostta01g03590	13.779	0.00459982	5	MICPUCDRAFT_49170	80.0123	0	1	gene_361	15.1289	0.00746596	9	NGRUG00000018070	0.031923
CFRG2292	1.72116	0.191626	10	APARG00000000516	8.09866	0.173699	10	AWHISG00000001005	38.5091	0.0162582	9	CPERKG00000000353	34.4078	0.0890459	8	Clim_evmTU80s22	70.6255	0.0276208	8	SPPG_00350	12.8477	0.00138793	2	BAESF_00366	110.348	0.0259916	6	CHLRE_01g028300v5	47.7003	0	1	CHLNCDRAFT_57018	2.84967	0	1	OT_ostta01g03600	60.066	0.0169663	9	MICPUCDRAFT_66445	71.9389	0	1	gene_362	14.6119	0.000719683	6	NGRUG00000018074	5.02824
CFRG2670	0.213383	0.0238353	4	APARG00000000517	0.382057	0	1	AWHISG00000001010	17.8946	0.0131751	8	CPERKG00000000354	52.2257	0.10335	9	Clim_evmTU1s23	66.7409	0.0301205	8	SPPG_00351	32.6165	0.00298507	3	BAESF_00367	0.065005	0.0296392	6	CHLRE_01g028500v5	26.7264	0.0067402	7	CHLNCDRAFT_20756	0	0	1	OT_ostta01g03610	26.4759	0.000193274	1	MICPUCDRAFT_23416	3.30105	0	1	gene_363	68.1938	0	1	NGRUG00000018084	0.029703
CFRG2503	6.73385	0.0805608	9	APARG00000000518	0.048203	0.000447227	4	AWHISG00000001012	2.16771	0.0118085	8	CPERKG00000000355	38.4015	0.0636621	6	Clim_evmTU4s23	95.9482	0.0365714	9	SPPG_00352	17.0067	0.0108421	3	BAESF_00368	0.896411	0.0227736	5	CHLRE_01g028550v5	19.0219	0	1	CHLNCDRAFT_20239	122.076	0	1	OT_ostta01g03620	120.86	0.00550231	6	MICPUCDRAFT_43376	10.61	0.117647	10	gene_364	0.808327	0	1	NGRUG00000018088	7.58175
CFRG2580	27.3784	0.0267606	5	APARG00000000521	0	0	1	AWHISG00000001013	14.5337	0.00624273	7	CPERKG00000000356	45.4323	0.0899229	8	Clim_evmTU9s23	12.4899	0.0333988	9	SPPG_00353	6.3593	0.000799432	1	BAESF_00369	3.07091	0.00886328	4	CHLRE_01g028600v5	11.5229	0.00432277	5	CHLNCDRAFT_20388	28.0512	0	1	OT_ostta01g03630	83.3671	0.000708885	2	MICPUCDRAFT_54166	67.2297	0	1	gene_365	95.4235	0.0105769	9	NGRUG00000018094	22.8507
CFRG2267	37.8979	0.0187726	3	APARG00000000522	45.1705	0.0122466	6	AWHISG00000001014	5.68736	0.030063	9	CPERKG00000000357	478.873	0.0854471	8	Clim_evmTU10s23	60.7351	0.0298913	8	SPPG_00354	15.8843	0.00466893	3	BAESF_00370	23.717	0.0869863	9	CHLRE_01g028650v5	14.8185	0.00210837	4	CHLNCDRAFT_16305	131.705	0	1	OT_ostta01g03640	51.8968	0.0270847	9	MICPUCDRAFT_23630	18.2698	0	1	gene_366	5.63341	0	1	NGRUG00000018102	0.112801
CFRG2355	25.0497	0.064852	8	APARG00000000523	9.95378	0.0217004	6	AWHISG00000001019	26.2235	0.0049082	7	CPERKG00000000358	6.67667	0.092869	9	Clim_evmTU11s23	39.8144	0.0060241	2	SPPG_00355	0.524489	0.00923788	3	BAESF_00371	19.019	0.0983061	9	CHLRE_01g028713v5	30.0357	0.00715381	7	CHLNCDRAFT_141974	14.171	0	1	OT_ostta01g03650	44.3098	0.000674006	2	MICPUCDRAFT_66448	153.668	0	1	gene_367	26.6259	0.00330033	8	NGRUG00000018106	20.1671
CFRG2590	3.03686	0.014034	3	APARG00000000524	3.43337	0.00909637	5	AWHISG00000001021	3.01222	0.000322673	4	CPERKG00000000359	2.8468	0.0565554	5	Clim_evmTU19s23	32.7174	0.00241838	1	SPPG_00356	24.4307	0.0444965	7	BAESF_00372	24.0912	0.06466	8	CHLRE_01g028777v5	0.893082	0.032	10	CHLNCDRAFT_34420	80.6308	0	1	OT_ostta01g03660	50.9575	0.00115248	3	MICPUCDRAFT_43378	5.41636	0	1	gene_368	10.4932	0.00202079	7	NGRUG00000018114	0
CFRG2679	261.307	0.115764	10	APARG00000000525	6.31231	0.00463983	5	AWHISG00000001028	3.2002	0.0253456	9	CPERKG00000000360	47.0945	0.0691563	7	Clim_evmTU20s23	26.2352	0.0101325	3	SPPG_00357	35.9541	0.0185145	4	BAESF_00373	13.2786	0.0310628	6	CHLRE_01g028850v5	41.7139	0.0321384	10	CHLNCDRAFT_50559	43.2557	0	1	OT_ostta01g03670	199.103	0.0302671	10	MICPUCDRAFT_54170	0.852952	0.134615	10	gene_369	26.3791	0.00233902	7	NGRUG00000018118	46.787
CFRG2577	19.0014	0.00553517	2	APARG00000000526	6.04176	0.156955	10	AWHISG00000001029	5.59098	0.00440349	6	CPERKG00000000361	93.2	0.0597424	6	Clim_evmTU22s23	24.282	0.0193349	6	SPPG_00358	24.9931	0.0372631	6	BAESF_00374	38.3116	0.108581	9	CHLRE_01g028900v5	7.15717	0.002	4	CHLNCDRAFT_142392	81.8628	0.00126422	8	OT_ostta01g03680	27.6763	0.00793951	7	MICPUCDRAFT_23559	46.0969	0.0122699	4	gene_370	920.278	0.00840979	9	NGRUG00000018131	0.844311
CFRG2453	67.356	0.0671296	8	APARG00000000527	0.019765	0.00417412	5	AWHISG00000001030	11.2485	0.00884456	8	CPERKG00000000362	8.67905	0.0605324	6	Clim_evmTU23s23	6.34595	0.0144306	4	SPPG_00359	30.1364	0.0511811	8	BAESF_00375	16.1121	0.0383061	6	CHLRE_01g029200v5	0.186052	0.00632911	6	CHLNCDRAFT_50782	2.69803	0.00170213	8	OT_ostta01g03690	86.2914	0.064753	10	MICPUCDRAFT_54173	51.7618	0.010101	4	gene_371	19.0081	0.00137112	7	NGRUG00000018135	0.500861
CFRG2245	1.6137	0.0420698	6	APARG00000000528	63.6732	0.0567595	8	AWHISG00000001031	0.158689	0	1	CPERKG00000000363	19.1674	0.0993037	9	Clim_evmTU5s24	99.5823	0.00552486	2	SPPG_00360	75.9887	0.0673162	9	BAESF_00376	19.0529	0.068287	8	CHLRE_01g029250v5	5.41829	0.00569981	6	CHLNCDRAFT_141903	24.7212	0	1	OT_ostta01g03700	0.645669	0.00262839	4	MICPUCDRAFT_54174	1.60389	0.0661765	9	gene_372	5.25816	0	1	NGRUG00000018143	1.29114
CFRG2605	10.5057	0.079453	9	APARG00000000529	45.7313	0.207753	10	AWHISG00000001034	18.0674	0.00134409	5	CPERKG00000000364	121.288	0.0697744	7	Clim_evmTU9s24	20.7538	0	1	SPPG_00361	50.7099	0.0333333	6	BAESF_00377	112.458	0.142071	10	CHLRE_01g029300v5	62.6754	0.0154242	9	CHLNCDRAFT_142074	0	0	1	OT_ostta01g03710	0.208959	0	1	MICPUCDRAFT_43381	3.17508	0	1	gene_373	79.4826	0	1	NGRUG00000018147	5.97098
CFRG2687	26.8812	0.0138198	3	APARG00000000530	5.3779	0.0184106	6	AWHISG00000001047	47.4841	0.00398304	6	CPERKG00000000365	435.869	0.0418527	4	Clim_evmTU16s25	202.27	0.0320755	8	SPPG_00362	32.4784	0.0281991	5	BAESF_00378	5.4457	0.00838131	4	CHLRE_01g029350v5	5.9064	0.00161031	3	CHLNCDRAFT_20762	35.9248	0.00711744	10	OT_ostta01g03720	17.8387	0.00277314	4	MICPUCDRAFT_54176	0.137118	0	1	gene_374	6.90894	0.00366569	8	NGRUG00000018157	0.73353
CFRG2574	70.0655	0.0353866	6	APARG00000000531	146.871	0.0359281	8	AWHISG00000001048	5.0494	0.011033	8	CPERKG00000000366	28.7927	0.0401921	4	Clim_evmTU19s25	2.2068	0.00806452	2	SPPG_00363	10.0615	0.00151128	2	BAESF_00379	15.2287	0.0147021	5	CHLRE_01g029450v5	28.9853	0.00175439	3	CHLNCDRAFT_57139	196.63	0.00414938	9	OT_ostta01g03730	32.443	0.00101854	3	MICPUCDRAFT_54177	16.8116	0	1	gene_375	7.30534	0.00301866	8	NGRUG00000018162	0.973633
CFRG2665	65.1269	0.0359469	6	APARG00000000532	0.170725	0.000742942	4	AWHISG00000001049	0	0.00443459	6	CPERKG00000000367	18.2087	0.0304934	3	Clim_evmTU20s25	50.1129	0.030343	8	SPPG_00364	30.092	0.000740741	1	BAESF_00380	100.949	0.0718176	8	CHLRE_01g029500v5	3.61907	0.00712928	7	CHLNCDRAFT_141991	2.92622	0	1	OT_ostta01g03740	79.0662	0.00971302	7	MICPUCDRAFT_54178	51.6729	0	1	gene_376	2.59861	0.00371661	8	NGRUG00000018166	1.33048
CFRG2211	20.7449	0.0183708	3	APARG00000000533	42.4064	0.0157981	6	AWHISG00000001050	0	0.154098	10	CPERKG00000000368	49.5127	0.0231978	2	Clim_evmTU22s25	58.433	0.00867508	3	SPPG_00365	0.73908	0	1	BAESF_00381	27.2955	0.1492	10	CHLRE_01g029550v5	1.63229	0.00222841	4	CHLNCDRAFT_142202	59.3067	0	1	OT_ostta01g03750	55.4262	0.00488935	6	MICPUCDRAFT_43382	2.15622	0.0434783	8	gene_377	10.3544	0.00171409	7	NGRUG00000018172	0.655508
CFRG2420	43.7392	0.0234891	4	APARG00000000534	49.3322	0.0317735	7	AWHISG00000001051	2.20802	0	1	CPERKG00000000369	23.698	0.113567	10	Clim_evmTU26s25	68.975	0.0656304	10	SPPG_00366	43.7678	0.0155954	4	BAESF_00382	8.32399	0.0514223	7	CHLRE_01g029600v5	6.18245	0	1	CHLNCDRAFT_57095	62.1352	0.00840336	10	OT_ostta01g03760	138.626	0.0025489	4	MICPUCDRAFT_36991	8.87901	0.0233546	6	gene_378	10.0417	0.00035791	6	NGRUG00000018177	3.0194
CFRG2492	32.4178	0.0328386	5	APARG00000000535	0	0	1	AWHISG00000001052	49.9472	0.00864631	8	CPERKG00000000370	29.5464	0.0676994	7	Clim_evmTU27s25	94.2308	0.0117647	4	SPPG_00367	671.349	0.102564	10	BAESF_00383	9.23504	0.00159067	3	CHLRE_01g029800v5	1.93349	0.00315126	4	CHLNCDRAFT_141916	2.224	0	1	OT_ostta01g03770	367.501	0.0220126	9	MICPUCDRAFT_54181	69.6222	0.0740741	9	gene_379	92.4511	0.0248656	10	NGRUG00000018189	10.7132
CFRG2653	64.9873	0.0225867	4	APARG00000000536	0	0.000216263	4	AWHISG00000001064	0.995863	0.000371816	4	CPERKG00000000371	35.521	0.0816273	8	Clim_evmTU31s25	542.365	0.0321429	9	SPPG_00368	37.3358	0.0396341	7	BAESF_00384	0.090994	0.0078125	4	CHLRE_01g030400v5	1.0485	0.00474496	6	CHLNCDRAFT_142410	163.326	0.00898204	10	OT_ostta01g03780	33.0582	0.00098768	3	MICPUCDRAFT_54183	1.84596	0.00337838	3	gene_380	375.861	0.000359971	6	NGRUG00000018195	140.349
CFRG2266	0.176681	0.0320885	5	APARG00000000537	70.3692	0.210639	10	AWHISG00000001074	0	0	1	CPERKG00000000372	9.9184	0.0375641	3	Clim_evmTU32s25	20.8701	0.00347222	1	SPPG_00370	138.65	0.000966884	1	BAESF_00385	6.52033	0.000779018	2	CHLRE_01g030500v5	11.0614	0.0140907	9	CHLNCDRAFT_141976	67.651	0	1	OT_ostta01g03790	58.6841	0.00912809	7	MICPUCDRAFT_23534	29.2457	0.0265152	6	gene_381	32.817	0.00786749	9	NGRUG00000018203	30.0034
CFRG2337	25.9102	0.0625508	8	APARG00000000538	34.3816	0.0191619	6	AWHISG00000001075	2.65082	0.00106213	5	CPERKG00000000373	28.368	0.0824163	8	Clim_evmTU33s25	28.5148	0.0186418	6	SPPG_00371	100.21	0.0024974	2	BAESF_00386	72.0468	0.0810437	8	CHLRE_01g030550v5	15.182	0.0045584	5	CHLNCDRAFT_50621	48.8048	0.0078125	10	OT_ostta01g03800	22.1664	0.00247402	4	MICPUCDRAFT_54185	8.79933	0.0212766	6	gene_382	23.2246	0.00613333	9	NGRUG00000018209	0.12298
CFRG2326	99.7597	0.0208513	4	APARG00000000539	6.2328	0.0158339	6	AWHISG00000001077	2.72499	0.0293663	9	CPERKG00000000374	49.8354	0.053514	5	Clim_evmTU34s25	16.7348	0.0174216	5	SPPG_00372	28.1235	0.0187613	4	BAESF_00387	18.617	0.080981	8	CHLRE_01g030700v5	3.81153	0.00699865	7	CHLNCDRAFT_142077	0	0	1	OT_ostta01g03810	45.7109	0.0274559	9	MICPUCDRAFT_54186	9.13721	0	1	gene_383	11.3446	0.0115207	9	NGRUG00000018213	0.112615
CFRG2372	24.0279	0.0137642	3	APARG00000000540	9.92966	0.188567	10	AWHISG00000001078	105.453	0.0053327	7	CPERKG00000000375	7.38195	0.040256	4	Clim_evmTU35s25	102.193	0.0416667	9	SPPG_00373	257.112	0.0238095	5	BAESF_00388	8.42114	0.0673866	8	CHLRE_01g030850v5	113.23	0.0178571	10	CHLNCDRAFT_57093	42.1704	0.002079	9	OT_ostta01g03820	36.3106	0.00393154	5	MICPUCDRAFT_49175	7.34092	0.0160966	5	gene_384	1.16779	0	1	NGRUG00000018217	2.96384
CFRG2693	13.3583	0.0847419	9	APARG00000000541	23.347	0.000503694	4	AWHISG00000001079	0.911053	0	1	CPERKG00000000376	12.7988	0.0489901	5	Clim_evmTU36s25	17.6175	0.0103397	3	SPPG_08836	1.05673	0.014433	4	BAESF_00389	0	0	1	CHLRE_01g031004v5	11.9214	0.0122353	9	CHLNCDRAFT_142389	62.2608	0	1	OT_ostta01g03830	6.73442	0.00132275	3	MICPUCDRAFT_54191	140.848	0.148148	10	gene_385	7.65835	0.00573394	9	NGRUG00000018226	0.082885
CFRG2474	659.47	0.0780142	9	APARG00000000542	0.135432	0.000133708	3	AWHISG00000001081	0.302514	0.0276163	9	CPERKG00000000377	31.6803	0.0623218	6	Clim_evmTU38s25	44.6624	0.0336134	9	SPPG_00374	5.92208	0.00235571	2	BAESF_00390	0.029631	0.00104384	2	CHLRE_01g031050v5	10.8398	0.00942211	8	CHLNCDRAFT_50794	5.66648	0	1	OT_ostta01g03840	10.5987	0.00375558	5	MICPUCDRAFT_54192	7.83399	0.0731707	9	gene_386	6.38741	0.00122549	7	NGRUG00000018234	5.86351
CFRG2659	251.513	0.0290353	5	APARG00000000543	0.299946	0	1	AWHISG00000001082	37.7367	0.00910796	8	CPERKG00000000378	19.8912	0.0376212	3	Clim_evmTU39s25	44.9654	0.00245098	1	SPPG_00375	17.5754	0.0583501	8	BAESF_00391	0.34679	0	1	CHLRE_01g031100v5	159.149	0.0172096	9	CHLNCDRAFT_20698	17.4222	0	1	OT_ostta01g03850	6.38435	0.0171844	9	MICPUCDRAFT_6382	32.5662	0.0280374	6	gene_387	2.52219	0	1	NGRUG00000018242	0.38741
CFRG2541	0.302854	0.000963701	1	APARG00000000546	40.9419	0.0110148	5	AWHISG00000001090	208.049	0.0241845	9	CPERKG00000000379	4.61859	0.0314961	3	Clim_evmTU40s25	74.0837	0.00935126	3	SPPG_00376	26.584	0.00196532	2	BAESF_00392	7.30261	0.000537924	2	CHLRE_01g031200v5	36.5067	0.0125885	9	CHLNCDRAFT_57043	47.6877	0.00225734	9	OT_ostta01g03860	3.67924	0.00963082	7	MICPUCDRAFT_54194	4.0141	0	1	gene_388	9.71175	0	1	NGRUG00000018247	7.58447
CFRG2710	13.7707	0.15206	10	APARG00000000547	4.98259	0.13242	10	AWHISG00000001094	45.8903	0.0134688	8	CPERKG00000000380	33.4416	0.0432129	4	Clim_evmTU43s25	78.1832	0.0307856	8	SPPG_00377	20.5065	0.0246563	5	BAESF_00393	0.151957	0	1	CHLRE_01g031250v5	52.7628	0.0110169	8	CHLNCDRAFT_142157	54.1219	0	1	OT_ostta01g03870	8.72978	0.00707428	6	MICPUCDRAFT_49176	305.962	0.037037	7	gene_389	32.7431	0.000112511	5	NGRUG00000018255	0.222341
CFRG2648	69.257	0.0159964	3	APARG00000000548	82.8692	0.0135929	6	AWHISG00000001098	12.2634	0.0167749	9	CPERKG00000000381	93.6494	0.0550127	5	Clim_evmTU46s25	81.9384	0.026603	8	SPPG_00378	87.0691	0.0817152	9	BAESF_00394	18.5415	0.025641	6	CHLRE_01g031300v5	3.38459	0.00451264	5	CHLNCDRAFT_142100	147.185	0	1	OT_ostta01g03880	479.262	0	1	MICPUCDRAFT_43391	10.0431	0.0454545	8	gene_390	0.532666	0	1	NAEGRDRAFT_70450	3.04646
CFRG2645	751.675	0.0532513	7	APARG00000000549	84.4475	0.0367805	8	AWHISG00000001099	7979.68	0.022508	9	CPERKG00000000382	2.60728	0.156688	10	Clim_evmTU47s25	116.09	0.0190024	6	SPPG_00379	75.7169	0.0483609	8	BAESF_00395	46.4899	0.0879353	9	CHLRE_01g031350v5	0.09738	0.00268336	4	CHLNCDRAFT_142386	165.013	0	1	OT_ostta01g03890	199.731	0.0159738	8	MICPUCDRAFT_54197	35.4259	0.0113636	4	gene_391	38.4181	0	1	NAEGRDRAFT_70449	1.2817
CFRG2578	35.4651	0.0377401	6	APARG00000000550	42.2606	0.0131638	6	AWHISG00000001100	18.3683	0.0115825	8	CPERKG00000000383	53.8301	0.034042	3	Clim_evmTU48s25	100.14	0.0514184	10	SPPG_10014	0	0	1	BAESF_00396	49.0105	0.0626677	8	CHLRE_01g031400v5	0	0	1	CHLNCDRAFT_57047	10.4461	0	1	OT_ostta01g03900	37.3541	0.0092504	7	MICPUCDRAFT_36994	13.6011	0.0722892	9	gene_392	4.91092	0	1	NGRUG00000018265	25.7271
CFRG2732	12.9417	0.0308747	5	APARG00000000551	1.04954	0	1	AWHISG00000001101	0.018835	0	1	CPERKG00000000384	147.43	0.101789	9	Clim_evmTU51s25	51.5938	0.0278129	8	SPPG_00380	46.4001	0.00466622	3	BAESF_00397	19.4038	0.0981155	9	CHLRE_01g031450v5	0.083277	0.0089141	8	CHLNCDRAFT_20303	40.3136	0	1	OT_ostta01g03910	2986.64	0.0850282	10	MICPUCDRAFT_43393	42.9948	0.042735	8	gene_393	0.600374	0	1	NGRUG00000018279	3.32272
CFRG2611	22.908	0.0529998	7	APARG00000000552	48.182	0.0173739	6	AWHISG00000001102	8.25609	0.0289521	9	CPERKG00000000385	26.6169	0.0308164	3	Clim_evmTU52s25	86.5421	0.018648	6	SPPG_00381	68.4288	0.0797619	9	BAESF_00398	0.649948	0.000279955	2	CHLRE_01g031500v5	1.26922	0.00275609	4	CHLNCDRAFT_142387	345.109	0.00684932	10	OT_ostta01g03920	483.622	0.0906983	10	MICPUCDRAFT_54201	75.3442	0.0416667	7	gene_394	5.40759	0	1	NGRUG00000018290	0.114792
CFRG2242	10.2726	0.0389644	6	APARG00000000553	0	0.0428468	8	AWHISG00000001103	9.53737	0.0184777	9	CPERKG00000000386	11.9984	0.0474213	5	Clim_evmTU55s25	41.5792	0.0148148	5	SPPG_00382	19.104	0.0423131	7	BAESF_00399	29.5319	0.149123	10	CHLRE_01g031550v5	1.02992	0	1	CHLNCDRAFT_20274	0	0	1	OT_ostta01g03930	0.997161	0.000212157	1	MICPUCDRAFT_54202	181.818	0	1	gene_395	8.71975	0.00352212	8	NGRUG00000018298	6.52065
CFRG2600	25.5894	0.169154	10	APARG00000000554	13.5093	0.0231671	7	AWHISG00000001104	71.0636	0.00449568	7	CPERKG00000000387	66.8136	0.058146	6	Clim_evmTU56s25	17.2649	0.00737826	2	SPPG_00383	31.856	0.0573823	8	BAESF_00400	12.3569	0.0490912	7	CHLRE_01g031600v5	46.8415	0.000992063	3	CHLNCDRAFT_57033	18.1674	0.00145349	8	OT_ostta01g03940	185.555	0	1	MICPUCDRAFT_23576	0.76004	0.130435	10	gene_396	3.7953	0.00244499	8	NGRUG00000018304	7.16465
CFRG2621	1.52843	0.0983576	9	APARG00000000555	13.1343	0.0201682	6	AWHISG00000001105	0.753424	0.00204463	6	CPERKG00000000388	46.0881	0.0920081	9	Clim_evmTU57s25	49.8158	0.0454545	10	SPPG_00384	99.9775	0.0485269	8	BAESF_00401	27.1344	0.0240008	5	CHLRE_01g031700v5	2.05117	0.0114703	8	CHLNCDRAFT_142108	27.3945	0	1	OT_ostta01g03950	57.2947	0.0144503	8	MICPUCDRAFT_66466	23.1641	0.0384615	7	gene_397	22.1672	0.00720115	9	NAEGRDRAFT_50964	0.391396
CFRG2521	21.0364	0.0116531	2	APARG00000000556	7.18113	0.025659	7	AWHISG00000001108	19.0563	0	1	CPERKG00000000389	52.7875	0.0584916	6	Clim_evmTU60s25	140.435	0.0102459	3	SPPG_00385	29.0976	0.0104827	3	BAESF_00402	7.80051	0.00753075	4	CHLRE_01g031726v5	0.005653	0.0077821	7	CHLNCDRAFT_20630	34.4007	0	1	OT_ostta01g03960	15.1658	0.00209622	4	MICPUCDRAFT_54205	85.7302	0	1	gene_398	35.779	0.0129938	10	NGRUG00000018310	3.43244
CFRG2592	0.54769	0.0645756	8	APARG00000000557	43.0164	0.0822368	9	AWHISG00000001109	40.6204	0.00386056	6	CPERKG00000000390	16.6294	0.0635215	6	Clim_evmTU61s25	94.0392	0.00692042	2	SPPG_00386	29.1546	0.0144648	4	BAESF_00403	0.357546	0.00087165	2	CHLRE_01g031750v5	36.7674	0	1	CHLNCDRAFT_20742	5.28477	0	1	OT_ostta01g03970	77.205	0.00392516	5	MICPUCDRAFT_54206	41.7683	0.0336879	7	gene_399	20.4967	0.0042517	8	NGRUG00000018316	0.200882
CFRG2303	0.174505	0.0198079	4	APARG00000000558	8.282	0.0224202	7	AWHISG00000001113	17.8203	0.00225436	6	CPERKG00000000391	17.0892	0.0813953	8	Clim_evmTU62s25	23.1734	0.0445026	10	SPPG_00387	28.8214	0.0118705	3	BAESF_00404	0	0	1	CHLRE_01g031875v5	0.769821	0	1	CHLNCDRAFT_142122	0	0	1	OT_ostta01g03980	0.11108	0.001764	3	MICPUCDRAFT_54207	52.6816	0.0561798	8	gene_400	29.2177	0	1	NGRUG00000018320	0.078025
CFRG2635	50.214	0.0416667	6	APARG00000000559	159.152	0.0343703	7	AWHISG00000001125	0.175592	0	1	CPERKG00000000392	13.0248	0.0242429	2	Clim_evmTU63s25	10.6438	0.0149893	5	SPPG_08837	35.9896	0.0143464	4	BAESF_00405	0	0	1	CHLRE_01g031951v5	0.549441	0.000506329	2	CHLNCDRAFT_50738	18.9026	0.00829876	10	OT_ostta01g03990	65.4113	0	1	MICPUCDRAFT_43396	40.9217	0.047619	8	gene_401	27.593	0.000544514	6	NGRUG00000018329	79.3475
CFRG2602	23.4007	0.0105033	2	APARG00000000560	0.931032	0.210901	10	AWHISG00000001126	0.201719	0	1	CPERKG00000000393	23.8035	0.0624944	6	Clim_evmTU65s25	19.6402	0.00993884	3	SPPG_00390	72.4322	0.00962289	3	BAESF_00406	55.9164	0.0444	7	CHLRE_01g032000v5	8.30826	0.00428082	5	CHLNCDRAFT_57163	15.106	0	1	OT_ostta01g04000	30.4436	0.000448229	2	MICPUCDRAFT_66467	70.4476	0.00714286	4	gene_402	0.332325	0	1	NAEGRDRAFT_70437	37.8621
CFRG2236	7.49927	0.0650903	8	APARG00000000561	26.9377	0.0169566	6	AWHISG00000001127	0.103725	0	1	CPERKG00000000394	122.694	0.167979	10	Clim_evmTU66s25	28.4577	0.0111421	3	SPPG_00391	89.5922	0.0794351	9	BAESF_00407	13.6384	0.0985325	9	CHLRE_01g032250v5	16.1127	0.00984252	8	CHLNCDRAFT_57029	163.105	0.00113636	8	OT_ostta01g04010	20.8134	0	1	MICPUCDRAFT_36998	4.60843	0.0680272	9	gene_403	0	0	1	NGRUG00000018339	17.2843
CFRG2366	114.974	0.0508287	7	APARG00000000562	138.863	0.164278	10	AWHISG00000001129	0.157124	0	1	CPERKG00000000395	18.3088	0.0244273	2	Clim_evmTU67s25	42.0969	0.01998	6	SPPG_00392	234.124	0.0605163	8	BAESF_00408	27.2412	0.208054	10	CHLRE_01g032300v5	1504.01	0.027551	10	CHLNCDRAFT_57109	49.1615	0	1	OT_ostta01g04020	5.1145	0.0986509	10	MICPUCDRAFT_54210	256.951	0.0993789	10	gene_404	1.98074	0.000205677	5	NGRUG00000018347	6.24744
CFRG2581	6.26124	0.116625	10	APARG00000000563	0.480388	0.000169837	4	AWHISG00000001130	3.47006	0.00182156	5	CPERKG00000000396	38.8963	0.0180665	2	Clim_evmTU68s25	31.1459	0.023374	7	SPPG_08838	84.2984	0.0709617	9	BAESF_00409	207.721	0.309219	10	CHLRE_01g032350v5	9.38695	0.00216216	4	CHLNCDRAFT_20689	81.5454	0	1	OT_ostta01g04030	20.4118	0.00954545	7	MICPUCDRAFT_5239	3.69012	0	1	gene_405	3.70562	0.00671406	9	NGRUG00000018351	60.0359
CFRG2307	8.10582	0.0790496	9	APARG00000000564	149.591	0	1	AWHISG00000001138	0.012012	0.00167224	5	CPERKG00000000397	192.138	0.056331	5	Clim_evmTU70s25	93.6309	0.0389105	9	SPPG_00393	67.1899	0.0282997	5	BAESF_00410	12.1113	0.0650988	8	CHLRE_01g032400v5	7.69746	0.0025974	4	CHLNCDRAFT_34342	124.297	0	1	OT_ostta01g04040	12.8962	0.000370782	2	MICPUCDRAFT_66469	94.5796	0.042654	8	gene_406	2.97608	0.000371058	6	NGRUG00000018355	6.80677
CFRG2676	55.2226	0.0317085	5	APARG00000000565	80.7542	0.00367549	5	AWHISG00000001139	0.108186	0.00278164	6	CPERKG00000000398	35.3716	0.070937	7	Clim_evmTU74s25	141.992	0.0273349	8	SPPG_00394	57.1248	0.163877	10	BAESF_00411	19.7116	0.00274052	3	CHLRE_01g032450v5	5.00202	0	1	CHLNCDRAFT_142001	15.9343	0	1	OT_ostta01g04050	46.7364	0.000706215	2	MICPUCDRAFT_30309	105.161	0.0277078	6	gene_407	17.9594	0	1	NGRUG00000018359	11.097
CFRG2246	1.65236	0.0118268	2	APARG00000000566	0	0	1	AWHISG00000001140	0.077326	0	1	CPERKG00000000399	29.2249	0.0521535	5	Clim_evmTU76s25	46.9554	0.0366133	9	SPPG_00395	75.3908	0.0533289	8	BAESF_00412	101.522	0.272208	10	CHLRE_01g032500v5	35.4686	0.0121003	9	CHLNCDRAFT_142156	46.8033	0	1	OT_ostta01g04060	72.2888	0.00666173	6	MICPUCDRAFT_54214	55.6799	0.00899281	4	gene_408	18.2173	0	1	NGRUG00000018363	323.19
CFRG2705	0	0	1	APARG00000000567	36.1588	0.0175994	6	AWHISG00000001141	0.037773	0	1	CPERKG00000000400	27.9094	0.0782405	8	Clim_evmTU77s25	167.123	0	1	SPPG_00396	53.3057	0.0227788	5	BAESF_00413	19.2665	0.0566038	8	CHLRE_01g032550v5	0.267291	0.00264614	4	CHLNCDRAFT_142152	68.4163	0	1	OT_ostta01g04070	16.1481	0.00745081	7	MICPUCDRAFT_54215	9.05641	0.0576923	8	gene_409	209.368	0	1	NGRUG00000018371	5.80947
CFRG2247	38.4118	0.0346549	6	APARG00000000568	119.691	0.186907	10	AWHISG00000001142	17.2767	0.0868486	10	CPERKG00000000401	2.23424	0.0588098	6	Clim_evmTU78s25	24.2594	0.0142349	4	SPPG_00397	160.415	0.0859729	10	BAESF_00414	32.291	0.00241713	3	CHLRE_01g032600v5	77.0906	0.00905563	8	CHLNCDRAFT_14802	10.3857	0	1	OT_ostta01g04080	0	0.000337268	2	MICPUCDRAFT_54216	3.44974	0.126984	10	gene_410	14.4182	0.000865596	6	NGRUG00000018383	10.4456
CFRG2607	14.1107	0.0777115	9	APARG00000000569	82.2032	0.12067	9	AWHISG00000001144	0.209213	0	1	CPERKG00000000402	10.0722	0.039549	4	Clim_evmTU79s25	6.61224	0.00727651	2	SPPG_00398	85.3625	0.0719603	9	BAESF_00415	24.9246	0.00116279	2	CHLRE_01g032650v5	237.95	0.0134288	9	CHLNCDRAFT_142306	26.4469	0.0015748	8	OT_ostta01g04090	26.2425	0.00148093	3	MICPUCDRAFT_54217	20.3972	0.0276498	6	gene_411	533.245	0.132	10	NGRUG00000018392	4.01507
CFRG2396	77.0711	0.0406142	6	APARG00000000570	8.97044	0.0153937	6	AWHISG00000001145	0.215455	0	1	CPERKG00000000403	23.0004	0.0725937	7	Clim_evmTU82s25	26.5484	0.0235507	7	SPPG_00399	43.446	0.0340153	6	BAESF_00416	41.7864	0.0242342	5	CHLRE_01g032700v5	20.6849	0.00736498	7	CHLNCDRAFT_142095	0	0	1	OT_ostta01g04100	13.0858	0.00029926	2	MICPUCDRAFT_54218	54.1767	0.0826446	9	gene_412	5.04497	0.00237691	7	NGRUG00000018400	13.5757
CFRG2684	0.126736	0.000549375	1	APARG00000000571	39.1007	0.0402034	8	AWHISG00000001164	0.372318	0.000267499	4	CPERKG00000000404	3.65792	0.0387641	4	Clim_evmTU84s25	27.4446	0.0120805	4	SPPG_00400	43.4699	0.0625528	9	BAESF_00417	136.416	0.272519	10	CHLRE_01g032750v5	32.5877	0.0263158	10	CHLNCDRAFT_142252	4.37578	0	1	OT_ostta01g04110	12.0811	0.00799777	7	MICPUCDRAFT_54219	94.8197	0.0283286	6	gene_413	0.806101	0	1	NGRUG00000018408	2.97456
CFRG2362	47.2084	0.0157086	3	APARG00000000573	0.241282	0.00927644	5	AWHISG00000001165	217.515	0.0106347	8	CPERKG00000000405	37.247	0.069603	7	Clim_evmTU87s25	127.607	0.0237624	7	SPPG_08839	92.0287	0.0391502	7	BAESF_00418	16.9423	0.0100223	4	CHLRE_01g032800v5	2.56711	0.0128906	9	CHLNCDRAFT_141865	5.76381	0	1	OT_ostta01g04120	2.16349	0.00246109	4	MICPUCDRAFT_54220	9.17279	0.00706357	4	gene_414	75.9402	0.000408497	6	NGRUG00000018412	4.91829
CFRG2556	0.165733	0.00106383	1	APARG00000000574	30.4288	0.0056706	5	AWHISG00000001172	0	0.00758214	7	CPERKG00000000406	5.18492	0.0216205	2	Clim_evmTU88s25	0.652219	0	1	SPPG_08840	113.016	0.0670426	9	BAESF_00419	83.5834	0.104746	9	CHLRE_01g032850v5	0.609456	0.000403307	2	CHLNCDRAFT_141918	578.315	0	1	OT_ostta01g04130	73.6274	0.0313913	10	MICPUCDRAFT_23558	12.3345	0.00424628	3	gene_415	129.178	0.020073	10	NGRUG00000018416	1.80942
CFRG2726	9.22961	0.0359545	6	APARG00000000575	7.75054	0.00833081	5	AWHISG00000001183	1.26114	0.00259664	6	CPERKG00000000407	18.3282	0.108406	9	Clim_evmTU91s25	17.2695	0.0123457	4	SPPG_08841	2120.04	0.115135	10	BAESF_00420	2.72898	0.000912409	2	CHLRE_01g032900v5	7.83171	0.00792864	7	CHLNCDRAFT_142002	0	0	1	OT_ostta01g04140	700.411	0.01873	9	MICPUCDRAFT_54222	41.9026	0.0242424	6	gene_416	61.0742	0.0145181	10	NGRUG00000018422	126.715
CFRG2675	47.3184	0.0457221	7	APARG00000000576	5.96601	0.0384732	8	AWHISG00000001184	0.19997	0	1	CPERKG00000000408	28.8901	0.129517	10	Clim_evmTU92s25	13.4596	0.0301109	8	SPPG_00402	14.9309	0.0164486	4	BAESF_00421	55.88	0.0729647	8	CHLRE_01g032950v5	31.9802	0.0139442	9	CHLNCDRAFT_34300	31.6184	0	1	OT_ostta01g04150	98.0347	0.00146382	3	MICPUCDRAFT_54223	31.0569	0.0952381	10	gene_417	5.86737	0.00385865	8	NGRUG00000018428	32.3024
CFRG2717	23.1278	0.0382716	6	APARG00000000577	0.042519	0	1	AWHISG00000001195	1.25735	0.000731101	5	CPERKG00000000409	7.19735	0.0119147	2	Clim_evmTU93s25	234.359	0.0439771	10	SPPG_00403	5.79005	0.0243623	5	BAESF_00422	43.8988	0.0879725	9	CHLRE_01g033091v5	3.47547	0.0109566	8	CHLNCDRAFT_34403	169.439	0	1	OT_ostta01g04160	10.9213	0.00573066	6	MICPUCDRAFT_54224	6.45889	0.0404762	7	gene_418	713.315	0.00727428	9	NGRUG00000018434	53.2909
CFRG2410	160.878	0.178525	10	APARG00000000578	0.038534	0.00167926	5	AWHISG00000001196	25.9234	0.0188147	9	CPERKG00000000410	5.45284	0.0534366	5	Clim_evmTU94s25	104.798	0.0534351	10	SPPG_00404	82.6977	0.063654	9	BAESF_00423	12.3709	0.00906589	4	CHLRE_01g033150v5	9.30645	0.00364465	5	CHLNCDRAFT_50770	4.83766	0.00271739	9	OT_ostta01g04170	326.384	0.0151515	8	MICPUCDRAFT_54225	46.2077	0.2	10	gene_419	15.8416	0.00147623	7	NGRUG00000018440	6.80099
CFRG2674	52.6216	0.016452	3	APARG00000000579	6.42042	0.00715929	5	AWHISG00000001197	0.187976	0	1	CPERKG00000000411	10.1131	0.0342009	3	Clim_evmTU95s25	25.1627	0.0193662	6	SPPG_00405	36.9345	0.04247	7	BAESF_00424	121.354	0.000869817	2	CHLRE_01g033200v5	2.23015	0.0131291	9	CHLNCDRAFT_142395	9.21212	0	1	OT_ostta01g04180	65.8606	0.0190184	9	MICPUCDRAFT_9676	77.5777	0.196429	10	gene_420	141.687	0.00364015	8	NAEGRDRAFT_70420	0.003604
CFRG2345	38.4855	0.0160136	3	APARG00000000580	0	0	1	AWHISG00000001198	14.1671	0	1	CPERKG00000000412	99.062	0.124788	10	Clim_evmTU97s25	57.8313	0.0166185	5	SPPG_00406	27.5479	0.0478149	7	BAESF_00425	122.929	0.0151307	5	CHLRE_01g033250v5	10.3878	0.00211416	4	CHLNCDRAFT_142438	66.6677	0	1	OT_ostta01g04190	7.58109	0.000894749	3	MICPUCDRAFT_54227	1.84306	0.0425532	8	gene_421	1.43092	0.00034153	5	NAEGRDRAFT_58736	24.635
CFRG2680	40.1531	0.08593	9	APARG00000000581	23.9208	0.0266902	7	AWHISG00000001199	0	0	1	CPERKG00000000413	17.9606	0.058265	6	Clim_evmTU98s25	48.6969	0.0343434	9	SPPG_00407	18.0366	0.0163292	4	BAESF_00426	151.04	0.08214	8	CHLRE_01g033300v5	0.2218	0.00723982	7	CHLNCDRAFT_57054	4.94833	0	1	OT_ostta01g04200	510.087	0.0784689	10	MICPUCDRAFT_54228	153.637	0.00444444	3	gene_422	9.31731	0	1	NGRUG00000018448	0.357552
CFRG2400	1.09361	0.00245942	1	APARG00000000582	10.2143	0.00562852	5	AWHISG00000001200	0.017845	0.000345423	4	CPERKG00000000414	220.166	0.059626	6	Clim_evmTU101s25	176.982	0.02407	7	SPPG_00408	132.765	0.0501997	8	BAESF_00427	25.4748	0.00398645	3	CHLRE_01g033350v5	21.8916	0.00345224	5	CHLNCDRAFT_48133	282.241	0	1	OT_ostta01g04210	70.5636	0.0216718	9	MICPUCDRAFT_49183	11.1166	0.0676692	9	gene_423	2.44035	0.00360144	8	NGRUG00000018452	182.239
CFRG2629	0.090262	0.0431373	7	APARG00000000583	4.63847	0.125146	10	AWHISG00000001201	0.21924	0	1	CPERKG00000000415	28.5825	0.0645161	6	Clim_evmTU103s25	22.5674	0.0149254	5	SPPG_00409	96.3108	0.0105437	3	BAESF_00428	11.8373	0.0772893	8	CHLRE_01g033700v5	0.785191	0.00956175	8	CHLNCDRAFT_141981	0	0	1	OT_ostta01g04230	40.177	0.00906761	7	MICPUCDRAFT_54230	313.913	0.0172414	5	gene_424	39.7324	0	1	NGRUG00000018459	4.01562
CFRG2476	27.75	0.0176478	3	APARG00000000584	0.68067	0	1	AWHISG00000001205	0.60655	0.0366455	10	CPERKG00000000416	14.8461	0.0913025	9	Clim_evmTU109s25	5.80716	0.0113852	3	SPPG_08842	40.8644	0.000598086	1	BAESF_00429	128.229	0.0813107	8	CHLRE_01g033750v5	0.360305	0.0244565	10	CHLNCDRAFT_142213	5.89498	0.00544465	9	OT_ostta01g04240	418.59	0.00705128	6	MICPUCDRAFT_43408	5.01735	0.00843882	4	gene_425	9.02585	0.0866873	10	NGRUG00000018472	9.56553
CFRG2535	30.8394	0.0204342	4	APARG00000000585	0.107288	0.00236967	5	AWHISG00000001206	8.47758	0.00575021	7	CPERKG00000000417	5.93048	0.0406164	4	Clim_evmTU110s25	16.3339	0.00595829	2	SPPG_08843	71.9404	0.0293359	5	BAESF_00430	7.31119	0.0288862	6	CHLRE_01g033832v5	32.5402	0.0125899	9	CHLNCDRAFT_14837	0	0	1	OT_ostta01g04250	83.7521	0.0274181	9	MICPUCDRAFT_54232	20.6449	0.010989	4	gene_426	26.3303	0	1	NGRUG00000018478	0.050366
CFRG2514	26.8597	0.0278788	5	APARG00000000588	0	0.00058309	4	AWHISG00000001207	1.60624	0.010198	8	CPERKG00000000418	5.04214	0.106285	9	Clim_evmTU1s26	42.3144	0.0242915	7	SPPG_08844	39.8761	0.0564794	8	BAESF_00431	10.4353	0.000256377	2	CHLRE_01g033900v5	4.04584	0	1	CHLNCDRAFT_142394	145.436	0	1	OT_ostta01g04260	0.825841	0	1	MICPUCDRAFT_54233	3152.24	0.0328947	7	gene_427	0	0.000440141	6	NGRUG00000018484	28.8495
CFRG2325	25.85	0.039845	6	APARG00000000589	0.043873	0.000706714	4	AWHISG00000001208	22.9669	0.0121398	8	CPERKG00000000419	149.21	0.0887175	8	Clim_evmTU2s26	145.215	0.0355987	9	SPPG_00411	123.319	0.0520068	8	BAESF_00432	46.3706	0.0475737	7	CHLRE_01g034000v5	35.0518	0.024607	10	CHLNCDRAFT_142158	50.051	0.011236	10	OT_ostta01g04270	50.1486	0.00198314	4	MICPUCDRAFT_54234	49.4302	0.022449	6	gene_428	10.708	0.000447027	6	NGRUG00000018490	81
CFRG2375	25.4686	0.136388	10	APARG00000000590	4.75352	0.0247941	7	AWHISG00000001209	3.06132	0.00403032	6	CPERKG00000000420	21.5656	0.0908253	8	Clim_evmTU5s26	32.6645	0.0268908	8	SPPG_00412	51.1383	0.043491	7	BAESF_00433	13.5769	0.00214056	3	CHLRE_01g034050v5	24.2105	0.000876424	3	CHLNCDRAFT_12089	0	0.00516796	9	OT_ostta01g04275	48.4135	0.0495403	10	MICPUCDRAFT_54235	71.6914	0	1	gene_429	2.54905	0.000223664	5	NGRUG00000018502	3.5739
CFRG2562	2.47291	0.000786937	1	APARG00000000591	5.02885	0.0295784	7	AWHISG00000001210	1.27817	0.0012285	5	CPERKG00000000421	27.9996	0.123312	10	Clim_evmTU7s26	34.8085	0.00416233	1	SPPG_00413	14.3386	0.0176361	4	BAESF_00434	37.3648	0.0648874	8	CHLRE_01g034150v5	6.08863	0.00416089	5	CHLNCDRAFT_6585	31.8913	0	1	OT_ostta01g04280	199.962	0	1	MICPUCDRAFT_54236	1.18304	0	1	gene_430	16.4313	0	1	NGRUG00000018506	5.27741
CFRG2536	16.8266	0.0541626	7	APARG00000000592	15.9185	0.21489	10	AWHISG00000001211	12.8232	0.00547112	7	CPERKG00000000422	3264.57	0.0989744	9	Clim_evmTU8s26	37.3034	0.0209302	6	SPPG_00414	36.562	0.029284	5	BAESF_00435	17.6992	0.0323506	6	CHLRE_01g034250v5	7.64504	0.00657895	7	CHLNCDRAFT_34387	16.1428	0	1	OT_ostta01g04290	9.04081	0	1	MICPUCDRAFT_23440	6.15217	0.00413223	3	gene_431	21.6988	0	1	NGRUG00000018512	1.77956
CFRG2349	51.284	0.0348706	6	APARG00000000593	0.529117	0.0571259	8	AWHISG00000001212	128.288	0.00325966	6	CPERKG00000000423	9.38194	0.101752	9	Clim_evmTU9s26	52.3553	0.0193192	6	SPPG_00415	34.8162	0.0238095	5	BAESF_00436	20.1669	0.163703	10	CHLRE_01g034300v5	5.40721	0	1	CHLNCDRAFT_34313	11.3927	0.00977199	10	OT_ostta01g04300	37.5348	0.0611979	10	MICPUCDRAFT_54238	35.6377	0.0416667	7	gene_432	18.4418	0.000141663	5	NGRUG00000018518	0.122799
CFRG2715	26.5353	0.0428489	6	APARG00000000594	0.066241	0	1	AWHISG00000001213	0.86116	0.000171527	4	CPERKG00000000424	57.6283	0.0929746	9	Clim_evmTU12s26	36.9086	0.0558511	10	SPPG_00416	126.346	0.0723514	9	BAESF_00437	9.68309	0.0622867	8	CHLRE_01g034325v5	1.46563	0	1	CHLNCDRAFT_141998	1.73379	0	1	OT_ostta01g04310	70.4296	0.00357143	5	MICPUCDRAFT_54239	66.5159	0.035533	7	gene_433	23.1551	0.000363901	6	NGRUG00000018524	118.928
CFRG2414	0.119711	0.00263525	1	APARG00000000595	19.2454	0.117219	9	AWHISG00000001214	43.9764	0.0800728	10	CPERKG00000000425	14.9989	0.0480287	5	Clim_evmTU13s26	498.534	0.0257732	7	SPPG_00417	40.5323	0.0288387	5	BAESF_00438	38.9272	0.156977	10	CHLRE_01g034350v5	0.200545	0.00578369	6	CHLNCDRAFT_141875	123.119	0	1	OT_ostta01g04320	24.0368	0	1	MICPUCDRAFT_54240	6.56572	0.0434783	8	gene_434	123.46	0.0121502	10	NGRUG00000018534	0
CFRG2508	12.4228	0.0834341	9	APARG00000000596	3.69836	0.000651678	4	AWHISG00000001215	30.3765	0.0479233	10	CPERKG00000000426	8.76053	0.0343875	3	Clim_evmTU14s26	256.789	0.0635593	10	SPPG_00418	2603.65	0.124281	10	BAESF_00442	0.850918	0.000483793	2	CHLRE_01g034380v5	8.22906	0.00638978	6	CHLNCDRAFT_142291	0	0	1	OT_ostta01g04330	46.1639	0.00107933	3	MICPUCDRAFT_54241	16.6247	0.0310881	7	gene_435	0.826442	0	1	NGRUG00000018538	6.92361
CFRG2257	49.099	0.0141225	3	APARG00000000597	3.50211	0.105984	9	AWHISG00000001216	79.5317	0.0118581	8	CPERKG00000000427	18.3623	0.0308474	3	Clim_evmTU15s26	59.183	0.0126582	4	SPPG_00419	13.5947	0.00377668	3	BAESF_00443	1.08756	0	1	CHLRE_01g034400v5	164.797	0.0295302	10	CHLNCDRAFT_141867	19.3697	0	1	OT_ostta01g04340	72.3879	0.0155561	8	MICPUCDRAFT_54243	2.20218	0.4	10	gene_436	0.586379	0	1	NGRUG00000018546	0.175366
CFRG2719	12.8459	0.0915023	9	APARG00000000598	62.6403	0.0480483	8	AWHISG00000001217	0.034638	0	1	CPERKG00000000428	24.3332	0.0631956	6	Clim_evmTU16s26	50.7181	0.0289855	8	SPPG_00420	37.0264	0.0961282	10	BAESF_00444	0.110621	0	1	CHLRE_01g034451v5	40.1666	0.00928074	8	CHLNCDRAFT_142350	44.8824	0	1	OT_ostta01g04350	44.158	0.0543044	10	MICPUCDRAFT_54244	103.275	0	1	gene_437	183.338	0.00405237	8	NAEGRDRAFT_70403	0
CFRG2293	21.5059	0.0286701	5	APARG00000000599	11.7147	0.0420648	8	AWHISG00000001218	0.134222	0	1	CPERKG00000000429	179.968	0.0722122	7	Clim_evmTU17s26	138.102	0.0490196	10	SPPG_00421	78.7769	0.0720423	9	BAESF_00445	2.87885	0	1	CHLRE_01g034750v5	1.53968	0.00585938	6	CHLNCDRAFT_20514	19.3577	0.0136986	10	OT_ostta01g04360	78.2439	0.0136758	8	MICPUCDRAFT_54245	52.1481	0.0136986	5	gene_438	0.681514	0	1	NAEGRDRAFT_70402	18.8987
CFRG2402	22.9695	0.0253885	4	APARG00000000600	20.7701	0.0224329	7	AWHISG00000001220	0.536687	0.0160428	9	CPERKG00000000430	79.581	0.074611	7	Clim_evmTU18s26	110.435	0.0238095	7	SPPG_00422	55.5157	0.0741186	9	BAESF_00449	4.70447	0	1	CHLRE_01g034800v5	50.9065	0.0295699	10	CHLNCDRAFT_142309	23.4537	0.00853659	10	OT_ostta01g04370	17.9259	0.0015536	3	MICPUCDRAFT_54246	23.5722	0.0428571	8	gene_439	2.14074	0	1	NGRUG00000018550	34.4134
CFRG2704	2.64683	0.015554	3	APARG00000000601	10.9534	0.0886214	9	AWHISG00000001221	0.118767	0.000626174	4	CPERKG00000000431	352.547	0.0294942	3	Clim_evmTU19s26	27.0032	0.035	9	SPPG_00423	22.3238	0.0212679	4	BAESF_00450	3.54281	0.0466744	7	CHLRE_01g034850v5	1.5099	0.0141357	9	CHLNCDRAFT_142138	39.3869	0.00327869	9	OT_ostta01g04380	7.4117	0.216975	10	MICPUCDRAFT_54247	116.459	0.0689655	9	gene_440	3.95832	0	1	NGRUG00000018558	2.53598
CFRG2426	96.0109	0.078806	9	APARG00000000602	27.3549	0.159429	10	AWHISG00000001222	0.038189	0.000511247	4	Nk52_evmTU15s2449	1.19	0.00120773	1	Clim_evmTU20s26	1100.25	0.0169972	5	SPPG_00424	29.781	0.0572929	8	BAESF_00451	18.7619	0.11166	9	CHLRE_01g034875v5	0	0	1	CHLNCDRAFT_142090	83.346	0.00319489	9	OT_ostta01g04390	39.7953	0.000304507	2	MICPUCDRAFT_54248	115.809	0	1	gene_441	2.27677	0.0174188	10	NGRUG00000018563	3.78913
CFRG2232	104.863	0.00247831	1	APARG00000000603	9.2289	0.0442326	8	AWHISG00000001224	45.5436	0.0411817	10	CPERKG00000000432	36.0043	0.0658342	6	Clim_evmTU21s26	209.831	0.0416667	9	SPPG_00425	18.3601	0.0155335	4	BAESF_00452	11.5462	0.213619	10	CHLRE_01g034900v5	1.09897	0.00106232	3	CHLNCDRAFT_12115	212.5	0	1	OT_ostta01g04400	4.22413	0.00240819	4	MICPUCDRAFT_66489	14.7889	0	1	gene_442	7.24347	0.00129786	7	NGRUG00000018569	6.39611
CFRG2718	78.1981	0.139803	10	APARG00000000604	8.48279	0.00756011	5	AWHISG00000001225	11.028	0.000249439	4	CPERKG00000000433	9.28382	0.0440835	4	Clim_evmTU2s27	220.053	0.0234987	7	SPPG_00426	51.7413	0.0179856	4	BAESF_00453	99.7274	0.0273859	6	CHLRE_01g035150v5	6.63755	0.0316832	10	CHLNCDRAFT_50729	21.9053	0.0135135	10	OT_ostta01g04410	27.0962	0.0016469	3	MICPUCDRAFT_37004	51.2431	0.025641	6	gene_443	32.3957	0.0107579	9	NGRUG00000018574	1.11077
CFRG2472	8.77008	0.0135842	3	APARG00000000605	5.88816	0.0249644	7	AWHISG00000001232	120.192	0.0536723	10	CPERKG00000000434	7.04148	0.0321354	3	Clim_evmTU3s27	321.299	0.0151339	5	SPPG_08845	177.254	0.100931	10	BAESF_00454	20.4777	0.000287522	2	CHLRE_01g035200v5	4.53425	0.0113086	8	CHLNCDRAFT_48138	107.397	0.00234192	9	OT_ostta01g04420	546.883	0.000453515	2	MICPUCDRAFT_54251	5.58445	0	1	gene_444	1.06345	0.000283447	5	NGRUG00000018578	3.99709
CFRG2477	81.9525	0.0132847	3	APARG00000000606	37.7247	0.0349437	7	AWHISG00000001237	1.71553	0.00564461	7	CPERKG00000000435	10.938	0.046089	4	Clim_evmTU4s27	73.9431	0.028891	8	SPPG_08846	16.8287	0.057979	8	BAESF_00455	47.7018	0.109683	9	CHLRE_01g035250v5	1.41953	0.00919732	8	CHLNCDRAFT_34478	73.14	0	1	OT_ostta01g04430	33.2042	0.00252738	4	MICPUCDRAFT_54252	18.3981	0.00796813	4	gene_445	118.038	0.00450892	8	NGRUG00000018584	0.257508
CFRG2473	7.23763	0.076413	9	APARG00000000607	13.4976	0.00675907	5	AWHISG00000001238	8.5963	0.00201427	5	CPERKG00000000436	56.1025	0.0707407	7	Clim_evmTU5s27	247.048	0.00459418	1	SPPG_00428	16.7064	0.04245	7	BAESF_00456	30.2977	0.153995	10	CHLRE_01g035300v5	0	0	1	CHLNCDRAFT_34523	71.666	0.00179051	9	OT_ostta01g04440	233.658	0.0238239	9	MICPUCDRAFT_43421	3.27516	0.0707965	9	gene_446	15.2265	0.00390625	8	NAEGRDRAFT_70394	0.010563
CFRG2223	0.649906	0.0206622	4	APARG00000000608	203.144	0.182715	10	AWHISG00000001239	0	0.00518039	7	CPERKG00000000437	1.54593	0.0882292	8	Clim_evmTU7s27	64.4648	0.0390071	9	SPPG_08847	158.455	0.103937	10	BAESF_00457	10.5626	0	1	CHLRE_01g035550v5	0.638235	0.00294551	4	CHLNCDRAFT_50574	38.344	0	1	OT_ostta01g04450	35.325	0.0293118	9	MICPUCDRAFT_37006	26.071	0.0193548	5	gene_447	1.89702	0	1	NAEGRDRAFT_70393	0
CFRG2328	8.91804	0.0975426	9	APARG00000000609	105.797	0.0958382	9	AWHISG00000001245	0.014067	0	1	CPERKG00000000438	25.0621	0.0343341	3	Clim_evmTU8s27	80.2383	0.0142857	4	SPPG_00429	16.9217	0.0053066	3	BAESF_00458	15.1077	0	1	CHLRE_01g035600v5	0.094587	0	1	CHLNCDRAFT_14771	0	0	1	OT_ostta01g04460	34.0301	0.00332447	5	MICPUCDRAFT_5692	18.9299	0.0121951	4	gene_448	4.15608	0.00464876	8	NGRUG00000018590	13.2678
CFRG2534	22.3147	0.067136	8	APARG00000000610	50.341	0.221861	10	AWHISG00000001246	0	0.000451213	4	CPERKG00000000439	20.634	0.0657607	6	Clim_evmTU9s27	55.8101	0.0270833	8	SPPG_08848	1.91435	0.00109649	2	BAESF_00459	6.99549	0.136505	9	CHLRE_01g035650v5	12.137	0.00210748	4	CHLNCDRAFT_20445	95.3735	0.00206612	9	OT_ostta01g04470	24.2219	0	1	MICPUCDRAFT_37010	4.42483	0.0122699	4	gene_449	11.752	0	1	NGRUG00000018596	5.12609
CFRG2496	17.0626	0.0291476	5	APARG00000000611	138.808	0.00816439	5	AWHISG00000001248	12.3753	0.00703565	7	CPERKG00000000440	23.8705	0.116794	10	Clim_evmTU8s28	209.842	0.00347222	1	SPPG_00430	57.1792	0.0728689	9	BAESF_00460	4.46419	0.0257083	6	CHLRE_01g035700v5	4.23595	0.00337154	5	CHLNCDRAFT_142007	0	0	1	OT_ostta01g04480	596.76	0.00594077	6	MICPUCDRAFT_49767	647.34	0.042623	8	gene_450	17.7722	0	1	NGRUG00000018602	16.0145
CFRG2709	0.60454	0.0749559	8	APARG00000000612	24.7752	0.0558217	8	AWHISG00000001249	0	0	1	CPERKG00000000441	10.1932	0.031003	3	Clim_evmTU10s28	66.2336	0.0144928	4	SPPG_00431	789.462	0.0700236	9	BAESF_00461	482.173	0.139825	10	CHLRE_01g035750v5	6.51656	0.000795545	2	CHLNCDRAFT_57030	1.08559	0	1	OT_ostta01g04490	59.0615	0.00610659	6	MICPUCDRAFT_23425	29.0685	0.0683761	9	gene_451	40.912	0.0136596	10	NGRUG00000018610	0.031109
CFRG2243	0.040711	0.0194245	4	APARG00000000613	0.017681	0.000560067	4	AWHISG00000001250	1.658	0	1	CPERKG00000000442	15.5747	0.0776471	8	Clim_evmTU5s29	2.51413	0	1	SPPG_00432	13.2554	0.0367581	6	BAESF_00462	0	0	1	CHLRE_01g035800v5	1.66857	0.00589302	6	CHLNCDRAFT_142112	0	0.0181564	10	OT_ostta01g04500	12.1021	0.0125945	8	MICPUCDRAFT_45056	10.4977	0.118812	10	gene_452	10.3355	0.000327708	5	NGRUG00000018614	75.415
CFRG2255	13.8667	0.150889	10	APARG00000000614	1.51388	0.000342759	4	AWHISG00000001251	9.76877	0	1	CPERKG00000000443	51.1978	0.146949	10	Clim_evmTU11s29	2.68524	0.0172414	5	SPPG_00433	84.4638	0.0611354	8	BAESF_00463	19.7764	0.0219424	5	CHLRE_01g035850v5	14.2157	0.00402414	5	CHLNCDRAFT_50643	8.40594	0.00367647	9	OT_ostta01g04510	60.8717	0.00713703	6	MICPUCDRAFT_23429	32.1874	0	1	gene_453	8.38672	0.00218579	7	NGRUG00000018620	0.073293
CFRG2364	24.2748	0.0486336	7	APARG00000000615	10.4439	0.0139469	6	AWHISG00000001252	4.50869	0	1	Nk52_evmTU62s158	30.3063	0.093899	9	Clim_evmTU12s29	95.076	0.00755668	2	SPPG_00434	44.949	0.0366492	6	BAESF_00464	9.51942	0	1	CHLRE_01g035900v5	0.308505	0	1	CHLNCDRAFT_30002	25.8039	0	1	OT_ostta01g04520	24.8178	0.018152	9	MICPUCDRAFT_54263	0.919552	0.112903	10	gene_454	72.4658	0.00309598	8	NGRUG00000018634	1.18747
CFRG2696	50.9514	0.0710526	8	APARG00000000616	3060.1	0.209005	10	AWHISG00000001253	7.19608	0.000141633	3	CPERKG00000000444	4.49907	0.0134817	2	Clim_evmTU13s29	12.9288	0.0106141	3	SPPG_00435	9.31764	0.00223012	2	BAESF_00465	20.7503	0.0755437	8	CHLRE_01g036200v5	11.4881	0.00780312	7	CHLNCDRAFT_142177	57.255	0	1	OT_ostta01g04530	122.879	0.0349306	10	MICPUCDRAFT_54264	7.62256	0	1	gene_455	45.8066	0.000376506	6	NGRUG00000018642	0.008497
CFRG2702	53.8677	0.0215551	4	APARG00000000617	57.7085	0.162133	10	AWHISG00000001263	1.75523	0.00322696	6	CPERKG00000000445	4.04746	0.0110243	1	Clim_evmTU14s29	99.1455	0.0231278	7	SPPG_00436	76.3244	0.0403458	7	BAESF_00466	1.49277	0.0359979	6	CHLRE_01g036250v5	4.6468	0.003125	4	CHLNCDRAFT_142067	12.2235	0	1	OT_ostta01g04540	6.47987	0.00968784	7	MICPUCDRAFT_54265	195.88	0	1	gene_456	35.3092	0	1	NGRUG00000018646	3.84724
CFRG2249	35.4861	0.109004	9	APARG00000000618	5.41061	0.037732	8	AWHISG00000001266	0.179247	0	1	CPERKG00000000446	66.9722	0.0492429	5	Clim_evmTU16s29	752.072	0.0666667	10	SPPG_00437	64.9178	0.0244565	5	BAESF_00467	4.44218	0	1	CHLRE_01g036300v5	2.51658	0.0252167	10	CHLNCDRAFT_141882	41.8988	0	1	OT_ostta01g04550	54.6882	0.0301405	10	MICPUCDRAFT_54266	5.18177	0.0632911	9	gene_457	4.84023	0	1	NGRUG00000018650	1.46544
CFRG2391	18.3559	0.114035	10	APARG00000000619	8.08305	0.191185	10	AWHISG00000001267	0.140753	0	1	CPERKG00000000447	37.5405	0.0628773	6	Clim_evmTU17s29	44.4622	0.0144168	4	SPPG_00439	16.2554	0.0520171	8	BAESF_00468	3.02592	0.00132701	3	CHLRE_01g036350v5	1.46113	0.000314762	2	CHLNCDRAFT_142015	0	0	1	OT_ostta01g04560	79.2041	0.00229772	4	MICPUCDRAFT_66502	127.321	0.0754717	9	gene_458	15.3682	0.00421053	8	NGRUG00000018655	3.69637
CFRG2608	36.7436	0.025745	4	APARG00000000620	32.0693	0.14469	10	AWHISG00000001268	0	0	1	CPERKG00000000448	16.348	0.12749	10	Clim_evmTU1s30	0	0.018107	6	SPPG_00440	71.6206	0.0337507	6	BAESF_00469	3.03633	0	1	CHLRE_01g036400v5	31.5968	0.00903614	8	CHLNCDRAFT_141864	6.5531	0	1	OT_ostta01g04570	7.74558	0.00116048	3	MICPUCDRAFT_37015	4.61123	0.0348584	7	gene_459	2.40124	0.00186567	7	NGRUG00000018661	36.9075
CFRG8652	64.9155	0.110718	10	APARG00000000621	1.95054	0.143525	10	AWHISG00000001269	0.007265	0	1	CPERKG00000000449	5.75795	0.123128	10	Clim_evmTU5s31	3.68136	0.0227273	7	SPPG_08849	19.3681	0.0776411	9	BAESF_00470	6.56535	0.000926784	2	CHLRE_01g036451v5	7.4338	0.0133333	9	CHLNCDRAFT_142172	947.344	0	1	OT_ostta01g04580	16.7772	0.00443363	5	MICPUCDRAFT_66504	75.0064	0.0531915	8	gene_460	2.2315	0	1	NGRUG00000018665	0.320777
CFRG2443	6.61117	0.0285218	5	APARG00000000622	28.0227	0.000333333	4	AWHISG00000001270	0	0	1	CPERKG00000000450	20.5405	0.0338792	3	Clim_evmTU8s31	21.9157	0.019833	6	SPPG_00441	93.1026	0.0582996	8	BAESF_00471	7.62848	0	1	CHLRE_01g036600v5	26.0738	0.00478011	6	CHLNCDRAFT_141973	3.97423	0.010929	10	OT_ostta01g04585	538.714	0.00373768	5	MICPUCDRAFT_43431	36.2873	0.0961538	10	gene_461	1.80961	0.00139276	7	NGRUG00000018673	24.6698
CFRG2261	30.0629	0.0277517	5	APARG00000000623	26.9789	0.0425713	8	AWHISG00000001271	0.085986	0	1	CPERKG00000000451	10.9366	0.0262626	2	Clim_evmTU9s31	0.480953	0	1	SPPG_00442	80.8157	0.00936552	3	BAESF_00472	27.0608	0.00925267	4	CHLRE_01g036650v5	10.8861	0.00511006	6	CHLNCDRAFT_142023	15.8515	0	1	OT_ostta01g04590	2.60724	0.00443787	5	MICPUCDRAFT_66505	0.161385	0	1	gene_462	23.2805	0	1	NGRUG00000018681	0
CFRG2214	37.014	0.0313296	5	APARG00000000624	2.78827	0.0746822	9	AWHISG00000001273	0	0	1	CPERKG00000000452	0.365955	0.0401414	4	Clim_evmTU1s32	29.4005	0.0127389	4	SPPG_00443	27.3279	0.00385986	3	BAESF_00473	42.6622	0.0452099	7	CHLRE_01g036700v5	31.1195	0.00497719	6	CHLNCDRAFT_50739	5.39114	0	1	OT_ostta01g04600	89.2535	0.00216646	4	MICPUCDRAFT_66506	1.87606	0	1	gene_463	8.26921	0	1	NGRUG00000018685	51.7525
CFRG2304	12.4468	0.123988	10	APARG00000000625	7.42837	0.159069	10	AWHISG00000001274	0	0	1	CPERKG00000000453	187.716	0.16528	10	Clim_evmTU2s32	19.8355	0.00353357	1	SPPG_00444	104.018	0.0244028	5	BAESF_00474	105.805	0.0995054	9	CHLRE_01g036750v5	12.6797	0.00549954	6	CHLNCDRAFT_20587	189.312	0	1	OT_ostta01g04610	25.6884	0.00155141	3	MICPUCDRAFT_54273	16.0464	0.128205	10	gene_464	1.80213	0.000304229	5	NGRUG00000018691	11.3332
CFRG2552	33.8096	0.0266171	5	APARG00000000626	0.62053	0.253452	10	AWHISG00000001275	0	0	1	CPERKG00000000454	15.8239	0.125946	10	Clim_evmTU4s32	32.2154	0.0101523	3	SPPG_00445	125.437	0.0314724	6	BAESF_00475	260.124	0.157626	10	CHLRE_01g036800v5	3.86313	0.0121445	9	CHLNCDRAFT_14565	177.546	0	1	OT_ostta01g04620	34.3931	0.00487995	6	MICPUCDRAFT_66507	8.46125	0.02	5	gene_465	6.75757	0	1	NGRUG00000018701	2.44577
CFRG2287	0.987792	0.00674109	2	APARG00000000627	7.94145	0.0181353	6	AWHISG00000001276	0	0	1	CPERKG00000000455	2018.73	0.111876	10	Clim_evmTU5s32	42.8951	0.00458015	1	SPPG_00446	1001.14	0.0806382	9	BAESF_00476	1595.81	0.25	10	CHLRE_01g036850v5	17.873	0.011575	8	CHLNCDRAFT_141891	6.71853	0.00513699	9	OT_ostta01g04630	142.162	0.000463607	2	MICPUCDRAFT_9130	3.05835	0	1	gene_466	28.8102	0.00405743	8	NGRUG00000018707	4.27698
CFRG2258	12.5374	0.0182087	3	APARG00000000628	0.454784	0.00274187	5	AWHISG00000001277	0	0	1	CPERKG00000000456	45.6189	0.160167	10	Clim_evmTU6s32	31.0964	0.0361702	9	SPPG_08850	27.0742	0.0329825	6	BAESF_00477	12.5453	0.000559754	2	CHLRE_01g036900v5	1.01863	0.000313283	2	CHLNCDRAFT_30102	91.2558	0	1	OT_ostta01g04640	0.086147	0	1	MICPUCDRAFT_37020	69.0303	0.016	5	gene_467	9.86469	0.000267094	5	NGRUG00000018713	8.43053
CFRG2685	0.732801	0.000666556	1	APARG00000000629	9.72235	0.0163095	6	AWHISG00000001278	0	0.000178348	4	CPERKG00000000457	3.69763	0.0622776	6	Clim_evmTU8s32	75.3466	0.0162703	5	SPPG_00449	0.084044	0.000810154	1	BAESF_00478	8.25759	0	1	CHLRE_01g037250v5	37.3427	0.019833	10	CHLNCDRAFT_142311	5.37618	0	1	OT_ostta01g04650	0.328375	0.000691776	2	MICPUCDRAFT_23556	23.5671	0.0119904	4	gene_468	20.619	0	1	NGRUG00000018723	5.206
CFRG2525	18.9591	0.0219009	4	APARG00000000630	162.506	0.0645323	9	AWHISG00000001279	0	0.00349243	6	Nk52_evmTU75s158	1.74867	0.0608215	6	Clim_evmTU9s32	161.435	0.0153374	5	SPPG_10015	0	0	1	BAESF_00479	10.5734	0.0262371	6	CHLRE_01g037300v5	0.28531	0.0185185	10	CHLNCDRAFT_20577	41.7208	0	1	OT_ostta01g04660	36.1256	0.00226363	4	MICPUCDRAFT_49200	194.245	0.0577778	8	gene_469	2.75657	0.00122775	7	NGRUG00000018728	120.614
CFRG2559	8.38094	0.0293696	5	APARG00000000631	11.3849	0.0305208	7	AWHISG00000001280	0	0.00668896	7	CPERKG00000000458	10.5014	0.048086	5	Clim_evmTU10s32	48.11	0.0181044	6	SPPG_00451	30.4402	0.0518061	8	BAESF_00480	133.101	0.200615	10	CHLRE_01g037350v5	3.98512	0.00412882	5	CHLNCDRAFT_142079	0	0	1	OT_ostta01g04670	73.5794	0.0292326	9	MICPUCDRAFT_49201	7.1401	0.0493274	8	gene_470	10.1454	0	1	NGRUG00000018734	9.56675
CFRG2469	42.1792	0.013836	3	APARG00000000632	17.5676	0.0312429	7	AWHISG00000001281	0	0	1	CPERKG00000000459	3.12235	0.0308955	3	Clim_evmTU4s33	46.7062	0.00378788	1	SPPG_00452	0.788383	0.0537634	8	BAESF_00481	248.116	0.00993831	4	CHLRE_01g037400v5	9.58905	0.0144404	9	CHLNCDRAFT_50798	5.55707	0.036036	10	OT_ostta01g04680	8.36465	0.0394071	10	MICPUCDRAFT_54280	3.1293	0	1	gene_471	11.8933	0	1	NGRUG00000018740	6.9198
CFRG2686	1.83554	0.00810458	2	APARG00000000633	6.73581	0.0488262	8	AWHISG00000001282	0	0.00134048	5	CPERKG00000000460	128.092	0.076705	7	Clim_evmTU5s33	17.638	0.0443548	10	SPPG_00453	796.586	0.00224115	2	BAESF_00482	43.2837	0.0795026	8	CHLRE_01g037450v5	0.022991	0.0179949	10	CHLNCDRAFT_13140	12.0708	0	1	OT_ostta01g04690	16.3087	0.067446	10	MICPUCDRAFT_54281	93.4897	0	1	gene_472	1.89254	0.000309119	5	NGRUG00000018749	28.5746
CFRG2252	33.165	0.0436399	7	APARG00000000634	1542.32	0.0165232	6	AWHISG00000001283	0	0	1	CPERKG00000000461	0.301764	0.050962	5	Clim_evmTU8s33	126.369	0.00310559	1	SPPG_00454	116.671	0.0651421	9	BAESF_00483	20.3253	0.0470328	7	CHLRE_01g037550v5	0.185806	0.00114416	3	CHLNCDRAFT_141971	89.1971	0.000643501	8	OT_ostta01g04700	30.1549	0.00159221	3	MICPUCDRAFT_54282	17.5261	0.057377	8	gene_473	25.3584	0.0182013	10	NGRUG00000018755	91.7929
CFRG2720	85.3733	0.127198	10	APARG00000000635	16.3875	0.0623835	9	AWHISG00000001284	0	0.00298151	6	CPERKG00000000462	0.406015	0.075054	7	Clim_evmTU14s33	15.1798	0.00413223	1	SPPG_00455	14.0948	0.0179015	4	BAESF_00484	7.18156	0	1	CHLRE_01g037600v5	8.3577	0.0100956	8	CHLNCDRAFT_50676	33.3677	0	1	OT_ostta01g04710	11.0559	0.00102987	3	MICPUCDRAFT_23625	150.747	0.0356234	7	gene_474	34.9304	0	1	NGRUG00000018765	156.121
CFRG2298	1.4958	0.0448363	7	APARG00000000636	2.84105	0.0225012	7	AWHISG00000001285	0	0.000210893	4	CPERKG00000000463	9.07173	0.0527355	5	Clim_evmTU16s33	15.2992	0.0384615	9	SPPG_00456	220.098	0.0298239	6	BAESF_00485	9.0983	0	1	CHLRE_01g037650v5	32.7486	0.0229111	10	CHLNCDRAFT_142217	3.47514	0	1	OT_ostta01g04720	48.2426	0.00504747	6	MICPUCDRAFT_37647	610.217	0.120879	10	gene_475	99.5091	0	1	NGRUG00000018784	90.0207
CFRG2341	208.214	0.0518441	7	APARG00000000637	28.619	0.117054	9	AWHISG00000001289	6.62741	0	1	CPERKG00000000464	3502.04	0.15691	10	Clim_evmTU17s33	15.6466	0.0123023	4	SPPG_00457	10.9724	0.00194175	2	BAESF_00486	7.94335	0.00700376	4	CHLRE_01g037700v5	40.5474	0.0120482	9	CHLNCDRAFT_142147	19.7821	0.0015873	8	OT_ostta01g04730	14.688	0.0302083	10	MICPUCDRAFT_43440	18.8053	0.0101523	4	gene_476	29.6945	0.00623229	9	NGRUG00000018788	1.11905
CFRG2435	25.351	0.023502	4	APARG00000000639	15.3722	0.0990584	9	AWHISG00000001293	0.166228	0	1	CPERKG00000000465	15.6641	0.0846226	8	Clim_evmTU19s33	88.1006	0.00773196	2	SPPG_00458	24.3875	0.0385726	7	BAESF_00487	7.62153	0.0229606	5	CHLRE_01g037751v5	1.50891	0.00117647	3	CHLNCDRAFT_141863	0	0	1	OT_ostta01g04740	26.3089	0.0123638	8	MICPUCDRAFT_54288	24.6048	0.0473684	8	gene_477	1304.69	0	1	NGRUG00000018792	0.888632
CFRG2546	0.293267	0.00465364	2	APARG00000000640	0.689938	0.00073046	4	AWHISG00000001294	0.146467	0	1	CPERKG00000000466	0.462811	0.0161935	2	Clim_evmTU21s33	50.87	0.04375	10	SPPG_00459	15.856	0.000984944	1	BAESF_00488	117.456	0.153497	10	CHLRE_01g037800v5	16.2189	0.0074565	7	CHLNCDRAFT_57034	27.2962	0.0125	10	OT_ostta01g04750	48.8755	0.00105116	3	MICPUCDRAFT_54289	116.275	0.0303951	7	gene_478	26.8844	0	1	NGRUG00000018803	12.4723
CFRG2462	80.0553	0.0380536	6	APARG00000000641	86.1295	0.0270411	7	AWHISG00000001307	10.9713	0.000512295	4	CPERKG00000000467	17.6682	0.0684896	7	Clim_evmTU22s33	23.6031	0.00337838	1	SPPG_00460	71.9009	0.0012897	2	BAESF_00489	26.2662	0.1	9	CHLRE_01g037850v5	160.035	0.0145251	9	CHLNCDRAFT_57092	4.70449	0	1	OT_ostta01g04760	1.23884	0.00551471	6	MICPUCDRAFT_46037	13.4874	0.0136674	5	gene_479	0	0	1	NGRUG00000018813	0.021422
CFRG2617	148.039	0.00786806	2	APARG00000000642	7.0424	0.0104305	5	AWHISG00000001308	0	0.000169935	4	CPERKG00000000468	27.7184	0.130482	10	Clim_evmTU25s33	506.312	0.0338028	9	SPPG_00461	79.7275	0.00486665	3	BAESF_00490	7.06123	0.000683995	2	CHLRE_01g037900v5	0.513158	0.001221	3	CHLNCDRAFT_142143	0	0	1	OT_ostta01g04770	5.4227	0.000998004	3	MICPUCDRAFT_54292	17.7859	0.023622	6	gene_480	1.21669	0	1	NGRUG00000018819	3.74345
CFRG2231	335.923	0.0138525	3	APARG00000000643	0.122573	0.000399616	4	AWHISG00000001309	0	0	1	CPERKG00000000469	83.8293	0.146384	10	Clim_evmTU26s33	152.357	0.0205279	6	SPPG_10016	1.54715	0	1	BAESF_00491	6.35306	0.000346021	2	CHLRE_01g037950v5	3.04277	0.00445633	5	CHLNCDRAFT_142053	11.2515	0.00608273	9	OT_ostta01g04780	53.8448	0.00840336	7	MICPUCDRAFT_54293	19.5989	0.0188679	5	gene_481	42.7476	0.0104584	9	NGRUG00000018826	2.64451
CFRG2706	29.0062	0.0275202	5	APARG00000000644	0	0.000577234	4	AWHISG00000001310	0.030218	0	1	CPERKG00000000470	43.6921	0.0558717	5	Clim_evmTU28s33	26.4647	0.011583	3	SPPG_00462	72.688	0.0830508	10	BAESF_00492	6.38871	0.000918274	2	CHLRE_01g038000v5	0.809649	0.00328162	5	CHLNCDRAFT_142366	10.2594	0	1	OT_ostta01g04790	57.5025	0.00551579	6	MICPUCDRAFT_54294	72.129	0.0487805	8	gene_482	1784.01	0.000784006	6	NGRUG00000018833	0
CFRG2614	164.128	0.0511581	7	APARG00000000645	0	0	1	AWHISG00000001311	2.17736	0.0570151	10	CPERKG00000000471	28.8312	0.0434289	4	Clim_evmTU29s33	22.9333	0.0152381	5	SPPG_00463	24.7205	0.0105909	3	BAESF_00493	6.07589	0	1	CHLRE_01g038050v5	3.16158	0.005919	6	CHLNCDRAFT_142302	7.31057	0	1	OT_ostta01g04800	66.7158	0.0230583	9	MICPUCDRAFT_54295	3.13175	0.0484581	8	gene_483	18.8421	0.00109051	7	NGRUG00000018839	4.19228
CFRG2407	44.8101	0.0175553	3	APARG00000000646	2003.7	0.0253237	7	AWHISG00000001312	41.5176	0.00435025	6	CPERKG00000000472	3.6931	0.0618182	6	Clim_evmTU33s33	31.6377	0.0140421	4	SPPG_00464	79.303	0.0744473	9	BAESF_00494	0.336321	0.036783	6	CHLRE_01g038100v5	55.1585	0.00250156	4	CHLNCDRAFT_142061	5.842	0	1	OT_ostta01g04810	339.53	0.0104053	7	MICPUCDRAFT_37032	42.9103	0.00984529	4	gene_484	37.785	0.00117994	7	NGRUG00000018843	0.331837
CFRG2208	29.6465	0.034258	6	APARG00000000647	372.42	0.0337442	7	AWHISG00000001313	0	0.000815354	5	CPERKG00000000473	10.6997	0.096062	9	Clim_evmTU37s33	100.377	0.0168224	5	SPPG_10017	0.042263	0	1	BAESF_00495	4.86041	0	1	CHLRE_01g038151v5	1.14384	0.00178838	3	CHLNCDRAFT_50622	0	0.0083682	10	OT_ostta01g04820	22.6304	0.00181398	4	MICPUCDRAFT_54298	1.24609	0.0917431	10	gene_485	74.345	0	1	NGRUG00000018857	0.055386
CFRG2593	57.6178	0.00809129	2	APARG00000000648	13.3234	0.0117272	6	AWHISG00000001314	0	0.000457677	4	CPERKG00000000474	7.41508	0.0693671	7	Clim_evmTU38s33	1.79305	0.00472255	1	SPPG_08851	2712.12	0.0203883	4	BAESF_00496	6.13201	0.000199601	2	CHLRE_01g038200v5	61.2617	0.00630063	6	CHLNCDRAFT_142328	62.7919	0	1	OT_ostta01g04830	44.4019	0.00162973	3	MICPUCDRAFT_54299	14.5368	0	1	gene_486	474.339	0.000589623	6	NGRUG00000018861	18.4638
CFRG2499	85.4428	0.133176	10	APARG00000000649	0.060371	0	1	AWHISG00000001315	0	0	1	CPERKG00000000475	0.702747	0.0216327	2	Clim_evmTU40s33	50.7767	0.00788091	2	SPPG_00465	26.9502	0.0746888	9	BAESF_00497	4.63163	0	1	CHLRE_01g038250v5	294.936	0.0168067	9	CHLNCDRAFT_142183	26.65	0.00186567	9	OT_ostta01g04840	22.2021	0.00569166	6	MICPUCDRAFT_54300	10.4972	0.136364	10	gene_487	24.8087	0.000370508	6	NGRUG00000018869	4.43317
CFRG2411	26.991	0.023794	4	APARG00000000650	106.298	0	1	AWHISG00000001316	0.012859	0.000258699	4	CPERKG00000000476	24.7448	0.0453463	4	Clim_evmTU46s33	83.2196	0.0118871	4	SPPG_08852	7.69858	0.0860155	10	BAESF_00498	0	0	1	CHLRE_01g038300v5	7.44441	0.0248963	10	CHLNCDRAFT_142226	2.60027	0	1	OT_ostta01g04850	101.648	0.00617197	6	MICPUCDRAFT_43451	17.0347	0.0540541	8	gene_488	104.852	0.000555247	6	NGRUG00000018881	0.975988
CFRG2526	145.178	0.125904	10	APARG00000000651	16.1716	0.000166362	4	AWHISG00000001317	0	0.000888626	5	CPERKG00000000477	206.783	0.155809	10	Clim_evmTU47s33	115.194	0.0129241	4	SPPG_00466	67.6545	0.0174921	4	BAESF_00499	0	0	1	CHLRE_01g038350v5	0.800822	0.00453515	5	CHLNCDRAFT_142028	12.5539	0	1	OT_ostta01g04860	349.557	0.0283719	9	MICPUCDRAFT_66542	5.63313	0.107477	10	gene_489	3.80705	0.0108865	9	NGRUG00000018887	1.94308
CFRG2489	18.7727	0.101013	9	APARG00000000652	19.2428	0.0392762	8	AWHISG00000001318	0	0	1	CPERKG00000000478	320.595	0.106418	9	Clim_evmTU48s33	44.7223	0.0169671	5	SPPG_00467	104.58	0.0728051	9	BAESF_00500	3.65318	0	1	CHLRE_01g038400v5	720.192	0.0228571	10	CHLNCDRAFT_142068	19.8586	0	1	OT_ostta01g04870	74.4308	0.000324992	2	MICPUCDRAFT_43452	9.98709	0	1	gene_490	14.8828	0.000498008	6	NGRUG00000018893	85.0116
CFRG2418	10317.9	0.156904	10	APARG00000000653	0.094485	0	1	AWHISG00000001319	0	0.00113507	5	CPERKG00000000479	76.122	0.129653	10	Clim_evmTU49s33	87.1158	0.0160643	5	SPPG_00468	23.2032	0.00753977	3	BAESF_00501	12.1557	0	1	CHLRE_01g038450v5	0.316838	0	1	CHLNCDRAFT_142211	240.821	0	1	OT_ostta01g04880	33.7426	0.0108407	8	MICPUCDRAFT_54306	61.2498	0	1	gene_491	9.54062	0.0011919	7	NGRUG00000018899	12.9369
CFRG2331	3.7288	0.0571963	8	APARG00000000654	16.5843	0.00936082	5	AWHISG00000001320	0	0.00160256	5	CPERKG00000000480	42.0552	0.0638252	6	Clim_evmTU52s33	102.164	0.0263158	8	SPPG_00469	36.2953	0.0292645	5	BAESF_00502	1.7763	0	1	CHLRE_01g039050v5	1.13811	0	1	CHLNCDRAFT_142142	42.4026	0	1	OT_ostta01g04890	22.3104	0.00943637	7	MICPUCDRAFT_54307	0.695479	0	1	gene_492	7.97309	0.0164284	10	NGRUG00000018905	8.01337
CFRG2669	1.23196	0	1	APARG00000000655	0	0	1	AWHISG00000001321	0	0.000233318	4	CPERKG00000000481	37.4996	0.078619	8	Clim_evmTU53s33	55.3524	0.037037	9	SPPG_00470	0	0.000420964	1	BAESF_00503	100.168	0.236231	10	CHLRE_01g039101v5	1.37883	0	1	CHLNCDRAFT_12890	6.11546	0	1	OT_ostta01g04900	202.653	0.00850899	7	MICPUCDRAFT_43454	0.500388	0	1	gene_493	515.102	0.000180473	5	NGRUG00000018911	0.395962
CFRG2320	0	0	1	APARG00000000656	0.439981	0.0964166	9	AWHISG00000001322	0	0.000512821	4	CPERKG00000000482	30.4707	0.0674423	7	Clim_evmTU54s33	31.5072	0.0254902	7	SPPG_00471	415.182	0.0322752	6	BAESF_00504	118.45	0.26673	10	CHLRE_01g039150v5	80.5044	0.00451128	5	CHLNCDRAFT_142334	26.1437	0.00368324	9	OT_ostta01g04910	0.171439	0	1	MICPUCDRAFT_45062	54.9172	0.0166113	5	gene_494	740.563	0.00243309	8	NGRUG00000018915	0.615628
CFRG2488	16.1342	0.118813	10	APARG00000000657	0	0.000519751	4	AWHISG00000001323	0	0	1	CPERKG00000000483	9.03514	0.0768339	7	Clim_evmTU55s33	262.98	0.0295858	8	SPPG_00472	142.507	0.0182534	4	BAESF_00505	18.8584	0.0396762	7	CHLRE_01g039200v5	39.9907	0.0145682	9	CHLNCDRAFT_11705	4.53804	0.00239808	9	OT_ostta01g04920	501.143	0.00510371	6	MICPUCDRAFT_54310	19.796	0	1	gene_495	8.39064	0.00409836	8	NGRUG00000018921	4.47595
CFRG2296	70.8871	0.0972454	9	APARG00000000658	1.29912	4.22887e-05	3	AWHISG00000001324	0.030702	0	1	CPERKG00000000484	6.8983	0.0934066	9	Clim_evmTU72s33	49.3571	0.0248756	7	SPPG_00473	8.53902	0.0139096	4	BAESF_00506	2.60469	0.000779944	2	CHLRE_01g039250v5	1593.07	0.0144049	9	CHLNCDRAFT_142277	20.7941	0	1	OT_ostta01g04930	35.9425	0.0169935	9	MICPUCDRAFT_54311	2.45966	0	1	gene_496	0.187369	0	1	NGRUG00000018925	32.3584
CFRG2312	6.92538	0.0308989	5	APARG00000000659	0.012128	0	1	AWHISG00000001325	0	0	1	CPERKG00000000485	5.38575	0.0969163	9	Clim_evmTU1s34	3.48346	0.00409836	1	SPPG_00474	13.8602	0.00138087	2	BAESF_00507	16.1793	0.0539846	7	CHLRE_01g039300v5	569.05	0.0108225	8	CHLNCDRAFT_142036	43.3666	0	1	OT_ostta01g04940	1692.41	0.0198955	9	MICPUCDRAFT_66545	1.50375	0.0769231	9	gene_497	78.3641	0	1	NGRUG00000018931	15.5362
CFRG2549	363.805	0.0342857	6	APARG00000000660	4.84299	0.027374	7	AWHISG00000001326	0	0	1	CPERKG00000000486	61.5706	0.0858904	8	Clim_evmTU3s34	4.60334	0.0165289	5	SPPG_00475	216.705	0.00181901	2	BAESF_00508	5.79524	0.000873744	2	CHLRE_01g039350v5	15.6584	0.0202312	10	CHLNCDRAFT_141972	9.42059	0	1	OT_ostta01g04950	140.629	0.0264435	9	MICPUCDRAFT_49211	25.035	0.0322581	7	gene_498	10.4988	0.00255591	8	NGRUG00000018939	0.273366
CFRG2422	8.09107	0.0185008	3	APARG00000000661	5.00756	0.00035791	4	AWHISG00000001327	0	0	1	CPERKG00000000487	0.564332	0.0118933	2	Clim_evmTU7s34	49.0949	0.0130208	4	SPPG_00476	461.867	0.0515663	8	BAESF_00509	14.0471	0.0063486	4	CHLRE_01g039450v5	0.157031	0.00347947	5	CHLNCDRAFT_57065	37.114	0	1	OT_ostta01g04960	30.3401	0.0267081	9	MICPUCDRAFT_54315	0.276604	0.0204082	5	gene_499	2.56833	0	1	NGRUG00000018945	0
CFRG2427	58.7636	0.005821	2	APARG00000000662	95.4031	0.152608	10	AWHISG00000001328	0	0.000681199	5	CPERKG00000000488	228.688	0.1293	10	Clim_evmTU9s34	624.786	0.0275862	8	SPPG_00477	3.18304	0.00172891	2	BAESF_00510	26.3259	0.0457247	7	CHLRE_01g039500v5	1.60665	0.00214684	4	CHLNCDRAFT_142452	24.9005	0	1	OT_ostta01g04970	64.8801	0.00294918	4	MICPUCDRAFT_49212	158.881	0.00471254	3	gene_500	0.783738	0.000692042	6	NGRUG00000018949	0.005702
CFRG2204	1.78803	0.00207039	1	APARG00000000663	11.3691	0.0272262	7	AWHISG00000001329	0	0	1	CPERKG00000000489	26.91	0.0958053	9	Clim_evmTU23s34	58.0367	0.00514801	1	SPPG_00478	3.96679	0.00134603	2	BAESF_00511	10.4005	0.0157426	5	CHLRE_01g039550v5	6.11985	0.00395452	5	CHLNCDRAFT_142251	4.02499	0	1	OT_ostta01g04980	13.7559	0	1	MICPUCDRAFT_54317	30.9906	0.0102041	4	gene_501	8.64746	0.00852152	9	NGRUG00000018953	0.637153
CFRG2713	0.047732	0.0020555	1	APARG00000000664	5.35152	0.159595	10	AWHISG00000001330	0	0	1	CPERKG00000000490	11.5742	0.0784496	8	Clim_evmTU24s34	92.6962	0.0182927	6	SPPG_00479	322.253	0.0303571	6	BAESF_00512	18.6264	0.0131021	4	CHLRE_01g039600v5	1.45579	0.00862069	7	CHLNCDRAFT_142148	15.8138	0.00492611	9	OT_ostta01g04990	13.5763	0.043162	10	MICPUCDRAFT_66551	35.9149	0.0311615	7	gene_502	71.6684	0	1	NGRUG00000018958	74.407
CFRG2291	57.119	0.0776693	9	APARG00000000665	4.36088	0	1	AWHISG00000001331	0	0	1	CPERKG00000000491	22.6317	0.0998797	9	Clim_evmTU25s34	128.756	0.0143678	4	SPPG_10018	0	0	1	BAESF_00513	3.71229	0.00116754	2	CHLRE_01g039626v5	0.505455	0	1	CHLNCDRAFT_59607	2542.08	0.0315789	10	OT_ostta01g05000	33.367	0.00383904	5	MICPUCDRAFT_54320	23.7867	0	1	gene_503	36.1347	0.0012826	7	NGRUG00000018964	111.297
CFRG2229	76.6255	0.0190455	3	APARG00000000666	4.68998	0.000131354	3	AWHISG00000001332	0	0	1	CPERKG00000000492	53.8454	0.0361629	3	Clim_evmTU26s34	251.309	0.0268456	8	SPPG_00480	45.6668	0.0444444	7	BAESF_00514	4.52512	0.0457127	7	CHLRE_01g039650v5	8.30833	0	1	CHLNCDRAFT_142325	0	0	1	OT_ostta01g05005	252.504	0.0168465	9	MICPUCDRAFT_9952	1.39021	0.15	10	gene_504	11.3468	0.000690131	6	NGRUG00000018968	3.44224
CFRG2265	13.2807	0.0671296	8	APARG00000000667	43.6745	0.0336375	7	AWHISG00000001333	0	0	1	CPERKG00000000493	18.0962	0.0699923	7	Clim_evmTU30s34	32.5596	0.00972763	3	SPPG_00482	47.6475	0.0436518	7	BAESF_00515	24.619	0.0462006	7	CHLRE_01g039702v5	6.78012	0.00787214	7	CHLNCDRAFT_20637	248.62	0.0326087	10	OT_ostta01g05010	31.534	0.0215024	9	MICPUCDRAFT_46038	94.881	0	1	gene_505	24.2946	0.0039032	8	NGRUG00000018978	65.3515
CFRG2271	30.8454	0.0174294	3	APARG00000000668	17.2511	0.0130565	6	AWHISG00000001334	0	0.000263366	4	CPERKG00000000494	45.5943	0.0591483	6	Clim_evmTU31s34	88.6115	0.00951684	3	SPPG_00483	19.712	0.0286471	5	BAESF_00516	3.52358	0.265705	10	CHLRE_01g039750v5	26.7852	0.00203459	4	CHLNCDRAFT_141939	3.07176	0	1	OT_ostta01g05020	447.354	0.00526854	6	MICPUCDRAFT_54324	0.620348	0.0410256	7	gene_506	32.8274	0.00598802	9	NGRUG00000018988	0.317366
CFRG2467	2.05232	0.0243826	4	APARG00000000669	6.01973	0.178521	10	AWHISG00000001335	0	0	1	CPERKG00000000495	15.915	0.0768796	7	Clim_evmTU33s34	55.9988	0.00396301	1	SPPG_00484	29.1977	0.0315477	6	BAESF_00517	10.3545	0.0485405	7	CHLRE_01g039800v5	2.66907	0.00575705	6	CHLNCDRAFT_57098	5.79024	0.00328947	9	OT_ostta01g05030	28.5022	0.000206943	1	MICPUCDRAFT_54325	0.231696	0	1	gene_507	52.1483	0	1	NGRUG00000018992	45.8473
CFRG2691	23.035	0.011515	2	APARG00000000670	22.3275	0.0687348	9	AWHISG00000001339	0.57301	0.0114842	8	CPERKG00000000496	44.1134	0.0636763	6	Clim_evmTU36s34	633.328	0.0243902	7	SPPG_00485	76.7128	0.0464754	7	BAESF_00518	23.7503	0.0616197	8	CHLRE_01g039850v5	3.10575	0.0086546	8	CHLNCDRAFT_57124	147.995	0	1	OT_ostta01g05040	100.717	0.0239577	9	MICPUCDRAFT_10373	14.9496	0.0459184	8	gene_508	0.506545	0	1	NGRUG00000018996	4.1099
CFRG2567	0	0.00260643	1	APARG00000000671	3.64759	0.012015	6	AWHISG00000001341	26.9727	0	1	CPERKG00000000497	55.1312	0.1558	10	Clim_evmTU9s35	204.301	0.0158416	5	SPPG_00486	48.2092	0.0910804	10	BAESF_00519	12.1269	0.0510789	7	CHLRE_01g039900v5	5.38146	0.00387712	5	CHLNCDRAFT_16970	21.8729	0	1	OT_ostta01g05050	51.3275	0.000503778	2	MICPUCDRAFT_54327	9.60122	0.05	8	gene_509	49.1151	0.0164248	10	NGRUG00000019000	9.12861
CFRG2315	23.8074	0.0219359	4	APARG00000000672	36.6218	0.138696	10	AWHISG00000001344	6.56724	0.00164609	5	CPERKG00000000498	27.9804	0.153569	10	Clim_evmTU10s35	26.9908	0.00383142	1	SPPG_00487	36.7978	0.0409116	7	BAESF_00520	11.0176	0.0825465	8	CHLRE_01g039950v5	4.45431	0.00552486	6	CHLNCDRAFT_142279	205.808	0	1	OT_ostta01g05060	247.462	0.00890621	7	MICPUCDRAFT_54328	9.01675	0.0819672	9	gene_510	93.2895	0.00102722	7	NGRUG00000019008	28.0771
CFRG2269	2.04957	0.00383412	2	APARG00000000673	4.16774	0.000357079	4	AWHISG00000001345	131.739	0.0401811	10	CPERKG00000000499	98.8218	0.0429735	4	Clim_evmTU12s35	159.932	0	1	SPPG_00488	5.55717	0.00227324	2	BAESF_00521	13.3009	0.000573723	2	CHLRE_01g040000v5	5330.61	0.0049456	6	CHLNCDRAFT_20219	118.845	0.00381679	9	OT_ostta01g05070	30.8984	0.00396851	5	MICPUCDRAFT_54329	2.72566	0.0625	9	gene_511	0.503582	0	1	NGRUG00000019012	17.9468
CFRG2530	24.6769	0.0214434	4	APARG00000000674	285.165	0	1	AWHISG00000001350	1.65074	0.0104315	8	CPERKG00000000500	34.8929	0.0300858	3	Clim_evmTU14s35	22.0554	0.00823529	2	SPPG_00489	11.4188	0.0013089	2	BAESF_00522	36.5631	0.0175994	5	CHLRE_01g040050v5	3.56326	0.00581395	6	CHLNCDRAFT_20573	17.3977	0.0208333	10	OT_ostta01g05080	28.0835	0.00401098	5	MICPUCDRAFT_54330	3.43394	0.176471	10	gene_512	11.3999	0	1	NGRUG00000019018	1966.24
CFRG2604	51.722	0.0365645	6	APARG00000000675	71.5985	0.000285388	4	AWHISG00000001351	11.6269	0.000355619	4	CPERKG00000000501	320.298	0.067747	7	Clim_evmTU15s35	198.72	0.0127796	4	SPPG_00490	10.4892	0.000536481	1	BAESF_00523	1179.67	0.195033	10	CHLRE_01g040100v5	10.057	0.00869565	8	CHLNCDRAFT_20545	45.499	0.0070922	10	OT_ostta01g05090	49.812	0.030321	10	MICPUCDRAFT_23644	37.0089	0	1	gene_513	0	0.00045106	6	NGRUG00000019026	271.817
CFRG2251	63.9132	0.027571	5	APARG00000000676	357.651	0.00235433	5	AWHISG00000001354	0.294043	0.00223714	6	CPERKG00000000502	20.2793	0.0875158	8	Clim_evmTU16s35	72.876	0.0133333	4	SPPG_00491	11.6874	0.0310219	6	BAESF_00524	32.2938	0.0655925	8	CHLRE_01g040350v5	4.26014	0.00134348	3	CHLNCDRAFT_34378	1.51321	0	1	OT_ostta01g05100	203.52	0.00375791	5	MICPUCDRAFT_54332	54.713	0	1	gene_514	0.093694	0.0001	5	NGRUG00000019030	73.7636
CFRG8651	16.8836	0.0318172	5	APARG00000000677	13.7279	0.0304062	7	AWHISG00000001355	6.16144	0.0155051	9	CPERKG00000000503	75.6035	0.0820879	8	Clim_evmTU8s36	622.465	0.0340136	9	SPPG_00492	35.1936	0.0016225	2	BAESF_00525	20.1459	0.0385375	6	CHLRE_01g040379v5	3.35646	0	1	CHLNCDRAFT_142237	0	0	1	OT_ostta01g05110	2.30373	0.00188241	4	MICPUCDRAFT_54333	10.1544	0	1	gene_515	191.18	0.0088853	9	NGRUG00000019034	0.309559
CFRG2668	94.9195	0.0465401	7	APARG00000000678	19.1837	0.00824992	5	AWHISG00000001356	9.79291	0	1	CPERKG00000000504	47.4185	0.0835771	8	Clim_evmTU1s37	3.94951	0	1	SPPG_00493	16.2701	0.00609756	3	BAESF_00526	262.144	0.0994803	9	CHLRE_01g040400v5	26.3353	0.00250784	4	CHLNCDRAFT_142314	63.3688	0.0139665	10	OT_ostta01g05120	68.5238	0.00200487	4	MICPUCDRAFT_30350	1184.29	0.121622	10	gene_516	159.892	0.00391877	8	NGRUG00000019040	67.5815
CFRG2638	19.1689	0.0293476	5	APARG00000000679	0.192888	0	1	AWHISG00000001357	1.65143	0	1	CPERKG00000000505	20.0697	0.11418	10	Clim_evmTU4s37	125.769	0.0280374	8	SPPG_00494	27.477	0.0480591	7	BAESF_00527	5.11475	0.00329489	3	CHLRE_01g040450v5	21.983	0.0128395	9	CHLNCDRAFT_141868	5.48639	0.00410172	9	OT_ostta01g05130	0	0	1	MICPUCDRAFT_10751	14.9171	0.00377358	3	gene_517	22.3057	0.000233263	5	NGRUG00000019044	12.5092
CFRG2394	39.8653	0.0235422	4	APARG00000000680	0.103215	0.0773351	9	AWHISG00000001358	6.19043	0.0016812	5	CPERKG00000000506	21.5982	0.0303803	3	Clim_evmTU5s37	71.6399	0.0231214	7	SPPG_00495	7.18	0.000364431	1	BAESF_00528	30.8697	0.0332	6	CHLRE_01g040476v5	5.52601	0.00368324	5	CHLNCDRAFT_20361	78.3899	0	1	OT_ostta01g05140	0	0.196581	10	MICPUCDRAFT_54336	43.329	0	1	gene_518	23.3221	0.000433158	6	NGRUG00000019048	1.9098
CFRG2547	4.08637	0.0123655	2	APARG00000000681	0	0.00100251	5	AWHISG00000001359	10.6425	0.0207723	9	Nk52_evmTU43s236	15.5692	0.0796345	8	Clim_evmTU6s37	61.1126	0.0330579	9	SPPG_00496	54.6456	0.0645161	9	BAESF_00529	1.08885	0	1	CHLRE_01g040500v5	14.028	0.0312094	10	CHLNCDRAFT_7714	30.7446	0	1	OT_ostta01g05150	42.0081	0.0660066	10	MICPUCDRAFT_54337	7.93341	0.0040568	3	gene_519	11.2037	0	1	NGRUG00000019054	97.8068
CFRG2283	0.572353	0	1	APARG00000000682	0.086559	0	1	AWHISG00000001361	17.1054	0.00094173	5	CPERKG00000000507	25.6927	0.0480359	5	Clim_evmTU7s37	32.9652	0.0113798	3	SPPG_00497	195.673	0.0816632	9	BAESF_00530	0	0	1	CHLRE_01g040517v5	0.050664	0	1	CHLNCDRAFT_34430	170.98	0.012987	10	OT_ostta01g05155	56.2289	0.00558229	6	MICPUCDRAFT_54338	18.2433	0	1	gene_520	1.04805	0.00165289	7	NGRUG00000019062	218.428
CFRG2475	81.4821	0.0854774	9	APARG00000000683	3.59306	0.0629474	9	AWHISG00000001362	0	0.00076087	5	CPERKG00000000508	26.3055	0.0377203	3	Clim_evmTU12s37	203.2	0.042735	10	SPPG_00498	68.9577	0.0769985	9	BAESF_00531	113.745	0.233739	10	CHLRE_01g040533v5	1.12421	0.150485	10	CHLNCDRAFT_20549	2420.69	0.00380228	9	OT_ostta01g05160	3.52979	0.00793555	7	MICPUCDRAFT_66562	229.786	0.0164474	5	gene_521	15.6634	0	1	NGRUG00000019068	4.96962
CFRG2342	225.701	0.0493785	7	APARG00000000684	13.4536	0.0351887	7	AWHISG00000001365	208.507	0.00628496	7	CPERKG00000000509	35.1538	0.0896875	8	Clim_evmTU9s38	0.635972	0	1	SPPG_00499	62.5238	0.077501	9	BAESF_00532	266.503	0.356214	10	CHLRE_01g040550v5	2.21634	0.00628366	6	CHLNCDRAFT_142110	47.0547	0.00326797	9	OT_ostta01g05170	47.2482	0.00298359	4	MICPUCDRAFT_66563	1526.9	0.0434783	8	gene_522	152.918	0.000332557	5	NAEGRDRAFT_74349	0.196205
CFRG2389	91.57	0.0573563	8	APARG00000000685	26.2758	0.159383	10	AWHISG00000001367	0	0.0011773	5	CPERKG00000000510	5.65102	0.0697723	7	Clim_evmTU12s38	41.6159	0.0304348	8	SPPG_00500	45.4777	0.0576054	8	BAESF_00533	14.1787	0.0895663	9	CHLRE_01g040600v5	2.603	0.00194049	4	CHLNCDRAFT_12129	83.2283	0	1	OT_ostta01g05180	19.4677	0.00258509	4	MICPUCDRAFT_49218	20.9796	0.00211416	3	gene_523	4.54244	0.00342425	8	NAEGRDRAFT_74350	0
CFRG2454	7.68109	0.0183705	3	APARG00000000686	19.9346	0.0254029	7	AWHISG00000001371	18.2628	0	1	CPERKG00000000511	48.638	0.116509	10	Clim_evmTU1s39	76.6255	0.00980392	3	SPPG_00501	56.3349	0.045	7	BAESF_00534	14.2494	0.075659	8	CHLRE_01g040650v5	1.17544	0.000473934	2	CHLNCDRAFT_16859	60.5773	0.00526316	9	OT_ostta01g05190	40.9873	0.00920781	7	MICPUCDRAFT_23467	13.6548	0	1	gene_524	113.43	0.000377739	6	NGRUG00000019076	0.010067
CFRG2497	59.1763	0.0792551	9	APARG00000000687	1.97072	0.11689	9	AWHISG00000001373	0.121748	0	1	CPERKG00000000512	10.3521	0.0470763	4	Clim_evmTU4s39	12.3327	0.0325112	9	SPPG_00502	38.6815	0.0389016	7	BAESF_00535	88.5701	0.0477271	7	CHLRE_01g040701v5	51.8621	0.0305732	10	CHLNCDRAFT_59606	3953.47	0.00915332	10	OT_ostta01g05200	163.272	0.00730105	7	MICPUCDRAFT_43470	34.0193	0.00355872	3	gene_525	17.2152	0	1	NGRUG00000019084	5.748
CFRG2447	34.5748	0.0692917	8	APARG00000000688	14.3336	0.0363889	8	AWHISG00000001381	13.8078	0.00524934	7	CPERKG00000000513	9.66118	0.0230821	2	Clim_evmTU5s39	359.492	0.00708215	2	SPPG_00503	120.503	0.0307692	6	BAESF_00536	17.2124	0.0516138	7	CHLRE_01g040750v5	16.2224	0.00834725	7	CHLNCDRAFT_34546	12.8857	0	1	OT_ostta01g05210	45.6656	0.00394964	5	MICPUCDRAFT_54348	4.39119	0.020202	5	gene_526	18.5166	0	1	NGRUG00000019089	0.062937
CFRG2482	159.49	0.083905	9	APARG00000000689	3.72432	0.0298886	7	AWHISG00000001383	0.082393	0	1	CPERKG00000000514	12.1354	0.0219352	2	Clim_evmTU7s39	101.43	0.00860832	2	SPPG_00504	128.951	0.0658608	9	BAESF_00537	84.9971	0.0909091	9	CHLRE_01g040801v5	0.1373	0	1	CHLNCDRAFT_142303	11.5951	0	1	OT_ostta01g05220	38.9138	0.0226955	9	MICPUCDRAFT_66568	98.4448	0	1	gene_527	8.69782	0.000199045	5	NGRUG00000019093	0.105181
CFRG2483	63.3568	0.0449239	7	APARG00000000690	0.177013	0.0603222	9	AWHISG00000001384	0.07335	0.00125235	5	CPERKG00000000515	1.54573	0.128458	10	Clim_evmTU8s39	31.9427	0.00927282	3	SPPG_00505	102.583	0.150794	10	BAESF_00538	80.7074	0.134165	9	CHLRE_01g040850v5	2.22309	0.000562114	2	CHLNCDRAFT_142113	33.262	0	1	OT_ostta01g05230	20.9948	0.000429738	2	MICPUCDRAFT_54350	2.98181	0	1	gene_528	129.83	0	1	NGRUG00000019097	1.81734
CFRG2658	3.28392	0.0334015	5	APARG00000000691	0.065658	0.000912964	5	AWHISG00000001392	0	0.000249097	4	CPERKG00000000516	40.6901	0.0329742	3	Clim_evmTU9s39	62.9992	0.0165119	5	SPPG_00506	340.166	0.0472995	7	BAESF_00539	174.762	0.141781	10	CHLRE_01g040900v5	42.32	0.0280236	10	CHLNCDRAFT_34352	59.9734	0	1	OT_ostta01g05240	11.2476	0.00088062	3	MICPUCDRAFT_43472	59.593	0.00760456	4	gene_529	12.3043	0.00949968	9	NGRUG00000019102	0.868755
CFRG2399	32.143	0.0577527	8	APARG00000000692	0.008128	0.00173525	5	AWHISG00000001393	0	0	1	CPERKG00000000517	170.543	0.085222	8	Clim_evmTU10s39	26.4521	0.0125911	4	SPPG_08853	53.2018	0.0493542	8	BAESF_00540	3632.86	0.176678	10	CHLRE_01g040950v5	0.663148	0	1	CHLNCDRAFT_50630	48.2668	0	1	OT_ostta01g05250	72.3755	0.0186813	9	MICPUCDRAFT_54352	16.3025	0.0408163	7	gene_530	125.363	0.00366885	8	NGRUG00000019109	0.358573
CFRG2224	31.633	0.0518101	7	APARG00000000693	5.85707	0.106981	9	AWHISG00000001394	0	0.000102459	3	CPERKG00000000518	18.4939	0.0491443	5	Clim_evmTU16s39	20.4939	0.0152488	5	SPPG_00509	23.2406	0.0561551	8	BAESF_00541	55.7994	0.072573	8	CHLRE_01g041000v5	53.6911	0.0119466	9	CHLNCDRAFT_48590	60.6448	0.00632911	10	OT_ostta01g05260	111.226	0.0105692	7	MICPUCDRAFT_54353	149.372	0.1	10	gene_531	14.0388	0.0129235	10	NGRUG00000019113	0.216173
CFRG2682	0.136086	0.00104603	1	APARG00000000694	6.8102	0.000377501	4	AWHISG00000001395	0	0	1	CPERKG00000000519	3.09013	0.0506064	5	Clim_evmTU18s39	27.0582	0.00569203	2	SPPG_00510	44.9563	0.0372984	6	BAESF_00542	321.85	0.244924	10	CHLRE_01g041050v5	5.5255	0.00382343	5	CHLNCDRAFT_57156	44.5632	0	1	OT_ostta01g05270	0	0.0549915	10	MICPUCDRAFT_30355	417.121	0.0306122	7	gene_532	6.07498	0	1	NGRUG00000019117	49.087
CFRG2643	109.248	0.0153956	3	APARG00000000695	0	0	1	AWHISG00000001397	0	0.004095	6	CPERKG00000000520	14.8045	0.0466527	4	Clim_evmTU19s39	58.2808	0.032481	9	SPPG_00511	54.5741	0.0374415	6	BAESF_00543	17.9851	0.25489	10	CHLRE_01g041100v5	14.1897	0.00824742	7	CHLNCDRAFT_142286	1.15425	0	1	OT_ostta01g05280	34.8439	0.00720751	7	MICPUCDRAFT_54355	218.338	0.1	10	gene_533	4.55696	0	1	NGRUG00000019127	10.4939
CFRG2279	34.1674	0.00596022	2	APARG00000000696	6.61874	0.00719616	5	AWHISG00000001398	0	0.000298805	4	CPERKG00000000521	15.5463	0.0492958	5	Clim_evmTU20s39	100.106	0.0118544	4	SPPG_00512	6.53765	0.00132013	2	BAESF_00544	8.61367	0.0645235	8	CHLRE_01g041150v5	1.3223	0.00542299	6	CHLNCDRAFT_142313	9.04153	0	1	OT_ostta01g05290	251.396	0.00237844	4	MICPUCDRAFT_9035	20.7734	0.0625	9	gene_534	10.6938	0	1	NGRUG00000019133	23.0636
CFRG2316	8.4769	0.0361585	6	APARG00000000697	0.013952	0	1	AWHISG00000001399	0	0	1	CPERKG00000000522	14.0842	0.0649742	6	Clim_evmTU23s39	314.516	0.0323529	9	SPPG_00513	16.381	0.0392973	7	BAESF_00545	25.3614	0.0612476	8	CHLRE_01g041200v5	15.8345	0.0101966	8	CHLNCDRAFT_30197	16.1826	0	1	OT_ostta01g05300	98.9847	0.00554309	6	MICPUCDRAFT_54357	7.10083	0	1	gene_535	3.36311	0	1	NAEGRDRAFT_74363	0.152693
CFRG2466	40.5489	0.0103985	2	APARG00000000698	0	0	1	AWHISG00000001400	0	0	1	CPERKG00000000523	77.6881	0.0768911	7	Clim_evmTU4s40	22.4699	0.0327381	9	SPPG_00514	6.76518	0.0238997	5	BAESF_00546	0.263101	0.00273758	3	CHLRE_01g041256v5	2.1193	0.00227865	4	CHLNCDRAFT_57142	2.06562	0	1	OT_ostta01g05310	77.1477	0.0116578	8	MICPUCDRAFT_30357	128.067	0.00277778	3	gene_536	2.34551	0	1	NGRUG00000019139	0.016355
CFRG2699	0.857831	0.0618073	8	APARG00000000699	0	0	1	AWHISG00000001401	7.14955	0	1	CPERKG00000000524	27.4555	0.120685	10	Clim_evmTU5s40	89.6047	0.0404858	9	SPPG_00515	6.14603	0.00193648	2	BAESF_00547	53.0023	0.0710919	8	CHLRE_01g041300v5	6.22544	0.0106525	8	CHLNCDRAFT_8434	32.4688	0	1	OT_ostta01g05320	261.044	0.00951745	7	MICPUCDRAFT_54359	572.563	0.0396825	7	gene_537	15.4142	0.000449186	6	NGRUG00000019143	1.60127
CFRG2723	24.6767	0.0280737	5	APARG00000000700	16.5607	0.0361497	8	AWHISG00000001402	0	0	1	CPERKG00000000525	112.725	0.00988817	1	Clim_evmTU8s40	31.0909	0.00848111	2	SPPG_00516	34.2853	0.0387994	7	BAESF_00548	11.8806	0.0582451	8	CHLRE_01g041426v5	0	0.00740741	7	CHLNCDRAFT_142374	25.5953	0	1	OT_ostta01g05330	7.18742	0.00221239	4	MICPUCDRAFT_54360	19.9545	0	1	gene_538	47.5368	0	1	NGRUG00000019158	0.657601
CFRG2440	21.2663	0.0619682	8	APARG00000000701	41.8897	0.178827	10	AWHISG00000001403	182.058	0	1	CPERKG00000000526	61.7096	0.0614547	6	Clim_evmTU9s40	209.993	0.0044843	1	SPPG_00517	21.0253	0.0424084	7	BAESF_00549	33.4952	0.000698162	2	CHLRE_01g041450v5	3.03331	0.00467563	5	CHLNCDRAFT_142330	45.4866	0	1	OT_ostta01g05340	134.455	0.00894521	7	MICPUCDRAFT_54361	2.83628	0.0875	9	gene_539	246.258	0.0271159	10	NGRUG00000019164	12.9408
CFRG2667	37.8804	0.0217391	4	APARG00000000702	35.8604	0.140093	10	AWHISG00000001405	0	0	1	CPERKG00000000527	35.8716	0.0409087	4	Clim_evmTU10s40	91.8633	0.0057971	2	SPPG_00518	43.2765	0.0407066	7	BAESF_00550	33.1006	0.131058	9	CHLRE_01g041500v5	1.47984	0.0116333	8	CHLNCDRAFT_30113	85.9636	0	1	OT_ostta01g05350	141.377	0.00766757	7	MICPUCDRAFT_49223	9.30894	0.0501931	8	gene_540	31.0746	0	1	NGRUG00000019168	11.3628
CFRG2329	53.2939	0.0395448	6	APARG00000000703	8.73903	0.000496174	4	AWHISG00000001406	0	0	1	CPERKG00000000528	70.5918	0.0625719	6	Clim_evmTU11s40	25.8853	0.017316	5	SPPG_00519	37.0705	0.124786	10	BAESF_00551	4.68527	0.00166945	3	CHLRE_01g041583v5	0.004093	0	1	CHLNCDRAFT_142400	26.2458	0.00404858	9	OT_ostta01g05360	95.7078	0.0141129	8	MICPUCDRAFT_54364	12.4395	0	1	gene_541	0	0	1	NGRUG00000019174	2.85284
CFRG2480	14.7807	0.013627	3	APARG00000000704	6.23757	0.0466278	8	AWHISG00000001408	354.84	0.00104603	5	CPERKG00000000529	323.445	0.0690162	7	Clim_evmTU12s40	115.802	0.0196078	6	SPPG_00520	33.1919	0.114117	10	BAESF_00552	41.8102	0.0144021	5	CHLRE_01g041650v5	4.05888	0.0247059	10	CHLNCDRAFT_142294	3.92346	0	1	OT_ostta01g05380	99.2909	0.0144815	8	MICPUCDRAFT_54366	3.03598	0.046875	8	gene_542	1.64544	0.000550812	6	NGRUG00000019182	7.01017
CFRG2522	17.6557	0.0186473	3	APARG00000000705	40.0522	0	1	AWHISG00000001409	1.1932	0	1	CPERKG00000000530	1452.47	0.0633543	6	Clim_evmTU13s40	153.756	0.0220751	7	SPPG_00521	116.917	0.039379	7	BAESF_00553	36.1089	0.318863	10	CHLRE_01g041667v5	0	0	1	CHLNCDRAFT_142413	1.25274	0.0217391	10	OT_ostta01g05390	194.774	0.0290424	9	MICPUCDRAFT_43479	3.75979	0.0310078	7	gene_543	6.52058	0	1	NGRUG00000019188	0.94777
CFRG2551	51.9405	0.0135467	3	APARG00000000706	23.8236	0.0208711	6	AWHISG00000001412	0.148333	0.00769231	7	CPERKG00000000531	0.516259	0.100155	9	Clim_evmTU14s40	88.0696	0.0103306	3	SPPG_00522	31.5752	0.0355731	6	BAESF_00554	17.7124	0.0611648	8	CHLRE_01g041752v5	0.768856	0.0172136	9	CHLNCDRAFT_142349	0.586431	0	1	OT_ostta01g05400	242.788	0.0249737	9	MICPUCDRAFT_23618	38.8752	0	1	gene_544	9.12415	0	1	NGRUG00000019200	0.721844
CFRG2330	77.4049	0.0281568	5	APARG00000000707	15.0613	0.00406432	5	AWHISG00000001416	0.444275	0	1	CPERKG00000000532	58.5397	0.0966396	9	Clim_evmTU3s41	48.6014	0.0296296	8	SPPG_00523	404.447	0.0182834	4	BAESF_00555	7.31331	0.194516	10	CHLRE_01g041800v5	0.356865	0.00991885	8	CHLNCDRAFT_142432_gene-CHLNCDRAFT_142433	15.5555	0	1	OT_ostta01g05410	40.0375	0.00123213	3	MICPUCDRAFT_43480	50.0462	0.0384615	7	gene_545	63.7962	0.00399228	8	NGRUG00000019208	0.211111
CFRG2520	1.21652	0.0330773	5	APARG00000000708	4963.23	0.0748632	9	AWHISG00000001417	0	0	1	CPERKG00000000533	110.213	0.0466713	4	Clim_evmTU6s41	618.833	0.014218	4	SPPG_00524	26.326	0.0428296	7	BAESF_00556	3.50097	0.00243337	3	CHLRE_01g041850v5	4.25204	0.0127021	9	CHLNCDRAFT_141902	243.3	0.00299401	9	OT_ostta01g05420	43.4399	0.00259588	4	MICPUCDRAFT_46041	218.174	0.0106838	4	gene_546	16.8221	0.0174431	10	NGRUG00000019212	31.5838
CFRG5074	0.257897	0.0893601	9	APARG00000000709	0.334095	0	1	AWHISG00000001418	0	0	1	CPERKG00000000534	10.3086	0.0382008	4	Clim_evmTU7s41	31.445	0.0383436	9	SPPG_00525	30.7895	0.0684068	9	BAESF_00557	90.9492	0.229089	10	CHLRE_01g041900v5	0.603408	0.00802568	7	CHLNCDRAFT_57101	2.34233	0.00108814	8	OT_ostta01g05430	103.361	0.0100466	7	MICPUCDRAFT_54370	107.808	0.00657895	3	gene_547	1.11013	5.9499e-05	5	NGRUG00000019218	1.26405
CFRG5011	4.90517	0.0248723	4	APARG00000000710	0.578501	0.000937866	5	AWHISG00000001419	0.14443	0.000625782	4	CPERKG00000000535	58.7937	0.0229801	2	Clim_evmTU8s41	40.4303	0.0219072	7	SPPG_00526	164.199	0.0402988	7	BAESF_00558	8.49559	0.0197112	5	CHLRE_01g041950v5	8.118	0.00350672	5	CHLNCDRAFT_57068	184.906	0.00177936	9	OT_ostta01g05440	47.9551	0.00246962	4	MICPUCDRAFT_54371	3.4762	0	1	gene_548	8.10953	0.000613215	6	NAEGRDRAFT_74377	0
CFRG5051	359.559	0.0345446	6	APARG00000000711	2.80057	0.0658606	9	AWHISG00000001420	0.034837	0	1	CPERKG00000000536	47.5541	0.0325353	3	Clim_evmTU9s41	28.554	0.0743243	10	SPPG_00527	70.635	0.184402	10	BAESF_00559	0.689847	0.00208478	3	CHLRE_01g042352v5	1.23503	0	1	CHLNCDRAFT_57159	30.0223	0	1	OT_ostta01g05450	141.861	0.0169676	9	MICPUCDRAFT_8661	12.5658	0.0422535	7	gene_549	3.96544	0	1	NAEGRDRAFT_74378	0.004001
CFRG4778	14.2196	0.0726496	8	APARG00000000712	18.8067	0.0306432	7	AWHISG00000001421	0.240907	0	1	CPERKG00000000537	91.784	0.0680628	7	Clim_evmTU10s41	34.6076	0.0236531	7	SPPG_00528	41.2239	0.0447948	7	BAESF_00560	3.03692	0.000387898	2	CHLRE_01g042402v5	0	0.00367647	5	CHLNCDRAFT_142222	0	0	1	OT_ostta01g05460	93.6177	0.0067253	6	MICPUCDRAFT_54373	1.34049	0.0882353	9	gene_550	5.28681	0	1	NGRUG00000019223	33.187
CFRG5032	17.6917	0.0579228	8	APARG00000000713	12.4665	0.266849	10	AWHISG00000001422	0	0	1	CPERKG00000000538	66.559	0.0639318	6	Clim_evmTU11s41	742.415	0.0172538	5	SPPG_00529	38.8047	0.0440578	7	BAESF_00561	8.19078	0.000926441	2	CHLRE_01g042450v5	5.25189	0.00205128	4	CHLNCDRAFT_50640	0	0	1	OT_ostta01g05470	13.518	0.000339405	2	MICPUCDRAFT_54374	32.0571	0.0551181	8	gene_551	5.07166	0.000387597	6	NGRUG00000019237	31.3073
CFRG4989	9.09344	0.00133601	1	APARG00000000714	33.6071	0.198539	10	AWHISG00000001423	0	0	1	CPERKG00000000539	17.6439	0.0638489	6	Clim_evmTU5s42	12.6853	0.0316092	8	SPPG_00530	16.661	0.0311131	6	BAESF_00562	0.002936	0.00105152	2	CHLRE_01g042502v5	0.093775	0.000903342	3	CHLNCDRAFT_34513	112.291	0	1	OT_ostta01g05480	82.156	0.06	10	MICPUCDRAFT_43485	16.7067	0.0892857	10	gene_552	0.17455	0.00022007	5	NGRUG00000019241	19.1003
CFRG4796	1.0655	0.0126302	2	APARG00000000715	12.2809	0.016726	6	AWHISG00000001424	0	0	1	CPERKG00000000540	33.6013	0.0965058	9	Clim_evmTU6s42	72.2498	0.0250284	7	SPPG_00531	85.2205	0.0147059	4	BAESF_00563	0.352689	0.00146628	3	CHLRE_01g042550v5	23.8494	0.00705882	7	CHLNCDRAFT_34395	226.213	0.00647668	10	OT_ostta01g05490	80.1684	0.00223531	4	MICPUCDRAFT_54376	75.0661	0	1	gene_553	35.1299	0	1	NGRUG00000019245	19.908
CFRG4869	16.1551	0.0135297	3	APARG00000000716	8.12017	0.0510488	8	AWHISG00000001425	0.185882	0	1	Nk52_evmTU11s967	31.7756	0.108247	9	Clim_evmTU7s42	32.8096	0.0426667	10	SPPG_00532	298.401	0.0776119	9	BAESF_00564	0.650368	0	1	CHLRE_01g042600v5	0.07538	0	1	CHLNCDRAFT_142150	197.692	0	1	OT_ostta01g05500	7.516	0.00298567	4	MICPUCDRAFT_46042	35.1084	0.0113208	4	gene_554	11.8758	0.0143855	10	NGRUG00000019251	59.9987
CFRG4959	24.1055	0.102061	9	APARG00000000717	11.3355	0.0175177	6	AWHISG00000001426	0	0	1	CPERKG00000000541	17.9954	0.0780243	8	Clim_evmTU11s42	138.73	0.0177384	5	SPPG_00533	1.85354	0.00695745	3	BAESF_00565	44.1568	0.0812788	8	CHLRE_01g042650v5	0.470288	0	1	CHLNCDRAFT_57107	0.963164	0	1	OT_ostta01g05510	102.675	0	1	MICPUCDRAFT_54378	85.1491	0.0566038	8	gene_555	0.461342	0	1	NGRUG00000019259	0
CFRG4999	3.38433	0.00281016	1	APARG00000000718	33.1526	0.0802515	9	AWHISG00000001427	0	0.00292398	6	CPERKG00000000542	7.56543	0.0771237	7	Clim_evmTU9s43	26.7039	0.0159817	5	SPPG_00534	128.109	0.0585262	8	BAESF_00566	17.4224	0.0467192	7	CHLRE_01g042700v5	12.7614	0.00762301	7	CHLNCDRAFT_56043	12.7487	0.00248756	9	OT_ostta01g05520	25.2377	0	1	MICPUCDRAFT_49227	99.1774	0.0241546	6	gene_556	0	0	1	NGRUG00000019263	7.11928
CFRG4802	891.9	0.032643	5	APARG00000000719	42.3795	0.000363405	4	AWHISG00000001428	0.583151	0	1	CPERKG00000000543	50.5658	0.0413395	4	Clim_evmTU11s43	24.4612	0.0338266	9	SPPG_00535	13.3579	0.0306271	6	BAESF_00567	10.6155	0.0849435	9	CHLRE_01g042750v5	477.197	0.0136344	9	CHLNCDRAFT_30037	12.3767	0	1	OT_ostta01g05540	198.647	0.0405268	10	MICPUCDRAFT_54380	20.6462	0.116667	10	gene_557	11.6704	0	1	NGRUG00000019269	0.808988
CFRG4814	3.20694	0.087538	9	APARG00000000720	4.28817	0.0174695	6	AWHISG00000001429	0.119282	0.00012213	3	CPERKG00000000544	107.754	0.0853518	8	Clim_evmTU12s43	40.921	0.0070028	2	SPPG_00536	38.6148	0.0205598	4	BAESF_00568	26.1503	0.100446	9	CHLRE_01g042900v5	30.0614	0.00513347	6	CHLNCDRAFT_50727	12.5489	0	1	OT_ostta01g05550	113.009	0.00270624	4	MICPUCDRAFT_49228	217.914	0.0275229	6	gene_558	54.82	0.00353226	8	NGRUG00000019276	0.585624
CFRG4794	4.85371	0.0247645	4	APARG00000000721	0.33298	0	1	AWHISG00000001430	0.039067	0	1	CPERKG00000000545	42.3432	0.0503344	5	Clim_evmTU13s43	520.434	0.0442804	10	SPPG_00537	52.9241	0.039385	7	BAESF_00569	0	0	1	CHLRE_01g042950v5	29.2945	0.00702988	7	CHLNCDRAFT_142187	4.68913	0	1	OT_ostta01g05560	243.721	0.00237793	4	MICPUCDRAFT_66592	24.5289	0.0301205	6	gene_559	156.716	0.00280112	8	NGRUG00000019282	0
CFRG5072	27.6923	0.0197986	4	APARG00000000722	379.923	0.0836496	9	AWHISG00000001431	0	0	1	CPERKG00000000546	8.02703	0.0281795	3	Clim_evmTU15s43	1.68735	0	1	SPPG_00538	12.9158	0.0206515	4	BAESF_00570	0.111054	0.000457247	2	CHLRE_01g043000v5	24.1514	0.0104384	8	CHLNCDRAFT_57009	3.03793	0	1	OT_ostta01g05570	36.6253	0	1	MICPUCDRAFT_54384	204.716	0.0177778	5	gene_560	94.6221	0.0023595	7	NGRUG00000019286	27.5156
CFRG4812	16.8509	0.132488	10	APARG00000000723	44.8974	0.0523797	8	AWHISG00000001432	0.203134	0	1	CPERKG00000000547	157.726	0.038294	4	Clim_evmTU4s44	9.14378	0.015625	5	SPPG_00539	14.5649	0.0351599	6	BAESF_00571	0.248082	0	1	CHLRE_01g043050v5	16.8801	0.0123648	9	CHLNCDRAFT_20462	20.077	0	1	OT_ostta01g05580	109.209	0.0046612	5	MICPUCDRAFT_37065	52.7356	0.0560345	8	gene_561	27.2493	0.000178731	5	NGRUG00000019296	0.442298
CFRG4889	0.459995	0.117177	10	APARG00000000724	10.671	0.0244705	7	AWHISG00000001433	0.042879	0	1	CPERKG00000000548	18.7358	0.0636202	6	Clim_evmTU5s44	16.5725	0.0111732	3	SPPG_00540	10.2142	0.045302	7	BAESF_00572	4.25773	0.000894614	2	CHLRE_01g043100v5	18.4465	0.022082	10	CHLNCDRAFT_142297	16.5051	0	1	OT_ostta01g05590	21.1804	0.00510175	6	MICPUCDRAFT_30374	12.9825	0	1	gene_562	57.3722	0.00590624	9	NAEGRDRAFT_74391	0.004911
CFRG4857	29.0789	0.0180308	3	APARG00000000725	1.71226	0.0721751	9	AWHISG00000001434	0	0	1	CPERKG00000000549	55.8957	0.105075	9	Clim_evmTU6s44	33.9847	0.025641	7	SPPG_00541	112.597	0.0672154	9	BAESF_00573	9.33421	0.0741573	8	CHLRE_01g043150v5	14.6654	0.0138504	9	CHLNCDRAFT_142223	38.9071	0	1	OT_ostta01g05600	23.05	0.00851472	7	MICPUCDRAFT_49232	106.652	0.00538358	3	gene_563	11.6974	0	1	NGRUG00000019313	0.011589
CFRG5033	0.717368	0.00128096	1	APARG00000000726	0.17657	0.00247525	5	AWHISG00000001436	0.308103	0.000609013	4	CPERKG00000000550	13.3007	0.0743945	7	Clim_evmTU7s44	34.2946	0.0236559	7	SPPG_00542	58.6468	0.09876	10	BAESF_00574	20.5207	0.00394529	3	CHLRE_01g043200v5	0.842148	0.0144695	9	CHLNCDRAFT_142027	399.855	0.0686275	10	OT_ostta01g05610	100.45	0.00175521	3	MICPUCDRAFT_9522	27.7559	0.0652174	9	gene_564	17.3355	0.0121681	10	NAEGRDRAFT_53435	0.005922
CFRG4860	39.3987	0.0782775	9	APARG00000000729	24.565	0.0456272	8	AWHISG00000001437	0.01974	0.00203666	5	CPERKG00000000551	11.9629	0.0553577	5	Clim_evmTU8s44	50.5947	0.0202429	6	SPPG_00543	1627.62	0.0351317	6	BAESF_00575	11.2077	0.00970378	4	CHLRE_01g043250v5	1.17429	0.00343098	5	CHLNCDRAFT_141926	0	0	1	OT_ostta01g05620	11.9517	0.00440952	5	MICPUCDRAFT_54393	22.9355	0.0276243	6	gene_565	80.4826	0	1	NGRUG00000019319	463.823
CFRG4898	22.4917	0.0499744	7	APARG00000000730	5.76473	0.0427337	8	AWHISG00000001438	0.17194	0.000784929	5	CPERKG00000000552	38.3061	0.0720655	7	Clim_evmTU12s44	12.9019	0.012605	4	SPPG_00544	205.505	0.0244969	5	BAESF_00576	6.12392	0.0627041	8	CHLRE_01g043300v5	5.3475	0.00933238	8	CHLNCDRAFT_142043	6.95194	0	1	OT_ostta01g05630	21.9656	0.000915522	3	MICPUCDRAFT_54394	9.36584	0.00763359	4	gene_566	30.6979	0.00334029	8	NGRUG00000019331	19.54
CFRG5024	322.881	0.146383	10	APARG00000000731	14.9357	0.018254	6	AWHISG00000001444	0.019812	0.000281373	4	CPERKG00000000553	138.381	0.0468612	4	Clim_evmTU13s44	63.2657	0.00298507	1	SPPG_00545	7.07635	0.016129	4	BAESF_00577	3.08806	0.00135777	3	CHLRE_01g044200v5	3.20053	0.00524659	6	CHLNCDRAFT_57081	6.03406	0	1	OT_ostta01g05640	84.8321	0.00504751	6	MICPUCDRAFT_54395	0.803442	0.106481	10	gene_567	41.2233	0.000788022	6	NAEGRDRAFT_74397	2.24444
CFRG5016	33.6185	0.0323274	5	APARG00000000732	6.49312	0.0825306	9	AWHISG00000001449	0	0.00020675	4	CPERKG00000000554	11.0793	0.0317841	3	Clim_evmTU14s44	162.675	0.0349206	9	SPPG_00546	36.6092	0.0438013	7	BAESF_00578	16.5381	0.00109085	2	CHLRE_01g044250v5	0.975351	0.00191351	3	CHLNCDRAFT_34424	6.83376	0	1	OT_ostta01g05650	791.024	0.018301	9	MICPUCDRAFT_8286	7.44721	0.0135135	5	gene_568	118.353	0	1	NGRUG00000019341	7.46997
CFRG4888	2.06074	0.148616	10	APARG00000000733	16.6805	0.0760072	9	AWHISG00000001450	0.359112	0.0108781	8	CPERKG00000000555	503.969	0.105284	9	Clim_evmTU15s44	98.4996	0.0569878	10	SPPG_00547	48.0424	0.064022	9	BAESF_00579	0.764524	0.000986193	2	CHLRE_01g044276v5	0	0	1	CHLNCDRAFT_57026	72.6952	0	1	OT_ostta01g05660	21.0716	0.00112334	3	MICPUCDRAFT_37649	105.171	0.00531915	3	gene_569	207.037	0.000158907	5	NGRUG00000019347	18.3096
CFRG5077	16.0907	0.0624838	8	APARG00000000734	0.614563	0.128508	10	AWHISG00000001452	0.331787	0	1	CPERKG00000000556	29.9982	0.0580179	6	Clim_evmTU18s44	1542.4	0.0443459	10	SPPG_00548	32.4603	0.0508532	8	BAESF_00580	3.0324	0.00225056	3	CHLRE_01g044300v5	0.50625	0.00360111	5	CHLNCDRAFT_57005	47.1461	0	1	OT_ostta01g05670	37.3942	0.00833333	7	MICPUCDRAFT_66605	4.98419	0	1	gene_570	60.1417	0	1	NAEGRDRAFT_59657	0.02338
CFRG4868	50.8507	0.0288834	5	APARG00000000735	0.458291	0	1	AWHISG00000001455	0	0.00102564	5	CPERKG00000000557	15.7443	0.059953	6	Clim_evmTU19s44	54.3036	0.0148248	5	SPPG_00549	49.4509	0.0147473	4	BAESF_00581	1.20317	0.0452229	7	CHLRE_01g044750v5	19.513	0.0132996	9	CHLNCDRAFT_142255	26.5696	0	1	OT_ostta01g05680	27.2753	0.00108183	3	MICPUCDRAFT_66607	10.0123	0.0625	9	gene_571	0	0	1	NGRUG00000019353	9.65656
CFRG5058	17.3413	0.0142612	3	APARG00000000736	31.2946	0.00480845	5	AWHISG00000001456	0	0.0178759	9	CPERKG00000000558	6.00149	0.0634314	6	Clim_evmTU20s44	49.2067	0.0237203	7	SPPG_00550	40.4277	0.0352688	6	BAESF_00582	66.891	0.245648	10	CHLRE_01g044850v5	0.291787	0.000191241	2	CHLNCDRAFT_142018	6.50415	0.00361011	9	OT_ostta01g05690	392.444	0.012954	8	MICPUCDRAFT_49235	50.4028	0	1	gene_572	11.3198	0.00027972	5	NGRUG00000019357	8.73463
CFRG4791	34.371	0.0182879	3	APARG00000000737	0.909583	0.0395296	8	AWHISG00000001458	125.622	0.000214892	4	CPERKG00000000559	5.62422	0.0556777	5	Clim_evmTU22s44	45.2495	0.029106	8	SPPG_00551	17.59	0.00422386	3	BAESF_00583	79.5984	0.186187	10	CHLRE_01g044900v5	3.01265	0.00031211	2	CHLNCDRAFT_142373	28.476	0.00657895	10	OT_ostta01g05700	64.3077	0.000389636	2	MICPUCDRAFT_54402	427.163	0.056701	8	gene_573	67.6878	0.0160152	10	NGRUG00000019361	1.54411
CFRG5043	82.0576	0.0270062	5	APARG00000000738	61.4985	0.0353	8	AWHISG00000001459	7.17482	0.000370105	4	CPERKG00000000560	1.77823	0.0321343	3	Clim_evmTU23s44	119.406	0.015873	5	SPPG_00552	9.53158	0.0471669	7	BAESF_00584	19.0947	0.0497908	7	CHLRE_01g045050v5	0.092241	0.00238949	4	CHLNCDRAFT_11056	462.962	0.00231481	9	OT_ostta01g05710	42.4328	0.00829811	7	MICPUCDRAFT_11197	29.3592	0.0606061	9	gene_574	0.145449	0.000254582	5	NGRUG00000019375	1.8245
CFRG5049	38.7539	0.00582061	2	APARG00000000739	52.7241	0.104069	9	AWHISG00000001463	10.6583	0.161972	10	Nk52_evmTU30s967	4.03273	0.0778521	8	Clim_evmTU31s44	291.346	0.00496278	1	SPPG_00553	85.5037	0.155779	10	BAESF_00585	23.7903	0.00501308	4	CHLRE_01g045426v5	2.45418	0	1	CHLNCDRAFT_14485	29.7353	0	1	OT_ostta01g05720	32.1973	0.00804694	7	MICPUCDRAFT_46049	2454.91	0.0112676	4	gene_575	83.3048	0.00927909	9	NAEGRDRAFT_54786	2.11274
CFRG4811	101.957	0.0309717	5	APARG00000000740	20.4656	0.0303062	7	AWHISG00000001464	6.9858	0	1	CPERKG00000000561	183.7	0.0932692	9	Clim_evmTU33s44	157.241	0.0211268	6	SPPG_00554	33.602	0.0720665	9	BAESF_00586	15.1163	0.00256246	3	CHLRE_01g046500v5	0.028348	0.001321	3	CHLNCDRAFT_142144	14.8249	0	1	OT_ostta01g05730	10.1592	0.00577744	6	MICPUCDRAFT_49238	215.228	0.0362694	7	gene_576	72.7748	0.0110063	9	NAEGRDRAFT_74409	0.003866
CFRG4803	49.307	0.0747352	8	APARG00000000741	7.45762	0.0426458	8	AWHISG00000001466	0.018468	0.00143357	5	CPERKG00000000562	16.4193	0.0325975	3	Clim_evmTU35s44	12.3862	0.0245399	7	SPPG_00555	10.3943	0.0332016	6	BAESF_00587	73.1835	0.146393	10	CHLRE_01g046501v5	0.034893	0.00213106	4	CHLNCDRAFT_142020	4.25855	0	1	OT_ostta01g05740	30.1264	0.00778727	7	MICPUCDRAFT_54406	18.7121	0	1	gene_577	4.01773	0.00111359	7	NGRUG00000019381	1.62006
CFRG4931	0.589402	0.0569948	7	APARG00000000742	15.8852	0.0359909	8	AWHISG00000001467	0	0	1	CPERKG00000000563	116.403	0.06187	6	Clim_evmTU36s44	52.7934	0.00566572	2	SPPG_00556	103.194	0.0411039	7	BAESF_00588	766.799	0.249271	10	CHLRE_01g046502v5	0.034352	0	1	CHLNCDRAFT_142243	16.3345	0	1	OT_ostta01g05750	52.9521	0.000555864	2	MICPUCDRAFT_43505	0.740015	0.0525114	8	gene_578	0.662513	0	1	NGRUG00000019386	2.53233
CFRG4832	69.086	0.0462428	7	APARG00000000743	1.61385	0	1	AWHISG00000001468	0	8.15528e-05	3	CPERKG00000000564	115.743	0.106681	9	Clim_evmTU38s44	13.2174	0.0126582	4	SPPG_00557	93.2032	0.0864386	10	BAESF_00589	8.4528	0.0314763	6	CHLRE_01g046450v5	0.034307	0.00141044	3	CHLNCDRAFT_142094	100.26	0	1	OT_ostta01g05760	0	0.00391645	5	MICPUCDRAFT_43506	0.768504	0.0149254	5	gene_579	0.366044	0.000140076	5	NGRUG00000019391	242.133
CFRG4894	72.5713	0.249377	10	APARG00000000744	17.5715	0.031186	7	AWHISG00000001469	1.89753	0.00445053	7	CPERKG00000000565	37.2543	0.0783318	8	Clim_evmTU39s44	59.4091	0.00235849	1	SPPG_00558	51.3263	0.0374185	6	BAESF_00590	6.84103	0.000877039	2	CHLRE_01g047200v5	0.032453	0.00441826	5	CHLNCDRAFT_50614	0	0	1	OT_ostta01g05770	35.6913	0.00121418	3	MICPUCDRAFT_54412	30.2706	0	1	gene_580	24.9276	0	1	NGRUG00000019407	2.4e-05
CFRG4990	0.068826	0	1	APARG00000000745	17.8639	0.0171982	6	AWHISG00000001470	4.2361	0.00372136	6	CPERKG00000000566	109.981	0.0960035	9	Clim_evmTU43s44	27.2353	0.00625	2	SPPG_00559	16.911	0.0727273	9	BAESF_00591	26.0224	0.0579462	8	CHLRE_01g047300v5	1.78462	0.004329	5	CHLNCDRAFT_17545	103.4	0	1	OT_ostta01g05780	28.8227	0.00444527	5	MICPUCDRAFT_54413	32.6804	0.00900901	4	gene_581	0.806986	0	1	NGRUG00000019411	0.025487
CFRG5000	26.53	0.0347826	6	APARG00000000746	13.0684	0.208029	10	AWHISG00000001471	4.74016	0	1	CPERKG00000000567	64.0401	0.0465194	4	Clim_evmTU44s44	44.7674	0.0519126	10	SPPG_00560	37.4037	0.0473606	7	BAESF_00592	50.656	0.0386785	7	CHLRE_01g047350v5	0.325237	0	1	CHLNCDRAFT_142419	25.0433	0	1	OT_ostta01g05790	79.9385	0.00118694	3	MICPUCDRAFT_43508	8.02727	0	1	gene_582	10.3719	0.0110337	9	NGRUG00000019419	1.92155
CFRG5075	67.2466	0.0638707	8	APARG00000000747	65.6024	0.0178517	6	AWHISG00000001472	4.93093	0.000677507	5	CPERKG00000000568	0.769077	0.0455723	4	Clim_evmTU45s44	14.1565	0.0352941	9	SPPG_00561	33.8872	0.0647948	9	BAESF_00593	10.2453	0.00318896	3	CHLRE_01g047650v5	0.780378	0.0120321	9	CHLNCDRAFT_142295	12.199	0	1	OT_ostta01g05800	41.0187	0.00379939	5	MICPUCDRAFT_54416	11.8292	0	1	gene_583	1.4128	0.0029051	8	NGRUG00000019424	1.43731
CFRG5067	23.4852	0.0500473	7	APARG00000000748	6.60616	0.0374808	8	AWHISG00000001474	0	0	1	CPERKG00000000569	2.9336	0.0205874	2	Clim_evmTU1s45	38.4183	0.0340136	9	SPPG_00562	207.376	0.0971395	10	BAESF_00594	11.9686	0	1	CHLRE_01g047700v5	56.2099	0.0162413	9	CHLNCDRAFT_142206	60.731	0.0202703	10	OT_ostta01g05810	32.1945	0.00223964	4	MICPUCDRAFT_43509	30.844	0	1	gene_584	15.9338	0	1	NGRUG00000019430	52.0886
CFRG4978	8.24129	0.0428248	6	APARG00000000749	6.40918	0.0245986	7	AWHISG00000001475	0.004238	0	1	CPERKG00000000570	9.30002	0.0745746	7	Clim_evmTU2s45	117.635	0.0229167	7	SPPG_00563	23.2452	0.0507442	8	BAESF_00595	26.8439	0.0845808	9	CHLRE_01g047750v5	4352.77	0.0180328	10	CHLNCDRAFT_142233	1.54489	0	1	OT_ostta01g05820	32.5069	0	1	MICPUCDRAFT_49239	119.936	0.00664452	4	gene_585	0.540583	0	1	NGRUG00000019442	0
CFRG4776	23.1202	0.0422201	6	APARG00000000750	0	9.80681e-05	3	AWHISG00000001476	0.010834	0.000365297	4	CPERKG00000000571	3.81548	0.0291596	3	Clim_evmTU2s46	60.9254	0.0358566	9	SPPG_10019	0	0	1	BAESF_00596	29.34	0.0647983	8	CHLRE_01g047800v5	126.347	0.0117532	8	CHLNCDRAFT_20596	3246.38	0	1	OT_ostta01g05830	16.19	0.000821018	2	MICPUCDRAFT_46050	557.901	0.0779221	9	gene_586	94.9426	0.00121212	7	NGRUG00000019446	0.012416
CFRG4893	98.7121	0.0455491	7	APARG00000000751	0.033178	0	1	AWHISG00000001477	0.010766	0.000894188	5	CPERKG00000000572	55.4677	0.0411147	4	Clim_evmTU6s46	19.8441	0.02125	6	SPPG_00564	5.98232	0.00189514	2	BAESF_00597	9.14951	0.136032	9	CHLRE_01g047850v5	2.93049	0.00238854	4	CHLNCDRAFT_20586	28.7989	0	1	OT_ostta01g05840	5.74994	0.00203943	4	MICPUCDRAFT_70178	41.3428	0.0425532	8	gene_587	8.52578	0	1	NGRUG00000019452	7.11294
CFRG4916	22.5984	0.067807	8	APARG00000000752	0	0	1	AWHISG00000001481	0	0	1	CPERKG00000000573	80.9361	0.0744014	7	Clim_evmTU7s46	61.3088	0.00451467	1	SPPG_00565	46.7974	0.0367205	6	BAESF_00598	246.698	0.0281433	6	CHLRE_01g047900v5	17.686	0.0171865	9	CHLNCDRAFT_142285	0	0	1	OT_ostta01g05850	21.6149	0.000130141	1	MICPUCDRAFT_49242	327.773	0.0186335	5	gene_588	69.8512	0.0115861	9	NGRUG00000019459	35.9072
CFRG5063	35.5939	0.0177822	3	APARG00000000753	2.76548	0.000804035	5	AWHISG00000001482	10.8094	0.00325203	6	CPERKG00000000574	16.12	0.0979695	9	Clim_evmTU1s47	76.441	0.0283401	8	SPPG_00566	293.028	0.137991	10	BAESF_00599	6.80013	0.029679	6	CHLRE_01g047950v5	53.9964	0.0141844	9	CHLNCDRAFT_142093	38.6627	0	1	OT_ostta01g05860	19.6924	0.00778272	7	MICPUCDRAFT_49243	39.5339	0.0379747	7	gene_589	203.805	0.00747986	9	NGRUG00000019465	0.003381
CFRG4867	66.9073	0.0779516	9	APARG00000000755	2.27118	0.000263487	4	AWHISG00000001483	0.224409	0.000131648	3	CPERKG00000000575	43.1475	0.0664398	7	Clim_evmTU2s47	75.5425	0.0675676	10	SPPG_00567	48.0984	0.0460927	7	BAESF_00600	46.2831	0.0851708	9	CHLRE_01g048000v5	0.627234	0.00580181	6	CHLNCDRAFT_141930	1.1943	0	1	OT_ostta01g05870	25.9958	0.00250784	4	MICPUCDRAFT_45078	45.4166	0.0613497	9	gene_590	155.751	0	1	NGRUG00000019469	70.9233
CFRG4774	0.536207	0.000665673	1	APARG00000000756	12.9729	0.0105683	5	AWHISG00000001484	0	0.000488281	4	CPERKG00000000576	8.15136	0.0501618	5	Clim_evmTU4s47	3.44368	0.0358209	9	SPPG_00568	31.2274	0.0512242	8	BAESF_00601	10.1621	0.0317769	6	CHLRE_01g048050v5	7.65331	0.00983359	8	CHLNCDRAFT_142416	297.511	0.0210843	10	OT_ostta01g05880	217.538	0.00687285	6	MICPUCDRAFT_5417	40.6192	0	1	gene_591	0.625179	0	1	NGRUG00000019475	54.4598
CFRG4975	2.47775	0.0104077	2	APARG00000000757	379.496	0.022078	7	AWHISG00000001485	0.013331	0.000311139	4	CPERKG00000000577	268.94	0.0903366	8	Clim_evmTU7s47	777.562	0.0495413	10	SPPG_00569	15.1011	0.0350823	6	BAESF_00602	17.7714	0.0136238	5	CHLRE_01g048100v5	2.12004	0.021449	10	CHLNCDRAFT_142451	37.8596	0	1	OT_ostta01g05890	66.0402	0.000756859	2	MICPUCDRAFT_66629	17.9465	0	1	gene_592	407.553	0	1	NGRUG00000019479	6.07068
CFRG5091	18.7372	0.127599	10	APARG00000000758	33.7823	0.0108415	5	AWHISG00000001490	0.027011	0.0017438	5	CPERKG00000000578	149.281	0.053221	5	Clim_evmTU10s47	60.4421	0.0196532	6	SPPG_00570	76.2201	0.10443	10	BAESF_00603	50.3691	0.0210748	5	CHLRE_01g048102v5	1.16666	0	1	CHLNCDRAFT_30221	118.304	0.00703235	10	OT_ostta01g05900	6.53424	0.00391389	5	MICPUCDRAFT_66630	0.243145	0.0813397	9	gene_593	8.65404	0.00342556	8	NGRUG00000019483	503.518
CFRG5082	31.2532	0.0773754	9	APARG00000000759	0.732402	0.000260507	4	AWHISG00000001491	0.053672	8.32258e-05	3	CPERKG00000000579	104.958	0.0873431	8	Clim_evmTU11s47	68.0822	0.0209663	6	SPPG_00571	58.4802	0.0562531	8	BAESF_00604	5.47783	0.0657361	8	CHLRE_01g048150v5	46.1106	0.01	8	CHLNCDRAFT_141906	127.093	0	1	OT_ostta01g05910	22.942	0.0330861	10	MICPUCDRAFT_9279	413.236	0	1	gene_594	0.318127	0.00105932	7	NGRUG00000019499	0.405229
CFRG4843	18.5532	0.0235518	4	APARG00000000760	27.6334	0.036865	8	AWHISG00000001496	0.177274	0.00449561	7	CPERKG00000000580	34.3388	0.0622772	6	Clim_evmTU12s47	6.89371	0.0124481	4	SPPG_00572	56.1314	0.0478649	7	BAESF_00605	21.761	0.131301	9	CHLRE_01g048200v5	0.164856	0.00193143	4	CHLNCDRAFT_30164	205.133	0	1	OT_ostta01g05920	212.692	0.00387597	5	MICPUCDRAFT_23642	1015.95	0.142857	10	gene_595	9.58101	0	1	NGRUG00000019505	22.3665
CFRG4897	212.336	0.0870088	9	APARG00000000761	23.0617	0.0743158	9	AWHISG00000001499	2.08064	0.0270049	9	CPERKG00000000581	94.0513	0.040776	4	Clim_evmTU13s47	28.3875	0.0179641	6	SPPG_00573	9.03084	0.0345528	6	BAESF_00606	1.15492	0.000275824	2	CHLRE_01g048250v5	1.97324	0.00151976	3	CHLNCDRAFT_56025	321.613	0	1	OT_ostta01g05930	38.0424	0.00370272	5	MICPUCDRAFT_54428	83.7791	0.0571429	8	gene_596	0.427605	0	1	NGRUG00000019511	1.15012
CFRG4834	1.83501	0.139724	10	APARG00000000762	2.98888	0.0594059	9	AWHISG00000001503	2.73035	0.0011919	5	CPERKG00000000582	1.29861	0.0186116	2	Clim_evmTU14s47	208.859	0.00987654	3	SPPG_00574	121.95	0.0666933	9	BAESF_00607	16.7488	0.0588901	8	CHLRE_01g048300v5	2.04213	0.0058651	6	CHLNCDRAFT_142121	33.3241	0	1	OT_ostta01g05940	42.3066	0.00294464	4	MICPUCDRAFT_54429	99.4164	0.0632184	9	gene_597	179.546	0	1	NGRUG00000019515	40.8236
CFRG5069	5.00396	0.0132677	3	APARG00000000763	4.33081	0.00783848	5	AWHISG00000001504	59.5988	0.0114068	8	CPERKG00000000583	8.10276	0.0601273	6	Clim_evmTU15s47	87.7715	0.0263158	8	SPPG_00575	126.836	0.0451163	7	BAESF_00608	42.5814	0.136071	9	CHLRE_01g048400v5	1.35219	0.00492264	6	CHLNCDRAFT_142355	31.281	0	1	OT_ostta01g05950	107.506	0.00233372	4	MICPUCDRAFT_54430	1.15397	0	1	gene_598	5.08024	0.00677857	9	NGRUG00000019519	1060.29
CFRG4903	21.0841	0.105631	9	APARG00000000765	6.45688	0.000954563	5	AWHISG00000001505	26.9898	0.0130719	8	CPERKG00000000584	34.7163	0.0745972	7	Clim_evmTU16s47	49.7201	0.0353261	9	SPPG_00576	47.9901	0.0677885	9	BAESF_00609	56.9416	0.100392	9	CHLRE_01g048450v5	28.4714	0.00306748	4	CHLNCDRAFT_142424	185.991	0	1	OT_ostta01g05960	25.0536	0.00304812	5	MICPUCDRAFT_9117	4.26025	0	1	gene_599	1.47556	0	1	NGRUG00000019525	5.89866
CFRG5060	18.3184	0.0227005	4	APARG00000000766	2.99132	0.0436075	8	AWHISG00000001506	60.6182	0.00284091	6	CPERKG00000000585	124.496	0.0861495	8	Clim_evmTU17s47	93.2383	0.0354331	9	SPPG_00577	50.0391	0.0191747	4	BAESF_00610	7.96307	0.0338581	6	CHLRE_01g048650v5	54.6828	0.0150693	9	CHLNCDRAFT_7151	3.63696	0	1	OT_ostta01g05970	20.6507	0	1	MICPUCDRAFT_54432	109.555	0.017094	5	gene_600	2.79442	0	1	NGRUG00000019529	222.521
CFRG5002	1.5678	0.000909091	1	APARG00000000767	0	0	1	AWHISG00000001507	63.1302	0.0865979	10	CPERKG00000000586	74.8594	0.0735887	7	Clim_evmTU25s47	1246.31	0.0394737	9	SPPG_00578	14.4833	0.0282742	5	BAESF_00611	23.5147	0.0538821	7	CHLRE_01g048701v5	0.139662	0	1	CHLNCDRAFT_142047	5.13546	0	1	OT_ostta01g05980	74.1353	0.021164	9	MICPUCDRAFT_43521	8.70329	0.0274443	6	gene_601	0.125492	0	1	NAEGRDRAFT_48817	0
CFRG4896	24.3752	0.0611465	8	APARG00000000768	17.1973	0.0101333	5	AWHISG00000001508	68.0764	0.0590278	10	CPERKG00000000587	76.6009	0.0756742	7	Clim_evmTU31s47	85.1332	0.0360825	9	SPPG_00579	28.5436	0.0326959	6	BAESF_00612	17.3593	0.151571	10	CHLRE_01g048750v5	139.44	0.0106888	8	CHLNCDRAFT_142454	154.262	0	1	OT_ostta01g05990	137.027	0.000125408	1	MICPUCDRAFT_54434	0.3609	0	1	gene_602	304.247	0.00506472	8	NAEGRDRAFT_67165	0
CFRG4907	28.8071	0.0403147	6	APARG00000000769	0.585344	0.011976	6	AWHISG00000001514	87.022	0.0407696	10	CPERKG00000000588	75.8206	0.0575382	6	Clim_evmTU32s47	194.965	0.0155556	5	SPPG_00580	25.4931	0.0381362	6	BAESF_00613	98.3641	0.0796948	8	CHLRE_01g049000v5	245.54	0.0196078	10	CHLNCDRAFT_142066	19.4231	0.00103734	8	OT_ostta01g06000	155.578	0.0258698	9	MICPUCDRAFT_54435	1.3476	0	1	gene_603	0.877678	0	1	NGRUG00000019537	30.6554
CFRG4875	41.3862	0.0499464	7	APARG00000000770	0	0.000966184	5	AWHISG00000001516	3.33128	0.00459229	7	CPERKG00000000589	2.13876	0.0481557	5	Clim_evmTU2s48	417.518	0.102564	10	SPPG_00581	117.167	0.00143885	2	BAESF_00614	40.1808	0.0560114	7	CHLRE_01g049050v5	35.0783	0.00172414	3	CHLNCDRAFT_141910	12.3285	0	1	OT_ostta01g06010	7.235	0.0056349	6	MICPUCDRAFT_54436	44.5472	0.00689655	4	gene_604	35.4315	0.00112259	7	NGRUG00000019543	0.714249
CFRG4991	91.2084	0.0175171	3	APARG00000000771	10.1336	0.0598615	9	AWHISG00000001517	33.6771	0.0765766	10	CPERKG00000000590	106.014	0.0975338	9	Clim_evmTU4s48	11.6639	0.00437956	1	SPPG_00582	7.29717	0.0216897	5	BAESF_00615	0.298014	0.00123677	3	CHLRE_01g049100v5	1.52495	0.00271961	4	CHLNCDRAFT_142087	3.89566	0	1	OT_ostta01g06020	103.091	0.00192898	4	MICPUCDRAFT_54437	3.42569	0.2	10	gene_605	8.10866	0.00673281	9	NGRUG00000019549	11.9332
CFRG4986	2714.99	0.0797386	9	APARG00000000772	106.401	0.0400084	8	AWHISG00000001518	21.9449	0	1	CPERKG00000000591	52.813	0.0604396	6	Clim_evmTU5s48	46.3895	0.0150754	5	SPPG_00583	773.629	0.0732005	9	BAESF_00616	1.23151	0.000103072	2	CHLRE_01g049117v5	0	0.00234742	4	CHLNCDRAFT_10454	34.3046	0	1	OT_ostta01g06030	0.637581	0	1	MICPUCDRAFT_54438	44.1908	0	1	gene_606	6.08802	0.00330813	8	NGRUG00000019559	342.186
CFRG5061	93.2808	0.137016	10	APARG00000000773	7.78224	0.0173938	6	AWHISG00000001519	40.9468	0.0026455	6	CPERKG00000000592	0.405023	0.0862438	8	Clim_evmTU6s48	103.984	0.021097	6	SPPG_00584	258.87	0.0545455	8	BAESF_00617	188.398	0.121479	9	CHLRE_01g049132v5	33.8611	0.00710833	7	CHLNCDRAFT_20761	33.5429	0	1	OT_ostta01g06040	0	0.000205778	1	MICPUCDRAFT_49248	65.409	0.0598291	9	gene_607	967.865	0.0143392	10	NGRUG00000019567	20.3174
CFRG4997	0.17889	0	1	APARG00000000774	1.02308	0.00729063	5	AWHISG00000001520	10.1749	0	1	CPERKG00000000593	10.9656	0.0535207	5	Clim_evmTU8s48	21.5597	0.00985222	3	SPPG_00585	21.4794	0.0349908	6	BAESF_00618	16.4336	0.0262523	6	CHLRE_01g049200v5	1.61025	0.00454264	5	CHLNCDRAFT_142082	28.5848	0	1	OT_ostta01g06050	57.1864	0.00042653	2	MICPUCDRAFT_43524	2.3177	0	1	gene_608	9.23866	0.00468541	8	NAEGRDRAFT_67171	0.026739
CFRG4973	0.579379	0.0723509	8	APARG00000000775	3.42495	0.019848	6	AWHISG00000001521	11.3682	0.00257732	6	CPERKG00000000594	7.49403	0.0554265	5	Clim_evmTU9s48	43.47	0.0144168	4	SPPG_00586	383.805	0.0808709	9	BAESF_00619	127.684	0.105881	9	CHLRE_01g049250v5	0.171249	0.015583	9	CHLNCDRAFT_141957	15.7251	0	1	OT_ostta01g06060	82.4825	0.00845991	7	MICPUCDRAFT_23437	10.9782	0.0490196	8	gene_609	32.2883	0.000682749	6	NGRUG00000019575	24.0387
CFRG4842	8.55494	0.0779977	9	APARG00000000776	2.981	0	1	AWHISG00000001522	22.9684	0.0220994	9	CPERKG00000000595	65.3083	0.150124	10	Clim_evmTU3s49	76.793	0.0348162	9	SPPG_00587	18.9666	0.0902062	10	BAESF_00620	1526.11	0.292948	10	CHLRE_01g049300v5	1.64946	0.00451005	5	CHLNCDRAFT_34417	2830.09	0.00296736	9	OT_ostta01g06070	25.0163	0.00395648	5	MICPUCDRAFT_54445	131.758	0	1	gene_610	120.637	0.00206398	7	NGRUG00000019582	8.96815
CFRG4995	73.9094	0.0521305	7	APARG00000000777	1.15193	0.0212728	6	AWHISG00000001523	26.7735	0.0426009	10	CPERKG00000000596	380.966	0.0688259	7	Clim_evmTU4s49	22.5809	0.0236686	7	SPPG_00588	39.9526	0.0758552	9	BAESF_00621	17.5057	0.0089779	4	CHLRE_01g049350v5	12.2797	0.00788022	7	CHLNCDRAFT_50745	170.915	0.00214133	9	OT_ostta01g06080	91.9902	0.00701894	6	MICPUCDRAFT_54446	11.3761	0	1	gene_611	75.7161	0.00109409	7	NAEGRDRAFT_67174	15.4256
CFRG5017	5.70957	0.0493633	7	APARG00000000778	2.33717	0.00291517	5	AWHISG00000001525	40.7104	0	1	CPERKG00000000597	32.6482	0.0378286	3	Clim_evmTU5s49	15.9482	0.0147493	5	SPPG_00589	30.6203	0.0203698	4	BAESF_00622	448.127	0.232014	10	CHLRE_01g049400v5	26.3787	0.0207834	10	CHLNCDRAFT_56045	2376.54	0	1	OT_ostta01g06090	10.7902	0.0128667	8	MICPUCDRAFT_66635	3.62513	0	1	gene_612	24.5034	0.00181908	7	NGRUG00000019588	0.068008
CFRG4953	30.1622	0.00573545	2	APARG00000000779	24.0527	0.0265822	7	AWHISG00000001531	53.4608	0.114525	10	CPERKG00000000598	9.33522	0.0280708	3	Clim_evmTU8s49	18.8546	0.00491642	1	SPPG_00590	14.6353	0.0494028	8	BAESF_00623	1.48481	0.000734484	2	CHLRE_01g049450v5	34.5733	0.0141718	9	CHLNCDRAFT_142212	10.2084	0.00228833	9	OT_ostta01g06100	39.4588	0.00120016	3	MICPUCDRAFT_66636	157.035	0.106061	10	gene_613	3.82169	0.00785282	9	NGRUG00000019592	0.259533
CFRG5088	123.064	0.0126173	2	APARG00000000780	1.98049	0.121097	10	AWHISG00000001532	58.8351	0.00542005	7	CPERKG00000000599	21.3639	0.0733659	7	Clim_evmTU12s49	18.1206	0.0104513	3	SPPG_00591	56.8118	0.0196405	4	BAESF_00624	42.5895	0.0185909	5	CHLRE_01g049500v5	235.595	0.0375391	10	CHLNCDRAFT_142159	13.7777	0	1	OT_ostta01g06110	25.4534	0.00436872	5	MICPUCDRAFT_49250	90.1617	0.00534759	3	gene_614	3.78439	0.0122969	10	NGRUG00000019596	0.300166
CFRG5012	0.04028	0.00065189	1	APARG00000000781	0.274627	0	1	AWHISG00000001533	24.2026	0.0141479	8	CPERKG00000000600	13.2953	0.0291725	3	Clim_evmTU13s49	155.038	0.0106838	3	SPPG_08854	366.611	0.0643514	9	BAESF_00625	49.5987	0.333333	10	CHLRE_01g049550v5	23.726	0.00655499	7	CHLNCDRAFT_142104	77.5256	0	1	OT_ostta01g06120	5.54871	0.000573175	2	MICPUCDRAFT_54452	3.23198	0.049505	8	gene_615	24.4364	0.00246969	8	NGRUG00000019604	5.81115
CFRG4845	135.576	0.0818271	9	APARG00000000782	0.486482	0.225342	10	AWHISG00000001534	22.8384	0.0186335	9	CPERKG00000000601	66.3317	0.0387205	4	Clim_evmTU1s50	6.29573	0.0125	4	SPPG_08855	174.703	0.0598291	8	BAESF_00626	11.0308	0.0568099	8	CHLRE_01g049600v5	66.1047	0.00148478	3	CHLNCDRAFT_34524	153.596	0.00694444	10	OT_ostta01g06130	0.069092	0.000277393	2	MICPUCDRAFT_54453	36.5295	0.0204082	5	gene_616	0.389379	0.000359518	6	NGRUG00000019608	10.6569
CFRG4965	105.323	0.0331149	5	APARG00000000783	0.382421	0.00605823	5	AWHISG00000001535	15.2083	0.0567376	10	CPERKG00000000602	165.054	0.0396175	4	Clim_evmTU2s50	3.38149	0.00518135	1	SPPG_08856	135.116	0.0708181	9	BAESF_00627	12.8004	0.147925	10	CHLRE_01g049650v5	2.2373	0.000269978	2	CHLNCDRAFT_34441	23.0461	0	1	OT_ostta01g06140	9.11855	0.00141132	3	MICPUCDRAFT_49251	37.3884	0.0238908	6	gene_617	9.68465	0	1	NGRUG00000019612	37.0703
CFRG4859	52.621	0.0430642	6	APARG00000000784	22.8005	0.0138868	6	AWHISG00000001536	23.0237	0	1	CPERKG00000000603	9.3639	0.0841457	8	Clim_evmTU3s50	377.735	0.0162297	5	SPPG_00593	32.2402	0.0154684	4	BAESF_00628	52.9374	0.120136	9	CHLRE_01g049750v5	18.1488	0.000993542	3	CHLNCDRAFT_142011	2.49009	0	1	OT_ostta01g06150	112.23	0.0131293	8	MICPUCDRAFT_54455	629.419	0.0210526	5	gene_618	162.803	0	1	NGRUG00000019628	0
CFRG4904	1.85205	0.00437249	2	APARG00000000785	1.98163	0.0154384	6	AWHISG00000001537	27.6401	0	1	CPERKG00000000604	97.1022	0.0984278	9	Clim_evmTU5s50	51.1283	0.0120672	4	SPPG_00594	38.5573	0.0993031	10	BAESF_00629	13.696	0.000183352	2	CHLRE_01g049826v5	1.45221	0.00673134	7	CHLNCDRAFT_142132	4.50164	0	1	OT_ostta01g06160	12.3702	0.00397276	5	MICPUCDRAFT_30402	221.402	0.0119522	4	gene_619	5.15501	0	1	NGRUG00000019632	6.66421
CFRG4901	36.6573	0.0734325	8	APARG00000000786	180.253	0.151194	10	AWHISG00000001539	37.9259	0.0426288	10	CPERKG00000000605	584.196	0.0124127	2	Clim_evmTU6s50	370.26	0.00287632	1	SPPG_00595	72.8025	0.0265583	5	BAESF_00630	54.9875	0.04667	7	CHLRE_01g049900v5	51.2936	0.0113821	8	CHLNCDRAFT_142031	13.5103	0	1	OT_ostta01g06170	97.1593	0.0781609	10	MICPUCDRAFT_66644	46.4958	0.035503	7	gene_620	11.7114	0	1	NGRUG00000019638	7.4395
CFRG4853	21.9443	0.118664	10	APARG00000000787	285.807	0.20068	10	AWHISG00000001545	5.92478	0.00457776	7	CPERKG00000000606	82.0283	0.0669759	7	Clim_evmTU7s50	91.846	0.0262391	8	SPPG_08857	16.2281	0.0159527	4	BAESF_00631	4.70937	0.0189867	5	CHLRE_01g049950v5	61.4232	0.00428495	5	CHLNCDRAFT_142071	333.299	0.0127389	10	OT_ostta01g06180	0.734522	0.0171062	9	MICPUCDRAFT_30404	77.4661	0.0227273	6	gene_621	7.87061	0	1	NGRUG00000019644	65.898
CFRG4789	34.2764	0.0503694	7	APARG00000000788	14.9642	0.0174296	6	AWHISG00000001546	0	0	1	CPERKG00000000607	41.3296	0.0486886	5	Clim_evmTU8s50	18.3793	0.0233393	7	SPPG_08858	60.0146	0.0773562	9	BAESF_00632	8.22283	0.0153688	5	CHLRE_01g050000v5	24.3887	0.00174978	3	CHLNCDRAFT_142375	18.2647	0.0127796	10	OT_ostta01g06190	127.601	0.00559611	6	MICPUCDRAFT_54461	2.24412	0.00558659	3	gene_622	7.26804	0.00883002	9	NGRUG00000019654	20.5791
CFRG5020	8.02672	0.0543175	7	APARG00000000789	4.89725	0.00544135	5	AWHISG00000001552	6.43644	0.0587084	10	CPERKG00000000608	25.6548	0.0286023	3	Clim_evmTU9s50	43.0434	0.0093985	3	SPPG_00597	4.61339	0.000591017	1	BAESF_00633	20.1409	0.0544202	7	CHLRE_01g050050v5	21.7236	0.0165631	9	CHLNCDRAFT_20690	60.4565	0.000441891	8	OT_ostta01g06200	5.98778	0.00269198	4	MICPUCDRAFT_4465	3.10009	0.0133333	4	gene_623	0.986059	5.39782e-05	5	NGRUG00000019662	7.77126
CFRG4913	26.0087	0.0193735	4	APARG00000000790	0.027058	0	1	AWHISG00000001553	12.2368	0.0686767	10	CPERKG00000000609	50.7184	0.0909371	9	Clim_evmTU10s50	111.516	0.00403226	1	SPPG_00598	143.109	0.124478	10	BAESF_00634	11.2847	0.0314675	6	CHLRE_01g050100v5	208.584	0.00715746	7	CHLNCDRAFT_20357	39.5972	0	1	OT_ostta01g06210	22.3263	0.00382572	5	MICPUCDRAFT_54467	29.2092	0.0434783	8	gene_624	38.1926	0	1	NGRUG00000019666	369.621
CFRG4828	183.234	0.0523358	7	APARG00000000794	17.4014	0.020497	6	AWHISG00000001559	0	0.00057508	4	CPERKG00000000610	56.9414	0.0681884	7	Clim_evmTU12s50	258.813	0.0136986	4	SPPG_00599	240.338	0.0742905	9	BAESF_00635	17.3731	0.0451383	7	CHLRE_01g050150v5	2.94165	0.00808003	7	CHLNCDRAFT_56032	75.924	0	1	OT_ostta01g06220	47.3098	0.00110842	3	MICPUCDRAFT_54468	10.6752	0.416667	10	gene_625	794.914	0.0203016	10	NGRUG00000019672	25.664
CFRG4887	12.1088	0.113477	10	APARG00000000795	0.260871	0.000606704	4	AWHISG00000001561	29.758	0.00261409	6	CPERKG00000000611	225.587	0.0675536	7	Clim_evmTU13s50	99.6385	0.0176991	5	SPPG_00600	21.348	0.0439391	7	BAESF_00636	23.5011	0.179775	10	CHLRE_01g050200v5	1.3508	0	1	CHLNCDRAFT_34336	3.1252	0.014862	10	OT_ostta01g06230	342.293	0	1	MICPUCDRAFT_66650	3.88817	0.0759494	9	gene_626	319.53	0	1	NGRUG00000019678	1.27639
CFRG4786	401.818	0.0514759	7	APARG00000000796	11.28	0.0158714	6	AWHISG00000001563	28.4019	0.0112593	8	CPERKG00000000612	50.3405	0.0917431	9	Clim_evmTU14s50	35.9992	0.0288184	8	SPPG_00601	103.698	0.15877	10	BAESF_00637	19.9857	0.0192904	5	CHLRE_01g050300v5	4.35836	0.00512821	6	CHLNCDRAFT_141940	7.14748	0	1	OT_ostta01g06240	226.475	0.0184654	9	MICPUCDRAFT_43535	5.80291	0	1	gene_627	242.227	0.0528771	10	NGRUG00000019685	10.6186
CFRG4873	3062.59	0.070332	8	APARG00000000797	5.16426	0.0375804	8	AWHISG00000001564	0.038278	0.000729927	5	CPERKG00000000613	40.5398	0.0670087	7	Clim_evmTU15s50	92.8067	0.00705882	2	SPPG_00602	23.8327	0.0486674	8	BAESF_00638	13.1536	0.000256525	2	CHLRE_01g050316v5	10.0536	0	1	CHLNCDRAFT_142186	6.97032	0	1	OT_ostta01g06250	11.3291	0.00241896	4	MICPUCDRAFT_54474	16.8915	0	1	gene_628	284.731	0.0206517	10	NGRUG00000019691	9.23601
CFRG4864	45.3748	0.0120593	2	APARG00000000798	6.67137	0.0208627	6	AWHISG00000001568	16.6266	0.00555407	7	CPERKG00000000614	12.132	0.0211345	2	Clim_evmTU16s50	32.6214	0.0405844	9	SPPG_00603	212.788	0.0391171	7	BAESF_00639	1.07429	0	1	CHLRE_01g050350v5	1.96796	0.00559701	6	CHLNCDRAFT_142175	26.8579	0	1	OT_ostta01g06260	8.53478	0.0233516	9	MICPUCDRAFT_4965	22.7894	0	1	gene_629	0	0.000135159	5	NGRUG00000019705	56.7127
CFRG5062	8.70935	0.0228692	4	APARG00000000799	0.413148	0.000397527	4	AWHISG00000001575	0	0	1	CPERKG00000000615	33.4497	0.0484218	5	Clim_evmTU17s50	114.34	0.00980392	3	SPPG_00604	31.716	0.0643216	9	BAESF_00640	4.62885	0.0627645	8	CHLRE_01g050400v5	17.0237	0.0155969	9	CHLNCDRAFT_142060	27.4919	0.00394477	9	OT_ostta01g06270	115.229	0.0194373	9	MICPUCDRAFT_4723	13.4738	0.111111	10	gene_630	598.595	0.000761554	6	NGRUG00000019724	7.5562
CFRG4909	8.7237	0.0746631	8	APARG00000000800	17.5624	0.00635551	5	AWHISG00000001576	0.008625	0	1	CPERKG00000000616	58.9216	0.0434945	4	Clim_evmTU4s51	51.5343	0.0152672	5	SPPG_00605	32.5486	0.0199417	4	BAESF_00641	0.319103	0.00093985	2	CHLRE_01g050451v5	1.52507	0.00475436	6	CHLNCDRAFT_57100	19.0055	0	1	OT_ostta01g06280	22.5384	0.0256499	9	MICPUCDRAFT_49257	0.210914	0.0294118	6	gene_631	0.532623	0	1	NGRUG00000019730	92.6727
CFRG5081	11.9041	0.0202814	4	APARG00000000801	7.94357	0.0100466	5	AWHISG00000001577	15.4913	0.000113178	3	CPERKG00000000617	39.0157	0.02844	3	Clim_evmTU9s51	37.0716	0.00701169	2	SPPG_00606	19.0718	0.0191936	4	BAESF_00642	243.991	0.1875	10	CHLRE_01g050500v5	5.80903	0.00205832	4	CHLNCDRAFT_50668	111.075	0.00220751	9	OT_ostta01g06290	11.4062	0.00108342	3	MICPUCDRAFT_54478	18.1128	0.152941	10	gene_632	62.8888	0	1	NGRUG00000019738	5.60215
CFRG5022	8.35116	0.0243278	4	APARG00000000802	5.19661	0.0300903	7	AWHISG00000001578	25.3563	0.0217664	9	CPERKG00000000618	0.925132	0.0309103	3	Clim_evmTU10s51	36.0376	0.0045045	1	SPPG_00607	12.2801	0.0185224	4	BAESF_00643	41.0761	0.0845857	9	CHLRE_01g050550v5	255.925	0.00151057	3	CHLNCDRAFT_57104	336.798	0.03125	10	OT_ostta01g06310	204.62	0.00446618	5	MICPUCDRAFT_8132	0.291149	0	1	gene_633	41.6667	0	1	NGRUG00000019744	33.6526
CFRG4934	22.4161	0.050518	7	APARG00000000803	6.55877	7.47664e-05	3	AWHISG00000001579	87.9807	0.00633245	7	CPERKG00000000619	99.8479	0.126984	10	Clim_evmTU11s51	34.0986	0.00625	2	SPPG_10020	0	0	1	BAESF_00644	2.45456	0.0749911	8	CHLRE_01g050600v5	11.3902	0.00259403	4	CHLNCDRAFT_142155	549.01	0	1	OT_ostta01g06320	15.7787	0.000963001	3	MICPUCDRAFT_3400	5.43647	0	1	gene_634	1.9831	0	1	NGRUG00000019750	0
CFRG4914	84.4052	0.132849	10	APARG00000000804	1.4831	0.0489262	8	AWHISG00000001580	1.5905	0.0234516	9	CPERKG00000000620	242.636	0.137692	10	Clim_evmTU22s51	11.5715	0.0165929	5	SPPG_00608	76.9581	0.0154877	4	BAESF_00645	8.59864	0.0212361	5	CHLRE_01g050608v5	0.492537	0.000975134	3	CHLNCDRAFT_20234	150.334	0	1	OT_ostta01g06330	53.3449	0.00700257	6	MICPUCDRAFT_43542	298.645	0.00512821	3	gene_635	10.0806	0.00370167	8	NGRUG00000019754	19.5278
CFRG4862	54.4848	0.0614851	8	APARG00000000805	26.5116	0.000794281	5	AWHISG00000001581	7.86632	0.000768049	5	CPERKG00000000621	43.5086	0.0851064	8	Clim_evmTU23s51	122.611	0.0469613	10	SPPG_00609	109.948	0.12817	10	BAESF_00646	174.235	0.011611	4	CHLRE_01g050624v5	0	0.00796253	7	CHLNCDRAFT_142455	4.62016	0	1	OT_ostta01g06340	154.1	0.0627119	10	MICPUCDRAFT_54483	30.6205	0	1	gene_636	23.1399	0.000573066	6	NGRUG00000019764	0
CFRG4815	1.15257	0	1	APARG00000000806	3.71325	0.0418883	8	AWHISG00000001582	53.1717	0.00781472	7	CPERKG00000000622	11.1448	0.0624283	6	Clim_evmTU1s52	33.4426	0.0145867	4	SPPG_00610	23.9226	0.0529846	8	BAESF_00647	37.5304	0.00042526	2	CHLRE_01g050616v5	0	0.00811069	7	CHLNCDRAFT_142097	7.08294	0	1	OT_ostta01g06350	96.5051	0.0626679	10	MICPUCDRAFT_54484	0.262089	0.136364	10	gene_637	1.74381	0	1	NGRUG00000019770	12.0244
CFRG4906	30.7679	0.0217467	4	APARG00000000807	11.5918	0.0120965	6	AWHISG00000001583	43.3487	0.0110202	8	CPERKG00000000623	47.6959	0.0474705	5	Clim_evmTU4s52	57.538	0.0956522	10	SPPG_00611	2.80373	0.00157563	2	BAESF_00648	30.1218	0.0357812	6	CHLRE_01g050650v5	1.66411	0.0039968	5	CHLNCDRAFT_141861	9.3962	0	1	OT_ostta01g06360	0.138476	0.00389518	5	MICPUCDRAFT_54485	18.7349	0.147632	10	gene_638	3.00232	0	1	NGRUG00000019778	3.77468
CFRG4835	2.80557	0.0991522	9	APARG00000000808	14.047	0.0136312	6	AWHISG00000001584	15.8072	0.0132604	8	CPERKG00000000624	5.54045	0.0312814	3	Clim_evmTU6s52	13.167	0.0201485	6	SPPG_00612	149.533	0.0360918	6	BAESF_00649	6.97863	0.073988	8	CHLRE_01g050700v5	1.59435	0.00587607	6	CHLNCDRAFT_57002	601.837	0.00332226	9	OT_ostta01g06370	250.515	0.0268553	9	MICPUCDRAFT_37104	69.0488	0.0457666	8	gene_639	0	0.000775002	6	NGRUG00000019784	0.424583
CFRG5037	0.803615	0.000243724	1	APARG00000000809	8.3689	0.00467681	5	AWHISG00000001585	9.8239	0.0138537	8	CPERKG00000000625	44.5593	0.0536787	5	Clim_evmTU9s52	295.775	0.0232558	7	SPPG_00613	26.7827	0.00224627	2	BAESF_00650	2.3563	0.0502235	7	CHLRE_01g050750v5	1.16187	0.00544	6	CHLNCDRAFT_142045	1.84852	0	1	OT_ostta01g06380	18.6356	0.000189215	1	MICPUCDRAFT_66656	56.2722	0.00560748	3	gene_640	30.065	0.0237859	10	NGRUG00000019788	6.69236
CFRG4981	53.6553	0.0294377	5	APARG00000000810	0.0507	0	1	AWHISG00000001589	0	0	1	CPERKG00000000626	29.9302	0.0249526	2	Clim_evmTU5s53	1354.89	0.016129	5	SPPG_00614	5.32511	0.00166945	2	BAESF_00651	9.57988	0.0154083	5	CHLRE_01g050800v5	0.294466	0.00269978	4	CHLNCDRAFT_141931	224.214	0	1	OT_ostta01g06390	34.4637	0.00360502	5	MICPUCDRAFT_54488	1.91378	0.0227273	6	gene_641	0.190642	0	1	NAEGRDRAFT_67203	0
CFRG5035	13.2664	0.0233882	4	APARG00000000811	0	0.000290529	4	AWHISG00000001591	0.024519	0.000315259	4	CPERKG00000000627	95.8091	0.0674715	7	Clim_evmTU6s53	23.9646	0.010453	3	SPPG_00615	4.44035	0.0465116	7	BAESF_00652	19.0357	0.191959	10	CHLRE_01g050850v5	20.8646	0.0161558	9	CHLNCDRAFT_142280	59.3164	0.00309598	9	OT_ostta01g06400	305.487	0.000571429	2	MICPUCDRAFT_54489	0	0.00694444	4	gene_642	46.1615	0.0119686	9	NGRUG00000019795	1.70732
CFRG4924	47.2935	0.0700271	8	APARG00000000812	7.8788	0.00438923	5	AWHISG00000001593	27.2818	0.0206767	9	CPERKG00000000628	1.61127	0.0465831	4	Clim_evmTU8s53	286.237	0.0207792	6	SPPG_00616	7.14032	0.0363729	6	BAESF_00653	1.74838	0.00355691	3	CHLRE_01g050900v5	6.2244	0.00213371	4	CHLNCDRAFT_141982	67.2828	0	1	OT_ostta01g06410	44.7275	0.00358102	5	MICPUCDRAFT_54490	99.551	0	1	gene_643	0.650711	0	1	NGRUG00000019800	202.987
CFRG4977	53.7946	0.0295628	5	APARG00000000813	5.30412	0	1	AWHISG00000001608	552.946	0.0286659	9	CPERKG00000000629	249.392	0.0628931	6	Clim_evmTU9s53	19.9407	0.0248756	7	SPPG_00617	10.928	0.00111794	2	BAESF_00654	24.0057	0.00508494	4	CHLRE_01g051300v5	12.5981	0.00468855	5	CHLNCDRAFT_50671	6.25745	0.00421941	9	OT_ostta01g06420	17.9635	0.00534829	6	MICPUCDRAFT_66658	157.735	0	1	gene_644	17.5411	0.00775862	9	NAEGRDRAFT_67206	0.690453
CFRG4865	9.42324	0.0212413	4	APARG00000000814	0	0	1	AWHISG00000001609	0	0	1	CPERKG00000000630	53.8802	0.0662558	6	Clim_evmTU11s53	81.5546	0.0196078	6	SPPG_00618	73.2053	0.0138415	4	BAESF_00655	131.353	0.125074	9	CHLRE_01g051350v5	4.3375	0.00160171	3	CHLNCDRAFT_142315	14.7817	0	1	OT_ostta01g06430	41.1932	0.0143819	8	MICPUCDRAFT_43547	4.3045	0.0571429	8	gene_645	21.0738	0.000230574	5	NGRUG00000019806	4610.53
CFRG4877	154.509	0.0362903	6	APARG00000000815	0.033959	0	1	AWHISG00000001610	0	0	1	CPERKG00000000631	34.4896	0.0777745	8	Clim_evmTU13s53	41.0752	0.00796813	2	SPPG_00619	1915.53	0.0626468	9	BAESF_00656	6.92518	0.0134656	4	CHLRE_01g051400v5	106.54	0.0056701	6	CHLNCDRAFT_142003	34.5462	0.0118343	10	OT_ostta01g06440	23.4905	0.00254159	4	MICPUCDRAFT_43548	14.466	0	1	gene_646	6.32115	0	1	NAEGRDRAFT_67209	19.0872
CFRG4817	15.7173	0.0666457	8	APARG00000000816	7.1197	0.0213405	6	AWHISG00000001613	1.37576	0.0113452	8	CPERKG00000000632	430.347	0.0465983	4	Clim_evmTU16s53	123.12	0.0208333	6	SPPG_00620	43.1619	0.052901	8	BAESF_00657	7.69074	0.00048852	2	CHLRE_01g051450v5	31.0504	0.00901526	8	CHLNCDRAFT_142029	2.77814	0	1	OT_ostta01g06450	10.5816	0.0284029	9	MICPUCDRAFT_54493	3.50063	0.0121212	4	gene_647	7.10305	0	1	NGRUG00000019810	53.4182
CFRG5086	13.6301	0.0627556	8	APARG00000000817	23.7303	0.066618	9	AWHISG00000001616	0	0	1	CPERKG00000000633	14.0455	0.0315246	3	Clim_evmTU2s54	25.1916	0.00430293	1	SPPG_00621	382.125	0.0959194	10	BAESF_00658	8.83309	0.117647	9	CHLRE_01g051466v5	11.845	0.000834725	3	CHLNCDRAFT_142447	101.241	0.028777	10	OT_ostta01g06460	9.78244	0.0829904	10	MICPUCDRAFT_30414	11.5429	0	1	gene_648	37.8129	0.0155642	10	NAEGRDRAFT_67211	12.3
CFRG4777	30.8234	0.00070688	1	APARG00000000818	75.9184	0.203829	10	AWHISG00000001617	0	0	1	CPERKG00000000634	101.748	0.0406987	4	Clim_evmTU3s54	81.2716	0.0139319	4	SPPG_00622	289.012	0.0428202	7	BAESF_00659	28.2804	0.0444854	7	CHLRE_01g051482v5	0.740359	0	1	CHLNCDRAFT_142000_gene-CHLNCDRAFT_57035	98.5869	0.0060241	9	OT_ostta01g06465	2.83138	0.00541126	6	MICPUCDRAFT_54495	17.8248	0.0693069	9	gene_649	16.072	0	1	NGRUG00000019818	1.0014
CFRG4932	17.6914	0.0421828	6	APARG00000000819	3.64699	0.0613609	9	AWHISG00000001618	0	0.000488162	4	CPERKG00000000635	216.031	0.0945709	9	Clim_evmTU4s54	186.433	0.00722892	2	SPPG_00623	46.2176	0.0655284	9	BAESF_00660	31.0926	0.104657	9	CHLRE_01g051500v5	1040.32	0.030825	10	CHLNCDRAFT_57008	0	0.00438596	9	OT_ostta01g06470	17.2348	0.00323686	5	MICPUCDRAFT_54496	173.055	0.222222	10	gene_650	123.697	0.00622307	9	NGRUG00000019826	0.133884
CFRG4969	697.164	0.0638696	8	APARG00000000820	5.51437	0.0111488	6	AWHISG00000001620	23.9781	0.00649898	7	CPERKG00000000636	25.4961	0.0482582	5	Clim_evmTU6s54	37.3482	0.0145059	4	SPPG_00624	18.8434	0.0397093	7	BAESF_00661	9.13815	0.0585551	8	CHLRE_01g051700v5	3.20714	0.00564103	6	CHLNCDRAFT_50601	137.577	0.0021692	9	OT_ostta01g06490	320.767	0.000472888	2	MICPUCDRAFT_54497	92.0035	0	1	gene_651	14.7874	0	1	NAEGRDRAFT_48855	23.7607
CFRG5083	0.107475	0.00120409	1	APARG00000000821	159.739	0.033493	7	AWHISG00000001625	0.047009	0	1	CPERKG00000000637	186.507	0.101632	9	Clim_evmTU7s54	72.2741	0.0141844	4	SPPG_00625	7.17406	0.0391241	7	BAESF_00662	15.2771	0.104769	9	CHLRE_01g051750v5	4.30645	0.00678158	7	CHLNCDRAFT_142049	2.69332	0.00862069	10	OT_ostta01g06500	31.2008	0.0157396	8	MICPUCDRAFT_43551	47.4851	0.0588235	8	gene_652	1.77369	0.00103699	7	NGRUG00000019833	69.2597
CFRG4933	61.2708	0.0958459	9	APARG00000000822	0.070725	0.00186451	5	AWHISG00000001626	0	0.000163026	3	CPERKG00000000638	6.63274	0.11553	10	Clim_evmTU9s54	118.354	0.0339623	9	SPPG_00626	0.909237	0.00106724	2	BAESF_00663	37.7685	0.0519668	7	CHLRE_01g051800v5	1.56343	0.00794764	7	CHLNCDRAFT_142228	365.511	0.025	10	OT_ostta01g06510	40.7483	0.0025198	4	MICPUCDRAFT_7807	2.86927	0.0111111	4	gene_653	40.0072	0.00170524	7	NGRUG00000019839	45.6548
CFRG4809	61.8159	0.0402622	6	APARG00000000823	0	0	1	AWHISG00000001635	4.29397	0.018844	9	CPERKG00000000639	14.779	0.0336912	3	Clim_evmTU13s54	32.5813	0.0152174	5	SPPG_00627	45.7425	0.113502	10	BAESF_00664	6.86505	0.0616883	8	CHLRE_01g051850v5	0.228093	0.0114537	8	CHLNCDRAFT_142021	14.6411	0	1	OT_ostta01g06520	0.505955	0.000861698	3	MICPUCDRAFT_70889	53.9007	0.00814664	4	gene_654	2.70633	0	1	NGRUG00000019868	0.072402
CFRG5031	18.4539	0.0133449	3	APARG00000000824	2.16523	0.0823621	9	AWHISG00000001638	0	0	1	CPERKG00000000640	158.202	0.0849899	8	Clim_evmTU14s54	29.0316	0.0193133	6	SPPG_00628	45.3486	0.00913991	3	BAESF_00665	0.651955	0.00206825	3	CHLRE_01g051875v5	1.78943	0	1	CHLNCDRAFT_142397	6.67832	0	1	OT_ostta01g06530	32.663	0.00408998	5	MICPUCDRAFT_54501	8.66837	0.00961538	4	gene_655	30.1232	0.00711656	9	NGRUG00000019872	82.7269
CFRG5084	0.135123	0.0278317	5	APARG00000000825	0	0	1	AWHISG00000001639	0.032655	0	1	CPERKG00000000641	37.3206	0.0434619	4	Clim_evmTU16s54	323.584	0.0320285	8	SPPG_00629	84.403	0.0285423	5	BAESF_00666	6.70141	0.000430108	2	CHLRE_01g051900v5	228.121	0.0368098	10	CHLNCDRAFT_20429	105.765	0.00387597	9	OT_ostta01g06540	85.7568	0.0203785	9	MICPUCDRAFT_54502	134.585	0.00729927	4	gene_656	1.45599	0.00425653	8	NGRUG00000019884	11.1576
CFRG5089	27.3404	0.0202749	4	APARG00000000826	20.1344	0.160819	10	AWHISG00000001640	0.041387	0	1	CPERKG00000000642	49.6689	0.0743223	7	Clim_evmTU17s54	200.451	0.0253968	7	SPPG_00630	46.7294	0.0552855	8	BAESF_00667	59.2773	0.107143	9	CHLRE_01g051950v5	43.6367	0.0234987	10	CHLNCDRAFT_7891	23.4612	0	1	OT_ostta01g06545	90.0488	0.0143658	8	MICPUCDRAFT_54503	51.0949	0.030303	6	gene_657	8.88709	0	1	NGRUG00000019889	19.6543
CFRG5056	106.302	0.0200208	4	APARG00000000827	9.48641	0.0969803	9	AWHISG00000001641	0.068675	0.000241488	4	CPERKG00000000643	134.601	0.118971	10	Clim_evmTU2s55	27.6661	0.0325815	9	SPPG_00631	8.24875	0.0159674	4	BAESF_00668	8.80187	0.000761383	2	CHLRE_01g052000v5	26.6038	0.00234055	4	CHLNCDRAFT_142431	16.6026	0	1	OT_ostta01g06550	30.41	0.0229489	9	MICPUCDRAFT_54504	2.7119	0.384615	10	gene_658	0.281943	0.000158303	5	NGRUG00000019893	552.566
CFRG5027	153.677	0.0496359	7	APARG00000000828	23.3646	0.0636347	9	AWHISG00000001646	0.04557	0	1	CPERKG00000000644	22.6352	0.0761259	7	Clim_evmTU7s55	10.5627	0.0173193	5	SPPG_00632	56.5118	0.0520043	8	BAESF_00669	227.333	0.0442907	7	CHLRE_01g052050v5	21.6675	0.0260146	10	CHLNCDRAFT_57128	7.53569	0	1	OT_ostta01g06555	48.5466	0.0048627	6	MICPUCDRAFT_54505	50.7827	0	1	gene_659	1056.67	0.00429338	8	NGRUG00000019899	10.0704
CFRG4992	241.119	0.0346462	6	APARG00000000829	0.065552	0.00016188	3	AWHISG00000001648	1.89203	0.0839416	10	CPERKG00000000645	45.7823	0.108812	9	Clim_evmTU10s55	33.8774	0.0106472	3	SPPG_00633	21.2816	0.0401786	7	BAESF_00670	72.7486	0.00583431	4	CHLRE_01g052100v5	704.095	0.0225904	10	CHLNCDRAFT_141888	67.35	0	1	OT_ostta01g06560	22.9393	0.00803764	7	MICPUCDRAFT_54506	11.9238	0.164773	10	gene_660	3.32899	0.00731707	9	NAEGRDRAFT_5319	1.57364
CFRG5025	5.14027	0.0593404	8	APARG00000000830	13.8488	0.000713946	4	AWHISG00000001654	0.073901	0.000841184	5	CPERKG00000000646	46.0163	0.130735	10	Clim_evmTU11s55	23.2561	0.00388128	1	SPPG_00634	27.517	0.0299338	6	BAESF_00671	28.0883	0.0058651	4	CHLRE_01g052150v5	10.4625	0.00456621	5	CHLNCDRAFT_142059	55.0375	0	1	OT_ostta01g06570	24.6957	0.000617475	2	MICPUCDRAFT_54507	319.381	0.118367	10	gene_661	44.1607	0.0159176	10	NGRUG00000019905	5.56153
CFRG4813	23.7808	0.0191961	4	APARG00000000831	0	0	1	AWHISG00000001655	4.96051	0.0106693	8	CPERKG00000000647	37.7004	0.0418727	4	Clim_evmTU12s55	17.9811	0.02442	7	SPPG_00635	31.9704	0.044186	7	BAESF_00672	267.436	0.0582715	8	CHLRE_01g052200v5	37.3387	0.00375375	5	CHLNCDRAFT_57031	1.74885	0	1	OT_ostta01g06580	893.386	0	1	MICPUCDRAFT_23563	96.3467	0.0409091	7	gene_662	14.4319	0.0144796	10	NGRUG00000019913	4.55738
CFRG4848	23.6893	0.059494	8	APARG00000000832	36.7057	0.0370074	8	AWHISG00000001656	10.1352	0.000889193	5	CPERKG00000000648	3.61408	0.0684953	7	Clim_evmTU14s55	28.2895	0.0161663	5	SPPG_08859	29.652	0.0313402	6	BAESF_00673	7.692	0.00479986	3	CHLRE_01g052250v5	125.884	0.0201281	10	CHLNCDRAFT_57165	79.7258	0	1	OT_ostta01g06590	23.3536	0	1	MICPUCDRAFT_49265	38.9966	0.039604	7	gene_663	121.883	0.00159151	7	NGRUG00000019921	123.839
CFRG4949	105.93	0.0584241	8	APARG00000000833	19.0552	0.0137816	6	AWHISG00000001657	0	0.0242024	9	CPERKG00000000649	2.39141	0.0400802	4	Clim_evmTU15s55	21.6089	0.0068113	2	SPPG_00638	2.72189	0.00104167	2	BAESF_00674	31.7555	0.0320385	6	CHLRE_01g052300v5	3.6189	0.00991885	8	CHLNCDRAFT_34303	246.659	0.00387597	9	OT_ostta01g06600	10.0918	0.000326264	2	MICPUCDRAFT_54510	1.41111	0.112903	10	gene_664	205.916	0.00200803	7	NGRUG00000019927	1881.48
CFRG4781	42.5369	0.128	10	APARG00000000834	3.62895	0.0231533	7	AWHISG00000001665	52.4502	0.00327551	6	CPERKG00000000650	30.2075	0.141738	10	Clim_evmTU16s55	1275.71	0.00208551	1	SPPG_08860	8.11392	0.0216013	5	BAESF_00675	58.2904	0.0580777	8	CHLRE_01g052350v5	33.9633	0.00568828	6	CHLNCDRAFT_57123	29.3671	0.00355872	9	OT_ostta01g06610	1576.5	0.054872	10	MICPUCDRAFT_43557	4.88501	0	1	gene_665	3.97305	0	1	NGRUG00000019935	11.3862
CFRG4942	9.48667	0.0297841	5	APARG00000000835	0.101104	0.204036	10	AWHISG00000001666	0	0.000188359	4	CPERKG00000000651	4365.06	0.146226	10	Clim_evmTU18s55	59.1551	0.00328407	1	SPPG_08861	703.439	0.114257	10	BAESF_00676	4.57708	0.000990099	2	CHLRE_01g052400v5	27.4602	0.00452899	5	CHLNCDRAFT_142109	291.613	0	1	OT_ostta01g06620	44.7242	0.0579065	10	MICPUCDRAFT_54512	1.25203	0	1	gene_666	11.4872	0.000671479	6	NGRUG00000019941	0.017493
CFRG5059	0.25796	0.0407212	6	APARG00000000836	14.7004	0.000397141	4	AWHISG00000001667	0	0	1	CPERKG00000000652	1.04281	0.0651704	6	Clim_evmTU20s55	26.4464	0.013306	4	SPPG_00640	20.8241	0.0321295	6	BAESF_00677	8.89007	0.0822567	8	CHLRE_01g052450v5	4.0579	0.00142857	3	CHLNCDRAFT_30027	91.8275	0	1	OT_ostta01g06630	180.1	0.0138022	8	MICPUCDRAFT_23607	5.34825	0.0482574	8	gene_667	29.5922	0.00043592	6	NGRUG00000019947	37.3112
CFRG4793	124.246	0.0883495	9	APARG00000000837	18.2738	0.016456	6	AWHISG00000001668	0	0	1	CPERKG00000000653	4.04926	0.0381143	4	Clim_evmTU23s55	184.441	0.017744	5	SPPG_00641	2.5373	0.00196961	2	BAESF_00678	0.990103	0.000234412	2	CHLRE_01g052650v5	1.11097	0.0097166	8	CHLNCDRAFT_142232	19.6281	0	1	OT_ostta01g06640	39.9106	0.000794202	2	MICPUCDRAFT_37117	1844.01	0.0078125	4	gene_668	5.63541	0.00146413	7	NGRUG00000019959	415.924
CFRG4988	20.5552	0.00815843	2	APARG00000000838	85.0611	0.00034647	4	AWHISG00000001669	0	0	1	CPERKG00000000654	43.1309	0.0643946	6	Clim_evmTU24s55	12.0873	0.0403769	9	SPPG_08862	35.8322	0.048244	7	BAESF_00679	6.89203	0.000879121	2	CHLRE_01g052750v5	0.573442	0.00171784	3	CHLNCDRAFT_142128	9.60869	0.00497512	9	OT_ostta01g06650	6.00283	0.000140203	1	MICPUCDRAFT_66674	1809.47	0.0259067	6	gene_669	1.74633	0	1	NGRUG00000019967	32.6202
CFRG5055	20.9715	0.0486993	7	APARG00000000839	12.5847	0.0149825	6	AWHISG00000001670	0	0.000208138	4	Nk52_evmTU65s223	12.279	0.0637271	6	Clim_evmTU25s55	41.5461	0.0101074	3	SPPG_08863	175.859	0.0725875	9	BAESF_00680	16.3881	0.074856	8	CHLRE_01g052800v5	0.832318	0.00165406	3	CHLNCDRAFT_142388	42.8209	0	1	OT_ostta01g06660	171.718	0.0182714	9	MICPUCDRAFT_37122	248.078	0	1	gene_670	2.59055	0	1	NGRUG00000019975	37.5602
CFRG4823	27.7194	0.164587	10	APARG00000000840	0.029653	0.00312094	5	AWHISG00000001673	6.43902	0.0413136	10	CPERKG00000000655	29.9167	0.103842	9	Clim_evmTU26s55	31.7746	0.0159325	5	SPPG_00643	89.8618	0.0342403	6	BAESF_00681	1.10133	0.000518135	2	CHLRE_01g052850v5	0.106478	0.000682361	2	CHLNCDRAFT_142359	7.64091	0	1	OT_ostta01g06670	56.5258	0.0189914	9	MICPUCDRAFT_54517	4.05901	0	1	gene_671	3.22233	0	1	NGRUG00000019979	8.60467
CFRG5041	18.3324	0.0333214	5	APARG00000000841	48.4369	0.0118866	6	AWHISG00000001675	8.46074	0.0486806	10	CPERKG00000000656	78.0713	0.0488075	5	Clim_evmTU29s55	75.3249	0.0104874	3	SPPG_00644	13.3224	0.0503597	8	BAESF_00682	50.9763	0.11891	9	CHLRE_01g052950v5	1.28914	0.00282646	4	CHLNCDRAFT_142390	719.818	0.0140845	10	OT_ostta01g06680	112.04	0.00638316	6	MICPUCDRAFT_54518	11.7894	0	1	gene_672	30.9352	0.00612106	9	NGRUG00000019983	0.001207
CFRG8669	360.246	0.107578	9	APARG00000000842	10.1201	0.00500206	5	AWHISG00000001683	222.229	0.0286055	9	CPERKG00000000657	38.7051	0.0454465	4	Clim_evmTU30s55	96.7386	0.00561798	2	SPPG_00645	256.171	0.0845697	10	BAESF_00683	26.7731	0.0332454	6	CHLRE_01g053000v5	62.3831	0.00668258	7	CHLNCDRAFT_142340	10.1431	0	1	OT_ostta02g00035	110.171	0.0720781	10	MICPUCDRAFT_54519	23.9875	0	1	gene_673	512.302	0.00131062	7	NGRUG00000019987	19.4858
CFRG4797	44.0394	0.0321834	5	APARG00000000843	4.41735	0.151839	10	AWHISG00000001686	6.12937	0.00463701	7	CPERKG00000000658	13.3532	0.0432333	4	Clim_evmTU33s55	131.886	0.0145414	4	SPPG_00646	25.0451	0.000768443	1	BAESF_00684	3.75833	0.00074217	2	CHLRE_01g053050v5	0	0	1	CHLNCDRAFT_142450	19.0031	0	1	OT_ostta02g00037	57.7049	0.0206371	9	MICPUCDRAFT_49269	332.653	0.0119048	4	gene_674	3.97518	0	1	NGRUG00000019993	0.132504
CFRG5057	314.356	0.15369	10	APARG00000000844	770.36	0.00315016	5	AWHISG00000001687	0.246756	0.000148898	3	CPERKG00000000659	14.7923	0.0345392	3	Clim_evmTU35s55	54.0165	0.0080402	2	SPPG_00648	111.501	0.159712	10	BAESF_00685	12.6659	0.0172487	5	CHLRE_01g053100v5	1.25499	0.0162602	9	CHLNCDRAFT_34412	156.625	0	1	OT_ostta02g00040	63.8391	0	1	MICPUCDRAFT_43565	1.38925	0.0194175	5	gene_675	23.4214	0.000589044	6	NGRUG00000019997	8.85595
CFRG5053	48.2459	0.0277186	5	APARG00000000845	419.987	0.161105	10	AWHISG00000001688	1.66771	0.000191865	4	CPERKG00000000660	10.4468	0.0718465	7	Clim_evmTU36s55	104.206	0.0166205	5	SPPG_00649	4.85818	0.00667223	3	BAESF_00686	3.56472	0.000300933	2	CHLRE_01g053150v5	13.6497	0.00986079	8	CHLNCDRAFT_10568	41.1365	0	1	OT_ostta02g00050	8.76201	0.0188339	9	MICPUCDRAFT_54523	10.0511	0.00486618	3	gene_676	14.484	0.00926999	9	NAEGRDRAFT_67241	0
CFRG5079	16.6039	0.0579483	8	APARG00000000846	4.62614	0.0535895	8	AWHISG00000001698	4.32047	0.00347897	6	CPERKG00000000661	21.0203	0.0380303	4	Clim_evmTU37s55	46.9444	0.0118577	4	SPPG_00650	35.928	0	1	BAESF_00687	1.07093	0.000487329	2	CHLRE_01g053200v5	1.21726	0.00411831	5	CHLNCDRAFT_57007	68.7104	0.00416667	9	OT_ostta02g00080	32.232	0.0405644	10	MICPUCDRAFT_54524	103.259	0.166667	10	gene_677	4.13192	0.012605	10	NGRUG00000020007	31.6847
CFRG4787	35.7371	0.0726998	8	APARG00000000847	5.72015	0.0333333	7	AWHISG00000001700	1.11952	0	1	CPERKG00000000662	46.483	0.112428	10	Clim_evmTU41s55	137.909	0.015493	5	SPPG_00651	40.1626	0.112169	10	BAESF_00688	1.13676	0	1	CHLRE_01g053250v5	2.97751	0.0086858	8	CHLNCDRAFT_12772	16.5281	0	1	OT_ostta02g00275	77.4962	0.0153128	8	MICPUCDRAFT_37124	41.1487	0.0180723	5	gene_678	13.6816	0.00788644	9	NGRUG00000020013	17.6943
CFRG4956	17.2368	0.0211401	4	APARG00000000848	12.429	0.0086744	5	AWHISG00000001704	3.09002	0.0394505	10	CPERKG00000000663	11.073	0.086861	8	Clim_evmTU43s55	22.1606	0.0268908	8	SPPG_00652	79.7164	0.0792359	9	BAESF_00689	5.77428	0.00389179	3	CHLRE_01g053288v5	10.9804	0	1	CHLNCDRAFT_142234	7.34519	0	1	OT_ostta02g00277	70.0736	0.0287356	9	MICPUCDRAFT_4850	1.75306	0	1	gene_679	13.0209	0.00345695	8	NGRUG00000020019	19.0272
CFRG4801	1212.01	0.0611461	8	APARG00000000849	11.6176	0.0436137	8	AWHISG00000001705	2.70626	0.00964592	8	CPERKG00000000664	26.2951	0.089983	8	Clim_evmTU46s55	48.3878	0.0460177	10	SPPG_00653	35.4591	0.0469376	7	BAESF_00690	1.20205	0.000498803	2	CHLRE_01g053300v5	5.70868	0.00387898	5	CHLNCDRAFT_142167	0	0	1	OT_ostta02g00300	97.1957	0.0128866	8	MICPUCDRAFT_43569	4.14993	0.0176817	5	gene_680	106.957	0	1	NGRUG00000020023	18.6315
CFRG8670	0.594575	0.0687767	8	APARG00000000850	46.0917	0.182492	10	AWHISG00000001719	72.4734	0.00326036	6	CPERKG00000000665	114.623	0.131214	10	Clim_evmTU47s55	59.2006	0.0217391	7	SPPG_00654	16.8154	0.0232258	5	BAESF_00691	13.7436	0.00469584	3	CHLRE_01g053350v5	3.39014	0	1	CHLNCDRAFT_15671	3.04988	0	1	OT_ostta02g00310	31.7356	0.00620767	6	MICPUCDRAFT_54529	14.3833	0	1	gene_681	5.7958	0	1	NGRUG00000020034	4.78109
CFRG4799	77.5261	0.078848	9	APARG00000000851	19.8913	0.181607	10	AWHISG00000001720	0	0.000120656	3	CPERKG00000000666	3.01767	0.105338	9	Clim_evmTU48s55	501.61	0.0217391	7	SPPG_00655	35.8733	0.0122616	3	BAESF_00692	208.876	0.0205731	5	CHLRE_01g053450v5	4.04358	0.011901	9	CHLNCDRAFT_56033	335.977	0	1	OT_ostta02g00320	115.106	0.0811321	10	MICPUCDRAFT_49758	15.3686	0.0113895	4	gene_682	0.318821	0	1	NGRUG00000020040	19.0702
CFRG5028	0.028124	0.00289702	1	APARG00000000852	21.0608	0.177429	10	AWHISG00000001721	0.09064	0.000834957	5	CPERKG00000000667	0	0.0013289	1	Clim_evmTU49s55	121.634	0.0108355	3	SPPG_00656	6.67823	0.0131148	4	BAESF_00693	1.67071	0.0078017	4	CHLRE_01g053500v5	10.1962	0.00325468	5	CHLNCDRAFT_50528	0	0	1	OT_ostta02g00330	65.295	0.0083127	7	MICPUCDRAFT_53728	65.9818	0.103333	10	gene_683	38.1268	0	1	NGRUG00000020046	33.5494
CFRG4954	41.2241	0.0608994	8	APARG00000000853	8.75297	0.0553308	8	AWHISG00000001722	35.7418	0.00316131	6	CPERKG00000000668	4.42257	0.00692602	1	Clim_evmTU50s55	10.1257	0.000664894	1	SPPG_00657	10.2643	0.0409919	7	BAESF_00694	8.99425	0.00585223	4	CHLRE_01g053550v5	0.729019	0.00267738	4	CHLNCDRAFT_141896	3.47246	0	1	OT_ostta02g00340	385.471	0.0209116	9	MICPUCDRAFT_49037	231.545	0.0144404	5	gene_684	0.727464	0	1	NGRUG00000020054	1.20142
CFRG5030	12.4484	0.0391802	6	APARG00000000854	2.01696	0.252143	10	AWHISG00000001724	3.66478	0.00148734	5	CPERKG00000000669	136.912	0.0600948	6	Clim_evmTU51s55	56.1576	0.00995379	3	SPPG_00658	249.151	0.0184991	4	BAESF_00695	5.67524	0	1	CHLRE_01g053600v5	6.26706	0.0202977	10	CHLNCDRAFT_7378	3.10719	0	1	OT_ostta02g00450	74.3406	0.00179856	4	MICPUCDRAFT_23290	15.82	0.0318725	7	gene_685	0.616221	0	1	NGRUG00000020058	7.63345
CFRG4955	21.2763	0.0587452	8	APARG00000000855	2.25173	0.043628	8	AWHISG00000001734	0.521173	0	1	CPERKG00000000670	233.719	0.056754	6	Clim_evmTU52s55	13.3412	0.00857449	2	SPPG_00659	21.8748	0.0284698	5	BAESF_00696	13.5456	0.00156705	3	CHLRE_01g053700v5	0.07919	0.00153198	3	CHLNCDRAFT_141869	14.5354	0.00480769	9	OT_ostta02g00520	126.321	0.00811359	7	MICPUCDRAFT_53732	49.2013	0.00990099	4	gene_686	1.70149	0.00549915	9	NAEGRDRAFT_67252	0
CFRG5087	101.651	0.143824	10	APARG00000000856	1.30971	0	1	AWHISG00000001735	0.458048	0.0096694	8	CPERKG00000000671	121.616	0.0616306	6	Clim_evmTU53s55	16.5577	0.0140449	4	SPPG_00660	570.725	0.10712	10	BAESF_00697	16.8972	0.0468261	7	CHLRE_01g053750v5	9.07156	0.00511073	6	CHLNCDRAFT_57077	20.7082	0	1	OT_ostta02g00530	23.9777	0.00813376	7	MICPUCDRAFT_23056	86.6703	0	1	gene_687	0.790498	0.000443656	6	NGRUG00000020063	0.519254
CFRG4982	69.1544	0.0199275	4	APARG00000000857	80.5674	0.164983	10	AWHISG00000001736	0.110632	0	1	CPERKG00000000672	31.342	0.0502723	5	Clim_evmTU54s55	40.6313	0.0206505	6	SPPG_00661	214.95	0.0699301	9	BAESF_00698	118.398	0.216311	10	CHLRE_01g053800v5	0.628034	0.00410959	5	CHLNCDRAFT_20716	82.9811	0.00414938	9	OT_ostta02g00660	149.045	0.0331802	10	MICPUCDRAFT_53734	416.642	0.00510204	3	gene_688	0.595993	0.000676133	6	NGRUG00000020071	3.8042
CFRG4922	143.7	0.0682766	8	APARG00000000858	6.96653	0.0168522	6	AWHISG00000001745	33.5554	9.67961e-05	3	CPERKG00000000673	111.325	0.0451495	4	Clim_evmTU55s55	40.443	0.012043	4	SPPG_00662	314.139	0.0023175	2	BAESF_00699	21.1148	0.00673854	4	CHLRE_01g053850v5	2.99468	0.00554187	6	CHLNCDRAFT_57086	27.9265	0.00158228	8	OT_ostta02g00700	79.7136	0.0489347	10	MICPUCDRAFT_70865	14.464	0.0882353	10	gene_689	2.81219	0.000145243	5	NGRUG00000020075	0.043975
CFRG4855	227.723	0.0347614	6	APARG00000000859	4.18207	0.000228154	4	AWHISG00000001750	8.86234	0.00558249	7	CPERKG00000000674	101.744	0.0315372	3	Clim_evmTU56s55	339.444	0.0203562	6	SPPG_08864	2.0306	0.00117925	2	BAESF_00700	13.2282	0.00369276	3	CHLRE_01g054000v5	19.5899	0.00413223	5	CHLNCDRAFT_141978	233.228	0.00534759	9	OT_ostta02g00710	17.6091	0.0196298	9	MICPUCDRAFT_36760	310.469	0.0198675	5	gene_690	1.08603	0	1	NGRUG00000020081	681.567
CFRG4971	0.066386	0.0264633	5	APARG00000000860	1.4629	0.0247707	7	AWHISG00000001751	74.5228	0.0107072	8	CPERKG00000000675	29.4845	0.0276736	3	Clim_evmTU57s55	50.4845	0.0225	7	SPPG_00663	44.6144	0.0242756	5	BAESF_00701	4.5203	0.0458121	7	CHLRE_01g054050v5	38.5783	0.00733138	7	CHLNCDRAFT_142154	273.054	0.0121581	10	OT_ostta02g00730	170.644	0.00309489	5	MICPUCDRAFT_23204	101.199	0.0641026	9	gene_691	0	0	1	NGRUG00000020089	43.7053
CFRG5070	0.439588	0.00624143	2	APARG00000000861	52.334	8.22639e-05	3	AWHISG00000001756	0.31352	0	1	CPERKG00000000676	30.3502	0.155878	10	Clim_evmTU58s55	105.83	0.0479183	10	SPPG_08865	99.5274	0.0235935	5	BAESF_00702	31.8777	0.0264599	6	CHLRE_01g054150v5	36.6487	0.00549218	6	CHLNCDRAFT_30036	3341.52	0.0065703	10	OT_ostta02g00770	95.7549	0.0220215	9	MICPUCDRAFT_49039	28.4475	0.0442478	8	gene_692	3.47441	0.00906555	9	NGRUG00000020093	33.2028
CFRG5052	46.0933	0.0531077	7	APARG00000000862	3.65416	0.037534	8	AWHISG00000001761	0	0	1	CPERKG00000000677	31.4096	0.158768	10	Clim_evmTU59s55	44.8574	0.0341328	9	SPPG_00664	23.1487	0.0149642	4	BAESF_00703	4.12059	0.243048	10	CHLRE_01g054250v5	0.067658	0.00208914	4	CHLNCDRAFT_34496	70.4816	0	1	OT_ostta02g00780	36.191	0.0356228	10	MICPUCDRAFT_49759	172.828	0.0148148	5	gene_693	3.80738	0	1	NGRUG00000020097	18.8434
CFRG4946	60.8937	0.116114	10	APARG00000000863	4.01349	0.0546421	8	AWHISG00000001762	0.012582	0.00133869	5	CPERKG00000000678	31.9139	0.0597033	6	Clim_evmTU60s55	68.7609	0.00609491	2	SPPG_00665	29.628	0.0414969	7	BAESF_00704	7.12997	0.000896772	2	CHLRE_01g054400v5	12.1168	0.0128755	9	CHLNCDRAFT_142114	176.758	0	1	OT_ostta02g00810	346.502	0.0198785	9	MICPUCDRAFT_23339	50.4471	0	1	gene_694	32.2167	0.000113514	5	NGRUG00000020102	22.1347
CFRG5008	19.3792	0.0731707	8	APARG00000000864	43.3571	0.0213212	6	AWHISG00000001763	0.005273	0.00382044	6	CPERKG00000000679	17.1808	0.0981735	9	Clim_evmTU1s56	194.312	0.00972763	3	SPPG_00666	25.907	0.0238411	5	BAESF_00705	132.886	0.0848927	9	CHLRE_01g054433v5	0.245265	0	1	CHLNCDRAFT_142024	260.318	0	1	OT_ostta02g00910	100.062	0.0432289	10	MICPUCDRAFT_53742	18.0781	0.0729927	9	gene_695	18.8959	0.0114531	9	NGRUG00000020106	473.387
CFRG4930	7.00865	0.016882	3	APARG00000000865	6.73954	0.201761	10	AWHISG00000001770	5.92082	0.00135078	5	CPERKG00000000680	41.6803	0.0654963	6	Clim_evmTU2s56	39.1737	0.0248447	7	SPPG_00667	63.0205	0.0760028	9	BAESF_00706	82.9677	0.0642182	8	CHLRE_01g054500v5	14.7823	0.00131464	3	CHLNCDRAFT_142107	11.0576	0.000898473	8	OT_ostta02g00920	117.868	0.00398981	5	MICPUCDRAFT_53743	234.27	0	1	gene_696	4.81629	7.24218e-05	5	NGRUG00000020110	11.3651
CFRG4831	19.7155	0.011292	2	APARG00000000866	6.42644	0.0280828	7	AWHISG00000001771	0	0.000713535	5	CPERKG00000000681	316.748	0.0298357	3	Clim_evmTU3s56	68.5259	0.0345745	9	SPPG_00668	102.865	0.0661041	9	BAESF_00707	8.70859	0.036012	6	CHLRE_01g054550v5	0.843494	0.000747943	2	CHLNCDRAFT_142064	0	0	1	OT_ostta02g00930	8.17089	0.00364594	5	MICPUCDRAFT_66145	25.5972	0.0135135	5	gene_697	29.4813	0.000862813	6	NGRUG00000020116	547.631
CFRG5054	57.335	0.0242958	4	APARG00000000867	11.001	0.0801181	9	AWHISG00000001774	0	0	1	CPERKG00000000682	44.6281	0.0915292	9	Clim_evmTU4s56	16.2255	0.0152801	5	SPPG_00669	14.2293	0.030107	6	BAESF_00708	9.38165	0.0181954	5	CHLRE_01g054600v5	0.644574	0.00749625	7	CHLNCDRAFT_142040	136.332	0	1	OT_ostta02g00940	84.8483	0.0216138	9	MICPUCDRAFT_66146	434.407	0.04	7	gene_698	4.04575	0	1	NGRUG00000020126	286.21
CFRG5015	34.1879	0.00800429	2	APARG00000000868	121.174	0.0333654	7	AWHISG00000001775	0	0.0282258	9	CPERKG00000000683	29.048	0.0640103	6	Clim_evmTU7s56	62.9096	0.0131965	4	SPPG_00670	177.736	0.0407265	7	BAESF_00709	2660.49	0.203257	10	CHLRE_01g054650v5	5.52241	0	1	CHLNCDRAFT_50767	15.5663	0	1	OT_ostta02g00950	54.3185	0.0046341	5	MICPUCDRAFT_23171	50.9069	0	1	gene_699	83.2019	0.000747384	6	NGRUG00000020134	0.006269
CFRG4849	205.856	0.141223	10	APARG00000000869	2.06969	0.000390829	4	AWHISG00000001781	6.43462	0.000407681	4	CPERKG00000000684	25.1976	0.0633458	6	Clim_evmTU9s57	1981.13	0.0315615	8	SPPG_00671	7.23652	0.116109	10	BAESF_00710	39.1662	0.0989697	9	CHLRE_01g054700v5	30.6154	0.00547645	6	CHLNCDRAFT_142203	64.736	0.00816327	10	OT_ostta02g01010	402.26	0.100487	10	MICPUCDRAFT_53750	12.8371	0.0330969	7	gene_700	3.4415	0.0117878	9	NGRUG00000020138	73.6375
CFRG4883	13.4812	0.0309586	5	APARG00000000870	1.62661	0	1	AWHISG00000001782	4.62486	0	1	CPERKG00000000685	73.0652	0.0415714	4	Clim_evmTU10s57	95.7465	0.0293663	8	SPPG_08866	338.146	0.00174886	2	BAESF_00711	54.5157	0.00372093	3	CHLRE_01g054750v5	5.32193	0.00625	6	CHLNCDRAFT_142246	18.4025	0	1	OT_ostta02g01020	196.046	0.0135106	8	MICPUCDRAFT_53751	197.13	0	1	gene_701	121.101	0.000523834	6	NGRUG00000020144	0.120359
CFRG4850	29.5397	0.097838	9	APARG00000000871	0	0	1	AWHISG00000001783	0.294498	0.0233559	9	CPERKG00000000686	34.8798	0.0271284	2	Clim_evmTU11s57	17.3853	0.01849	6	SPPG_08867	61.2458	0.030296	6	BAESF_00712	29.4132	0.0472904	7	CHLRE_01g054800v5	1.16259	0.00844967	7	CHLNCDRAFT_142075	21.283	0	1	OT_ostta02g01170	45.4732	0.00600707	6	MICPUCDRAFT_53752	28.8878	0.0357143	7	gene_702	38.1888	0.00327035	8	NGRUG00000020148	0.496901
CFRG4970	14.8985	0.0267901	5	APARG00000000872	0.186872	0	1	AWHISG00000001787	0.093577	0	1	CPERKG00000000687	55.5065	0.0312769	3	Clim_evmTU12s57	91.3649	0.0117188	4	SPPG_00673	47.1136	0.0387755	7	BAESF_00713	30.0589	0.0193741	5	CHLRE_01g054850v5	277.717	0.0265675	10	CHLNCDRAFT_34388	23.5738	0	1	OT_ostta02g01180	237.951	0.0067535	6	MICPUCDRAFT_53753	10.3793	0.00943396	4	gene_703	21.3918	0.00166528	7	NGRUG00000020155	25.2288
CFRG4920	54.4402	0.016616	3	APARG00000000873	0.031658	0.000172641	4	AWHISG00000001800	0	7.70416e-05	3	CPERKG00000000688	34.5534	0.0682697	7	Clim_evmTU13s57	33.2538	0.027417	8	SPPG_00674	34.1806	0.0452756	7	BAESF_00714	20.7883	0.00462574	3	CHLRE_01g054900v5	2.31762	0.0041632	5	CHLNCDRAFT_57000	58.8112	0	1	OT_ostta02g01190	101.392	0.0110446	8	MICPUCDRAFT_23057	6.09092	0.0603448	9	gene_704	157.496	0.00604534	9	NGRUG00000020165	155.863
CFRG5005	41.9217	0.000886918	1	APARG00000000874	2.22165	0.00829444	5	AWHISG00000001801	0	0	1	CPERKG00000000689	58.7721	0.0575269	6	Clim_evmTU14s57	119.353	0.035503	9	SPPG_00675	185.55	0.0290566	5	BAESF_00715	2.20721	0.016004	5	CHLRE_01g054950v5	2.96619	0.0109351	8	CHLNCDRAFT_142039	6.2094	0	1	OT_ostta02g01200	69.6731	0	1	MICPUCDRAFT_49044	12.599	0	1	gene_705	39.6356	0.00838323	9	NGRUG00000020169	9.19603
CFRG4858	36.935	0.0104068	2	APARG00000000875	0.161706	0	1	AWHISG00000001804	3.99136	0.0053509	7	CPERKG00000000690	49.7655	0.0758505	7	Clim_evmTU15s57	64.3482	0.0142977	4	SPPG_00676	4.15388	0.00126559	2	BAESF_00716	6.27109	0.00177189	3	CHLRE_01g055000v5	48.6856	0.0029873	4	CHLNCDRAFT_20260	67.4045	0.0152905	10	OT_ostta02g01210	295.569	0.0614729	10	MICPUCDRAFT_53757	40.2624	0.1125	10	gene_706	1.27036	0	1	NGRUG00000020175	67.2675
CFRG4918	449.353	0.0980226	9	APARG00000000876	16.1275	0.207112	10	AWHISG00000001806	4.09246	0.0586166	10	CPERKG00000000691	61.3191	0.0554539	5	Clim_evmTU17s57	81.1113	0.0167038	5	SPPG_08868	1.92517	0.000738007	1	BAESF_00717	74.9077	0.168782	10	CHLRE_01g055050v5	6.45058	0.0071066	7	CHLNCDRAFT_142278	35.3055	0	1	OT_ostta02g01230	6.57716	0	1	MICPUCDRAFT_53758	153.83	0	1	gene_707	25.8124	0.00430663	8	NAEGRDRAFT_67272	0.006937
CFRG4878_CFRG4879	27.5351	0.0142434	3	APARG00000000878	1.80703	0.107607	9	AWHISG00000001807	1237.3	0.0136033	8	CPERKG00000000692	19.4764	0.0993538	9	Clim_evmTU18s57	65.802	0.0139442	4	SPPG_00677	24.8446	0.0312296	6	BAESF_00718	0.697762	0.000643639	2	CHLRE_01g055100v5	13.5296	0.0136396	9	CHLNCDRAFT_12126	18.7941	0	1	OT_ostta02g01240	37.559	0.0148912	8	MICPUCDRAFT_53760	10.5811	0	1	gene_708	89.4367	0.0219657	10	NGRUG00000020183	13.4253
CFRG4926	17.5852	0.114408	10	APARG00000000879	4.66701	0.0670573	9	AWHISG00000001809	3.00368	0	1	CPERKG00000000693	89.3896	0.0613274	6	Clim_evmTU19s57	131.288	0.03	8	SPPG_00678	73.7723	0.0356972	6	BAESF_00719	8.68765	0.102389	9	CHLRE_01g055151v5	1.76687	0.0138751	9	CHLNCDRAFT_142035	32.5903	0	1	OT_ostta02g01245	166.45	0.0135203	8	MICPUCDRAFT_53761	154.132	0.347826	10	gene_709	204.431	0	1	NGRUG00000020189	4.63852
CFRG4979	40.6711	0.0631321	8	APARG00000000880	9.03563	0.0149121	6	AWHISG00000001810	0	0	1	CPERKG00000000694	39.7488	0.061842	6	Clim_evmTU1s58	63.2144	0	1	SPPG_00679	28.0977	0.0981327	10	BAESF_00720	6.09309	0.00406964	3	CHLRE_01g055200v5	7.71826	0.00151976	3	CHLNCDRAFT_15827	99.427	0	1	OT_ostta02g01247	143.399	0.0234064	9	MICPUCDRAFT_66153	1.02979	0.0641026	9	gene_710	10.0185	0	1	NGRUG00000020197	0.008906
CFRG5044	112.961	0.0346947	6	APARG00000000881	16.0782	0.0252941	7	AWHISG00000001812	1.24239	0.000255977	4	CPERKG00000000695	154.286	0.081959	8	Clim_evmTU2s58	7.32629	0.00724638	2	SPPG_00680	68.0631	0.0974576	10	BAESF_00721	27.5116	0.00057971	2	CHLRE_01g055250v5	2.59057	0.00146628	3	CHLNCDRAFT_20468	0	0	1	OT_ostta02g01510	176.205	0.0483126	10	MICPUCDRAFT_8261	1.78741	0	1	gene_711	156.352	0	1	NGRUG00000020205	16.2723
CFRG4996	1.97019	0.00157978	1	APARG00000000882	72.9631	0.0686709	9	AWHISG00000001813	0.562185	0.029549	9	CPERKG00000000696	25.2764	0.0854854	8	Clim_evmTU5s58	2.04333	0	1	SPPG_00681	50.0336	0.0406586	7	BAESF_00722	15.0265	0.0592776	8	CHLRE_01g055300v5	4.12645	0.0144766	9	CHLNCDRAFT_141895	10.7219	0	1	OT_ostta02g01560	149.724	0.0146074	8	MICPUCDRAFT_53764	4.13717	0	1	gene_712	0	0	1	NGRUG00000020213	0.29314
CFRG4800	4.16937	0.0575939	8	APARG00000000883	7.8675	0.0136375	6	AWHISG00000001814	461.841	0.00655933	7	CPERKG00000000697	76.366	0.082076	8	Clim_evmTU7s58	69.9632	0.0127877	4	SPPG_00682	50.2697	0.0704036	9	BAESF_00723	80.7879	0.0725429	8	CHLRE_01g055316v5	0.99433	0	1	CHLNCDRAFT_141817	178.39	0	1	OT_ostta02g01630	215.498	0.0410256	10	MICPUCDRAFT_49047	17.0363	0.00340136	3	gene_713	15.0924	0.000228024	5	NGRUG00000020217	0
CFRG5040	144.788	0.0379708	6	APARG00000000884	2.83123	0.0225847	7	AWHISG00000001815	13.072	0.00578035	7	CPERKG00000000698	17.1693	0.0505303	5	Clim_evmTU8s58	3.31915	0	1	SPPG_00683	31.4132	0.0681699	9	BAESF_00724	18.8322	0.109617	9	CHLRE_01g055350v5	0.215098	0.000684463	2	CHLNCDRAFT_138514	28.3196	0	1	OT_ostta02g01720	12.1412	0.0196078	9	MICPUCDRAFT_43138	0.297867	0.025	6	gene_714	4.01176	0	1	NGRUG00000020221	0.721394
CFRG5047	462.006	0.071977	8	APARG00000000885	0.038835	0.000370828	4	AWHISG00000001817	47.9298	0.00354441	6	CPERKG00000000699	25.5853	0.0726257	7	Clim_evmTU9s58	36.0541	0.0126582	4	SPPG_00684	51.1593	0.182011	10	BAESF_00725	23.566	0.00127646	3	CHLRE_01g055400v5	60.5959	0.0108025	8	CHLNCDRAFT_28922	24.978	0	1	OT_ostta02g01725	62.6658	0.0254646	9	MICPUCDRAFT_43139	0.45438	0.0987654	10	gene_715	5.12563	0.000898473	7	NAEGRDRAFT_67280	93.21
CFRG5078	1.91931	0.0917944	9	APARG00000000886	3.90446	0.0110478	5	AWHISG00000001829	778.388	0.0116618	8	CPERKG00000000700	0.349734	0.0855856	8	Clim_evmTU10s58	7.7712	0	1	SPPG_00685	1.45528	0.00136752	2	BAESF_00726	8.51609	0.0356093	6	CHLRE_01g055404v5	3.51829	0.0147493	9	CHLNCDRAFT_56773	13.2258	0	1	OT_ostta02g01730	226.954	0.00909485	7	MICPUCDRAFT_53769	99.7238	0.0597738	9	gene_716	5.39151	0.000545926	6	NGRUG00000020225	407.694
CFRG4921	33.8908	0.0448053	7	APARG00000000887	6.11235	0.000928793	5	AWHISG00000001830	0	0	1	CPERKG00000000701	3.22272	0.0454215	4	Clim_evmTU9s60	63.053	0.0181818	6	SPPG_00686	160.573	0.115085	10	BAESF_00727	10.6532	0	1	CHLRE_01g055408v5	90.938	0.00267237	4	CHLNCDRAFT_49971	40.5533	0	1	OT_ostta02g01750	170.141	0.0334752	10	MICPUCDRAFT_53770	22.0834	0.0280374	6	gene_717	3.2124	0	1	NGRUG00000020241	0.027447
CFRG4976	1747.65	0.0351351	6	APARG00000000888	5.13958	0.0341711	7	AWHISG00000001831	0	8.13603e-05	3	CPERKG00000000702	15.2015	0.0518492	5	Clim_evmTU11s60	16.0471	0.0128023	4	SPPG_00687	10.933	0.0505145	8	BAESF_00728	58.627	0.00840657	4	CHLRE_01g055416v5	25.9904	0.00942127	8	CHLNCDRAFT_137823	6.04681	0	1	OT_ostta02g01820	199.044	0.0176886	9	MICPUCDRAFT_53771	67.3103	0	1	gene_718	1.07472	0	1	NGRUG00000020245	12.0224
CFRG5004	114.491	0.00185968	1	APARG00000000889	2.07089	0.024774	7	AWHISG00000001832	0.258549	0.0401216	10	CPERKG00000000703	114.952	0.0508161	5	Clim_evmTU12s60	56.1612	0.00804455	2	SPPG_00688	14.5582	0.15496	10	BAESF_00729	38.5488	0.0070904	4	CHLRE_01g055453v5	155.047	0.000631712	2	CHLNCDRAFT_137880	27.4373	0	1	OT_ostta02g01840	440.973	0.0065842	6	MICPUCDRAFT_53772	0.675929	0.209677	10	gene_719	0.681095	0.000174095	5	NGRUG00000020252	48.1395
CFRG4870	2.12343	0.00624712	2	APARG00000000890	9.79469	0.0286774	7	AWHISG00000001833	0.099738	0.00843882	8	CPERKG00000000704	68.1514	0.0905329	8	Clim_evmTU8s61	123.855	0.0116959	4	SPPG_00689	14.4049	0.00362833	3	BAESF_00730	28.0871	0.00146484	3	CHLRE_01g055966v5	1.23724	0.0149413	9	CHLNCDRAFT_137543	121.726	0	1	OT_ostta02g01850	54.8429	0.00801394	7	MICPUCDRAFT_53773	7.01304	0	1	gene_720	0.626045	0	1	NGRUG00000020258	12.2784
CFRG4880	19.7189	0.0583001	8	APARG00000000891	41.1326	0.00115031	5	AWHISG00000001834	7.88813	0.00157122	5	CPERKG00000000705	211.596	0.0533499	5	Clim_evmTU2s62	0.407584	0.0172414	5	SPPG_00690	111.108	0.144134	10	BAESF_00731	0.841808	0.0365657	6	CHLRE_01g058521v5	6.26673	0.0107941	8	CHLNCDRAFT_137784	16.1996	0	1	OT_ostta02g01860	22.0113	0.00208433	4	MICPUCDRAFT_30088	1.71829	0.00998336	4	gene_721	0.657164	0.000555556	6	NGRUG00000020266	33.1319
CFRG4902	29.2283	0.0835481	9	APARG00000000892	30.9665	0.0709064	9	AWHISG00000001837	0	0	1	CPERKG00000000706	30.1854	0.0725417	7	Clim_evmTU3s62	67.5137	0.0230179	7	SPPG_00691	292.501	0.052439	8	BAESF_00732	6.84746	0.0122828	4	CHLRE_01g058886v5	42.4062	0.00376294	5	CHLNCDRAFT_138004	139.544	0.00421941	9	OT_ostta02g01870	69.664	0.0117611	8	MICPUCDRAFT_53775	1.92167	0.0666667	9	gene_722	0.314266	5.86476e-05	5	NGRUG00000020270	0.189296
CFRG5073	0.342659	0.00368098	2	APARG00000000893	0.208861	0.000661923	4	AWHISG00000001838	2.52797	0.0247117	9	CPERKG00000000707	67.7032	0.0474004	5	Clim_evmTU4s62	80.5186	0.0379747	9	SPPG_00692	46.2227	0.0764295	9	BAESF_00733	6.53537	0.0292712	6	CHLRE_01g059252v5	9.70846	0.00183936	3	CHLNCDRAFT_138179	2.82107	0	1	OT_ostta02g01880	1.53239	0.00119	3	MICPUCDRAFT_53776	12.0691	0	1	gene_723	0.553399	0	1	NGRUG00000020276	0.02183
CFRG4770	41.9383	0.0209646	4	APARG00000000894	0	0.000216779	4	AWHISG00000001842	76.3294	0.011456	8	CPERKG00000000708	65.7454	0.0601403	6	Clim_evmTU5s62	102.366	0.0200927	6	SPPG_00693	28.7009	0.0443571	7	BAESF_00734	10.2171	0.017491	5	CHLRE_01g059617v5	5.30209	0.00309598	4	CHLNCDRAFT_50106	3.45995	0	1	OT_ostta02g01890	55.6572	0.0188917	9	MICPUCDRAFT_49052	27.0417	0.0431267	8	gene_724	1.23708	0.000225904	5	NGRUG00000020282	48.858
CFRG5018	14.3879	0.0127067	3	APARG00000000895	20.1789	0.0130505	6	AWHISG00000001843	42.264	0.00639241	7	CPERKG00000000709	5.91203	0.082699	8	Clim_evmTU6s62	608.184	0.0295082	8	SPPG_00694	30.0224	0.00826682	3	BAESF_00735	12.3221	0.0989317	9	CHLRE_01g059982v5	2.88359	0.000428633	2	CHLNCDRAFT_13957	504.953	0	1	OT_ostta02g01900	3.08467	0.0783034	10	MICPUCDRAFT_53778	2.58484	0	1	gene_725	1.77633	0	1	NGRUG00000020288	7.16319
CFRG4818	860.165	0.00101863	1	APARG00000000896	7.00127	0.0313918	7	AWHISG00000001856	4.32812	0.00358183	6	CPERKG00000000710	127.255	0.0490493	5	Clim_evmTU7s62	31.8636	0.00715137	2	SPPG_00695	14.2818	0.0345584	6	BAESF_00736	25.6452	0.0721799	8	CHLRE_01g060347v5	7.66694	0.0120293	9	CHLNCDRAFT_137896	2.88996	0	1	OT_ostta02g02070	173.318	0.00181818	4	MICPUCDRAFT_53779	0.776131	0	1	gene_726	1.82432	0	1	NGRUG00000020296	22.1448
CFRG4854	86.2364	0.0310673	5	APARG00000000897	0.010661	0.000655881	4	AWHISG00000001859	0	0	1	CPERKG00000000711	37.0285	0.0963916	9	Clim_evmTU9s62	713.241	0.0394089	9	SPPG_00696	68.2738	0.146715	10	BAESF_00737	104.777	0.131258	9	CHLRE_01g060712v5	0	0	1	CHLNCDRAFT_49816	23.89	0	1	OT_ostta02g02080	107.948	0.038146	10	MICPUCDRAFT_43146	3.61595	0.00552486	3	gene_727	1.51908	0	1	NGRUG00000020300	2.82651
CFRG4908	79.5601	0.0852152	9	APARG00000000898	227.706	0.0120506	6	AWHISG00000001873	9.69461	0.000496383	4	CPERKG00000000712	27.7801	0.0839123	8	Clim_evmTU10s62	27.2722	0.0283159	8	SPPG_00697	74.4661	0.0259504	5	BAESF_00738	49.0443	0.195357	10	CHLRE_01g061077v5	137.632	0.0216561	10	CHLNCDRAFT_50112	74.2791	0	1	OT_ostta02g02090	92.7561	0.00658653	6	MICPUCDRAFT_66169	77.3179	0.0490798	8	gene_728	0	0	1	NGRUG00000020308	63.922
CFRG4900	234.645	0.0235319	4	APARG00000000899	8.16522	0.0128907	6	AWHISG00000001876	239.351	0.00553984	7	CPERKG00000000713	63.183	0.0757999	7	Clim_evmTU13s62	408.198	0.0155039	5	SPPG_00698	10.1034	0.00254453	2	BAESF_00739	18.0095	0.061794	8	CHLRE_01g061442v5	70.041	0.0409165	10	CHLNCDRAFT_137903	1.46283	0.0118343	10	OT_ostta02g02100	36.4248	0.00624133	6	MICPUCDRAFT_36785	109.13	0.0471513	8	gene_729	0.340232	0.00708383	9	NAEGRDRAFT_48905	7.55741
CFRG4972	0.028769	0.00103573	1	APARG00000000900	0.85325	0.0592115	9	AWHISG00000001878	132.032	0.0383451	10	CPERKG00000000714	15.1589	0.0653775	6	Clim_evmTU1s63	3303.14	0.00794913	2	SPPG_00699	36.6777	0.0378277	6	BAESF_00740	0.792395	0	1	CHLRE_01g063632v5	1.29705	0.00542005	6	CHLNCDRAFT_138138	6.08432	0.00328947	9	OT_ostta02g02110	21.587	0.00925367	7	MICPUCDRAFT_53783	0	0.0272109	6	gene_730	0.33918	0	1	NGRUG00000020318	5.85082
CFRG4836	2.32742	0.015696	3	APARG00000000901	0.030118	0.000442152	4	AWHISG00000001879	2.21947	0.143813	10	CPERKG00000000715	26.7215	0.0313499	3	Clim_evmTU2s63	93.6574	0.00909526	3	SPPG_00700	26.5396	0.0346653	6	BAESF_00741	12.6405	0.00993246	4	CHLRE_01g065822v5	17.2596	0.0122829	9	CHLNCDRAFT_138046	17.5711	0.00738007	10	OT_ostta02g02120	57.8869	0.00288236	4	MICPUCDRAFT_53785	2.51056	0.104396	10	gene_731	67.3939	0.004828	8	NGRUG00000020324	0
CFRG4993	0.919176	0	1	APARG00000000902	8.6431	0.0306644	7	AWHISG00000001880	13.9999	0.00248029	6	CPERKG00000000716	4.72847	0.0218231	2	Clim_evmTU5s63	36.4907	0.0251221	7	SPPG_00701	137.969	0.162261	10	BAESF_00742	10.3596	0.00349301	3	CHLRE_01g067647v5	0.081039	0	1	CHLNCDRAFT_56705	71.6896	0	1	OT_ostta02g02130	41.8305	0.00913065	7	MICPUCDRAFT_53786	2.9673	0.0116279	4	gene_732	17.4927	0.00226543	7	NGRUG00000020330	3.21101
CFRG5039	35.8259	0.114952	10	APARG00000000903	0.320242	0.000995685	5	AWHISG00000001882	0.022057	0	1	CPERKG00000000717	14.2908	0.0371973	3	Clim_evmTU6s63	27.5855	0.0669456	10	SPPG_00702	35.3476	0.00154083	2	BAESF_00743	9.42277	0.0433444	7	CHLRE_02g073200v5	27.4892	0.00253807	4	CHLNCDRAFT_33881	119.184	0	1	OT_ostta02g02140	40.8737	0.00902226	7	MICPUCDRAFT_53787	20.9742	0	1	gene_733	17.8527	0.000312598	5	NGRUG00000020334	3.08076
CFRG4911	23.3261	0.0536481	7	APARG00000000904	1262.9	0.00751754	5	AWHISG00000001883	0	0.000712454	5	CPERKG00000000718	4.83354	0.0434864	4	Clim_evmTU6s64	19.1656	0.0076746	2	SPPG_00703	13.9284	0.000946074	1	BAESF_00744	17.5382	0.0686275	8	CHLRE_02g073250v5	6.56924	0.00289436	4	CHLNCDRAFT_137619	18.4225	0	1	OT_ostta02g02150	59.1688	0.0297922	9	MICPUCDRAFT_30096	5.84344	0	1	gene_734	11.6498	0.000201898	5	NGRUG00000020342	0
CFRG5068	28.2158	0.0387125	6	APARG00000000905	235.246	0.193114	10	AWHISG00000001884	10.5682	0.0550705	10	Nk52_evmTU33s554	12.2301	0.109808	9	Clim_evmTU7s64	11.8422	0.00684932	2	SPPG_00704	57.4789	0.0552857	8	BAESF_00745	23.7187	0.0423581	7	CHLRE_02g073300v5	4.1955	0.00508906	6	CHLNCDRAFT_137561	10.084	0	1	OT_ostta02g02270	96.556	0.00438322	5	MICPUCDRAFT_43153	11.1237	0	1	gene_735	18.1937	0	1	NGRUG00000020350	0.004932
CFRG4952	15.4448	0.0237301	4	APARG00000000906	41.3791	0.0376216	8	AWHISG00000001888	5632.26	0.0105471	8	CPERKG00000000719	14.5827	0.113412	10	Clim_evmTU8s64	27.3099	0.0197628	6	SPPG_00705	2.03404	0.0018174	2	BAESF_00746	3.53242	0.0266141	6	CHLRE_02g073350v5	7.73914	0.0222469	10	CHLNCDRAFT_137664_gene-CHLNCDRAFT_137665	18.9708	0.00178571	9	OT_ostta02g02460	8363.88	0.0120401	8	MICPUCDRAFT_53790	48.2732	0.103448	10	gene_736	27.793	0	1	NGRUG00000020354	0
CFRG4819	45.6954	0.0881715	9	APARG00000000907	18.4421	0.0131614	6	AWHISG00000001892	19.4667	0.0163953	9	CPERKG00000000720	3.00562	0.0497959	5	Clim_evmTU9s64	123.722	0.0230024	7	SPPG_00706	245.903	0.137468	10	BAESF_00747	19.8786	0.0614735	8	CHLRE_02g073400v5	9.24541	0.0079588	7	CHLNCDRAFT_18919	9.94676	0	1	OT_ostta02g02470	577.893	0.00621953	6	MICPUCDRAFT_49761	367.222	0.00471698	3	gene_737	36.8408	0.00471698	8	NGRUG00000020358	0.007241
CFRG4943	12.2581	0.0287364	5	APARG00000000908	11.7143	0.0145649	6	AWHISG00000001893	27.6196	0.00887421	8	CPERKG00000000721	7.08257	0.0772222	7	Clim_evmTU12s64	38.4579	0.0274779	8	SPPG_00707	84.4744	0.0661509	9	BAESF_00748	39.1252	0.0466293	7	CHLRE_02g073450v5	1.03914	0.000545852	2	CHLNCDRAFT_137862	1.60337	0	1	OT_ostta02g02475	208.432	0.0360721	10	MICPUCDRAFT_4292	2.70905	0	1	gene_738	12.1403	0.000155159	5	NGRUG00000020362	19.3328
CFRG5021	7.47165	0.116057	10	APARG00000000909	4.55816	0.0494756	8	AWHISG00000001895	4.05553	0.037037	10	CPERKG00000000722	44.3282	0.0988822	9	Clim_evmTU13s64	109.276	0.0138889	4	SPPG_00708	44.2981	0.086357	10	BAESF_00749	11.9265	0.124698	9	CHLRE_02g073500v5	7.7823	0.00849708	7	CHLNCDRAFT_137675	0.247168	0	1	OT_ostta02g02500	124.94	0.0469311	10	MICPUCDRAFT_30100	4377.23	0.136	10	gene_739	0.972628	0	1	NGRUG00000020370	3.0204
CFRG4788	34.66	0.0130298	3	APARG00000000910	19.6003	0	1	AWHISG00000001903	48.6314	0.00977969	8	CPERKG00000000723	21.7344	0.0917793	9	Clim_evmTU16s64	29.3041	0.0107914	3	SPPG_08869	61.2241	0.0184653	4	BAESF_00750	23.2779	0.0107239	4	CHLRE_02g073550v5	210.319	0.00264026	4	CHLNCDRAFT_137940	3.38253	0	1	OT_ostta02g02510	1523.59	0.018328	9	MICPUCDRAFT_53794	60.0668	0.0816327	9	gene_740	1.75176	0.00143266	7	NGRUG00000020375	0.231704
CFRG4891	53.438	0.0389972	6	APARG00000000911	4.71818	0.000854336	5	AWHISG00000001904	16.9408	0.0369416	10	CPERKG00000000724	42.6739	0.0866824	8	Clim_evmTU1s65	509.61	0.0365854	9	SPPG_00711	1379.06	0.0254022	5	BAESF_00751	15.8772	0.0177646	5	CHLRE_02g073750v5	11.2909	0.00712897	7	CHLNCDRAFT_56669	55.5036	0	1	OT_ostta02g02610	1.0966	6.18187e-05	1	MICPUCDRAFT_53795	39.7784	0	1	gene_741	32.7038	0.00445765	8	NGRUG00000020379	2.62855
CFRG4948	2.86164	0.0274583	5	APARG00000000912	5.93612	0.00708846	5	AWHISG00000001905	0	0.000214133	4	CPERKG00000000725	54.8398	0.0910846	9	Clim_evmTU7s65	33.9164	0.0223464	7	SPPG_00712	31.8282	0.070438	9	BAESF_00752	205.095	0.135155	9	CHLRE_02g073800v5	16.4143	0.00732601	7	CHLNCDRAFT_137776	211.955	0.00423729	9	OT_ostta02g02615	0.212167	0.000130443	1	MICPUCDRAFT_7703	16.7544	0	1	gene_742	0.498522	0.00442791	8	NGRUG00000020385	60.9376
CFRG5034	110.457	0.0228535	4	APARG00000000913	40.8298	0.0595851	9	AWHISG00000001906	8.32334	0.00184666	5	CPERKG00000000726	0.190431	0.0119731	2	Clim_evmTU3s66	31.0727	0.0182605	6	SPPG_00713	184.193	0.0649888	9	BAESF_00753	1.10665	0	1	CHLRE_02g073826v5	0.720223	0	1	CHLNCDRAFT_138024	0	0	1	OT_ostta02g02720	87.3919	0.00530179	6	MICPUCDRAFT_53797	3.26329	0	1	gene_743	43.7774	0.00234192	7	NGRUG00000020391	1.69118
CFRG4910	39.0633	0.019472	4	APARG00000000914	17.8246	0.00759186	5	AWHISG00000001910	14.1571	0.00354133	6	CPERKG00000000727	16.9529	0.0679852	7	Clim_evmTU4s66	135.677	0.0551181	10	SPPG_00714	60.7606	0.0280677	5	BAESF_00754	9.33673	0.0136225	5	CHLRE_02g073850v5	42.5321	0.0164179	9	CHLNCDRAFT_137572	19.0516	0	1	OT_ostta02g02730	38.985	0.00844951	7	MICPUCDRAFT_30102	126.426	0.00807754	4	gene_744	14.4139	0	1	NGRUG00000020397	2.94424
CFRG4866	17.7855	0.033214	5	APARG00000000915	28.568	0.0802614	9	AWHISG00000001911	7.04158	0.0214193	9	CPERKG00000000728	33.5292	0.100386	9	Clim_evmTU5s66	132.85	0.0146199	4	SPPG_00715	26.6504	0.0149361	4	BAESF_00755	0.711756	0	1	CHLRE_02g073900v5	13.4991	0.0103448	8	CHLNCDRAFT_137911	532.94	0	1	OT_ostta02g02740	6.06329	0.00896675	7	MICPUCDRAFT_30105	16.9253	0.0125	4	gene_745	100.936	0	1	NGRUG00000020405	1.88383
CFRG5090	0.033246	0.0633393	8	APARG00000000916	44.266	0.0908696	9	AWHISG00000001912	11.7682	0	1	CPERKG00000000729	30.738	0.108816	9	Clim_evmTU8s66	161.725	0.0262238	8	SPPG_00716	90.7645	0.0344098	6	BAESF_00756	14.2054	0.176118	10	CHLRE_02g073950v5	3.65565	0.000634518	2	CHLNCDRAFT_138247	17.8447	0	1	OT_ostta02g02750	20.3789	0.0045977	5	MICPUCDRAFT_23105	21.328	0	1	gene_746	76.3235	0.0152108	10	NGRUG00000020412	10.1058
CFRG4951	125.487	0.117227	10	APARG00000000917	1.69484	0.000576535	4	AWHISG00000001913	0.996967	0.00213904	6	CPERKG00000000730	100.613	0.086972	8	Clim_evmTU9s66	308.464	0.034188	9	SPPG_00717	2781	0.0673144	9	BAESF_00757	5.79345	0.00638026	4	CHLRE_02g074000v5	0.263924	0.00122549	3	CHLNCDRAFT_19326	32.1572	0.00719424	10	OT_ostta02g02760	27.1766	0.006917	6	MICPUCDRAFT_23147	6.72771	0.0288462	6	gene_747	47.5569	0.00183486	7	NGRUG00000020418	149.555
CFRG4805	40.1051	0.0281262	5	APARG00000000918	55.7061	0.0401231	8	AWHISG00000001914	0.488555	0	1	CPERKG00000000731	197.572	0.0705362	7	Clim_evmTU11s66	35.6114	0.0186335	6	SPPG_00718	68.3418	0.0116758	3	BAESF_00758	30.1261	0.0424628	7	CHLRE_02g074050v5	2.77609	0.011208	8	CHLNCDRAFT_56654	40.7085	0	1	OT_ostta02g02770	88.2686	0.0412138	10	MICPUCDRAFT_53803	1.65469	0.16	10	gene_748	23.148	0	1	NGRUG00000020424	10.4605
CFRG4941	5.45289	0.0119578	2	APARG00000000919	20.1293	0.0349047	7	AWHISG00000001916	384.039	0	1	CPERKG00000000732	75.7391	0.0761024	7	Clim_evmTU27s66	156.175	0.0215947	7	SPPG_00719	89.4659	0.0932611	10	BAESF_00759	218.29	0.151766	10	CHLRE_02g074100v5	124.837	0.0148649	9	CHLNCDRAFT_49909	0	0	1	OT_ostta02g02780	47.6326	0.000399553	2	MICPUCDRAFT_53804	36.64	0.07	9	gene_749	2.20425	0	1	NGRUG00000020428	3.3751
CFRG4968	119.13	0.119562	10	APARG00000000920	12.4395	0.0084714	5	AWHISG00000001919	26.2194	0.00599281	7	CPERKG00000000733	42.5086	0.0978509	9	Clim_evmTU28s66	31.6365	0.0204499	6	SPPG_08870	108.893	0.103571	10	BAESF_00760	3.64395	0.000454133	2	CHLRE_02g074150v5	11.2575	0.00563173	6	CHLNCDRAFT_137958	21.3135	0	1	OT_ostta02g02790	12.023	0.00291386	4	MICPUCDRAFT_53805	4.44959	0.0167598	5	gene_750	18.5777	0.0257943	10	NGRUG00000020432	3.46606
CFRG4827	23.2868	0.0359434	6	APARG00000000921	24.8369	0.00842004	5	AWHISG00000001921	0	0	1	CPERKG00000000734	60.0331	0.0705515	7	Clim_evmTU29s66	319.849	0.0218341	7	SPPG_08871	11.2473	0.0130348	4	BAESF_00761	15.1274	0.00279685	3	CHLRE_02g074200v5	1.069	0.00293255	4	CHLNCDRAFT_18853	5.76731	0	1	OT_ostta02g02800	1085.27	0.0322712	10	MICPUCDRAFT_53806	158.029	0	1	gene_751	19.8505	0.000656455	6	NGRUG00000020439	0.400278
CFRG5036	29.2624	0.0355352	6	APARG00000000922	0.793423	0	1	AWHISG00000001924	1661.52	0	1	CPERKG00000000735	72.7353	0.0890419	8	Clim_evmTU30s66	66.7968	0.0164948	5	SPPG_08872	31.4379	0.0578674	8	BAESF_00762	8.64205	0.0349665	6	CHLRE_02g074217v5	0	0	1	CHLNCDRAFT_138186	38.7891	0	1	OT_ostta02g02810	2.00505	0.00222519	4	MICPUCDRAFT_43164	0	0.0457143	8	gene_752	49.3675	0.00395062	8	NGRUG00000020447	79.0963
CFRG4985	39.3922	0.0152543	3	APARG00000000923	2.59888	0.000142339	3	AWHISG00000001928	9.17048	0	1	CPERKG00000000736	45.8333	0.066536	7	Clim_evmTU31s66	1414.08	0.0289474	8	SPPG_00721	114.177	0.0204778	4	BAESF_00763	8.87132	0.0356164	6	CHLRE_02g074250v5	3.2102	0.0122532	9	CHLNCDRAFT_8390	3.52396	0	1	OT_ostta02g02820	2.81296	0.0338295	10	MICPUCDRAFT_23282	5.76452	0.0518519	8	gene_753	33.8627	0	1	NGRUG00000020457	29.2996
CFRG4960	9.92912	0.0471753	7	APARG00000000924	10.9163	0.0309218	7	AWHISG00000001929	15.3432	0.0309944	10	CPERKG00000000737	188.491	0.0665727	7	Clim_evmTU2s67	121.813	0.0696517	10	SPPG_00722	59.2042	0.0348904	6	BAESF_00764	42.8988	0.0700944	8	CHLRE_02g074300v5	1.2788	0.00203915	4	CHLNCDRAFT_137973	23.6813	0	1	OT_ostta02g02830	32.7069	0.0101656	7	MICPUCDRAFT_30110	40.5054	0	1	gene_754	53.0631	0.00860665	9	NGRUG00000020461	76.3141
CFRG4994	30.2878	0.00114863	1	APARG00000000925	0.093594	0.000179598	4	AWHISG00000001932	1.45805	0.000602107	4	CPERKG00000000738	22.8943	0.0771377	7	Clim_evmTU3s68	91.5865	0.00326797	1	SPPG_00723	127.401	0.0338889	6	BAESF_00765	1646.13	0.185849	10	CHLRE_02g074350v5	0.945303	0	1	CHLNCDRAFT_137587	4.68404	0	1	OT_ostta02g02840	54.1195	0.0102705	7	MICPUCDRAFT_53810	651.622	0	1	gene_755	2.76706	0.00281849	8	NGRUG00000020471	0.403142
CFRG4912	27.7435	0.0744434	8	APARG00000000926	1.03336	0.194805	10	AWHISG00000001939	0.115171	0	1	CPERKG00000000739	9.11261	0.0240334	2	Clim_evmTU4s68	58.7864	0.0334928	9	SPPG_00724	154.308	0.0712134	9	BAESF_00766	7.18426	0.0107296	4	CHLRE_02g074370v5	1.72641	0.00845865	7	CHLNCDRAFT_18957	6.64919	0	1	OT_ostta02g02850	245.093	0.00871249	7	MICPUCDRAFT_53811	313.102	0.0139535	5	gene_756	16.0016	0	1	NGRUG00000020477	0.833499
CFRG4837	100.983	0.0822686	9	APARG00000000927	9.24773	0.00215798	5	AWHISG00000001940	0.676319	0	1	CPERKG00000000740	22.1275	0.0591514	6	Clim_evmTU5s68	13.6328	0.0247934	7	SPPG_00725	30.2206	0.0394173	7	BAESF_00767	326.974	0.0799107	8	CHLRE_02g074400v5	10.6667	0.00107411	3	CHLNCDRAFT_137573	1.51785	0	1	OT_ostta02g02860	467.171	0.00224444	4	MICPUCDRAFT_23315	16.7178	0	1	gene_757	238.961	0	1	NGRUG00000020482	26.7356
CFRG5026	29.3369	0.0207838	4	APARG00000000928	10.5201	0.20202	10	AWHISG00000001941	0.09842	0	1	CPERKG00000000741	6.71817	0.0979434	9	Clim_evmTU2s69	47.3765	0.0153453	5	SPPG_00726	8.87168	0.0844115	10	BAESF_00768	93.7007	0.0928874	9	CHLRE_02g074437v5	3.19565	0.00135044	3	CHLNCDRAFT_138180	51.9734	0	1	OT_ostta02g02870	210.376	0.0142276	8	MICPUCDRAFT_36806	8.11274	0	1	gene_758	123.917	0.0223272	10	NGRUG00000020486	14.3516
CFRG4782	15.5755	0.0828853	9	APARG00000000929	13.4057	0.154833	10	AWHISG00000001942	195.817	0.0106025	8	CPERKG00000000742	62.4359	0.0740915	7	Clim_evmTU3s69	86.3789	0.0294737	8	SPPG_00727	59.8598	0.0625	9	BAESF_00769	18.8377	0.0724775	8	CHLRE_02g074474v5	0.2458	0	1	CHLNCDRAFT_137688	24.7612	0.00558659	9	OT_ostta02g02880	68.8374	0.0375307	10	MICPUCDRAFT_10870	0	0.0588235	8	gene_759	55.4593	0	1	NGRUG00000020494	28.9684
CFRG5048	19.3675	0.0521042	7	APARG00000000930	29.5318	0.0195554	6	AWHISG00000001955	38.7378	0.00276764	6	CPERKG00000000743	47.6202	0.0721627	7	Clim_evmTU4s69	206.467	0.0284974	8	SPPG_00728	21.0515	0.0226397	5	BAESF_00770	20.0275	0.0501949	7	CHLRE_02g074511v5	96.4863	0.00742268	7	CHLNCDRAFT_18852	160.247	0	1	OT_ostta02g02890	33.93	0.00301683	5	MICPUCDRAFT_53815	2.86354	0.0196078	5	gene_760	541.119	0.0151324	10	NAEGRDRAFT_67321	1.02023
CFRG4775	33.9534	0.000863271	1	APARG00000000931	33.2255	0.0122898	6	AWHISG00000001956	1.17877	0.0101432	8	CPERKG00000000744	13.7695	0.0693128	7	Clim_evmTU5s69	43.2452	0.00738007	2	SPPG_00729	1388.89	0.131594	10	BAESF_00771	10.0188	0.16078	10	CHLRE_02g074626v5	6.4151	0	1	CHLNCDRAFT_137869	5.36014	0	1	OT_ostta02g02900	1.90136	0.00776074	7	MICPUCDRAFT_23001	238.624	0.0136986	5	gene_761	30.775	0.000417537	6	NGRUG00000020504	482.807
CFRG4871	36.4343	0.00825509	2	APARG00000000932	5.62566	0.0450192	8	AWHISG00000001959	0.010368	0	1	CPERKG00000000745	20.4836	0.0807966	8	Clim_evmTU6s69	24.4252	0.014862	5	SPPG_00730	70.6467	0.118717	10	BAESF_00772	0.494638	0.000474608	2	CHLRE_02g074758v5	1.14348	0.000423549	2	CHLNCDRAFT_137774	91.4624	0	1	OT_ostta02g02910	21.3371	0.000992204	3	MICPUCDRAFT_8521	92.6225	0.227273	10	gene_762	231.575	0.0153568	10	NGRUG00000020510	49.4414
CFRG4963	65.1396	0.135725	10	APARG00000000933	66.8044	0.00810667	5	AWHISG00000001960	52.8008	0.0495519	10	CPERKG00000000746	28.6748	0.0788346	8	Clim_evmTU5s70	179.314	0.00120048	1	SPPG_00731	24.1697	0.0747423	9	BAESF_00773	0	0	1	CHLRE_02g074800v5	0.706131	0.00263478	4	CHLNCDRAFT_56815	19.1303	0	1	OT_ostta02g02920	19.4938	0.00365224	5	MICPUCDRAFT_49066	0.772603	0.16	10	gene_763	55.5043	0.000819504	6	NGRUG00000020514	14.8788
CFRG4847	52.6072	0.0750722	8	APARG00000000934	1.13363	0	1	AWHISG00000001961	0.414192	0.00212905	6	CPERKG00000000747	30.2713	0.0362763	3	Clim_evmTU6s70	282.268	0.0551724	10	SPPG_00732	44.8989	0.0617422	9	BAESF_00774	28.4412	0.0084317	4	CHLRE_02g074900v5	5.58112	0.00443459	5	CHLNCDRAFT_137839	39.0994	0	1	OT_ostta02g02930	23.9194	0.00224952	4	MICPUCDRAFT_66198	205.504	0.0344828	7	gene_764	40.4861	0.00118694	7	NGRUG00000020518	1.21859
CFRG4820	7.81897	0.00594945	2	APARG00000000935	0.010845	0	1	AWHISG00000001967	5.11019	0	1	CPERKG00000000748	6.82311	0.0867904	8	Clim_evmTU9s70	249.512	0.0421687	9	SPPG_00733	50.2872	0.0641975	9	BAESF_00775	2.37611	0.0377818	6	CHLRE_02g074950v5	1.73304	0.00394607	5	CHLNCDRAFT_138191	13.5335	0.00147493	8	OT_ostta02g02940	61.8398	0.00107875	3	MICPUCDRAFT_43173	18.4086	0.0106101	4	gene_765	369.835	0.000282167	5	NGRUG00000020524	0.002156
CFRG4925	5.60883	0.100506	9	APARG00000000936	3.11468	0.000853522	5	AWHISG00000001969	0.124191	0.00215285	6	CPERKG00000000749	0.955214	0.0579965	6	Clim_evmTU10s70	52.2234	0.030303	8	SPPG_00734	122.164	0.0285769	5	BAESF_00776	153.243	0.316112	10	CHLRE_02g075150v5	16.3602	0.00323625	5	CHLNCDRAFT_19334	0	0	1	OT_ostta02g02970	5.94862	0.00212869	4	MICPUCDRAFT_53822	6.84721	0.04	7	gene_766	62.2072	0.0245787	10	NGRUG00000020528	0.116916
CFRG4840	105.153	0.0949926	9	APARG00000000937	3.82955	0.00185296	5	AWHISG00000001970	20.5194	0.0021762	6	CPERKG00000000750	9.4555	0.0551148	5	Clim_evmTU11s70	90.6375	0.0392927	9	SPPG_00735	110.757	0.103717	10	BAESF_00777	30.8884	0.0359215	6	CHLRE_02g075400v5	52.6589	0.00556242	6	CHLNCDRAFT_138230	239.741	0	1	OT_ostta02g02980	48.6076	0.00449193	5	MICPUCDRAFT_49067	475.718	0.025	6	gene_767	3.05751	0.000215285	5	NGRUG00000020542	0
CFRG4798	4.98163	0.0398566	6	APARG00000000938	343.305	0.0618199	9	AWHISG00000001972	16.5228	0	1	CPERKG00000000751	10.5047	0.0613718	6	Clim_evmTU12s70	177.924	0.00762195	2	SPPG_00736	30.9144	0.0438156	7	BAESF_00778	125.823	0.0781091	8	CHLRE_02g075676v5	0.808064	0.0622568	10	CHLNCDRAFT_137716	27.2589	0.00289855	9	OT_ostta02g02990	4.26071	0.0198812	9	MICPUCDRAFT_53824	1308.07	0.0666667	9	gene_768	32.8013	0	1	NGRUG00000020546	2.35087
CFRG4821	8.53166	0.126582	10	APARG00000000939	53.8798	0.0311895	7	AWHISG00000001973	0	0.0681587	10	CPERKG00000000752	27.5518	0.0203901	2	Clim_evmTU13s70	50.9907	0.031477	8	SPPG_00737	14.8028	0.0615457	9	BAESF_00779	5.94932	0.0919369	9	CHLRE_02g075700v5	4123.91	0.0154162	9	CHLNCDRAFT_137547	5.1799	0	1	OT_ostta02g03000	3.13785	0.00227558	4	MICPUCDRAFT_43175	1.04939	0.0163934	5	gene_769	0.289855	0.000119617	5	NGRUG00000020556	0.271057
CFRG4895	16.9534	0.0496278	7	APARG00000000940	29.2492	0.0459559	8	AWHISG00000001974	25.3107	0.00037332	4	CPERKG00000000753	52.2306	0.0283351	3	Clim_evmTU15s70	194.71	0.035316	9	SPPG_00738	255.371	0.0153368	4	BAESF_00780	0.02499	0.000397931	2	CHLRE_02g075750v5	0.470023	0.00521286	6	CHLNCDRAFT_137938	78.0144	0	1	OT_ostta02g03010	54.1199	0.0155087	8	MICPUCDRAFT_23160	31.3623	0.00840336	4	gene_770	4.58266	0.0114881	9	NGRUG00000020564	97.9369
CFRG4824	15.056	0.0118307	2	APARG00000000941	28.325	0.000443754	4	AWHISG00000001977	0.652363	0	1	CPERKG00000000754	0.00289	0.124864	10	Clim_evmTU16s70	29.1412	0.0125	4	SPPG_00739	14.9852	0.0153524	4	BAESF_00781	33.3327	0.0620072	8	CHLRE_02g075800v5	15.1563	0.0041632	5	CHLNCDRAFT_138228	5.67115	0	1	OT_ostta02g03020	38.184	0.00313309	5	MICPUCDRAFT_30126	470.606	0.0510949	8	gene_771	0.22788	0	1	NGRUG00000020572	5.01207
CFRG4852	11.5412	0.12634	10	APARG00000000942	58.4952	0.0368715	8	AWHISG00000001980	0.231617	0	1	CPERKG00000000755	2.8928	0.0492611	5	Clim_evmTU17s70	129.888	0.0288184	8	SPPG_00740	41.1273	0.0359979	6	BAESF_00782	9.05396	0.0210065	5	CHLRE_02g075850v5	9.45306	0.00367197	5	CHLNCDRAFT_138081	26.3045	0	1	OT_ostta02g03030	9.2482	0.0176557	9	MICPUCDRAFT_30129	57.4639	0.0321101	7	gene_772	0	0.000318776	5	NGRUG00000020582	19.389
CFRG4947	43.0745	0.0180639	3	APARG00000000943	21.895	0.00338761	5	AWHISG00000001992	24.212	0.0349246	10	CPERKG00000000756	66.6105	0.0315491	3	Clim_evmTU23s70	94.6696	0.00434783	1	SPPG_00741	57.9012	0.0884049	10	BAESF_00783	36.454	0.0530547	7	CHLRE_02g075900v5	38.8308	0.00641026	6	CHLNCDRAFT_48478	26.8544	0	1	OT_ostta02g03040	31.0753	0.0261476	9	MICPUCDRAFT_53832	9.77965	0	1	gene_773	0.325808	0.000791766	6	NGRUG00000020590	0.079888
CFRG4833	81.7101	0.0912017	9	APARG00000000944	0.374319	0.00048048	4	AWHISG00000001993	0	0	1	Nk52_evmTU74s554	126.658	0.146307	10	Clim_evmTU1s73	162.593	0.0326975	9	SPPG_00742	33.8951	0.0274417	5	BAESF_00784	399.423	0.0457291	7	CHLRE_02g075950v5	2.00658	0.00339992	5	CHLNCDRAFT_138057	29.1635	0.0492958	10	OT_ostta02g03050	26.3892	0.000409668	2	MICPUCDRAFT_53833	2.70715	0.0328638	7	gene_774	0.538674	0	1	NGRUG00000020594	0.808198
CFRG4874	5523.6	0.0037803	2	APARG00000000945	3.08217	0.0297768	7	AWHISG00000001994	0	0	1	CPERKG00000000757	44.1034	0.0406536	4	Clim_evmTU2s73	421.117	0.00843882	2	SPPG_00743	336.248	0.0586056	8	BAESF_00785	11.8284	0.0130011	4	CHLRE_02g075994v5	0.178574	0.00174216	3	CHLNCDRAFT_138056	22.2488	0.028169	10	OT_ostta02g03060	202.608	0.0125971	8	MICPUCDRAFT_4913	10.022	0.027027	6	gene_775	68.9507	0.00603155	9	NGRUG00000020599	1.6703
CFRG4964	23.9987	0.0307874	5	APARG00000000946	0	0	1	AWHISG00000001996	25.1939	0.000414068	4	CPERKG00000000758	60.7875	0.120705	10	Clim_evmTU3s73	257.787	0.0393701	9	SPPG_00744	129.799	0.0505155	8	BAESF_00786	31.4907	0.0546787	7	CHLRE_02g076000v5	7.73623	0.00456621	5	CHLNCDRAFT_137746	0	0	1	OT_ostta02g03070	164.479	0.00712494	6	MICPUCDRAFT_49072	17.2374	0.0127072	4	gene_776	116.051	0.000146821	5	NGRUG00000020604	0.439951
CFRG4772	0.097717	0.0126113	2	APARG00000000947	0	0	1	AWHISG00000001998	0	0.00739477	7	CPERKG00000000759	1.63386	0.0657482	6	Clim_evmTU4s73	42.5044	0.00601504	2	SPPG_00745	30.9151	0.0270563	5	BAESF_00787	2.15187	0	1	CHLRE_02g076250v5	379.528	0.00410397	5	CHLNCDRAFT_50078	7.75951	0	1	OT_ostta02g03080	28.0246	0.00470898	5	MICPUCDRAFT_53837	57.7099	0.0191571	5	gene_777	0.946497	0	1	NGRUG00000020608	9.49705
CFRG4962	8.57823	0.143775	10	APARG00000000948	0	0	1	AWHISG00000001999	5.43164	0.00264659	6	CPERKG00000000760	247.807	0.0663788	6	Clim_evmTU5s73	1399.64	0.0503597	10	SPPG_00746	13.6918	0.0258292	5	BAESF_00788	6.36477	0.0265777	6	CHLRE_02g076300v5	106.718	0.0283951	10	CHLNCDRAFT_33950	0	0.0119332	10	OT_ostta02g03090	11.584	0.0130364	8	MICPUCDRAFT_53838	44.6243	0.00934579	4	gene_778	0.611753	0.000262605	5	NGRUG00000020614	2413.69
CFRG4899	15.565	0.0118664	2	APARG00000000949	0	0	1	AWHISG00000002000	0.907538	0	1	CPERKG00000000761	14.104	0.079286	8	Clim_evmTU6s73	341.01	0.0186567	6	SPPG_00747	306.093	0.13728	10	BAESF_00789	8.0399	0.0105021	4	CHLRE_02g076625v5	6.06356	0	1	CHLNCDRAFT_137674	0	0.00205128	9	OT_ostta02g03100	0	0.0136333	8	MICPUCDRAFT_53839	47.5394	0.00590551	3	gene_779	0.148852	0	1	NGRUG00000020620	0.70982
CFRG4830	15.0563	0.141328	10	APARG00000000950	11.3371	0.0130772	6	AWHISG00000002004	0.313449	0.000367052	4	CPERKG00000000762	39.3785	0.0598619	6	Clim_evmTU7s73	86.3135	0.0212766	6	SPPG_00748	19.548	0.0353964	6	BAESF_00790	9.21465	0.057274	8	CHLRE_02g076700v5	3.27692	0.0148837	9	CHLNCDRAFT_137639	11.791	0.00504202	9	OT_ostta02g03110	57.8775	0.0245947	9	MICPUCDRAFT_53840	18.562	0.0344828	7	gene_780	21.8181	0	1	NGRUG00000020624	0.892947
CFRG8668	0.175528	0	1	APARG00000000951	21.1992	0.0333676	7	AWHISG00000002010	30.8057	0.0111808	8	CPERKG00000000763	163.199	0.0745936	7	Clim_evmTU8s73	23.6212	0.0145985	4	SPPG_00749	37.0712	0.0799523	9	BAESF_00791	20.7254	0.000664599	2	CHLRE_02g076750v5	12.1874	0.0137552	9	CHLNCDRAFT_18825	21.9376	0	1	OT_ostta02g03120	123.593	0.00146092	3	MICPUCDRAFT_66218	28.2347	0	1	gene_781	2.432	0	1	NGRUG00000020634	3810.03
CFRG4808	214.749	0.160891	10	APARG00000000952	0.022347	0	1	AWHISG00000002011	4.53133	0.000184485	4	CPERKG00000000764	310.394	0.0666939	7	Clim_evmTU9s73	112.771	0.0138249	4	SPPG_00750	11.3699	0.00135848	2	BAESF_00792	15.6047	0.0260213	6	CHLRE_02g076800v5	35.5885	0.00340136	5	CHLNCDRAFT_137957	158.517	0.00814996	10	OT_ostta02g03130	29.5541	0.0207715	9	MICPUCDRAFT_9542	1.1081	0	1	gene_782	0.864048	0	1	NGRUG00000020642	1.5866
CFRG5050	138.092	0.118732	10	APARG00000000953	12.6494	0.0265459	7	AWHISG00000002019	0.088926	0.0091683	8	CPERKG00000000765	24.3675	0.0587673	6	Clim_evmTU7s76	0.532197	0.00513699	1	SPPG_00751	266.582	0.00110396	2	BAESF_00793	12.8844	0.0199029	5	CHLRE_02g076850v5	4.84102	0.0019861	4	CHLNCDRAFT_13914	20.1868	0	1	OT_ostta02g03140	244.934	0.0184935	9	MICPUCDRAFT_53843	25.2632	0.105263	10	gene_783	7.71914	0.00403633	8	NGRUG00000020647	2.04255
CFRG4771	28.1684	0.0573702	8	APARG00000000954	13.6204	0.0161853	6	AWHISG00000002023	0	0.0428571	10	CPERKG00000000766	163.722	0.0599174	6	Clim_evmTU8s76	19.33	0.0138504	4	SPPG_00752	130.765	0.221289	10	BAESF_00794	48.5249	0.0447967	7	CHLRE_02g076900v5	31.8725	0.00440044	5	CHLNCDRAFT_137871	11.6075	0	1	OT_ostta02g03150	19.7488	0.00265311	4	MICPUCDRAFT_53844	34.5692	0.0241935	6	gene_784	34.03	0.00572792	9	NGRUG00000020653	802.819
CFRG4861	35.7161	0.0502427	7	APARG00000000955	0	0.000457596	4	AWHISG00000002024	25.4287	0.00467074	7	CPERKG00000000767	197.447	0.0916132	9	Clim_evmTU9s76	67.4054	0.0275482	8	SPPG_00753	11.052	0.000237473	1	BAESF_00795	6.14178	0.0209228	5	CHLRE_02g076950v5	20.2089	0.00431593	5	CHLNCDRAFT_137589	6.88158	0	1	OT_ostta02g03160	51.7062	0.0185628	9	MICPUCDRAFT_6472	44.7038	0.0277778	6	gene_785	13.5384	0.0100476	9	NGRUG00000020663	25.9075
CFRG4980	10.3597	0.0320251	5	APARG00000000956	1.97759	0.08348	9	AWHISG00000002025	0	0.0232086	9	CPERKG00000000768	95.1777	0.142086	10	Clim_evmTU6s77	26.3967	0.00763359	2	SPPG_00754	2447.11	0.0291109	5	BAESF_00796	244.679	0.038082	6	CHLRE_02g076987v5	3.20083	0.00164474	3	CHLNCDRAFT_29505	132.234	0	1	OT_ostta02g03170	31.8152	0.0102987	7	MICPUCDRAFT_53846	951.868	0	1	gene_786	71.0979	0	1	NGRUG00000020691	294.307
CFRG4938	128.227	0.0115127	2	APARG00000000957	9.39814	0.0378396	8	AWHISG00000002036	1.56997	0.000423729	4	CPERKG00000000769	24.5538	0.0443262	4	Clim_evmTU7s77	180.131	0.0234604	7	SPPG_00755	20.8873	0.0583565	8	BAESF_00797	52.7081	0.027489	6	CHLRE_02g077024v5	0	0	1	CHLNCDRAFT_19087	613.421	0.00641026	10	OT_ostta02g03180	25.9319	0.00528169	6	MICPUCDRAFT_36827	79.5354	0.0742574	9	gene_787	64.1302	0.000452694	6	NGRUG00000020697	17.5419
CFRG4851	74.291	0.0735814	8	APARG00000000958	9.39043	0.155234	10	AWHISG00000002043	75.1256	0.031264	10	CPERKG00000000770	36.345	0.0816165	8	Clim_evmTU9s77	143.469	0.0135338	4	SPPG_00756	41.6081	0.0397163	7	BAESF_00798	59.6486	0.173794	10	CHLRE_02g077061v5	5.05377	0.00862069	7	CHLNCDRAFT_137726	156.097	0.00328947	9	OT_ostta02g03190	43.1159	0.00340894	5	MICPUCDRAFT_43190	82.9138	0.0280899	6	gene_788	263.391	0	1	NGRUG00000020703	0.514927
CFRG5045	19.6128	0.0278239	5	APARG00000000959	9.10364	0.0153521	6	AWHISG00000002048	3.31476	0.00587372	7	CPERKG00000000771	46.6916	0.0494422	5	Clim_evmTU10s77	89.4691	0.0078125	2	SPPG_00757	188.789	0.0384615	7	BAESF_00799	32.9307	0.0603318	8	CHLRE_02g077100v5	46.1391	0.0234623	10	CHLNCDRAFT_137649	61.0344	0	1	OT_ostta02g03200	25.6809	0.00450671	5	MICPUCDRAFT_5567	16.0695	0.0346535	7	gene_789	44.0264	0.00256321	8	NGRUG00000020713	1.735
CFRG5001	9.67982	0.00263418	1	APARG00000000960	6.78559	0.0134286	6	AWHISG00000002051	0.06974	0.00149944	5	CPERKG00000000772	33.7747	0.111639	10	Clim_evmTU13s77	31.9476	0.0111789	3	SPPG_00758	2.30746	0.000572902	1	BAESF_00800	47.6795	0.132577	9	CHLRE_02g077150v5	6.02803	0.00521739	6	CHLNCDRAFT_138134	282.453	0.00806452	10	OT_ostta02g03210	43.7319	0.0319435	10	MICPUCDRAFT_45998	624.739	0	1	gene_790	98.0315	0.00641907	9	NGRUG00000020721	0.292062
CFRG5006	1.21579	0.000592066	1	APARG00000000961	4476.13	0.0622305	9	AWHISG00000002052	0.061852	0.0545315	10	CPERKG00000000773	52.738	0.0531874	5	Clim_evmTU14s77	193.086	0.0229885	7	SPPG_00759	13.8086	0.0165234	4	BAESF_00801	6.896	0.00150788	3	CHLRE_02g077200v5	7.82512	0.0251572	10	CHLNCDRAFT_137805	232.235	0.00367647	9	OT_ostta02g03220	43.0211	0.00155012	3	MICPUCDRAFT_43192	0	0	1	gene_791	150.91	0.00918047	9	NGRUG00000020727	0.086825
CFRG5019	36.7625	0.0133589	3	APARG00000000962	6.13721	0.0696253	9	AWHISG00000002057	0.000765	0.000112045	3	CPERKG00000000774	227.535	0.0466954	4	Clim_evmTU15s77	501.255	0.021978	7	SPPG_00760	14.5803	0.00491609	3	BAESF_00802	21.8373	0.190187	10	CHLRE_02g077250v5	2.10422	0.00349956	5	CHLNCDRAFT_18988	278.458	0.00867052	10	OT_ostta02g03230	16.8996	0.00299658	4	MICPUCDRAFT_43193	0.834099	0	1	gene_792	17.8322	0	1	NGRUG00000020737	5.17156
CFRG4950	30.4238	0.107882	9	APARG00000000963	0.816248	0	1	AWHISG00000002058	0	0	1	CPERKG00000000775	32.512	0.0466117	4	Clim_evmTU16s77	226.924	0.00623377	2	SPPG_00761	206.732	0.0856084	10	BAESF_00803	2.90751	0.0123288	4	CHLRE_02g077300v5	310.251	0.045509	10	CHLNCDRAFT_14696	523.054	0.0102041	10	OT_ostta02g03240	2.09122	0.00819931	7	MICPUCDRAFT_49080	30.8193	0.0593472	9	gene_793	41.0899	0.000696379	6	NGRUG00000020741	7.23793
CFRG4890	140.529	0.107268	9	APARG00000000964	1.44521	0	1	AWHISG00000002059	0	0	1	CPERKG00000000776	10.4721	0.0302033	3	Clim_evmTU17s77	17.1581	0.00435967	1	SPPG_08873	18.5018	0.0625641	9	BAESF_00804	20.8283	0.0646123	8	CHLRE_02g077350v5	122.143	0.0107411	8	CHLNCDRAFT_29479	126.16	0	1	OT_ostta02g03250	57.0093	0.00834995	7	MICPUCDRAFT_53854	28.4886	0.0327869	7	gene_794	9.80426	0	1	NGRUG00000020745	15.9737
CFRG4780	17.4867	0.0830467	9	APARG00000000965	1.42378	0	1	AWHISG00000002060	6.3161	0	1	CPERKG00000000777	26.6719	0.0570016	6	Clim_evmTU18s77	46.6887	0.00245098	1	SPPG_08874	68.0687	0.039567	7	BAESF_00805	42.0242	0.0462845	7	CHLRE_02g077401v5	11.2175	0.00578035	6	CHLNCDRAFT_56649	18.442	0	1	OT_ostta02g03260	495.819	0.0714286	10	MICPUCDRAFT_49081	136.997	0.0366197	7	gene_795	4.63794	0.0485651	10	NGRUG00000020751	17.2144
CFRG4957	109.794	0.0427136	6	APARG00000000966	0.405652	4.48069e-05	3	AWHISG00000002061	0	0	1	CPERKG00000000778	14.3327	0.0215142	2	Clim_evmTU21s77	5.03829	0.0386691	9	SPPG_00763	5.6987	0.00185591	2	BAESF_00806	16.5827	0.0395206	7	CHLRE_02g077451v5	5.8113	0.00828348	7	CHLNCDRAFT_138035	6.7905	0	1	OT_ostta02g03270	22.7398	0.00828094	7	MICPUCDRAFT_49082	37.3569	0.0291667	6	gene_796	0.466462	0	1	NGRUG00000020755	85.2021
CFRG5023	6.21342	0.0219118	4	APARG00000000967	15.3596	0.00289177	5	AWHISG00000002065	15.9096	0.0114522	8	CPERKG00000000779	1.82008	0.0365274	3	Clim_evmTU23s77	148.503	0.0338983	9	SPPG_00764	25.0888	0.0992187	10	BAESF_00807	118.859	0.283632	10	CHLRE_02g077500v5	6.37042	0	1	CHLNCDRAFT_33910	240.319	0.00363636	9	OT_ostta02g03280	41.9605	0.00103081	3	MICPUCDRAFT_36835	3.60502	0.0132013	4	gene_797	1025	0.0193798	10	NGRUG00000020761	18.581
CFRG4846	27.7352	0.0171618	3	APARG00000000968	23.4068	0.0296696	7	AWHISG00000002067	0	0	1	CPERKG00000000780	12.805	0.0384025	4	Clim_evmTU26s77	91.2701	0.0105727	3	SPPG_00765	6.35525	0.0152798	4	BAESF_00808	0.999428	0	1	CHLRE_02g077550v5	175.441	0.0135834	9	CHLNCDRAFT_56797	1.72978	0	1	OT_ostta02g03290	32.2378	0	1	MICPUCDRAFT_53860	113.232	0.0641026	9	gene_798	60.3228	0	1	NGRUG00000020765	17.745
CFRG4923	48.7974	0.0310291	5	APARG00000000969	172.877	0.049909	8	AWHISG00000002069	0	0	1	CPERKG00000000781	40.5953	0.0517537	5	Clim_evmTU27s77	331.029	0.0493827	10	SPPG_00766	7.92861	0.00179587	2	BAESF_00809	4.23045	0.0707165	8	CHLRE_02g077600v5	3.67352	0.00336862	5	CHLNCDRAFT_138205	0	0	1	OT_ostta02g03300	31.6728	0.00074068	2	MICPUCDRAFT_53861	1.5016	0.0666667	9	gene_799	41.0744	0.00256542	8	NGRUG00000020770	539.372
CFRG4856	34.7189	0.042068	6	APARG00000000970	0.248197	0.000283849	4	AWHISG00000002071	0.170468	0.000749485	5	CPERKG00000000782	0.937109	0.00943036	1	Clim_evmTU28s77	28.9251	0.0143312	4	SPPG_00767	3.24961	0	1	BAESF_00810	7.12524	0.0251226	5	CHLRE_02g077650v5	13.4441	0.00837521	7	CHLNCDRAFT_138094	6.58068	0.00581395	9	OT_ostta02g03310	31.83	0.0153155	8	MICPUCDRAFT_49085	15.2904	0.0212766	6	gene_800	245.912	0	1	NGRUG00000020774	3.18506
CFRG4919	80.7293	0.111135	10	APARG00000000971	0.234697	0	1	AWHISG00000002090	20.6722	0.000716332	5	CPERKG00000000783	26.0025	0.0345882	3	Clim_evmTU30s77	204.745	0.0107143	3	SPPG_00768	26.0552	0.0913075	10	BAESF_00811	54.8555	0.031459	6	CHLRE_02g077700v5	2.45801	0.00267953	4	CHLNCDRAFT_138076	16.9629	0.00442478	9	OT_ostta02g03320	61.2069	0.00469419	5	MICPUCDRAFT_53863	2.11723	0	1	gene_801	12.0532	0.00403924	8	NGRUG00000020787	3.34275
CFRG4961	79.7435	0.110321	10	APARG00000000972	0.056692	0	1	AWHISG00000002093	3.21555	0.00667796	7	CPERKG00000000784	65.7005	0.0266963	2	Clim_evmTU31s77	50.942	0.0128068	4	SPPG_00769	21.9125	0.0520539	8	BAESF_00812	6.50956	0.0792379	8	CHLRE_02g077750v5	55.6666	0.0158437	9	CHLNCDRAFT_138007	26.4096	0	1	OT_ostta02g03330	3094.01	0.0202935	9	MICPUCDRAFT_66235	15.0356	0	1	gene_802	104.355	0	1	NGRUG00000020791	2.29861
CFRG4804	1.38082	0.0543416	7	APARG00000000973	0.011657	0	1	AWHISG00000002103	1870.47	0	1	CPERKG00000000785	53.3207	0.0294918	3	Clim_evmTU34s77	89.8321	0.0357143	9	SPPG_00770	74.6427	0.0803436	9	BAESF_00813	6.29977	0.170139	10	CHLRE_02g077800v5	243.493	0.0206302	10	CHLNCDRAFT_59562	18.4132	0.0119522	10	OT_ostta02g03340	16.7232	0.00363361	5	MICPUCDRAFT_43202	3.26287	0	1	gene_803	14.7027	0.00758075	9	NGRUG00000020799	26.7911
CFRG4825	259.41	0.16185	10	APARG00000000974	0.117566	0	1	AWHISG00000002104	544.805	0	1	CPERKG00000000786	9.91967	0.0435244	4	Clim_evmTU35s77	228.94	0.0330033	9	SPPG_00771	32.375	0.0312218	6	BAESF_00814	1.18945	0.000940291	2	CHLRE_02g077850v5	283.459	0.0172324	9	CHLNCDRAFT_137928	17.3939	0.0021692	9	OT_ostta02g03350	81.015	0.00456038	5	MICPUCDRAFT_30148	3282.25	0.0656566	9	gene_804	29.525	0	1	NGRUG00000020803	1.24391
CFRG4841	142.805	0.0513589	7	APARG00000000975	0.124416	0	1	AWHISG00000002105	0	0.0267618	9	CPERKG00000000787	87.0168	0.0810131	8	Clim_evmTU36s77	38.9869	0.0254854	7	SPPG_00772	17.1349	0.0164366	4	BAESF_00815	52.0559	0.159	10	CHLRE_02g077900v5	3.19574	0.00125576	3	CHLNCDRAFT_138161	14.5406	0.00568182	9	OT_ostta02g03355	276.929	0.045614	10	MICPUCDRAFT_36840	8.52741	0.0176991	5	gene_805	459.078	0	1	NGRUG00000020811	22.7488
CFRG5064	49.6404	0.00932437	2	APARG00000000976	1.42976	0.000447027	4	AWHISG00000002107	5.95512	0	1	CPERKG00000000788	19.9734	0.0476322	5	Clim_evmTU43s77	50.84	0.0187234	6	SPPG_00773	165.094	0.0683662	9	BAESF_00816	45.6046	0.0198171	5	CHLRE_02g077925v5	4.17851	0.0221914	10	CHLNCDRAFT_138139	148.733	0.00476948	9	OT_ostta02g03360	53.5592	0.000831774	2	MICPUCDRAFT_53868	87.168	0.021978	6	gene_806	128.141	0.00874636	9	NGRUG00000020819	20.3547
CFRG4940	12.1476	0.196283	10	APARG00000000977	41.0133	0.0756585	9	AWHISG00000002110	0	0	1	CPERKG00000000789	0.346845	0.0306748	3	Clim_evmTU44s77	115.286	0.00570885	2	SPPG_00774	33.353	0.103746	10	BAESF_00817	119.237	0.141085	10	CHLRE_02g077951v5	3.02302	0.000974976	3	CHLNCDRAFT_15459	192.854	0	1	OT_ostta02g03370	4.94684	0.000733407	2	MICPUCDRAFT_53869	17.9219	0	1	gene_807	26.4124	0.0036049	8	NGRUG00000020825	582.239
CFRG4769	48.3917	0.00688206	2	APARG00000000978	12.4069	0.000998004	5	AWHISG00000002111	0	0.000293255	4	CPERKG00000000790	18.3411	0.046224	4	Clim_evmTU45s77	3573.54	0.0261438	8	SPPG_00775	22.9135	0.0264386	5	BAESF_00818	1.03719	0	1	CHLRE_02g077976v5	0.243608	0.00448207	5	CHLNCDRAFT_137852	3.66178	0	1	OT_ostta02g03380	42.0323	0.000947508	3	MICPUCDRAFT_5984	8.9132	0	1	gene_808	713.74	0.000637146	6	NGRUG00000020829	1.2699
CFRG5010	9.80994	0	1	APARG00000000979	2.8792	0.00793248	5	AWHISG00000002115	0.019154	0	1	CPERKG00000000791	27.1823	0.0921813	9	Clim_evmTU50s77	42.183	0.0172144	5	SPPG_00776	1450.85	0.05199	8	BAESF_00819	17.1262	0.0699301	8	CHLRE_02g078000v5	4.51996	0.013299	9	CHLNCDRAFT_18866	8.5256	0	1	OT_ostta02g03390	71.4252	0.000852588	3	MICPUCDRAFT_23248	11.4262	0	1	gene_809	73.2898	0	1	NGRUG00000020833	5.45841
CFRG5085	4.89502	0.0452147	7	APARG00000000980	0.018699	0	1	AWHISG00000002121	0.116453	0.000262349	4	CPERKG00000000792	38.6965	0.099231	9	Clim_evmTU55s77	131.012	0.0141243	4	SPPG_00777	275.953	0.0881481	10	BAESF_00820	273.302	0.271117	10	CHLRE_02g078050v5	1.49745	0.00512033	6	CHLNCDRAFT_137851	41.0927	0	1	OT_ostta02g03400	345.382	0.00826446	7	MICPUCDRAFT_23128	2.63008	0.00490196	3	gene_810	368.561	0	1	NGRUG00000020850	2.54651
CFRG5007	19.0176	0.0155161	3	APARG00000000981	0.041525	0.000458505	4	AWHISG00000002124	14.2407	0.0135519	8	Nk52_evmTU1s2559	0.022022	0.038894	4	Clim_evmTU57s77	38.7233	0.0418006	9	SPPG_00778	10.6154	0.038483	7	BAESF_00821	30.3167	0.0120373	4	CHLRE_02g078100v5	32.2767	0.00128096	3	CHLNCDRAFT_33921	136.445	0	1	OT_ostta02g03410	4.73078	0.00122259	3	MICPUCDRAFT_53875	51.3176	0.0569948	8	gene_811	1.66082	0	1	NGRUG00000020856	10.93
CFRG4905	15.1884	0.0210013	4	APARG00000000982	0	0	1	AWHISG00000002125	0	0	1	Nk52_evmTU1s1557	12.9688	0.0028777	1	Clim_evmTU65s77	64.9279	0.0181818	6	SPPG_00779	111.244	0.0585366	8	BAESF_00822	123.211	0.233429	10	CHLRE_02g078150v5	0.838177	0.000951475	3	CHLNCDRAFT_49913	0	0.00378788	9	OT_ostta02g03420	32.1028	0.00842549	7	MICPUCDRAFT_3107	2.33479	0	1	gene_812	397.972	0.000733676	6	NGRUG00000020862	10.6014
CFRG4784	6324.95	0.0559172	7	APARG00000000983	0	0	1	AWHISG00000002127	0.572115	0.00419539	6	Nk52_evmTU1s923	0.026268	0.000264961	1	Clim_evmTU68s77	44.0236	0.0142586	4	SPPG_00780	78.214	0.0238693	5	BAESF_00823	8.05103	0.0581246	8	CHLRE_02g078251v5	0.160192	0.00746269	7	CHLNCDRAFT_18943	63.1932	0	1	OT_ostta02g03430	50.8681	0.00803824	7	MICPUCDRAFT_53877	1.61622	0.0243902	6	gene_813	1.89167	0.000209249	5	NGRUG00000020868	21.2353
CFRG4773	1.37149	0.0353286	6	APARG00000000984	11.4413	0.0207436	6	AWHISG00000002129	0	0.0138586	8	Nk52_evmTU1s473	0.033559	0.000183731	1	Clim_evmTU73s77	90.4181	0.0178838	6	SPPG_00781	436.727	0.0609382	8	BAESF_00824	18.268	0.0866733	9	CHLRE_02g078300v5	11.8464	0.00291545	4	CHLNCDRAFT_138166	87.4599	0.00840336	10	OT_ostta02g03440	345.407	0.00116178	3	MICPUCDRAFT_66243	24.7208	0.0510949	8	gene_814	1.00664	0.000231803	5	NGRUG00000020872	59.9483
CFRG5003	0.711751	0.00148533	1	APARG00000000985	1.83305	0.204073	10	AWHISG00000002134	63.0138	0.00718307	7	Nk52_evmTU1s1447	0.012211	0.00026517	1	Clim_evmTU82s77	1.80224	0.0409731	9	SPPG_00782	76.9983	0.0489726	8	BAESF_00825	4.65478	0.00140056	3	CHLRE_02g078316v5	1.12897	0.00953289	8	CHLNCDRAFT_33763	254.039	0	1	OT_ostta02g03450	45.0496	0.00205286	4	MICPUCDRAFT_66245	120.256	0.00595238	3	gene_815	9.15052	0.000348028	5	NGRUG00000020876	473.424
CFRG4937	6.74856	0.0988182	9	APARG00000000986	30.677	0.0499309	8	AWHISG00000002135	13.2755	0.077193	10	Nk52_evmTU1s1264	0.051489	0.000322824	1	Clim_evmTU1s78	0.569425	0.00165289	1	SPPG_00783	50.425	0.0919748	10	BAESF_00826	22.8934	0.0758353	8	CHLRE_02g078350v5	0.146754	0	1	CHLNCDRAFT_137967	22.6367	0.00612245	9	OT_ostta02g03460	16.2108	0	1	MICPUCDRAFT_53880	14.3259	0.0545455	8	gene_816	31.8817	0.000478927	6	NGRUG00000020880	0.101074
CFRG4785	25.4971	0.0218918	4	APARG00000000988	59.1798	0.0453481	8	AWHISG00000002137	0.083764	0.0156067	9	Nk52_evmTU1s1533	0.100568	0	1	Clim_evmTU4s78	64.9567	0.0187713	6	SPPG_00784	20.4801	0.0851142	10	BAESF_00827	27.065	0.0395149	7	CHLRE_02g078400v5	0.464765	0.00379363	5	CHLNCDRAFT_138025	0.936418	0	1	OT_ostta02g03465	63.1543	0.00890985	7	MICPUCDRAFT_53881	6.5823	0.0505618	8	gene_817	274.421	0.0263876	10	NGRUG00000020886	30.4484
CFRG4872	25.7342	0.081792	9	APARG00000000989	0.245135	0.000392157	4	AWHISG00000002141	21.5962	0.00970827	8	Nk52_evmTU1s1274	0.866723	0.0016247	1	Clim_evmTU5s78	14.2557	0.0304348	8	SPPG_00785	35.3921	0.0358905	6	BAESF_00828	11.1875	0	1	CHLRE_02g078507v5	43.304	0.0106635	8	CHLNCDRAFT_137645	2.75016	0	1	OT_ostta02g03470	9.90542	0.00194414	4	MICPUCDRAFT_11004	23.5371	0.0378788	7	gene_818	26.1995	0.00721627	9	NGRUG00000020892	39.7825
CFRG4822	16.1469	0.116223	10	APARG00000000990	0.742941	0	1	AWHISG00000002142	2.75792	0.101727	10	CPERKG00000000793	14.1591	0.0335962	3	Clim_evmTU8s78	23.8821	0.026087	8	SPPG_00786	15.7981	0.0328148	6	BAESF_00829	10.9188	0	1	CHLRE_02g078550v5	25.1478	0.00631579	6	CHLNCDRAFT_138034	0	0	1	OT_ostta02g03480	13.767	0.00579065	6	MICPUCDRAFT_70215	126.502	0.0238095	6	gene_819	1.0286	0	1	NGRUG00000020902	116.998
CFRG4966	64.4252	0.0443811	7	APARG00000000991	11.0254	0.0760087	9	AWHISG00000002149	2.63884	0	1	CPERKG00000000794	28.5071	0.0346931	3	Clim_evmTU9s78	112.567	0.0702576	10	SPPG_08875	20.0672	0.0905433	10	BAESF_00830	4.04427	0.000814996	2	CHLRE_02g078600v5	17.0055	0.0184502	10	CHLNCDRAFT_50074	4.86139	0	1	OT_ostta02g03490	109.526	0.00102901	3	MICPUCDRAFT_53884	5.44916	0	1	gene_820	20.6467	0.0298147	10	NGRUG00000020906	8.5764
CFRG4829	39.8379	0.124601	10	APARG00000000992	1.79219	0.0495437	8	AWHISG00000002152	8.06748	0	1	CPERKG00000000795	9.34278	0.0568925	6	Clim_evmTU10s78	39.6412	0.0320285	8	SPPG_00787	78.3273	0.0901263	10	BAESF_00831	79.7508	0.0894917	9	CHLRE_02g078650v5	12.2932	0.00108578	3	CHLNCDRAFT_55978	11.0811	0	1	OT_ostta02g03500	24.0245	0.0306663	10	MICPUCDRAFT_53885	2.96639	0	1	gene_821	114.32	0	1	NGRUG00000020912	1.03512
CFRG4927	60.943	0.0844664	9	APARG00000000993	9.57287	0.000286779	4	AWHISG00000002157	6.87848	0.0494881	10	CPERKG00000000796	7.73226	0.148749	10	Clim_evmTU16s78	26.5482	0.0429448	10	SPPG_00788	38.51	0.0343214	6	BAESF_00832	74.7346	0.0737752	8	CHLRE_02g078700v5	9.08221	0.00176991	3	CHLNCDRAFT_138200	0	0	1	OT_ostta02g03510	9.17204	0	1	MICPUCDRAFT_3334	1.59451	0.00561798	3	gene_822	9.31482	0.0854545	10	NGRUG00000020918	0.229922
CFRG4792	54.8435	0.0448907	7	APARG00000000994	23.295	0.0148561	6	AWHISG00000002161	2.35441	0	1	CPERKG00000000797	0.78433	0.0467762	4	Clim_evmTU18s78	18.8038	0.0224299	7	SPPG_00789	2.8474	0.00121536	2	BAESF_00833	87.3853	0.133358	9	CHLRE_02g078750v5	6.21653	0.00316027	4	CHLNCDRAFT_138026	51.2256	0	1	OT_ostta02g03520	0.458785	0.00836184	7	MICPUCDRAFT_53887	11.001	0.0254237	6	gene_823	76.7939	0.000598086	6	NGRUG00000020922	58.4486
CFRG4876	109.031	0.0562465	7	APARG00000000995	4.89456	0	1	AWHISG00000002163	15.6116	0.0235798	9	CPERKG00000000798	203.145	0.0712796	7	Clim_evmTU2s80	74.1771	0.0161812	5	SPPG_00790	210.717	0.0393309	7	BAESF_00834	4.71532	0.0307625	6	CHLRE_02g078777v5	0.270214	0.00569925	6	CHLNCDRAFT_33970	69.3653	0	1	OT_ostta02g03530	0	0.048823	10	MICPUCDRAFT_53888	0.490993	0.0483871	8	gene_824	1.225	0	1	NGRUG00000020928	4.08108
CFRG5071	1.85463	0.00134399	1	APARG00000000996	37.9289	0	1	AWHISG00000002165	0.29059	0	1	CPERKG00000000799	39.9184	0.0324517	3	Clim_evmTU1s81	302.474	0	1	SPPG_00791	355.692	0.0632911	9	BAESF_00835	80.4028	0.137104	10	CHLRE_02g078804v5	0.55396	0.00266548	4	CHLNCDRAFT_137557	8.18833	0	1	OT_ostta02g03540	14.9161	0.00245098	4	MICPUCDRAFT_66248	84.3671	0	1	gene_825	16.6553	0.00219298	7	NGRUG00000020934	0
CFRG5076	213.206	0.0879295	9	APARG00000000997	15.6069	0.0344384	7	AWHISG00000002171	58.8284	0.00469794	7	CPERKG00000000800	15.4945	0.0532436	5	Clim_evmTU3s82	67.7902	0.0396825	9	SPPG_00792	6.64341	0	1	BAESF_00836	30.4855	0.0974702	9	CHLRE_02g078831v5	1.62497	0	1	CHLNCDRAFT_33737	10.8815	0.00273224	9	OT_ostta02g03550	13.1743	0.00273598	4	MICPUCDRAFT_49091	33.1613	0.0195599	5	gene_826	2.59577	0.00066313	6	NGRUG00000020938	6.3222
CFRG4838	21.9864	0.017628	3	APARG00000000998	0.123541	0.000232569	4	AWHISG00000002182	0.299214	0	1	CPERKG00000000801	81.5077	0.0223403	2	Clim_evmTU4s82	72.0764	0.0224057	7	SPPG_00793	1269.86	0.026936	5	BAESF_00837	5.48231	0.00358119	3	CHLRE_02g078858v5	8.47986	0.00896226	8	CHLNCDRAFT_137672	32.2937	0	1	OT_ostta02g03560	25.9392	0.00117509	3	MICPUCDRAFT_53891	18.3638	0	1	gene_827	13.1634	0.00168857	7	NAEGRDRAFT_50449	0
CFRG4810	23.4912	0.108587	9	APARG00000000999	0.028219	0.000109721	3	AWHISG00000002188	0	0	1	CPERKG00000000802	27.9961	0.105111	9	Clim_evmTU1s83	62.9671	0.0189781	6	SPPG_00794	9.15019	0.028036	5	BAESF_00838	0.766903	0.000280505	2	CHLRE_02g078885v5	4.62774	0.00234558	4	CHLNCDRAFT_137990	59.3675	0	1	OT_ostta02g03570	10.1285	0.00128158	3	MICPUCDRAFT_36845	64.0768	0.00490196	3	gene_828	642.152	0.00478796	8	NGRUG00000020945	120.332
CFRG4884	0.026491	0.00103909	1	APARG00000001000	6.12497	0.0381611	8	AWHISG00000002192	0	0	1	CPERKG00000000803	35.4467	0.0899601	8	Clim_evmTU2s83	67.2143	0.0621118	10	SPPG_00795	48.8338	0.0649867	9	BAESF_00839	35.1055	0.0611209	8	CHLRE_02g078912v5	3.40752	0	1	CHLNCDRAFT_49925	0	0	1	OT_ostta02g03580	18.3569	0.0106457	8	MICPUCDRAFT_53893	1.84913	0.00314465	3	gene_829	86.6198	0.00177242	7	NGRUG00000020955	2.37378
CFRG4806	30.1275	0.0235019	4	APARG00000001001	4.04903	0.0225141	7	AWHISG00000002198	0	0	1	CPERKG00000000804	14.2794	0.0416328	4	Clim_evmTU4s83	15.1822	0.00952381	3	SPPG_00796	163.405	0.0350941	6	BAESF_00840	0.242081	0	1	CHLRE_02g078939v5	6.60197	0	1	CHLNCDRAFT_19302	52.787	0	1	OT_ostta02g03590	306.646	0.0049435	6	MICPUCDRAFT_53894	37.0227	0.00970874	4	gene_830	38.0427	0.00337838	8	NGRUG00000020961	382.258
CFRG4974	27.5212	0.0350294	6	APARG00000001002	10.8148	0.0438574	8	AWHISG00000002199	48.4955	0.00618847	7	CPERKG00000000805	2032.14	0.111515	10	Clim_evmTU2s84	73.5402	0.0214067	6	SPPG_00797	21.9257	0.011734	3	BAESF_00841	8.58419	0.0260215	6	CHLRE_02g078966v5	3.88348	0.00312695	4	CHLNCDRAFT_19165	46.4608	0	1	OT_ostta02g03600	63.2706	0.000798571	2	MICPUCDRAFT_46001	164.101	0	1	gene_831	76.2086	0.00724638	9	NGRUG00000020965	240.829
CFRG4826	13.8093	0.0140034	3	APARG00000001003	3.47253	0	1	AWHISG00000002201	167.475	0.0337983	10	CPERKG00000000806	41.7379	0.0789364	8	Clim_evmTU3s84	105.522	0.0100719	3	SPPG_00798	31.1172	0.0536649	8	BAESF_00842	18.6953	0.00492746	3	CHLRE_02g079004v5	12.0316	0.0044287	5	CHLNCDRAFT_138182	10.125	0	1	OT_ostta02g03610	24.9175	0.00498491	6	MICPUCDRAFT_53897	136.85	0.00719424	4	gene_832	62.4577	0.000357334	6	NGRUG00000020971	2.86598
CFRG4881	17.9911	0.0611386	8	APARG00000001004	6.24939	0.023102	7	AWHISG00000002206	0	0	1	CPERKG00000000807	22.6099	0.104891	9	Clim_evmTU11s84	239.83	0.0443038	10	SPPG_00799	21.3767	0.0380322	6	BAESF_00843	79.0703	0.0289173	6	CHLRE_02g078950v5	6.5285	0.00276912	4	CHLNCDRAFT_49781	2.71594	0	1	OT_ostta02g03620	110.669	0.00172273	3	MICPUCDRAFT_66259	17.2123	0.00478469	3	gene_833	17.1186	0.000416406	6	NAEGRDRAFT_69637	2.09054
CFRG4935	9.27163	0.0348673	6	APARG00000001005	9.88366	0.121646	10	AWHISG00000002217	1.20028	0.00836347	8	CPERKG00000000808	2.71755	0.063343	6	Clim_evmTU12s84	156.051	0.0375	9	SPPG_00800	20.0071	0.0261682	5	BAESF_00844	8.47719	0.0280448	6	CHLRE_02g079005v5	2.46045	0.000472813	2	CHLNCDRAFT_19220	0	0	1	OT_ostta02g03630	1.48197	0.00027828	2	MICPUCDRAFT_23163	46.7932	0.0680272	9	gene_834	98.0186	0.00282397	8	NGRUG00000020977	1.30948
CFRG4928	14.9469	0.120634	10	APARG00000001006	65.9491	0.143644	10	AWHISG00000002218	12.0114	0.0192837	9	CPERKG00000000809	15.7645	0.0681537	7	Clim_evmTU14s84	118.728	0.0195228	6	SPPG_00801	34.8375	0.131618	10	BAESF_00845	12.2501	0.00748973	4	CHLRE_02g079050v5	0.077386	0	1	CHLNCDRAFT_19308	297.995	0	1	OT_ostta02g03640	87.5812	0.00430697	5	MICPUCDRAFT_43223	72.727	0.3	10	gene_835	8.25891	0.000378931	6	NAEGRDRAFT_69635	0
CFRG5042	104.854	0.0189682	3	APARG00000001007	0.103997	0	1	AWHISG00000002219	0.383118	0	1	CPERKG00000000810	60.6547	0.0836827	8	Clim_evmTU15s84	39.4894	0.0217918	7	SPPG_00802	20.5145	0.0346405	6	BAESF_00846	13.2959	0.0277166	6	CHLRE_02g079100v5	6.34309	0	1	CHLNCDRAFT_138045	2.02808	0	1	OT_ostta02g03650	5.33757	0.0137399	8	MICPUCDRAFT_43224	3.59413	0.115385	10	gene_836	0.180347	0	1	NGRUG00000020982	1.63636
CFRG4915	26.9745	0.0357248	6	APARG00000001008	0.238186	0	1	AWHISG00000002220	36.1677	0.0180488	9	CPERKG00000000811	6.92553	0.102287	9	Clim_evmTU18s84	63.4624	0.0353774	9	SPPG_00803	27.305	0.011797	3	BAESF_00847	0.051409	0.226681	10	CHLRE_02g079150v5	9.8843	0.00454201	5	CHLNCDRAFT_137539	35.9121	0.00561798	9	OT_ostta02g03660	28.1841	0.0025181	4	MICPUCDRAFT_53902	100.589	0.0752688	9	gene_837	243.886	0.000393856	6	NGRUG00000020986	1.38489
CFRG5046	242.043	0.0391377	6	APARG00000001009	3.92863	0.118225	9	AWHISG00000002221	8.04631	0.00106954	5	CPERKG00000000812	11.1084	0.10722	9	Clim_evmTU20s84	21.0005	0.0338733	9	SPPG_00804	53.5453	0.0521216	8	BAESF_00848	157.131	0.208487	10	CHLRE_02g079200v5	37.12	0.0154679	9	CHLNCDRAFT_29482	599.45	0.0105263	10	OT_ostta02g03670	30.9233	0.00288892	4	MICPUCDRAFT_53903	7.21821	0.0232975	6	gene_838	7.26892	0.00030581	5	NAEGRDRAFT_69633	3.61175
CFRG5029	31.0548	0.053713	7	APARG00000001010	1.7029	0.0412803	8	AWHISG00000002222	0	0.0390215	10	Nk52_evmTU4s307	151.337	0.120879	10	Clim_evmTU21s84	5.19751	0.0503597	10	SPPG_08876	28.7059	0.0189456	4	BAESF_00849	7.09	0.177518	10	CHLRE_02g079250v5	1.56819	0.00150263	3	CHLNCDRAFT_138211	12.9876	0	1	OT_ostta02g03680	3307.44	0.010352	7	MICPUCDRAFT_53904	17.7388	0	1	gene_839	8.22034	0.00419406	8	NGRUG00000020990	140.371
CFRG4967	17.7305	0.0414294	6	APARG00000001011	11.7077	0.0088686	5	AWHISG00000002223	0	0	1	CPERKG00000000813	15.7517	0.0704501	7	Clim_evmTU3s85	274.765	0.0376344	9	SPPG_08877	26.192	0.073993	9	BAESF_00850	1.9432	0.000957243	2	CHLRE_02g079300v5	58.1513	0.00736648	7	CHLNCDRAFT_138195	1.66726	0.0502513	10	OT_ostta02g03690	70.7655	0.00805861	7	MICPUCDRAFT_53905	406.038	0.0204082	5	gene_840	3.31498	0.000126968	5	NGRUG00000020996	9.59289
CFRG4807	26.2637	0.00666024	2	APARG00000001012	78.946	0.000634115	4	AWHISG00000002224	0	0.00182149	5	CPERKG00000000814	7.51814	0.131835	10	Clim_evmTU4s85	29.202	0.0020202	1	SPPG_00806	57.3138	0.0518018	8	BAESF_00851	3.59605	0	1	CHLRE_02g079351v5	0.679335	0.00162866	3	CHLNCDRAFT_137783	25.1096	0	1	OT_ostta02g03700	48.9173	0.00741186	7	MICPUCDRAFT_53906	46.9585	0.00472813	3	gene_841	0.67621	0	1	NGRUG00000021000	9.05887
CFRG4790	7.22858	0.0326134	5	APARG00000001013	5.22702	0.0213935	6	AWHISG00000002225	1.40647	0.0627413	10	CPERKG00000000815	48.799	0.110116	9	Clim_evmTU9s85	35.5219	0.0284091	8	SPPG_00807	55.5798	0.065659	9	BAESF_00852	5.93758	0	1	CHLRE_02g079400v5	102.874	0.0229746	10	CHLNCDRAFT_138002	7.40737	0.00543478	9	OT_ostta02g03710	12.6691	0.00284562	4	MICPUCDRAFT_53907	1.86138	0.0586081	8	gene_842	0	0.00171478	7	NGRUG00000021007	0.437637
CFRG4944	61.0877	0.104923	9	APARG00000001014	69.8796	0.0375611	8	AWHISG00000002226	0.282141	0.0342563	10	CPERKG00000000816	312.798	0.145061	10	Clim_evmTU10s85	64.0254	0.00733138	2	SPPG_00808	32.2082	0.0176803	4	BAESF_00853	5.77957	0.000715052	2	CHLRE_02g079450v5	90.3793	0.0082012	7	CHLNCDRAFT_29511	65.0334	0	1	OT_ostta02g03720	93.1976	0.00331492	5	MICPUCDRAFT_53908	63.0977	0	1	gene_843	2.52778	0.00375774	8	NGRUG00000021015	8.76816
CFRG4983	142.73	0.001053	1	APARG00000001015	38.5726	0.0306798	7	AWHISG00000002227	0	0.0725806	10	CPERKG00000000817	21.9812	0.135855	10	Clim_evmTU11s85	246.072	0.0243056	7	SPPG_00809	10.9151	0.0260047	5	BAESF_00854	0.190826	0.000387397	2	CHLRE_02g079650v5	8.30936	0.0117855	8	CHLNCDRAFT_137660	31.2632	0	1	OT_ostta02g03730	47.7502	0	1	MICPUCDRAFT_36856	560.823	0.00704225	4	gene_844	14.9845	0.00338684	8	NAEGRDRAFT_69627	2.24808
CFRG4929	6.56908	0.0247587	4	APARG00000001016	13.2571	0.000174535	4	AWHISG00000002228	0.02833	0	1	CPERKG00000000818	14.2923	0.114447	10	Clim_evmTU1s86	13.3462	0.0481928	10	SPPG_00810	27.3517	0.193333	10	BAESF_00855	17.3532	0.0342103	6	CHLRE_02g079700v5	109.522	0.00303644	4	CHLNCDRAFT_56762	3.66627	0	1	OT_ostta02g03740	121.741	0.000985486	3	MICPUCDRAFT_49762	170.245	0.0409091	7	gene_845	8.51419	0.00138313	7	NGRUG00000021025	33.3306
CFRG4783	1.91732	0.00150602	1	APARG00000001017	22.9332	0.0292412	7	AWHISG00000002229	0	0	1	CPERKG00000000819	17.288	0.0548467	5	Clim_evmTU3s86	28.7466	0.0107803	3	SPPG_00811	13.4385	0.0157851	4	BAESF_00856	15.8654	0.0288501	6	CHLRE_02g079750v5	1.83567	0.000605877	2	CHLNCDRAFT_56689	9.30138	0	1	OT_ostta02g03750	2.11248	0.166667	10	MICPUCDRAFT_53911	16.4722	0.0797872	9	gene_846	0.234934	0	1	NGRUG00000021036	3.26126
CFRG5014	0.004036	0.104251	9	APARG00000001018	6.64909	0.251163	10	AWHISG00000002230	0.787576	0	1	CPERKG00000000820	35.5031	0.0322801	3	Clim_evmTU4s86	160.571	0.023743	7	SPPG_08878	26.3437	0.0308341	6	BAESF_00857	0.746446	0.000555864	2	CHLRE_02g079800v5	200.59	0.0425791	10	CHLNCDRAFT_138231	67.5238	0	1	OT_ostta02g03760	88.4442	0.00529256	6	MICPUCDRAFT_53912	1.83386	0	1	gene_847	7.48818	0.0267857	10	NGRUG00000021040	3.13819
CFRG4984	23.356	0.0553181	7	APARG00000001019	10.7986	0.0237683	7	AWHISG00000002231	0.170772	0.0488403	10	CPERKG00000000821	13.4967	0.0845749	8	Clim_evmTU6s86	42.0819	0.0166389	5	SPPG_08879	23.1843	0.0338206	6	BAESF_00858	10.924	0.150901	10	CHLRE_02g079850v5	1.71098	0.000348311	2	CHLNCDRAFT_137600	29.0669	0	1	OT_ostta02g03770	15.3748	0.00608851	6	MICPUCDRAFT_23273	1.31526	0	1	gene_848	70.0205	0.00232666	7	NGRUG00000021048	7.32106
CFRG4863	17.9362	0.015666	3	APARG00000001020	7.15414	0.0333174	7	AWHISG00000002232	0.273068	0.036776	10	CPERKG00000000822	5.96884	0.0455863	4	Clim_evmTU4s87	261.378	0.0228802	7	SPPG_00813	169.626	0.0508629	8	BAESF_00859	20.6241	0.0398689	7	CHLRE_02g079926v5	0.121986	0.00243665	4	CHLNCDRAFT_137544	1.59327	0	1	OT_ostta02g03780	309.703	0.0073279	7	MICPUCDRAFT_53914	15.8991	0.108108	10	gene_849	28.1951	0.00112782	7	NGRUG00000021056	2.20701
CFRG4987	5.6e-05	0.00369458	2	APARG00000001021	348.039	0.0314391	7	AWHISG00000002233	2.991	0.00278801	6	CPERKG00000000823	66.0016	0.154645	10	Clim_evmTU7s87	77.5367	0.0253521	7	SPPG_00814	115.642	0.0829582	10	BAESF_00860	8.7929	0.0578762	8	CHLRE_02g080000v5	0	0	1	CHLNCDRAFT_10018	36.5526	0	1	OT_ostta02g03790	40.3328	0	1	MICPUCDRAFT_2230	0.947152	0	1	gene_850	838.957	0.0178663	10	NGRUG00000021064	21.9099
CFRG4939	3.83765	0.0605678	8	APARG00000001022	55.4375	0.0392434	8	AWHISG00000002234	0.46982	0.000321194	4	CPERKG00000000824	14.103	0.0396685	4	Clim_evmTU2s88	10.2754	0.0277778	8	SPPG_00815	37.6001	0.0446895	7	BAESF_00861	154.066	0.15566	10	CHLRE_02g080050v5	0.07531	0.0112465	8	CHLNCDRAFT_33905	14.4688	0	1	OT_ostta02g03800	29.9105	0.00893551	7	MICPUCDRAFT_43230	1.29503	0	1	gene_851	874.814	0.00178571	7	NGRUG00000021073	179.87
CFRG4886	19.2427	0.00935311	2	APARG00000001023	74.9535	0.000242683	4	AWHISG00000002235	174.885	0.00902542	8	CPERKG00000000825	96.8564	0.0362039	3	Clim_evmTU5s88	57.6873	0.0113101	3	SPPG_00816	30.2327	0.106179	10	BAESF_00862	6.13721	0.0206174	5	CHLRE_02g080100v5	3.93471	0.0178433	10	CHLNCDRAFT_138144	111.814	0	1	OT_ostta02g03810	187.246	0.0260514	9	MICPUCDRAFT_30169	132.053	0	1	gene_852	97.5745	0	1	NGRUG00000021079	4.23418
CFRG4998	15.9308	0.0534822	7	APARG00000001024	0.208363	0.206786	10	AWHISG00000002238	34.8856	0.0345125	10	CPERKG00000000826	1.94584	0.0504981	5	Clim_evmTU6s88	106.469	0.0117371	4	SPPG_00817	63.5253	0.119064	10	BAESF_00863	5.11267	0.0134783	4	CHLRE_02g080200v5	854.333	0.0231293	10	CHLNCDRAFT_56646	127.906	0	1	OT_ostta02g03820	19.7325	0.00248859	4	MICPUCDRAFT_53918	74.6273	0.0357143	7	gene_853	11.3805	0.000218245	5	NGRUG00000021083	235.569
CFRG4917	1.47724	0.0837952	9	APARG00000001025	0.236828	0.00140252	5	AWHISG00000002240	202.629	0.000324465	4	CPERKG00000000827	18.0306	0.0849853	8	Clim_evmTU7s88	183.882	0.00331858	1	SPPG_00819	19.5955	0.0517693	8	BAESF_00864	41.7869	0.0223087	5	CHLRE_02g080350v5	15.3471	0.00183739	3	CHLNCDRAFT_49951	0	0	1	OT_ostta02g03830	79.061	0.00632124	6	MICPUCDRAFT_53919	30.3528	0.038674	7	gene_854	116.465	0.0146444	10	NGRUG00000021087	7.17889
CFRG4945	44.1776	0.167239	10	APARG00000001026	53.1772	0.0559006	8	AWHISG00000002245	0.050061	0.0060899	7	CPERKG00000000828	212.654	0.0411548	4	Clim_evmTU8s88	73.1511	0.0138614	4	SPPG_00820	24.7716	0.031716	6	BAESF_00865	21.3896	0.0619818	8	CHLRE_02g080400v5	3.79398	0.0010395	3	CHLNCDRAFT_137796	29.4131	0	1	OT_ostta02g03840	6.28474	0.00214279	4	MICPUCDRAFT_23016	46.3099	0.0203488	5	gene_855	21.2751	0.00649351	9	NGRUG00000021093	46.7371
CFRG4882	2.86659	0.0134354	3	APARG00000001027	20.8763	0.0333732	7	AWHISG00000002246	89.3461	0.0136536	8	CPERKG00000000829	70.5849	0.0329774	3	Clim_evmTU10s88	74.9929	0.0167015	5	SPPG_00821	26.1522	0.0295024	5	BAESF_00866	47.1704	0.0525242	7	CHLRE_02g080450v5	0.156056	0.00566038	6	CHLNCDRAFT_29444	548.694	0.00367647	9	OT_ostta02g03850	26.8249	0.000770465	2	MICPUCDRAFT_53921	1.79988	0	1	gene_856	95.5134	0.000160256	5	NAEGRDRAFT_69614	0
CFRG4936	12.3832	0.113192	10	APARG00000001028	8.28693	0.112945	9	AWHISG00000002248	5.51564	0.00476799	7	CPERKG00000000830	91.5436	0.0926804	9	Clim_evmTU11s88	54.9355	0.0193687	6	SPPG_00822	22.1736	0.0299745	6	BAESF_00867	14.7222	0.0186057	5	CHLRE_02g080500v5	3.95754	0.00993377	8	CHLNCDRAFT_19120	0	0	1	OT_ostta02g03860	1752.53	0.0296135	9	MICPUCDRAFT_53922	8.3182	0.0990991	10	gene_857	139.937	0.00192123	7	NGRUG00000021120	2.08921
CFRG5065	7167.13	0.0751238	8	APARG00000001029	122.882	0.0152219	6	AWHISG00000002249	0	0	1	CPERKG00000000831	15.3049	0.0724792	7	Clim_evmTU12s88	1659.7	0.0243902	7	SPPG_00823	70.6652	0.0178955	4	BAESF_00868	11.7059	0.0730082	8	CHLRE_02g080550v5	0.25779	0.00115296	3	CHLNCDRAFT_137956	13.1321	0	1	OT_ostta02g03870	10.3979	0.00115554	3	MICPUCDRAFT_23408	76.2722	0.0348101	7	gene_858	0.65365	0.000656599	6	NGRUG00000021125	85.0146
CFRG4958	23.2744	0.0657815	8	APARG00000001030	30.9987	0.193048	10	AWHISG00000002258	0.10186	0.0498753	10	CPERKG00000000832	48.4164	0.0794786	8	Clim_evmTU13s88	1539.94	0.0129032	4	SPPG_00824	36.3793	0.109877	10	BAESF_00869	2250.7	0.165094	10	CHLRE_02g080600v5	54.6508	0.00711078	7	CHLNCDRAFT_29488	49.4162	0	1	OT_ostta02g03880	350.766	0.0253885	9	MICPUCDRAFT_11852	94.9698	0.1	10	gene_859	11.6489	0.0193966	10	NGRUG00000021131	25.0973
CFRG5038	21.1491	0.0116881	2	APARG00000001031	585.96	0.163913	10	AWHISG00000002266	3.14612	0	1	CPERKG00000000833	76.474	0.137672	10	Clim_evmTU14s88	103.529	0.00272851	1	SPPG_00825	57.005	0.118172	10	BAESF_00870	8.12285	0.0746773	8	CHLRE_02g080650v5	217.758	0.00498339	6	CHLNCDRAFT_56795	36.6612	0.007109	10	OT_ostta02g03890	23.4564	0.010918	8	MICPUCDRAFT_53926	24.0482	0	1	gene_860	1.36064	0.000272109	5	NGRUG00000021143	0.721326
CFRG5066	2.91417	0.00875888	2	APARG00000001032	5.58404	0.198079	10	AWHISG00000002267	4.59343	0.0290298	9	CPERKG00000000834	1053.79	0.0564688	5	Clim_evmTU15s88	452.513	0.0638978	10	SPPG_00826	126.064	0.0967632	10	BAESF_00871	8.55696	0.035417	6	CHLRE_02g080750v5	5.81327	0.00450315	5	CHLNCDRAFT_138176	0	0.0107527	10	OT_ostta02g03900	33.9822	0.00872093	7	MICPUCDRAFT_70224	92.7292	0.00617284	3	gene_861	961.898	0.00124069	7	NGRUG00000021152	21.2188
CFRG5013	36.2396	0.00189155	1	APARG00000001033	9.41562	0.0485351	8	AWHISG00000002273	0.119511	0	1	CPERKG00000000835	35.0187	0.0497484	5	Clim_evmTU16s88	59.5771	0.0147059	5	SPPG_00827	311.058	0.0541527	8	BAESF_00872	71.3642	0.131596	9	CHLRE_02g081700v5	0.936264	0.00780696	7	CHLNCDRAFT_137593	147.201	0	1	OT_ostta02g03910	5.17124	0.000745295	2	MICPUCDRAFT_23275	29.242	0.0573248	8	gene_862	3.16225	0.0008726	6	NGRUG00000021157	11.5085
CFRG4844	22.952	0.0310833	5	APARG00000001034	2.03577	0.00160315	5	AWHISG00000002274	0.139964	0	1	CPERKG00000000836	30.1318	0.0412695	4	Clim_evmTU17s88	1069.76	0.00943396	3	SPPG_00828	62.7658	0.03125	6	BAESF_00873	84.6733	0.294054	10	CHLRE_02g081850v5	0.160935	0.00132979	3	CHLNCDRAFT_137690	0	0	1	OT_ostta02g03920	9.56842	0.000211999	1	MICPUCDRAFT_53932	2.44164	0	1	gene_863	24.2732	0.00916497	9	NGRUG00000021163	161.778
CFRG4892	102.859	0.0829225	9	APARG00000001035	2.14326	0.220019	10	AWHISG00000002275	18.7171	0.00253502	6	CPERKG00000000837	1369.74	0.107449	9	Clim_evmTU20s88	86.3729	0.0154321	5	SPPG_00829	185.038	0.0692641	9	BAESF_00874	33.1869	0.0876529	9	CHLRE_02g081900v5	0.100139	0	1	CHLNCDRAFT_138227	21.8269	0.00657895	10	OT_ostta02g03930	547.131	0.024453	9	MICPUCDRAFT_53933	135.922	0.0334572	7	gene_864	30.8026	0.000724113	6	NGRUG00000021169	18.5254
CFRG4795	41.6627	0.00803001	2	APARG00000001036	31.1727	0.153614	10	AWHISG00000002277	59.481	0.0107502	8	CPERKG00000000838	306.613	0.0677186	7	Clim_evmTU21s88	78.56	0.0590164	10	SPPG_00830	55.7807	0.0329531	6	BAESF_00875	27.6627	0.131483	9	CHLRE_02g082250v5	70.0652	0.000864304	3	CHLNCDRAFT_137888	206.647	0	1	OT_ostta02g03940	2.04503	0	1	MICPUCDRAFT_53934	0.708578	0.00621118	3	gene_865	5.58789	0	1	NGRUG00000021177	0
CFRG5009	16.5687	0.021686	4	APARG00000001037	168.325	0.0351612	7	AWHISG00000002279	90.6394	0.00778921	7	CPERKG00000000839	8.50658	0.0281768	3	Clim_evmTU22s88	129.034	0.0177778	6	SPPG_00831	0.411511	0.00138185	2	BAESF_00876	15.3185	0.0948401	9	CHLRE_02g082300v5	46.7105	0.00210084	4	CHLNCDRAFT_138036	0	0	1	OT_ostta02g03950	18.2207	0.000681663	2	MICPUCDRAFT_53935	100.174	0	1	gene_866	7.25323	0.011883	9	NGRUG00000021181	1.61301
CFRG4839	73.8345	0.0270186	5	APARG00000001038	2.45396	0.197324	10	AWHISG00000002284	0.419656	0.0261927	9	CPERKG00000000840	128.79	0.101498	9	Clim_evmTU24s88	22.7527	0.00554017	2	SPPG_00832	37.9804	0.0416667	7	BAESF_00877	15.2997	0.019784	5	CHLRE_02g082350v5	22.6021	0.00403551	5	CHLNCDRAFT_33815	203.944	0.00227273	9	OT_ostta02g03955	29.5602	0.00368742	5	MICPUCDRAFT_53936	7.25624	0	1	gene_867	10.8326	0	1	NGRUG00000021188	9.27029
CFRG4779	163.838	0.018512	3	APARG00000001039	36.0279	0.0442355	8	AWHISG00000002285	19.5427	0.00657212	7	CPERKG00000000841	41.2555	0.0448176	4	Clim_evmTU27s88	41.6623	0.0209125	6	SPPG_00833	19.0952	0.0409654	7	BAESF_00878	299.184	0.0261947	6	CHLRE_02g082400v5	0.923795	0.00110375	3	CHLNCDRAFT_56644	44.058	0.00212766	9	OT_ostta02g03957	15.3521	0	1	MICPUCDRAFT_43240	28.832	0.0272109	6	gene_868	8.9818	0.00270758	8	NGRUG00000021209	3.55232
CFRG5080	41.052	0.00583391	2	APARG00000001040	18.2313	0.049674	8	AWHISG00000002286	16.6229	0.00445682	7	CPERKG00000000842	25.6465	0.147933	10	Clim_evmTU29s88	298.165	0.0251346	7	SPPG_00834	12.2882	0.0179781	4	BAESF_00879	20.7086	0.0111583	4	CHLRE_02g082450v5	3.85132	0.0210145	10	CHLNCDRAFT_33771	43.2647	0	1	OT_ostta02g03960	37.1487	0.0112157	8	MICPUCDRAFT_23341	0.503342	0.0621118	9	gene_869	9.31908	0.000504032	6	NGRUG00000021213	4.32848
CFRG4885	19.0826	0.0147872	3	APARG00000001041	56.4103	0.0436909	8	AWHISG00000002296	63.9639	0.0101324	8	CPERKG00000000843	43.4049	0.0853437	8	Clim_evmTU32s88	2.67032	0.0363636	9	SPPG_00835	16.5759	0.0325213	6	BAESF_00880	7.69828	0.166581	10	CHLRE_02g082500v5	579.702	0.0129983	9	CHLNCDRAFT_17231	12.7919	0	1	OT_ostta02g03970	51.0493	0.00952227	7	MICPUCDRAFT_23233	6.81949	0.0560748	8	gene_870	0.229118	0.000683839	6	NGRUG00000021217	10.4728
CFRG4816	57.1809	0.0346941	6	APARG00000001042	16.8808	0.0320448	7	AWHISG00000002298	2.78017	0.00864969	8	CPERKG00000000844	126.794	0.0405247	4	Clim_evmTU34s88	31.4531	0.0178926	6	SPPG_00836	39.9644	0.0227566	5	BAESF_00881	18.0436	0.0346469	6	CHLRE_02g082550v5	16.4095	0.00716091	7	CHLNCDRAFT_137638	0	0	1	OT_ostta02g03980	51.2817	0.0245361	9	MICPUCDRAFT_43242	12.9086	0.0136054	5	gene_871	0.177999	0.000211551	5	NGRUG00000021223	40.3738
CFRG5671	15.2018	0.0563095	7	APARG00000001043	9.41627	0.0481489	8	AWHISG00000002299	20.0501	0.0248482	9	CPERKG00000000845	27.7267	0.0479183	5	Clim_evmTU35s88	35.1213	0.0156028	5	SPPG_00837	28.5659	0.000764526	1	BAESF_00882	131.314	0.170407	10	CHLRE_02g082600v5	29.0299	0.00413223	5	CHLNCDRAFT_137765	5.05955	0	1	OT_ostta02g03990	53.1911	0.00853859	7	MICPUCDRAFT_23125	143.7	0	1	gene_872	23.1453	0.00993789	9	NGRUG00000021230	0.319226
CFRG5855	67.5845	0.0259563	5	APARG00000001044	30.8984	0.076121	9	AWHISG00000002300	18.5072	0.00220799	6	CPERKG00000000846	27.8529	0.0228407	2	Clim_evmTU39s88	91.7281	0.00511509	1	SPPG_00838	32.3855	0.0555066	8	BAESF_00883	51.1419	0.0411133	7	CHLRE_02g082651v5	0	0	1	CHLNCDRAFT_56756	1.73983	0	1	OT_ostta02g04000	23.0312	0.0104803	7	MICPUCDRAFT_66276	51.9182	0.012987	4	gene_873	17.1818	0.0030581	8	NGRUG00000021237	52.9724
CFRG5724	68.1083	0.0834986	9	APARG00000001045	12.8272	0.05881	9	AWHISG00000002301	16.9785	0.0323837	10	CPERKG00000000847	19.9219	0.0498998	5	Clim_evmTU40s88	24.1048	0.0292969	8	SPPG_00839	58.1941	0.0481752	7	BAESF_00884	40.3304	0.127348	9	CHLRE_02g083050v5	4.79912	0.00315956	4	CHLNCDRAFT_138156	12.3766	0	1	OT_ostta02g04010	9.11407	0.00446877	5	MICPUCDRAFT_66277	22.953	0	1	gene_874	24.3556	0.00865622	9	NGRUG00000021242	10.7855
CFRG5677	28.5809	0.0619689	8	APARG00000001046	15.1679	0.0337006	7	AWHISG00000002304	11.2099	0	1	Nk52_evmTU32s307	1.45429	0.0114872	2	Clim_evmTU41s88	82.4151	0.0309524	8	SPPG_00840	0.324309	0.0021692	2	BAESF_00885	8.08832	0.0239705	5	CHLRE_02g083065v5	7.41838	0.00162602	3	CHLNCDRAFT_137947	13.6844	0.00281426	9	OT_ostta02g04020	91.5162	0.022497	9	MICPUCDRAFT_43245	5.47096	0.00813008	4	gene_875	46.7781	0.00785124	9	NGRUG00000021248	29.7569
CFRG5812	456.454	0.0434783	7	APARG00000001047	23.2083	0.0128123	6	AWHISG00000002305	56.0074	0	1	CPERKG00000000848	217.575	0.0887139	8	Clim_evmTU44s88	52.3876	0.0314208	8	SPPG_00841	396.906	0.0286386	5	BAESF_00886	42.8397	0	1	CHLRE_02g083100v5	0.136345	0	1	CHLNCDRAFT_138010	13.8935	0	1	OT_ostta02g04030	13.6921	0.0120567	8	MICPUCDRAFT_49763	806.353	0.00555556	3	gene_876	3.84671	0.00152091	7	NAEGRDRAFT_69594	7.29194
CFRG5684	15.4739	0.0178173	3	APARG00000001048	14.9122	0.000503525	4	AWHISG00000002306	14.7402	0.00766759	7	CPERKG00000000849	37.0256	0.0487087	5	Clim_evmTU45s88	229.51	0.017769	5	SPPG_00842	95.8046	0.0370865	6	BAESF_00887	30.9656	0.0139077	5	CHLRE_02g083180v5	0.031179	0.000642674	2	CHLNCDRAFT_138040	88.3751	0.00980392	10	OT_ostta02g04040	9.65544	0.0057328	6	MICPUCDRAFT_53951	11.0768	0.0446429	8	gene_877	564.055	0.00834202	9	NGRUG00000021253	4.94646
CFRG5693	11.157	0.00271985	1	APARG00000001049	3.53008	0.0533385	8	AWHISG00000002310	168.622	0.0137252	8	CPERKG00000000850	10.712	0.0174106	2	Clim_evmTU46s88	40.2364	0.00874636	3	SPPG_00843	25.65	0.0685366	9	BAESF_00888	5.05358	0.000163145	2	CHLRE_02g083259v5	1.61937	0	1	CHLNCDRAFT_138223	24.4309	0	1	OT_ostta02g04050	18.3995	0.00123083	3	MICPUCDRAFT_43247	6.69581	0.0126582	4	gene_878	4.13805	0.0126874	10	NGRUG00000021259	5.89118
CFRG5686	37.2871	0.0551158	7	APARG00000001050	4.76883	0.0410838	8	AWHISG00000002311	0.300403	0	1	CPERKG00000000851	40.4537	0.102104	9	Clim_evmTU52s88	79.6729	0.0135593	4	SPPG_00844	100.004	0.070021	9	BAESF_00889	7.1628	0.0262822	6	CHLRE_02g083273v5	0.361444	0.0123457	9	CHLNCDRAFT_19374	7.37047	0	1	OT_ostta02g04060	443.186	0	1	MICPUCDRAFT_53953	150.687	0.222222	10	gene_879	18.5283	0.00115075	7	NGRUG00000021263	0.181684
CFRG5769	0.605351	0.000832639	1	APARG00000001051	0.591651	0	1	AWHISG00000002314	0.071711	0.000505178	4	CPERKG00000000852	31.8878	0.0534301	5	Clim_evmTU55s88	29.1183	0.045584	10	SPPG_00845	71.6465	0.0613971	8	BAESF_00890	72.75	0.084399	8	CHLRE_02g083300v5	14.2545	0.0131579	9	CHLNCDRAFT_19043	6.4887	0	1	OT_ostta02g04070	61.4262	0.00415601	5	MICPUCDRAFT_53954	86.2579	0.0037594	3	gene_880	47.3732	0	1	NGRUG00000021267	0
CFRG5699	21.7122	0.0214659	4	APARG00000001052	39.7117	0.0187132	6	AWHISG00000002315	25.8849	0.0127005	8	CPERKG00000000853	221.839	0.108193	9	Clim_evmTU56s88	15.5186	0.0165631	5	SPPG_08880	71.3439	0.08933	10	BAESF_00891	27.274	0.0967923	9	CHLRE_02g083350v5	0.556528	0	1	CHLNCDRAFT_137622	1.3247	0	1	OT_ostta02g04080	56.305	0.00139064	3	MICPUCDRAFT_53955	45.3227	0.128788	10	gene_881	0	0.000461894	6	NGRUG00000021271	1.6126
CFRG5832	129.363	0.0208708	4	APARG00000001053	121.321	0.0310536	7	AWHISG00000002321	9.10572	0.00854179	8	CPERKG00000000854	1736.32	0.0939013	9	Clim_evmTU57s88	20.7388	0.0278884	8	SPPG_00846	14.3492	0.0873046	10	BAESF_00892	80.3266	0.267073	10	CHLRE_02g083450v5	0.807664	0.00294985	4	CHLNCDRAFT_137935	6.85862	0	1	OT_ostta02g04090	11.8013	0.000494153	2	MICPUCDRAFT_36867	43.0538	0.0358744	7	gene_882	7.61425	0	1	NAEGRDRAFT_50417	0.257482
CFRG5688	100.998	0.033389	5	APARG00000001054	1860.37	0.226699	10	AWHISG00000002325	73.1916	0.000456413	4	CPERKG00000000855	19.0979	0.102389	9	Clim_evmTU61s88	9.00412	0.0129199	4	SPPG_00847	59.8595	0.0319682	6	BAESF_00893	13.7131	0.0452661	7	CHLRE_02g083500v5	0	0.00219178	4	CHLNCDRAFT_18894	6.73124	0	1	OT_ostta02g04100	28.5621	0.000303306	2	MICPUCDRAFT_8342	107.168	0	1	gene_883	9.37014	0.000261097	5	NGRUG00000021279	27.7094
CFRG5902	2.3056	0.0170435	3	APARG00000001055	28.2282	0.0564806	8	AWHISG00000002326	20.3024	0.00449084	7	Nk52_evmTU58s621	13.2296	0.0220386	2	Clim_evmTU77s88	122.661	0.0141988	4	SPPG_00848	125.892	0.0459734	7	BAESF_00894	13.1341	0.0577073	8	CHLRE_02g083550v5	3.66063	0.0113935	8	CHLNCDRAFT_138220	66.9408	0.00243309	9	OT_ostta02g04110	3.32077	0	1	MICPUCDRAFT_53959	0.899326	0	1	gene_884	8.74057	0.0025083	8	NGRUG00000021287	45.5198
CFRG5687	19.8721	0.0243885	4	APARG00000001056	19.9785	0.0362494	8	AWHISG00000002327	5.87671	0.00466805	7	CPERKG00000000856	83.5341	0.0646718	6	Clim_evmTU79s88	20.6788	0.0442478	10	SPPG_00849	36.2418	0.0241001	5	BAESF_00895	4.97267	0.00189514	3	CHLRE_02g083600v5	73.745	0.00601017	6	CHLNCDRAFT_19196	58.4461	0	1	OT_ostta02g04115	90.7043	0.00119332	3	MICPUCDRAFT_66287	52.4498	0	1	gene_885	18.7159	0	1	NGRUG00000021293	1.37923
CFRG5753	34.6416	0.0351032	6	APARG00000001057	23.1818	0.0275627	7	AWHISG00000002328	79.8944	0.0186064	9	CPERKG00000000857	20.0526	0.0602795	6	Clim_evmTU81s88	56.876	0.00961538	3	SPPG_00850	15.1044	0.124589	10	BAESF_00896	64.0323	0.0428426	7	CHLRE_02g083650v5	112.373	0.0118577	9	CHLNCDRAFT_59563	2.54221	0	1	OT_ostta02g04120	148.604	0.0144068	8	MICPUCDRAFT_36870	15.4989	0	1	gene_886	23.7338	0	1	NGRUG00000021298	888.695
CFRG5851	17.3899	0.193487	10	APARG00000001058	25.8588	0.020136	6	AWHISG00000002329	0.225899	0.000689112	5	CPERKG00000000858	7.74575	0.0498451	5	Clim_evmTU82s88	71.2361	0.00717523	2	SPPG_08881	19.7943	0.0149395	4	BAESF_00897	130.346	0.0822362	8	CHLRE_02g083700v5	0.542197	0.0134486	9	CHLNCDRAFT_29579	195.098	0.0159236	10	OT_ostta02g04130	16.2977	0.000183385	1	MICPUCDRAFT_53961	1.08957	0	1	gene_887	21.41	0.00115808	7	NGRUG00000021306	91.0034
CFRG5708	17.1018	0.0344304	6	APARG00000001059	12.4033	0.016753	6	AWHISG00000002330	0.21678	0.0130293	8	CPERKG00000000859	33.2938	0.0346687	3	Clim_evmTU83s88	58.0049	0.0629213	10	SPPG_08882	10.0106	0.00715868	3	BAESF_00898	2.08888	0.00636943	4	CHLRE_02g083750v5	2.59343	0.00612833	6	CHLNCDRAFT_137815	17.1609	0.00549451	9	OT_ostta02g04140	12.8959	0.0100956	7	MICPUCDRAFT_53962	16.9934	0	1	gene_888	32.154	0	1	NGRUG00000021312	9.63769
CFRG5786	139.02	0.044237	7	APARG00000001060	0.057068	0	1	AWHISG00000002331	0	0.0129732	8	CPERKG00000000860	49.7599	0.043438	4	Clim_evmTU84s88	108.398	0.1	10	SPPG_00852	4.39023	0.002002	2	BAESF_00899	6.31123	0.000596837	2	CHLRE_02g083800v5	43.931	0.00729443	7	CHLNCDRAFT_49959	288.685	0.0106101	10	OT_ostta02g04150	12.8085	0.00252565	4	MICPUCDRAFT_49108	63.6598	0.00851064	4	gene_889	2.55318	0.000120265	5	NGRUG00000021320	149.088
CFRG5787	26.0321	0.00635001	2	APARG00000001061	0	0	1	AWHISG00000002340	0.088057	0	1	CPERKG00000000861	45.9825	0.0301296	3	Clim_evmTU85s88	25.2659	0.00710136	2	SPPG_00853	38.3163	0.0011839	2	BAESF_00900	996.51	0.121877	9	CHLRE_02g083850v5	12.2616	0.00742804	7	CHLNCDRAFT_18991	0	0	1	OT_ostta02g04160	0.254411	0.000188041	1	MICPUCDRAFT_23095	12.0274	0.00649351	3	gene_890	3.45966	0.00128425	7	NGRUG00000021332	0
CFRG5673	3.29621	0.14206	10	APARG00000001062	0	0	1	AWHISG00000002344	0	0.0166071	9	CPERKG00000000862	750.964	0.0669014	7	Clim_evmTU86s88	39.908	0.0125362	4	SPPG_00854	35.7673	0.0657124	9	BAESF_00901	5.96376	0.000958773	2	CHLRE_02g083900v5	3.68934	0.00401427	5	CHLNCDRAFT_50121	4.11517	0	1	OT_ostta02g04170	0.054867	0.0118523	8	MICPUCDRAFT_30191	70.3014	0.0350877	7	gene_891	9.68106	0.0008285	6	NGRUG00000021336	67.2762
CFRG5748	36.5208	0.0949697	9	APARG00000001065	44.7528	0.0572605	8	AWHISG00000002345	0	0	1	CPERKG00000000863	41.1653	0.0455878	4	Clim_evmTU87s88	6.28083	0.0101961	3	SPPG_00855	10.1845	0.0208498	4	BAESF_00902	4.42294	0.0216506	5	CHLRE_02g083935v5	1.95998	0.00789889	7	CHLNCDRAFT_56687	7.07371	0	1	OT_ostta02g04180	63.6143	0.0266927	9	MICPUCDRAFT_53968	11.8402	0.0503145	8	gene_892	0	0	1	NGRUG00000021348	0.081478
CFRG5847	66.7232	0.0526642	7	APARG00000001066	228.797	0.0373242	8	AWHISG00000002346	0	0	1	CPERKG00000000864	2164.37	0.109959	9	Clim_evmTU88s88	73.0899	0.0328358	9	SPPG_00856	19.2357	0.0406991	7	BAESF_00903	50.2881	0.0331959	6	CHLRE_02g083950v5	605.214	0.0144364	9	CHLNCDRAFT_137757	0	0	1	OT_ostta02g04190	4.79652	0.00516605	6	MICPUCDRAFT_8020	26.0759	0.0294118	6	gene_893	0.890043	0	1	NGRUG00000021360	3.27131
CFRG5843	24.7281	0.0290157	5	APARG00000001068	7.54263	0.164341	10	AWHISG00000002357	0.030578	0.00411523	6	CPERKG00000000865	9.31034	0.145449	10	Clim_evmTU89s88	1.9465	0.0164547	5	SPPG_00857	74.6461	0.0313018	6	BAESF_00904	46.7164	0.249879	10	CHLRE_02g084000v5	1603.57	0.056701	10	CHLNCDRAFT_29622	2640.05	0.0168067	10	OT_ostta02g04200	0.0829	0.00169534	3	MICPUCDRAFT_53970	367.884	0	1	gene_894	5.10298	0.000221459	5	NGRUG00000021368	90.81
CFRG5714	63.8971	0.00963618	2	APARG00000001069	58.0603	0.0932304	9	AWHISG00000002362	351.867	0.045501	10	CPERKG00000000866	24.4271	0.0357143	3	Clim_evmTU90s88	95.4449	0.0172414	5	SPPG_00858	58.0147	0.0216651	5	BAESF_00905	4.09828	0.0537736	7	CHLRE_02g084050v5	27.434	0.026361	10	CHLNCDRAFT_137692	17.7064	0	1	OT_ostta02g04210	3.33365	0.00255941	4	MICPUCDRAFT_43257	6.13281	0	1	gene_895	105.872	0	1	NGRUG00000021376	19.0738
CFRG5666	8.26243	0.0954795	9	APARG00000001070	3.22065	0.112857	9	AWHISG00000002368	75.0901	0.0257778	9	CPERKG00000000867	55.8416	0.100478	9	Clim_evmTU91s88	335.852	0.025974	8	SPPG_00859	22.364	0.0675445	9	BAESF_00906	11.0488	0.0837919	8	CHLRE_02g084100v5	46.5215	0.00665927	7	CHLNCDRAFT_137863	7.6928	0.00396825	9	OT_ostta02g04220	32.4041	0.00950021	7	MICPUCDRAFT_43258	34.7652	0.025	6	gene_896	0.914025	0	1	NGRUG00000021380	37.597
CFRG5762	0.416571	0.0315981	5	APARG00000001071	1.97945	0.0105892	5	AWHISG00000002369	4164	0.0163438	9	CPERKG00000000868	9.21599	0.0518556	5	Clim_evmTU93s88	19.1973	0.0141935	4	SPPG_00860	64.4024	0.0675904	9	BAESF_00907	5.88208	0.0313732	6	CHLRE_02g084150v5	1.09079	0.00215157	4	CHLNCDRAFT_137809	2.60176	0	1	OT_ostta02g04230	14.9043	0.00340696	5	MICPUCDRAFT_53973	0.886174	0	1	gene_897	29.4917	0.00344012	8	NGRUG00000021384	7.44519
CFRG5844	20.8332	0.0322859	5	APARG00000001072	52.7715	0.0144531	6	AWHISG00000002378	0.031835	0	1	CPERKG00000000869	1.3728	0.0460885	4	Clim_evmTU96s88	26.3328	0.0220713	7	SPPG_08883	62.5516	0.0192584	4	BAESF_00908	37.0962	0.0799698	8	CHLRE_02g084176v5	0.01462	0.00226757	4	CHLNCDRAFT_137929	24.9441	0	1	OT_ostta02g04240	24.5578	0.00763016	7	MICPUCDRAFT_53974	10.5639	0.129412	10	gene_898	22.9731	0	1	NGRUG00000021393	3.71507
CFRG5841	7.68264	0.0189487	3	APARG00000001073	18.0792	0.0484371	8	AWHISG00000002391	2.84605	0	1	CPERKG00000000870	41.5113	0.0426294	4	Clim_evmTU97s88	100.796	0.0178117	6	SPPG_08884	8.69096	0.000865801	1	BAESF_00909	54.4993	0	1	CHLRE_02g084200v5	5.65423	0.0126369	9	CHLNCDRAFT_49994	1.82444	0	1	OT_ostta02g04250	0.40009	0.0211111	9	MICPUCDRAFT_36886	87.7514	0.00473934	3	gene_899	1037.6	0.00381837	8	NGRUG00000021397	0.944642
CFRG5700	41.6967	0.0578778	8	APARG00000001074	2.8787	0.016623	6	AWHISG00000002392	0	0.00981767	8	CPERKG00000000871	11.635	0.027852	3	Clim_evmTU98s88	108.626	0.0107084	3	SPPG_00862	0.278652	0.000778614	1	BAESF_00910	23.2343	0.0422069	7	CHLRE_02g084250v5	76.6115	0.00578947	6	CHLNCDRAFT_49863	141.139	0.0101351	10	OT_ostta02g04260	8.88094	0.0108752	8	MICPUCDRAFT_9260	2.75338	0.105263	10	gene_900	58.4474	0.0158155	10	NGRUG00000021402	15.6684
CFRG5712	42.0725	0.0960042	9	APARG00000001075	250.96	0.181007	10	AWHISG00000002393	0.341516	0.00333131	6	CPERKG00000000872	6.87426	0.0732531	7	Clim_evmTU99s88	159.365	0.0134378	4	SPPG_00863	1.54861	0.00071347	1	BAESF_00911	9.6894	0.000379651	2	CHLRE_02g084300v5	32.2771	0.00471698	6	CHLNCDRAFT_137840	36.4239	0	1	OT_ostta02g04270	3.08708	0.0114943	8	MICPUCDRAFT_5948	9.56448	0.0333333	7	gene_901	31.8142	0.000429185	6	NGRUG00000021410	18.0069
CFRG5869	17.2993	0.0565553	7	APARG00000001076	1.725	0.0241682	7	AWHISG00000002481	0	0	1	CPERKG00000000873	141.032	0.0787108	8	Clim_evmTU102s88	6.54397	0.025641	7	SPPG_00865	16.0049	0.00316897	3	BAESF_00912	17.442	0.00183419	3	CHLRE_02g084450v5	12.4268	0.0150862	9	CHLNCDRAFT_137564	17.3052	0	1	OT_ostta02g04280	11.7155	0	1	MICPUCDRAFT_53978	22.4739	0.0315315	7	gene_902	54.4553	0.0168196	10	NGRUG00000021416	2.13701
CFRG5807	22.6312	0.00846458	2	APARG00000001077	67.6074	0.0225099	7	AWHISG00000002484	0	0	1	CPERKG00000000874	24.0209	0.111479	10	Clim_evmTU104s88	44.5365	0.020202	6	SPPG_00866	1.10075	0.0205552	4	BAESF_00913	19.5121	0.0933466	9	CHLRE_02g084700v5	0	0	1	CHLNCDRAFT_137537	136.03	0	1	OT_ostta02g04290	21.7574	0	1	MICPUCDRAFT_53979	10.4582	0	1	gene_903	178.004	0	1	NAEGRDRAFT_50404	0.122918
CFRG5740	3.89376	0.0114975	2	APARG00000001078	0.141548	0.00519931	5	AWHISG00000002485	0	0.00703125	7	CPERKG00000000875	660.163	0.0582128	6	Clim_evmTU3s89	18.8862	0.0198511	6	SPPG_00867	17.9587	0.0691311	9	BAESF_00914	257.695	0.047181	7	CHLRE_02g084900v5	5.8213	0.0113422	8	CHLNCDRAFT_9310	0	0	1	OT_ostta02g04300	114.746	0.000150807	1	MICPUCDRAFT_53980	3.61345	0.0945946	10	gene_904	2.92791	0	1	NGRUG00000021422	0.999843
CFRG5731	140.515	0.0887344	9	APARG00000001079	371.277	0.0833492	9	AWHISG00000002487	0	0.00355823	6	CPERKG00000000876	31.1444	0.0219202	2	Clim_evmTU1s90	3.72886	0.0606061	10	SPPG_00868	80.5261	0.00134693	2	BAESF_00915	11.7164	0.0466763	7	CHLRE_02g085000v5	3.42806	0.00378979	5	CHLNCDRAFT_56680	0	0	1	OT_ostta02g04310	13.3928	0	1	MICPUCDRAFT_53981	532.891	0.107955	10	gene_905	69.1711	0.00560142	9	NGRUG00000021426	20.4938
CFRG5793	20.2486	0.0637523	8	APARG00000001080	21.3543	0.00785334	5	AWHISG00000002491	0	0	1	CPERKG00000000877	0.882701	0.0170793	2	Clim_evmTU2s90	1.84495	0.012844	4	SPPG_00869	1.4456	0	1	BAESF_00916	10.1589	0.0167705	5	CHLRE_02g085050v5	0.682588	0.00308523	4	CHLNCDRAFT_137777	184.358	0	1	OT_ostta02g04320	118.902	0.0187871	9	MICPUCDRAFT_66309	79.4714	0.0134228	5	gene_906	0.567454	0.000156446	5	NGRUG00000021432	209.249
CFRG5806	9.69535	0.0531738	7	APARG00000001081	56.2265	0.113325	9	AWHISG00000002492	0.06717	0	1	CPERKG00000000878	5.92769	0.0479378	5	Clim_evmTU5s90	111.005	0.015	5	SPPG_00870	0.488989	0.00198334	2	BAESF_00917	24.5933	0.0717226	8	CHLRE_02g085100v5	3.07829	0.00440427	5	CHLNCDRAFT_137678	14.7821	0	1	OT_ostta02g04325	26.0406	0	1	MICPUCDRAFT_23401	37.8028	0.0153139	5	gene_907	23.3065	0.00140224	7	NGRUG00000021440	46.93
CFRG5778	19.1767	0.0423234	6	APARG00000001082	33.063	0.000368732	4	AWHISG00000002494	0.570415	0	1	CPERKG00000000879	20.1717	0.0809836	8	Clim_evmTU6s90	9.99935	0.0601504	10	SPPG_00872	28.4348	0.0015804	2	BAESF_00918	8.06898	0.033756	6	CHLRE_02g085150v5	1.66126	0.00203211	4	CHLNCDRAFT_137760	0	0	1	OT_ostta02g04340	132.842	0.0174459	9	MICPUCDRAFT_53984	14.4916	0.00990099	4	gene_908	31.2521	0.00161616	7	NGRUG00000021450	25.1566
CFRG5743	29.6995	0.0107331	2	APARG00000001083	0	0	1	AWHISG00000002495	0.106091	0	1	CPERKG00000000880	121.338	0.0886281	8	Clim_evmTU7s90	174.499	0.00895522	3	SPPG_08885	13.6757	0.0040282	3	BAESF_00919	5.9519	0.00185242	3	CHLRE_02g085200v5	18.1944	0.0417722	10	CHLNCDRAFT_137905	8.40246	0	1	OT_ostta02g04350	90.4423	0.0030896	5	MICPUCDRAFT_2776	4.57779	0.0497738	8	gene_909	1.02771	0.000185736	5	NGRUG00000021456	59.5561
CFRG5749	6.63009	0.167186	10	APARG00000001084	5.83721	0.0970149	9	AWHISG00000002496	1.04825	0	1	CPERKG00000000881	108.918	0.0870102	8	Clim_evmTU2s94	1.79057	0.0161871	5	SPPG_00873	42.0111	0.00514019	3	BAESF_00920	10.133	0.0420945	7	CHLRE_02g085257v5	18.949	0.00722589	7	CHLNCDRAFT_137939	0	0	1	OT_ostta02g04360	194.857	0.00038432	2	MICPUCDRAFT_53986	0.524779	0.00854701	4	gene_910	0.918837	0	1	NGRUG00000021466	32.6344
CFRG5796	3.96276	0.00902935	2	APARG00000001085	10.2907	0.0399086	8	AWHISG00000002497	0	0	1	CPERKG00000000882	0.432062	0.00977826	1	Clim_evmTU3s95	49.567	0.0278834	8	SPPG_00874	2.30468	0.00083647	1	BAESF_00921	9.85842	0.0617017	8	CHLRE_02g085279v5	0	0.00862069	7	CHLNCDRAFT_18995	0.429633	0	1	OT_ostta02g04390	208.001	0.0432583	10	MICPUCDRAFT_53987	2.23612	0	1	gene_911	5.79718	0.00149701	7	NGRUG00000021470	0.776477
CFRG5721	161.471	0.0228964	4	APARG00000001086	13.0842	0.00640728	5	AWHISG00000002498	0.052682	0.00176991	5	CPERKG00000000883	8.27727	0.0910326	9	Clim_evmTU4s95	31.5064	0.0258964	8	SPPG_00875	27.9266	0	1	BAESF_00922	61.043	0.0324745	6	CHLRE_02g085300v5	77.7934	0.00972973	8	CHLNCDRAFT_137647	1.25418	0	1	OT_ostta02g04400	0.766706	0.00115693	3	MICPUCDRAFT_53988	5.02428	0.0121212	4	gene_912	24.7684	0	1	NGRUG00000021474	4.32163
CFRG5755	25.5007	0.0692571	8	APARG00000001087	3.50689	0.0292491	7	AWHISG00000002501	0.570415	0	1	CPERKG00000000884	4.81353	0.0166848	2	Clim_evmTU5s95	30.5899	0.0137575	4	SPPG_00876	13.0996	0.20389	10	BAESF_00923	2.95454	0.0077235	4	CHLRE_02g085500v5	0.039782	0.00561798	6	CHLNCDRAFT_138158	3.7439	0.00406504	9	OT_ostta02g04410	32.1647	0	1	MICPUCDRAFT_66312	81.0771	0	1	gene_913	39.3571	0	1	NGRUG00000021482	14.7588
CFRG5764	9.81715	0.110095	10	APARG00000001088	7.57741	0.0110861	6	AWHISG00000002502	0.106091	0	1	CPERKG00000000885	109.736	0.110798	9	Clim_evmTU6s95	56.2411	0.00200803	1	SPPG_00877	16.233	0.019545	4	BAESF_00924	24.4619	0.039844	7	CHLRE_02g085550v5	11.1318	0.0196918	10	CHLNCDRAFT_138021	0	0	1	OT_ostta02g04420	5.38419	0.00190658	4	MICPUCDRAFT_43268	1.21746	0.0135135	5	gene_914	4.83582	0.000485673	6	NGRUG00000021486	0.02352
CFRG5664	123.635	0.0272864	5	APARG00000001090	17.3153	0.151858	10	AWHISG00000002504	13.7929	0.00351849	6	CPERKG00000000886	12.1077	0.0753374	7	Clim_evmTU7s95	119.485	0.00654308	2	SPPG_00878	36.4266	0.00172488	2	BAESF_00925	0.534571	0.000949668	2	CHLRE_02g085600v5	4.05819	0	1	CHLNCDRAFT_138249	9.69673	0	1	OT_ostta02g04430	320.263	0.0357297	10	MICPUCDRAFT_66314	101.625	0.128713	10	gene_915	98.9064	0.00176748	7	NGRUG00000021490	12.0319
CFRG5823	18.8248	0.0128564	3	APARG00000001091	12.4801	0.0195902	6	AWHISG00000002509	0.042215	0	1	CPERKG00000000887	84.8639	0.0368078	3	Clim_evmTU5s97	53.9599	0.0333333	9	SPPG_00879	8.37626	0.000845934	1	BAESF_00926	55.9133	0.231121	10	CHLRE_02g086000v5	0.062488	0.00665281	7	CHLNCDRAFT_12639	0	0	1	OT_ostta02g04440	103.016	0.0132498	8	MICPUCDRAFT_49115	112.918	0.00892857	4	gene_916	5.13338	0.00970525	9	NGRUG00000021499	3.08615
CFRG5801	16.2192	0.0575139	8	APARG00000001092	197.102	0.0161917	6	AWHISG00000002510	0.418546	0	1	CPERKG00000000888	6.52738	0.0165187	2	Clim_evmTU1s98	19.5312	0.0382166	9	SPPG_00880	4.70848	0.0014027	2	BAESF_00927	19.1123	0.0605708	8	CHLRE_02g086050v5	9.28783	0	1	CHLNCDRAFT_10342	4.40209	0	1	OT_ostta02g04450	62.0641	0.00537634	6	MICPUCDRAFT_66316	43.3053	0	1	gene_917	3.76702	0	1	NGRUG00000021503	73.6581
CFRG5695	25.4037	0.0318942	5	APARG00000001093	133.898	0.0298032	7	AWHISG00000002518	7.98867	0.00460521	7	CPERKG00000000889	39.0473	0.0604766	6	Clim_evmTU2s98	16.2984	0.0100719	3	SPPG_00881	10.4416	0.0328889	6	BAESF_00928	9.17525	0.0411588	7	CHLRE_02g086076v5	2.19894	0.00612089	6	CHLNCDRAFT_19306	59.0788	0	1	OT_ostta02g04460	7.35684	0.0010853	3	MICPUCDRAFT_53996	29.8217	0.0308642	7	gene_918	102.68	0.0234568	10	NGRUG00000021509	365.526
CFRG5676	0.854177	0.0268705	5	APARG00000001094	110.643	0.000204207	4	AWHISG00000002519	0.532772	0.00198442	5	CPERKG00000000890	108.212	0.0420523	4	Clim_evmTU3s98	4.75937	0.00774103	2	SPPG_00882	36.0755	0.0131422	4	BAESF_00929	3.62377	0.0229058	5	CHLRE_02g086100v5	1.41572	0.00749625	7	CHLNCDRAFT_137865	3.28836	0	1	OT_ostta02g04470	31.9695	0.00309504	5	MICPUCDRAFT_46012	57.8375	0.0248619	6	gene_919	3.07426	0.0107088	9	NGRUG00000021517	3.34385
CFRG5766	16.1672	0.00610727	2	APARG00000001095	215.783	0.000526408	4	AWHISG00000002528	0.299594	0.00436847	6	CPERKG00000000891	44.8366	0.0415415	4	Clim_evmTU5s99	40.7123	0.023416	7	SPPG_00883	6.10672	0.0281929	5	BAESF_00930	6.74181	0.00140675	3	CHLRE_02g086150v5	7.85838	0.00860215	7	CHLNCDRAFT_19023	2.52288	0	1	OT_ostta02g04480	2.38632	0	1	MICPUCDRAFT_43272	2.37827	0.075	9	gene_920	195.225	0.00652571	9	NGRUG00000021525	22.587
CFRG5757	48.0786	0.000818331	1	APARG00000001096	9.45401	0.0218958	7	AWHISG00000002531	30.3908	0.00785756	7	CPERKG00000000892	50.9	0.0943111	9	Clim_evmTU14s99	53.1108	0.0217822	7	SPPG_00884	19.1684	0.0210253	4	BAESF_00931	15.0524	0.0341608	6	CHLRE_02g086200v5	18.7404	0	1	CHLNCDRAFT_137913	178.455	0	1	OT_ostta02g04490	6.5352	0	1	MICPUCDRAFT_43273	65.9645	0	1	gene_921	56.1802	0	1	NGRUG00000044979	0.015305
CFRG5697	17.0886	0.0539129	7	APARG00000001097	1.16869	0.0279393	7	AWHISG00000002532	1.45643	0.0160766	9	CPERKG00000000893	328.848	0.083908	8	Clim_evmTU15s99	33.0837	0.0315457	8	SPPG_00885	83.6401	0.00116754	2	BAESF_00932	14.13	0.126543	9	CHLRE_02g086400v5	8.47039	0.00951087	8	CHLNCDRAFT_137782	0.393928	0	1	OT_ostta02g04500	30.3823	0.0151758	8	MICPUCDRAFT_45028	0.46212	0	1	gene_922	7.92415	0.000307598	5	NAEGRDRAFT_76315	0
CFRG5785	14.9051	0.0911449	9	APARG00000001098	0.302339	0.0002531	4	AWHISG00000002540	0	0	1	CPERKG00000000894	52.852	0.0659614	6	Clim_evmTU16s99	18.6787	0.00878294	3	SPPG_00886	29.4499	0.000819672	1	BAESF_00933	14.8905	0.0341527	6	CHLRE_02g086428v5	0.37659	0	1	CHLNCDRAFT_137615	1.15765	0	1	OT_ostta02g04510	21.7774	0.00521785	6	MICPUCDRAFT_54003	3.26927	0.00819672	4	gene_923	0.682006	0.000413679	6	NGRUG00000044983	0.140295
CFRG5809	20.5705	0.0966896	9	APARG00000001099	0.373478	0.000304414	4	AWHISG00000002543	99.6019	0.0111111	8	CPERKG00000000895	22.5247	0.0700342	7	Clim_evmTU17s99	10.352	0.0506608	10	SPPG_00887	4.13198	0.0033357	3	BAESF_00934	80.1259	0.0135424	4	CHLRE_02g086456v5	2.81657	0.0128593	9	CHLNCDRAFT_138126	5.50765	0	1	OT_ostta02g04520	51.9074	0.00138834	3	MICPUCDRAFT_1994	24.3516	0	1	gene_924	25.3789	0	1	NGRUG00000044989	2.54717
CFRG5746	40.7571	0.0363033	6	APARG00000001100	119.454	0	1	AWHISG00000002547	11.1845	0	1	CPERKG00000000896	91.8505	0.0853426	8	Clim_evmTU20s99	112.406	0.0205279	6	SPPG_00888	112.623	0.0256787	5	BAESF_00935	1.00748	0	1	CHLRE_02g086500v5	12.0721	0	1	CHLNCDRAFT_18970	21.274	0.00909091	10	OT_ostta02g04530	31.0014	0.00926784	7	MICPUCDRAFT_43278	5.5553	0.00220264	3	gene_925	10.7655	0.00125246	7	NGRUG00000044994	9.40669
CFRG5819	18.9371	0.0558018	7	APARG00000001101	0.799581	0.000303214	4	AWHISG00000002548	0	0	1	CPERKG00000000897	16.4306	0.0823045	8	Clim_evmTU23s99	20.9827	0.00683761	2	SPPG_00889	1.1957	0.00135181	2	BAESF_00936	5.76825	0.0188065	5	CHLRE_02g086550v5	8.89884	0	1	CHLNCDRAFT_137878	8.93379	0	1	OT_ostta02g04540	26.4941	0.0195255	9	MICPUCDRAFT_43279	15.9002	0.0145455	5	gene_926	10.5937	0.0163428	10	NGRUG00000045002	0
CFRG5752	44.9857	0.119007	10	APARG00000001102	1.54227	0.0418487	8	AWHISG00000002550	51.4127	0.014	8	CPERKG00000000898	20.8911	0.0634473	6	Clim_evmTU24s99	207.148	0.0865385	10	SPPG_00890	26.6889	0.00150972	2	BAESF_00937	18.9529	0.000329474	2	CHLRE_02g086600v5	59.1477	0.00894454	8	CHLNCDRAFT_138234	41.8799	0	1	OT_ostta02g04550	57.4288	0.000500584	2	MICPUCDRAFT_46013	7.13007	0	1	gene_927	52.1457	0.00119119	7	NGRUG00000045006	1.22599
CFRG5782	7.9961	0.120101	10	APARG00000001103	0.11087	0.000348311	4	AWHISG00000002551	9.98386	0.0237239	9	CPERKG00000000899	28.0561	0.0481463	5	Clim_evmTU25s99	41.2979	0.0364146	9	SPPG_00891	100.314	0.0324052	6	BAESF_00938	134.472	0.227828	10	CHLRE_02g086650v5	1.41208	0.0045929	5	CHLNCDRAFT_137609	0	0	1	OT_ostta02g04560	473.141	0.0518272	10	MICPUCDRAFT_54012	2.15692	0.3	10	gene_928	0	0	1	NGRUG00000045010	0.043394
CFRG5857	1.61729	0.121368	10	APARG00000001104	851.753	0.130314	10	AWHISG00000002554	0	0	1	CPERKG00000000900	2.28181	0.0647809	6	Clim_evmTU26s99	42.7203	0.024838	7	SPPG_08886	23.48	0.0277538	5	BAESF_00939	66.3029	0.140179	10	CHLRE_02g086700v5	7.03957	0.00833965	7	CHLNCDRAFT_137711	79.8661	0	1	OT_ostta02g04570	29.8316	0.00738846	7	MICPUCDRAFT_54013	412.923	0.0230303	6	gene_929	45.9999	0.00903042	9	NGRUG00000045024	6.15413
[truncated: 22,560 more rows]
[truncated: 10 more columns]

## Sheet: Extended 3B
Cfra				Aapp				Awhi				Cper				Clim				Spun				Acas				Crei				Cvar				Otau				Mpus				Alim				Ngru
[truncated: 23,490 more rows]
[truncated: 10 more columns]
