# Supplementary material for: Adenine DNA methylation associated with transcriptionally permissive chromatin is widespread across eukaryotes
Source: Nat Genet. 2025 Nov 18;57(12):3126–36. doi: 10.1038/s41588-025-02409-6 (PMC12695648; doi:10.1038/s41588-025-02409-6)
Supplement: Supplementary file 10 — Raw values. [file 41588_2025_2409_MOESM10_ESM.xlsx]

## Sheet: Extended 4
Cfra					Aapp					Awhi					Cper					Clim					Spun					Acas					Crei					Cvar					Otau
Gene	mApT Fraction	status	TPM	Decile TPM	Gene	mApT Fraction	status	TPM	Decile TPM	Gene	mApT Fraction	status	TPM	Decile TPM	Gene	mApT Fraction	status	TPM	Decile TPM	Gene	mApT Fraction	status	TPM	Decile TPM	Gene	mApT Fraction	status	TPM	Decile TPM	Gene	mApT Fraction	status	TPM	Decile TPM	Gene	mApT Fraction	status	TPM	Decile TPM	Gene	mApT Fraction	status	TPM	Decile TPM	Gene	mApT Fraction	status	TPM	Decile TPM
CFRG8608	0.112729	Methylated	1.1485	0-10%	APARG00000000001	0	Unmethylated	0	No expr.	AWHISG00000000012	0	Unmethylated	2.64698	10-20%	CPERKG00000000001	0	Unmethylated	0	No expr.	Clim_evmTU1s1	0.0115973	Methylated	83.2951	60-70%	SPPG_00001	0.00169082	Unmethylated	0	No expr.	BAESF_00001	0.198238	Methylated	23.8441	50-60%	CHLRE_01g000017v5	0.00655022	Unmethylated	6.57598	40-50%	CHLNCDRAFT_136272	0.0125	Methylated	5.78553	10-20%	OT_ostta01g00010	0.0319094	Methylated	38.9832	50-60%
CFRG8610	0.0598852	Methylated	37.6141	50-60%	APARG00000000002	0	Unmethylated	0	No expr.	AWHISG00000000013	0	Unmethylated	0	No expr.	CPERKG00000000002	0.0173567	Methylated	0.438441	No expr.	Clim_evmTU2s1	0.0188383	Methylated	355.025	90-100%	SPPG_00002	0.000686931	Unmethylated	0.150935	No expr.	BAESF_00002	0	Unmethylated	17.0464	40-50%	CHLRE_01g000150v5	0.0155885	Methylated	6.48517	40-50%	CHLNCDRAFT_28874	0	Unmethylated	27.2175	40-50%	OT_ostta01g00020	0.00839801	Methylated	22.136	30-40%
CFRG8606	0.0423124	Methylated	21.1109	30-40%	APARG00000000004	0	Unmethylated	0	No expr.	AWHISG00000000027	0	Unmethylated	0	No expr.	CPERKG00000000003	0.0179923	Methylated	17.3515	30-40%	Clim_evmTU3s1	0.0202247	Methylated	57.5026	50-60%	SPPG_00003	0.00250391	Unmethylated	0	No expr.	BAESF_00003	0	Unmethylated	6.63386	20-30%	CHLRE_01g000300v5	0.00104493	Unmethylated	192.832	90-100%	CHLNCDRAFT_137531	0	Unmethylated	109.29	80-90%	OT_ostta01g00030	0.00343365	Unmethylated	17.1413	20-30%
CFRG8613	0.0143656	Methylated	18.7346	30-40%	APARG00000000005	0	Unmethylated	0	No expr.	AWHISG00000000029	0.00416588	Methylated	17.1698	50-60%	CPERKG00000000004	0.0595732	Methylated	40.7961	60-70%	Clim_evmTU4s1	0.0361318	Methylated	5.56221	0-10%	SPPG_00004	0.00179625	Unmethylated	0	No expr.	BAESF_00004	0.000679348	Unmethylated	4.37285	10-20%	CHLRE_01g000350v5	0.0113208	Methylated	170.181	90-100%	CHLNCDRAFT_135122	0.00125313	NA	1.31519	0-10%	OT_ostta01g00040	0.0206648	Methylated	78.2958	70-80%
CFRG8612	0.0145728	Methylated	17.8062	30-40%	APARG00000000008	0	Unmethylated	0	No expr.	AWHISG00000000031	0	Unmethylated	0.354262	No expr.	CPERKG00000000005	0.045786	Methylated	226.441	90-100%	Clim_evmTU6s1	0.0033389	Unmethylated	15.3693	0-10%	SPPG_00005	0.00104712	Unmethylated	0.538234	No expr.	BAESF_00005	0	Unmethylated	1.719	0-10%	CHLRE_01g000400v5	0.00189155	Unmethylated	3.62911	20-30%	CHLNCDRAFT_15594	0	Unmethylated	37.6034	50-60%	OT_ostta01g00050	0.00630844	Unmethylated	24.8832	30-40%
CFRG8619	0.0250696	Methylated	123.716	80-90%	APARG00000000011	0.0437038	Methylated	35.8679	70-80%	AWHISG00000000032	0	Unmethylated	0.177394	No expr.	CPERKG00000000006	0.0952099	Methylated	13.2629	20-30%	Clim_evmTU10s1	0	Unmethylated	2.53533	0-10%	SPPG_00006	0.00134336	Unmethylated	7.79077	10-20%	BAESF_00006	0	Unmethylated	2.37308	0-10%	CHLRE_01g000450v5	0.0105442	Methylated	10.4644	50-60%	CHLNCDRAFT_52953	0	Unmethylated	0	No expr.	OT_ostta01g00060	0.00257069	Unmethylated	59.2196	60-70%
CFRG8611	0.109177	Methylated	35.9623	50-60%	APARG00000000013	0	Unmethylated	0.903863	No expr.	AWHISG00000000036	0.00132528	Unmethylated	0	No expr.	CPERKG00000000007	0.0319849	Methylated	69.1337	70-80%	Clim_evmTU11s1	0	Unmethylated	6.45795	0-10%	SPPG_08809	0.000575043	Unmethylated	3.89402	0-10%	BAESF_00007	0.000686342	Unmethylated	2.45121	0-10%	CHLRE_01g001250v5	0.0193015	Methylated	1.04849	0-10%	CHLNCDRAFT_135382	0	Unmethylated	1004.81	90-100%	OT_ostta01g00070	0.0010087	Unmethylated	172.145	80-90%
CFRG8605	0.0278594	Methylated	57.8616	70-80%	APARG00000000014	0	Unmethylated	0	No expr.	AWHISG00000000037	0.0132212	Methylated	140.939	90-100%	CPERKG00000000008	0.146037	Methylated	38.5975	60-70%	Clim_evmTU12s1	0.00529101	Methylated	1.86875	0-10%	SPPG_00010	0.0026993	Unmethylated	0.289979	No expr.	BAESF_00008	0.000476872	Unmethylated	0.308044	No expr.	CHLRE_01g001501v5	0	Unmethylated	1.82193	10-20%	CHLNCDRAFT_135184	0.0182482	NA	19.2679	30-40%	OT_ostta01g00080	0.0364697	Unmethylated	26.0234	30-40%
CFRG8615	0.00148104	Unmethylated	1.11127	0-10%	APARG00000000016	0	Unmethylated	0.404791	No expr.	AWHISG00000000040	0.00182188	Methylated	4.42308	20-30%	CPERKG00000000009	0.0901134	Methylated	203.283	90-100%	Clim_evmTU14s1	0.031477	Methylated	4.94868	0-10%	SPPG_00011	0.00133824	Unmethylated	0.126368	No expr.	BAESF_00009	0.0202998	Methylated	3.15106	0-10%	CHLRE_01g001750v5	0.000342114	Unmethylated	49.0524	80-90%	CHLNCDRAFT_135226	0	Unmethylated	88.4177	70-80%	OT_ostta01g00090	0.00461867	Unmethylated	388.666	90-100%
CFRG8618	0.00689847	Methylated	5.70278	10-20%	APARG00000000017	0	Unmethylated	0.169807	No expr.	AWHISG00000000041	0	Unmethylated	0.451905	No expr.	CPERKG00000000010	0.0979544	Methylated	138.911	80-90%	Clim_evmTU17s1	0.00961538	Methylated	377.23	90-100%	SPPG_00012	0	Unmethylated	0.36919	No expr.	BAESF_00010	0	Unmethylated	1.97497	0-10%	CHLRE_01g001800v5	0.000718262	Unmethylated	5.96668	40-50%	CHLNCDRAFT_135230	0.0114286	Unmethylated	18.9027	30-40%	OT_ostta01g00100	0.00147044	Unmethylated	19.8463	20-30%
CFRG8609	0.0277484	Methylated	26.5898	40-50%	APARG00000000019	0	Unmethylated	0	No expr.	AWHISG00000000003	0.0101857	Methylated	632.121	90-100%	CPERKG00000000011	0.0507638	Methylated	125.656	80-90%	Clim_evmTU18s1	0.0300518	Methylated	30.5208	20-30%	SPPG_00013	0.00101471	Unmethylated	404.9	90-100%	BAESF_00012	0.13866	Methylated	13.7133	40-50%	CHLRE_01g002500v5	0.0182025	Methylated	440.021	90-100%	CHLNCDRAFT_135153	0	Unmethylated	35.1337	50-60%	OT_ostta01g00110	0.0416991	Methylated	11.0517	10-20%
CFRG8607	0.0235243	Methylated	16.9466	20-30%	APARG00000000021	0	Unmethylated	0.001507	No expr.	AWHISG00000000111	0.00147134	NA	43.9717	70-80%	CPERKG00000000012	0.0664313	Methylated	72.6502	70-80%	Clim_evmTU20s1	0.0153846	Unmethylated	1131.18	90-100%	SPPG_00014	0.00182815	Unmethylated	2.86668	0-10%	BAESF_00013	0	Unmethylated	1.81141	0-10%	CHLRE_01g002550v5	0.00547809	Methylated	6.35508	40-50%	CHLNCDRAFT_135201	0.00189394	Unmethylated	5.10189	10-20%	OT_ostta01g00120	0.000140509	Unmethylated	37.2878	40-50%
CFRG8616	0.000448632	Unmethylated	0.145248	No expr.	APARG00000000022	0.0965406	Methylated	0.489955	No expr.	AWHISG00000000112	0.00704475	NA	28.5605	60-70%	CPERKG00000000013	0.0603414	Methylated	69.6231	70-80%	Clim_evmTU1s2	0.0170455	Methylated	74.248	60-70%	SPPG_00015	0.00261438	Unmethylated	38.8765	50-60%	BAESF_00017	0.00138504	Unmethylated	1.17195	0-10%	CHLRE_01g002600v5	0.00131579	Unmethylated	0.150937	No expr.	CHLNCDRAFT_135219	0	NA	0	No expr.	OT_ostta01g00130	0.00253131	Unmethylated	50.3873	50-60%
CFRG8617	0.00198241	Unmethylated	0.291468	No expr.	APARG00000000023	0	Unmethylated	0.058838	No expr.	AWHISG00000000113	0.0337853	Methylated	0.191892	No expr.	Nk52_evmTU32s2209	0.0835073	Methylated	18.6456	30-40%	Clim_evmTU3s2	0.00846501	Methylated	4.75891	0-10%	SPPG_00016	0.0664452	Methylated	400.028	90-100%	BAESF_00018	0.00704225	Unmethylated	0.523896	No expr.	CHLRE_01g002650v5	0.00627615	Unmethylated	0	No expr.	CHLNCDRAFT_52968	0.00135318	Unmethylated	6.50947	10-20%	OT_ostta01g00140	0.018225	Methylated	172.012	80-90%
CFRG8614	0.00160043	Unmethylated	441.184	90-100%	APARG00000000027	0.012496	Methylated	20.0403	60-70%	AWHISG00000000114	0.000469043	Unmethylated	0	No expr.	CPERKG00000000014	0.0431274	Methylated	58.8869	70-80%	Clim_evmTU4s2	0.00945254	Methylated	69.2109	60-70%	SPPG_00017	0.0220077	Methylated	46.4762	50-60%	BAESF_00019	0	Unmethylated	3.61762	0-10%	CHLRE_01g002700v5	0.00123229	Unmethylated	2.11413	10-20%	CHLNCDRAFT_135331	0	Unmethylated	11.9212	20-30%	OT_ostta01g00150	0.0034298	Unmethylated	9.49487	10-20%
CFRG2652	0.0609347	Methylated	55.0293	70-80%	APARG00000000028	0.110446	Methylated	0.47459	No expr.	AWHISG00000000046	0	Unmethylated	0	No expr.	CPERKG00000000015	0.0211455	Methylated	323.624	90-100%	Clim_evmTU9s2	0.0108192	Methylated	711.504	90-100%	SPPG_00018	0.0779221	Methylated	4.46803	0-10%	BAESF_00020	0.000170213	Unmethylated	1.19493	0-10%	CHLRE_01g002750v5	0	Unmethylated	1.2392	0-10%	CHLNCDRAFT_24556	0	Unmethylated	121.914	80-90%	OT_ostta01g00160	0.00756579	Methylated	37.1809	40-50%
CFRG2430	0.0679325	Methylated	264.002	90-100%	APARG00000000029	0.0466935	Methylated	25.7396	60-70%	AWHISG00000000053	0.000878735	Unmethylated	1.18732	0-10%	CPERKG00000000016	0.0507942	Methylated	59.3037	70-80%	Clim_evmTU10s2	0.00796813	Unmethylated	19.9432	10-20%	SPPG_00019	0.000278087	Unmethylated	9.3417	10-20%	BAESF_00021	0.000146908	Unmethylated	0.4546	No expr.	CHLRE_01g002787v5	0.00391569	Methylated	0	No expr.	CHLNCDRAFT_135083	0	Unmethylated	0	No expr.	OT_ostta01g00170	0.0285714	Unmethylated	2.32304	0-10%
CFRG2379	0.0934256	Methylated	2.10965	0-10%	APARG00000000030	0.0532385	Methylated	12.1377	40-50%	AWHISG00000000055	0.000392773	Methylated	28.8731	60-70%	CPERKG00000000017	0.0758647	Methylated	21.8853	40-50%	Clim_evmTU12s2	0	Unmethylated	0.115779	No expr.	SPPG_08810	0.123288	Methylated	11.5907	10-20%	BAESF_00022	0.0108203	Unmethylated	81.0421	80-90%	CHLRE_01g003475v5	0.000661376	Unmethylated	0.166512	No expr.	CHLNCDRAFT_58195	0	Unmethylated	23.7299	40-50%	OT_ostta01g00180	0.0126002	Unmethylated	42.6941	50-60%
CFRG2695	0.0913451	Methylated	29.5337	40-50%	APARG00000000031	0.0429395	Methylated	19.3512	60-70%	AWHISG00000000056	0	Unmethylated	0.060497	No expr.	CPERKG00000000018	0.0327537	Methylated	7.95118	10-20%	Clim_evmTU20s2	0.00692042	NA	148.578	80-90%	SPPG_00020	0.0141621	Methylated	20.1877	30-40%	BAESF_00023	0.00637708	Methylated	10.1725	30-40%	CHLRE_01g003487v5	0.00549451	Unmethylated	7.11049	40-50%	CHLNCDRAFT_13697	0	Unmethylated	28.1554	40-50%	OT_ostta01g00190	0.00229231	Unmethylated	42.4106	50-60%
CFRG2240	0.0287395	Methylated	34.042	50-60%	APARG00000000032	0	Unmethylated	0.748935	No expr.	AWHISG00000000057	0	Unmethylated	0.077302	No expr.	CPERKG00000000019	0.041208	Methylated	6.4109	10-20%	Clim_evmTU22s2	0.0286344	NA	635.847	90-100%	SPPG_00021	0.0742129	Methylated	45.3662	50-60%	BAESF_00024	0.0132335	Methylated	96.3838	80-90%	CHLRE_01g003950v5	0.00248531	Methylated	1.20815	0-10%	CHLNCDRAFT_135213	0	Unmethylated	0	No expr.	OT_ostta01g00200	0.00127443	Unmethylated	20.0378	20-30%
CFRG2253	0.0420585	Methylated	39.7789	60-70%	APARG00000000034	0	Unmethylated	0.297145	No expr.	AWHISG00000000058	0	Unmethylated	0.064448	No expr.	CPERKG00000000020	0.0896226	Methylated	127.142	80-90%	Clim_evmTU31s2	0.045738	Methylated	73.6972	60-70%	SPPG_00022	0.0124706	Methylated	12.9435	10-20%	BAESF_00025	0.117007	Methylated	136.607	90-100%	CHLRE_01g004000v5	0.00753769	Methylated	24.0183	70-80%	CHLNCDRAFT_24590	0.0135593	Unmethylated	175.348	80-90%	OT_ostta01g00210	0	Unmethylated	26.0651	30-40%
CFRG2545	0.18894	Methylated	55.5513	70-80%	APARG00000000035	0.000461766	Unmethylated	209.397	90-100%	AWHISG00000000063	0.0124869	Methylated	29.5158	70-80%	CPERKG00000000021	0.055949	Methylated	39.0383	60-70%	Clim_evmTU32s2	0.0191257	Methylated	87.0213	60-70%	SPPG_08811	0.000956938	Unmethylated	33.7448	40-50%	BAESF_00026	0.111326	Methylated	207.86	90-100%	CHLRE_01g004050v5	0.0233918	Methylated	0	No expr.	CHLNCDRAFT_17589	0	Unmethylated	10.1271	20-30%	OT_ostta01g00220	0.0193322	Unmethylated	49.9255	50-60%
CFRG2239	0.0236736	Methylated	11.5818	20-30%	APARG00000000036	0.0263963	Methylated	31.7229	70-80%	AWHISG00000000065	0.0372175	Methylated	5.14647	20-30%	CPERKG00000000022	0.026668	Methylated	19.424	40-50%	Clim_evmTU33s2	0.0360825	Methylated	40.6428	30-40%	SPPG_08812	0.109264	Methylated	14.5511	20-30%	BAESF_00027	0.0110199	Unmethylated	9.69225	30-40%	CHLRE_01g004124v5	0.00635713	Methylated	6.30979	40-50%	CHLNCDRAFT_58128	0	NA	3.94508	10-20%	OT_ostta01g00230	0	Unmethylated	40.9279	50-60%
CFRG2500	0.152262	Methylated	6.73678	10-20%	APARG00000000037	0.00795102	Methylated	5.81555	20-30%	AWHISG00000000067	0.00202566	Unmethylated	0.41677	No expr.	CPERKG00000000023	0.0286316	Methylated	18.7528	30-40%	Clim_evmTU34s2	0.0393701	Methylated	128.792	70-80%	SPPG_00024	0.0305308	Methylated	115.181	80-90%	BAESF_00028	0.00549964	Methylated	15.4217	40-50%	CHLRE_01g004300v5	0.0131579	Methylated	256.795	90-100%	CHLNCDRAFT_135155	0	Unmethylated	2.57384	0-10%	OT_ostta01g00240	0.0173622	Methylated	13.3108	10-20%
CFRG2237	0.139344	Methylated	2.35817	0-10%	APARG00000000038	0.0104785	Methylated	12.5941	40-50%	AWHISG00000000068	0	Unmethylated	0	No expr.	CPERKG00000000024	0.063912	Methylated	43.2856	60-70%	Clim_evmTU35s2	0.0349206	Methylated	43.3757	40-50%	SPPG_00025	0.0583971	Methylated	62.7638	60-70%	BAESF_00029	0.0555132	Methylated	40.8415	70-80%	CHLRE_01g004350v5	0.002997	Unmethylated	23.8091	70-80%	CHLNCDRAFT_135321	0	Unmethylated	1.4854	0-10%	OT_ostta01g00250	0.00160299	Unmethylated	28.8502	30-40%
CFRG2335	0.0157338	Methylated	13.3898	20-30%	APARG00000000039	0.0135263	Methylated	9.81746	40-50%	AWHISG00000000075	0.000106287	Unmethylated	0	No expr.	CPERKG00000000025	0.066649	Methylated	25.7415	40-50%	Clim_evmTU2s3	0.0395604	Methylated	24.9013	20-30%	SPPG_08813	0.00343053	Unmethylated	4.04594	0-10%	BAESF_00030	0.000750751	Unmethylated	28.6519	60-70%	CHLRE_01g004400v5	0.0107066	Methylated	6.1446	40-50%	CHLNCDRAFT_8428	0	Unmethylated	35.8197	50-60%	OT_ostta01g00260	0.000879086	Unmethylated	0.344781	No expr.
CFRG2299	0.0132776	Methylated	75.2824	70-80%	APARG00000000040	0.0111907	Methylated	392.61	90-100%	AWHISG00000000083	0	Unmethylated	75.2314	80-90%	CPERKG00000000026	0.0885431	Methylated	13.2539	20-30%	Clim_evmTU3s3	0.0285714	Methylated	14.7385	0-10%	SPPG_00026	0.00118624	Unmethylated	0.66088	No expr.	BAESF_00031	0.00553578	Unmethylated	5.16533	10-20%	CHLRE_01g004450v5	0.0222898	Methylated	133.74	90-100%	CHLNCDRAFT_58176	0.004995	NA	47.9111	60-70%	OT_ostta01g00270	0.000399202	Unmethylated	483.187	90-100%
CFRG2289	0.0418527	Methylated	28.3951	40-50%	APARG00000000041	0.0141542	Methylated	7.87076	30-40%	AWHISG00000000084	0	Unmethylated	0.109618	No expr.	CPERKG00000000027	0.142211	Methylated	364.808	90-100%	Clim_evmTU5s3	0.0243902	Unmethylated	288.154	90-100%	SPPG_00027	0.0411433	Methylated	23.4894	30-40%	BAESF_00032	0.0257856	Methylated	28.4434	60-70%	CHLRE_01g004600v5	0.00476515	Methylated	4.55766	30-40%	CHLNCDRAFT_135161	0	Unmethylated	0	No expr.	OT_ostta01g00280	0.000715234	Unmethylated	55.798	60-70%
CFRG2610	0.0326106	Methylated	169.163	80-90%	APARG00000000042	0.0874647	Methylated	8.12214	30-40%	AWHISG00000000085	0	Unmethylated	0.309167	No expr.	CPERKG00000000028	0.0875095	Methylated	82.6909	80-90%	Clim_evmTU6s3	0.0110024	Methylated	33.0061	30-40%	SPPG_00028	0.0474669	Methylated	6.97201	0-10%	BAESF_00033	0.259595	Methylated	28.5342	60-70%	CHLRE_01g004700v5	0.0171674	Methylated	7.31716	40-50%	CHLNCDRAFT_24615	0	Unmethylated	0	No expr.	OT_ostta01g00290	0.0549242	Unmethylated	40.2898	50-60%
CFRG2300	0.00955059	Methylated	86.1812	80-90%	APARG00000000043	0.120984	Methylated	42.3124	70-80%	AWHISG00000000093	0.0035458	Methylated	9.79115	40-50%	CPERKG00000000029	0.0356736	Methylated	39.7003	60-70%	Clim_evmTU7s3	0.00969529	Methylated	30.2418	20-30%	SPPG_00029	0.047527	Methylated	78.6966	70-80%	BAESF_00034	0.034318	Methylated	11.4549	30-40%	CHLRE_01g004750v5	0.0232328	Methylated	0.681322	No expr.	CHLNCDRAFT_135225	0	Unmethylated	79.9456	70-80%	OT_ostta01g00300	0.00889497	Unmethylated	38.3562	40-50%
CFRG2302	0.110199	Methylated	39.547	50-60%	APARG00000000044	0.232095	Methylated	15.5632	50-60%	AWHISG00000000097	0.00119911	Methylated	17.5171	50-60%	CPERKG00000000030	0.08568	Methylated	113.66	80-90%	Clim_evmTU8s3	0.0546875	Methylated	55.3504	50-60%	SPPG_00030	0.00167729	Unmethylated	40.396	50-60%	BAESF_00035	0.0921032	Methylated	19.0174	50-60%	CHLRE_01g004850v5	0.00407539	Methylated	1.32529	0-10%	CHLNCDRAFT_135126	0	Unmethylated	0	No expr.	OT_ostta01g00310	0.0106619	Methylated	34.5592	40-50%
CFRG2470	0.0752582	Methylated	9.30987	10-20%	APARG00000000045	0.0306381	Methylated	14.6789	50-60%	AWHISG00000000102	0	Unmethylated	10.1167	40-50%	CPERKG00000000031	0.0607339	Methylated	27.5016	50-60%	Clim_evmTU11s3	0.0151899	Methylated	20.2176	10-20%	SPPG_00031	0.00125381	Unmethylated	14.5518	20-30%	BAESF_00036	0.0490593	Methylated	7.03063	20-30%	CHLRE_01g004900v5	0.010917	Methylated	9.81206	50-60%	CHLNCDRAFT_10179	0	Unmethylated	31.0443	50-60%	OT_ostta01g00320	0.00126133	Unmethylated	19.1583	20-30%
CFRG2639	0.0331638	Methylated	8.52212	10-20%	APARG00000000046	0.0560955	Methylated	0.063116	No expr.	AWHISG00000000106	0	Unmethylated	0	No expr.	CPERKG00000000032	0.0298068	Methylated	32.7259	50-60%	Clim_evmTU12s3	0.015873	Methylated	50.4951	40-50%	SPPG_00032	0.0121651	Methylated	21.8746	30-40%	BAESF_00037	0.0460885	Methylated	59.7105	80-90%	CHLRE_01g004926v5	0	Unmethylated	0.905271	No expr.	CHLNCDRAFT_13257	0	Unmethylated	0	No expr.	OT_ostta01g00330	0	Unmethylated	226.54	90-100%
CFRG2434	0.0711797	Methylated	241.081	90-100%	APARG00000000047	0.036036	Methylated	0.304657	No expr.	AWHISG00000000107	7.11997e-05	Unmethylated	0	No expr.	CPERKG00000000033	0.0839209	Methylated	46.368	60-70%	Clim_evmTU13s3	0.0309278	Methylated	50.3475	40-50%	SPPG_00033	0.000311721	Unmethylated	5.46402	0-10%	BAESF_00038	0.1663	Methylated	55.0944	80-90%	CHLRE_01g005050v5	0.0126219	Methylated	165.649	90-100%	CHLNCDRAFT_135218	0	NA	7.20194	10-20%	OT_ostta01g00340	0.0160428	Unmethylated	8.68863	0-10%
CFRG2641	0.0446762	Methylated	2.53513	0-10%	APARG00000000050	0.0192193	Methylated	1.08816	0-10%	AWHISG00000000108	0.0034965	Unmethylated	0.276033	No expr.	CPERKG00000000034	0.0786687	Methylated	81.4055	80-90%	Clim_evmTU14s3	0.030888	Methylated	141.762	80-90%	SPPG_00034	0.0457457	Methylated	14.8873	20-30%	BAESF_00039	0.041543	Methylated	9.88441	30-40%	CHLRE_01g005250v5	0	Unmethylated	0	No expr.	CHLNCDRAFT_58129	0	Unmethylated	5.41627	10-20%	OT_ostta01g00350	0.00166216	Unmethylated	103.088	70-80%
CFRG2678	0.0654418	Methylated	44.498	60-70%	APARG00000000051	0.0127877	Methylated	1.67793	0-10%	AWHISG00000000109	0.000884956	Unmethylated	0.217912	No expr.	CPERKG00000000035	0.064049	Methylated	0.658986	No expr.	Clim_evmTU15s3	0.020649	Methylated	39.5078	30-40%	SPPG_00035	0.0301291	Methylated	31.6223	40-50%	BAESF_00040	0.00110619	Unmethylated	1.00664	0-10%	CHLRE_01g005300v5	0.000441306	Unmethylated	0	No expr.	CHLNCDRAFT_31604	0	Unmethylated	50.3682	60-70%	OT_ostta01g00360	0	Unmethylated	5.83348	0-10%
CFRG2637	0.00143292	Unmethylated	0.91421	No expr.	APARG00000000052	0.023064	Methylated	24.7164	60-70%	AWHISG00000000116	0.000945548	Methylated	0.566398	No expr.	CPERKG00000000036	0.0493264	Methylated	10.7162	20-30%	Clim_evmTU16s3	0.0176678	Methylated	28.1859	20-30%	SPPG_00036	0.0498777	Methylated	31.8921	40-50%	BAESF_00041	0.017757	Unmethylated	38.4179	70-80%	CHLRE_01g005350v5	0	Unmethylated	0	No expr.	CHLNCDRAFT_52903	0	NA	29.9292	50-60%	OT_ostta01g00370	0.00204082	Unmethylated	77.9438	70-80%
CFRG2286	0.0907882	Methylated	91.1699	80-90%	APARG00000000053	0.162387	Methylated	0	No expr.	AWHISG00000000118	0.039499	Methylated	6.01873	30-40%	CPERKG00000000037	0.0505251	Methylated	13.4559	20-30%	Clim_evmTU18s3	0.0268041	Methylated	37.5355	30-40%	SPPG_00037	0.0517159	Methylated	16.3546	20-30%	BAESF_00042	0.0818015	Methylated	107.145	80-90%	CHLRE_01g005701v5	0.017796	Methylated	1.67657	10-20%	CHLNCDRAFT_135402	0	Unmethylated	26.8902	40-50%	OT_ostta01g00380	0.00018162	Unmethylated	40.1394	50-60%
CFRG2270	0.0383798	Methylated	106.789	80-90%	APARG00000000057	0.0578919	Methylated	10.088	40-50%	AWHISG00000000121	0.0117954	Methylated	52.2199	70-80%	CPERKG00000000038	0.126459	Methylated	143.907	80-90%	Clim_evmTU21s3	0.00995733	Methylated	62.4081	50-60%	SPPG_00038	0.000555967	Unmethylated	11.1881	10-20%	BAESF_00043	0.198637	Methylated	259.682	90-100%	CHLRE_01g005750v5	0.00289687	Unmethylated	0.078978	No expr.	CHLNCDRAFT_31571	0	Unmethylated	122.69	80-90%	OT_ostta01g00390	0	Unmethylated	10.7928	10-20%
CFRG2694	0.0746509	Methylated	46.4056	60-70%	APARG00000000059	0.247076	Methylated	0.255149	No expr.	AWHISG00000000122	0.0403914	Methylated	4.60317	20-30%	CPERKG00000000039	0.0277156	Methylated	11.3037	20-30%	Clim_evmTU22s3	0.0103286	Methylated	135.48	80-90%	SPPG_00039	0.0251572	Methylated	37.1436	50-60%	BAESF_00044	0.0759289	Methylated	28.9224	60-70%	CHLRE_01g005813v5	0.00917176	Methylated	6.22196	40-50%	CHLNCDRAFT_24463	0	Unmethylated	110.928	80-90%	OT_ostta01g00400	0.00324124	Unmethylated	86.8323	70-80%
CFRG2424	0.161379	Methylated	36.5519	50-60%	APARG00000000060	0.245725	Methylated	1.26744	0-10%	AWHISG00000000123	0.00180306	Methylated	11.7139	40-50%	CPERKG00000000040	0.0545145	Methylated	48.4505	60-70%	Clim_evmTU23s3	0.0109819	Methylated	48.0746	40-50%	SPPG_08814	0.100567	Methylated	38.0344	50-60%	BAESF_00045	0.0244828	Methylated	1.84598	0-10%	CHLRE_01g005850v5	0.00441919	Unmethylated	166.662	90-100%	CHLNCDRAFT_135265	0	Unmethylated	18.2455	30-40%	OT_ostta01g00410	0.00465839	Unmethylated	28.1051	30-40%
CFRG2529	0.0207066	Methylated	58.7661	70-80%	APARG00000000062	0.00909057	Methylated	83.6457	80-90%	AWHISG00000000125	0.00840189	Methylated	46.6957	70-80%	CPERKG00000000041	0.0895355	Methylated	851.136	90-100%	Clim_evmTU26s3	0.0153453	Methylated	64.2927	50-60%	SPPG_00040	0.0342732	Methylated	17.9743	20-30%	BAESF_00046	0	Unmethylated	3.01963	0-10%	CHLRE_01g005900v5	0.0106316	Methylated	3.53498	20-30%	CHLNCDRAFT_135156	0	Unmethylated	0	No expr.	OT_ostta01g00420	0.00302267	Unmethylated	11.1508	10-20%
CFRG2295	0.00441098	Methylated	24.3539	40-50%	APARG00000000063	0.0541268	Methylated	7.41386	30-40%	AWHISG00000000129	0.0255996	Methylated	77.6054	80-90%	CPERKG00000000042	0.0534401	Methylated	23.5279	40-50%	Clim_evmTU27s3	0.00345125	Methylated	34.3593	30-40%	SPPG_00041	0.0958759	Methylated	28.2878	40-50%	BAESF_00047	0.0331241	Methylated	4.23422	10-20%	CHLRE_01g005950v5	0.00524559	Unmethylated	53.3936	80-90%	CHLNCDRAFT_17312	0	Unmethylated	14.9541	30-40%	OT_ostta01g00430	0.0078534	Unmethylated	7.93547	0-10%
CFRG2264	0.019045	Methylated	15.9437	20-30%	APARG00000000064	0.0288871	Methylated	13.1543	50-60%	AWHISG00000000130	0.006628	Methylated	26.1437	60-70%	CPERKG00000000043	0.0771783	Methylated	40.13	60-70%	Clim_evmTU28s3	0.0171026	Methylated	41.0127	30-40%	SPPG_00042	0.061165	Methylated	2928	90-100%	BAESF_00048	0.0291024	Methylated	5.4101	10-20%	CHLRE_01g006500v5	0	Unmethylated	0	No expr.	CHLNCDRAFT_58204	0.00851064	Unmethylated	8.403	20-30%	OT_ostta01g00440	0.000854214	Unmethylated	79.1428	70-80%
CFRG2586	0.041397	Methylated	28.8816	40-50%	APARG00000000066	0	Unmethylated	0	No expr.	AWHISG00000000131	0.00629673	Methylated	0.377039	No expr.	CPERKG00000000044	0.0610676	Methylated	64.5406	70-80%	Clim_evmTU29s3	0.00675676	Methylated	22.225	10-20%	SPPG_00043	0.0583255	Methylated	187.615	80-90%	BAESF_00049	0	Unmethylated	10.05	30-40%	CHLRE_01g006550v5	0	Unmethylated	0	No expr.	CHLNCDRAFT_24638	0.00858369	Methylated	183.566	80-90%	OT_ostta01g00450	0.00604433	Unmethylated	27.4306	30-40%
CFRG2661	0.0621495	Methylated	53.6149	60-70%	APARG00000000067	0	Unmethylated	0.333133	No expr.	AWHISG00000000137	0.00141253	Methylated	4.08134	20-30%	CPERKG00000000045	0.06907	Methylated	27.028	50-60%	Clim_evmTU30s3	0.0156522	Methylated	1960.99	90-100%	SPPG_00044	0.0286976	Methylated	18.8781	20-30%	BAESF_00050	0.0790355	Methylated	11.7901	30-40%	CHLRE_01g006576v5	0	Unmethylated	0.023672	No expr.	CHLNCDRAFT_135437	0	Unmethylated	26.909	40-50%	OT_ostta01g00460	0.0115902	Methylated	20.3971	20-30%
CFRG2627	0.0212754	Methylated	13.3972	20-30%	APARG00000000068	0.000502607	Unmethylated	0.325737	No expr.	AWHISG00000000138	0.0824653	Methylated	2.71967	10-20%	CPERKG00000000046	0.098546	Methylated	7.86606	10-20%	Clim_evmTU32s3	0.00662252	Methylated	89.0793	60-70%	SPPG_00045	0.00151668	Unmethylated	1038.3	90-100%	BAESF_00051	0.0437901	Methylated	109.915	90-100%	CHLRE_01g006670v5	0	Unmethylated	0.661331	No expr.	CHLNCDRAFT_135168	0.015625	Unmethylated	8.32707	20-30%	OT_ostta01g00470	0.0301042	Unmethylated	10.2272	10-20%
CFRG2370	0.0209828	Methylated	9.69159	10-20%	APARG00000000069	0.070356	Methylated	89.2931	80-90%	AWHISG00000000139	0	Unmethylated	3.28093	10-20%	CPERKG00000000047	0.0553126	Methylated	60.2507	70-80%	Clim_evmTU6s4	0.0117302	Methylated	1271.88	90-100%	SPPG_00046	0.0351819	Methylated	82.7317	70-80%	BAESF_00052	0.0580277	Methylated	6.89292	20-30%	CHLRE_01g006700v5	0	Unmethylated	0.176305	No expr.	CHLNCDRAFT_31596	0	Unmethylated	25.2422	40-50%	OT_ostta01g00480	0.000377501	Unmethylated	13.5413	10-20%
CFRG2587	0.076087	Methylated	231.846	90-100%	APARG00000000070	0.000221337	Unmethylated	221.491	90-100%	AWHISG00000000140	0.00120337	Unmethylated	2.6424	10-20%	CPERKG00000000048	0.0281537	Methylated	44.6437	60-70%	Clim_evmTU7s4	0.0207101	Methylated	199.803	80-90%	SPPG_00047	0.00439698	Unmethylated	1.24094	0-10%	BAESF_00053	0.000297619	Unmethylated	3.63802	0-10%	CHLRE_01g006733v5	0	Unmethylated	0	No expr.	CHLNCDRAFT_35894	0	Unmethylated	60.8777	60-70%	OT_ostta01g00485	0.00405588	Unmethylated	374.313	90-100%
CFRG2633	0.0329774	Methylated	11.2113	10-20%	APARG00000000071	0.000164366	Unmethylated	444.701	90-100%	AWHISG00000000141	0.0193199	Methylated	0.447657	No expr.	CPERKG00000000049	0.0613116	Methylated	70.7319	70-80%	Clim_evmTU11s4	0.0453333	Methylated	27.5498	20-30%	SPPG_00048	0.128889	Methylated	1554.85	90-100%	BAESF_00054	0.00950704	Unmethylated	28.8727	60-70%	CHLRE_01g006766v5	0	Unmethylated	0.345526	No expr.	CHLNCDRAFT_135079	0	Unmethylated	3.13596	0-10%	OT_ostta01g00490	0.0580217	Methylated	580.938	90-100%
CFRG2616	0.0235294	Methylated	6.28632	10-20%	APARG00000000072	0.011276	Methylated	1.45052	0-10%	AWHISG00000000142	0.0367032	Methylated	3.17347	10-20%	CPERKG00000000050	0.0325277	Methylated	41.907	60-70%	Clim_evmTU12s4	0.0107817	Methylated	23.1242	10-20%	SPPG_00049	0.0336193	Methylated	35.2281	40-50%	BAESF_00055	0.168191	Methylated	7.91641	20-30%	CHLRE_01g006800v5	0.00318706	Methylated	6.06646	40-50%	CHLNCDRAFT_135111	0	Unmethylated	0	No expr.	OT_ostta01g00500	0.00733777	Unmethylated	178.084	80-90%
CFRG2308	0.109061	Methylated	4073.15	90-100%	APARG00000000073	0.0155587	Methylated	48.4301	80-90%	AWHISG00000000144	0.063654	Methylated	4.32347	20-30%	CPERKG00000000051	0.0486315	Methylated	31.3588	50-60%	Clim_evmTU15s4	0.0120416	Methylated	23.5996	10-20%	SPPG_00050	0.00296443	Unmethylated	38.0545	50-60%	BAESF_00056	0.113712	Methylated	30.5118	60-70%	CHLRE_01g006950v5	0.00175362	Unmethylated	77.9382	90-100%	CHLNCDRAFT_135085	0	Unmethylated	0	No expr.	OT_ostta01g00510	0.00337294	Unmethylated	89.9749	70-80%
CFRG2332	0.138444	Methylated	3.7993	0-10%	APARG00000000074	0.069039	Methylated	108.001	90-100%	AWHISG00000000145	0.00757238	Methylated	12.4902	50-60%	CPERKG00000000052	0.0548504	Methylated	71.3395	70-80%	Clim_evmTU16s4	0.0359712	Methylated	215.654	80-90%	SPPG_00051	0.0457506	Methylated	12.3495	10-20%	BAESF_00057	0.0154285	Methylated	34.8408	70-80%	CHLRE_01g007000v5	0.00277855	Unmethylated	4.34211	30-40%	CHLNCDRAFT_135249	0.017341	Methylated	39.3233	50-60%	OT_ostta01g00520	0.00264571	Unmethylated	58.4732	60-70%
CFRG2542	0.00106758	Unmethylated	0.287227	No expr.	APARG00000000075	0	Unmethylated	0.000744	No expr.	AWHISG00000000146	0.0555015	Methylated	3.32517	10-20%	CPERKG00000000053	0.0319405	Methylated	18.876	30-40%	Clim_evmTU17s4	0.0318302	Methylated	1008.55	90-100%	SPPG_00052	0.0170621	Methylated	18.9452	20-30%	BAESF_00058	0.00121418	Unmethylated	8.02878	20-30%	CHLRE_01g007050v5	0.00963082	Methylated	9.20208	50-60%	CHLNCDRAFT_35982	0	Unmethylated	4.20545	10-20%	OT_ostta01g00530	0	Unmethylated	4.85343	0-10%
CFRG2437	0.0313731	Methylated	12.6934	20-30%	APARG00000000077	0	Unmethylated	0	No expr.	AWHISG00000000151	0.0016112	Methylated	1.12547	0-10%	CPERKG00000000054	0.0570896	Methylated	2.65248	0-10%	Clim_evmTU18s4	0.0283286	Methylated	292.289	90-100%	SPPG_00053	0.00127389	Unmethylated	32.5071	40-50%	BAESF_00059	0.00801068	Unmethylated	17.0133	40-50%	CHLRE_01g007051v5	0.0228311	Methylated	4118.96	90-100%	CHLNCDRAFT_135233	0	Unmethylated	8.06316	20-30%	OT_ostta01g00540	0.0108902	Unmethylated	41.0042	50-60%
CFRG2644	0.0338605	Methylated	22.4993	30-40%	APARG00000000078	0	Unmethylated	0	No expr.	AWHISG00000000153	0.000203901	Unmethylated	4.00814	20-30%	CPERKG00000000055	0.0185344	Methylated	2.12926	0-10%	Clim_evmTU19s4	0.0190678	Methylated	145.829	80-90%	SPPG_08815	0.0939794	Methylated	41.8888	50-60%	BAESF_00060	0.0538385	Methylated	50.5932	70-80%	CHLRE_01g007100v5	0.00234329	Unmethylated	1.29222	0-10%	CHLNCDRAFT_135377	0	Unmethylated	2.02182	0-10%	OT_ostta01g00550	0.00371747	Unmethylated	42.6336	50-60%
CFRG2324	0.0134239	Methylated	0.176168	No expr.	APARG00000000079	0	Unmethylated	0	No expr.	AWHISG00000000154	0.000195274	Unmethylated	6.9177	30-40%	Nk52_evmTU2s2226	0.138728	Methylated	58.0376	70-80%	Clim_evmTU20s4	0.00990615	Methylated	19.8785	10-20%	SPPG_00054	0.0575726	Methylated	30.6508	40-50%	BAESF_00061	0.165419	Methylated	12.49	30-40%	CHLRE_01g007150v5	0.00415369	Unmethylated	3.39939	20-30%	CHLNCDRAFT_58163	0.000914913	Unmethylated	21.2871	40-50%	OT_ostta01g00560	0.0186833	Unmethylated	148.436	80-90%
CFRG2311	0.0421665	Methylated	60.85	70-80%	APARG00000000080	0	Unmethylated	0	No expr.	AWHISG00000000158	0.00106157	Unmethylated	1460.81	90-100%	CPERKG00000000056	0.0635825	Methylated	21.3887	40-50%	Clim_evmTU1s5	0.0123609	Methylated	155.79	80-90%	SPPG_00055	0.0174463	Methylated	30.2084	40-50%	BAESF_00062	0.054861	Methylated	19.8566	50-60%	CHLRE_01g007200v5	0.0144071	Methylated	9.42262	50-60%	CHLNCDRAFT_135336	0	Unmethylated	2.54651	0-10%	OT_ostta01g00570	0.00049995	Unmethylated	7.54157	0-10%
CFRG2655	0.132768	Methylated	6.13537	10-20%	APARG00000000081	0	Unmethylated	0	No expr.	AWHISG00000000163	0	Unmethylated	0.12611	No expr.	CPERKG00000000057	0.0561182	Methylated	132.549	80-90%	Clim_evmTU3s5	0.02526	Methylated	71.3037	60-70%	SPPG_00056	0.0440945	Methylated	50.159	60-70%	BAESF_00063	0.00470865	Unmethylated	8.33523	20-30%	CHLRE_01g007251v5	0.00719424	Methylated	0.056918	No expr.	CHLNCDRAFT_52945	0	Unmethylated	19.3698	30-40%	OT_ostta01g00580	0.000178731	Unmethylated	8.76567	10-20%
CFRG2306	0.00755273	Methylated	6.8794	10-20%	APARG00000000082	0.000796032	Unmethylated	56.8999	80-90%	AWHISG00000000172	0	Unmethylated	0	No expr.	CPERKG00000000058	0.0396507	Methylated	42.8884	60-70%	Clim_evmTU4s5	0.00208073	Unmethylated	6.26767	0-10%	SPPG_00057	0.0431852	Methylated	27.946	40-50%	BAESF_00064	0.111787	Methylated	16.8046	40-50%	CHLRE_01g007300v5	0.0042709	Unmethylated	5.16723	30-40%	CHLNCDRAFT_135181	0	Unmethylated	29.4987	50-60%	OT_ostta01g00590	0.02938	Unmethylated	22.5271	30-40%
CFRG2357	0.0203561	Methylated	34.2047	50-60%	APARG00000000083	0.00390442	Unmethylated	8.65536	30-40%	AWHISG00000000173	0.0328767	Methylated	228.487	90-100%	CPERKG00000000059	0.0812261	Methylated	166.251	90-100%	Clim_evmTU5s5	0.0273794	Methylated	4.81536	0-10%	SPPG_00058	0.000684744	Unmethylated	23.3523	30-40%	BAESF_00065	0.0403319	Methylated	13.7912	40-50%	CHLRE_01g007350v5	0.00563698	Methylated	3.55651	20-30%	CHLNCDRAFT_58209	0.00851064	Methylated	49.5317	60-70%	OT_ostta01g00600	0.0391459	Unmethylated	16.3827	20-30%
CFRG2429	0.0640621	Methylated	237.398	90-100%	APARG00000000084	0	Unmethylated	7.32891	30-40%	AWHISG00000000174	0.0123926	Methylated	20.827	60-70%	CPERKG00000000060	0.103026	Methylated	217.256	90-100%	Clim_evmTU7s5	0.0393519	Methylated	44.1606	40-50%	SPPG_00059	0.0939318	Methylated	21.2809	30-40%	BAESF_00066	0.0228144	Methylated	11.5025	30-40%	CHLRE_01g007400v5	0	Unmethylated	0.029821	No expr.	CHLNCDRAFT_58142	0.00769231	Unmethylated	62.3656	60-70%	OT_ostta01g00610	0.00709329	Unmethylated	74.4073	70-80%
CFRG2631	0	Unmethylated	0.057972	No expr.	APARG00000000085	0.00078125	Unmethylated	0	No expr.	AWHISG00000000175	0.00228447	Methylated	47.4785	70-80%	CPERKG00000000061	0.0387909	Methylated	27.5651	50-60%	Clim_evmTU8s5	0.0198864	Methylated	43.4487	40-50%	SPPG_00060	0.00279135	Unmethylated	13.901	20-30%	BAESF_00067	0.0638827	Methylated	11.41	30-40%	CHLRE_01g007450v5	0.0055205	Unmethylated	0.033965	No expr.	CHLNCDRAFT_135224	0.0146628	Methylated	11.6085	20-30%	OT_ostta01g00620	0.00728117	Methylated	166.37	80-90%
CFRG2513	0.0328698	Methylated	42.9619	60-70%	APARG00000000088	0	Unmethylated	0	No expr.	AWHISG00000000176	0	Unmethylated	0.164509	No expr.	CPERKG00000000062	0.0479941	Methylated	107.657	80-90%	Clim_evmTU9s5	0.019084	Methylated	21.8424	10-20%	SPPG_00061	0	Unmethylated	0.884262	No expr.	BAESF_00068	0.0505985	Methylated	4.73768	10-20%	CHLRE_01g007774v5	0.00338409	Unmethylated	23.3319	70-80%	CHLNCDRAFT_135438	0	Unmethylated	111.052	80-90%	OT_ostta01g00630	0.00399883	Unmethylated	20.5626	20-30%
CFRG2353	0.025574	Methylated	11.1272	10-20%	APARG00000000090	0	Unmethylated	0	No expr.	AWHISG00000000184	0.0214335	Methylated	0.155399	No expr.	CPERKG00000000063	0.0572215	Methylated	20.4608	40-50%	Clim_evmTU10s5	0	Unmethylated	34.5138	30-40%	SPPG_00062	0.0992835	Methylated	99.0708	70-80%	BAESF_00069	0.0132484	Methylated	2.16826	0-10%	CHLRE_01g007811v5	0.00503919	Methylated	2.36215	10-20%	CHLNCDRAFT_135339	0	NA	1.02798	0-10%	OT_ostta01g00640	0.000931099	Unmethylated	55.5919	60-70%
CFRG2388	0.0428843	Methylated	26.7645	40-50%	APARG00000000091	0.0214399	Methylated	0.534918	No expr.	AWHISG00000000193	0	Unmethylated	0.046211	No expr.	CPERKG00000000064	0.0344343	Methylated	22.8423	40-50%	Clim_evmTU11s5	0.0338983	Methylated	136.352	80-90%	SPPG_00063	0.0372066	Methylated	53.5851	60-70%	BAESF_00070	0.0117001	Methylated	16.9653	40-50%	CHLRE_01g007850v5	0.0173565	Methylated	142.537	90-100%	CHLNCDRAFT_135160	0	Unmethylated	0	No expr.	OT_ostta01g00650	0.00015748	Unmethylated	5.54621	0-10%
CFRG2455	0.0392412	Methylated	48.3689	60-70%	APARG00000000092	0.180873	Methylated	79.0334	80-90%	AWHISG00000000201	0.0341091	Methylated	19.7661	60-70%	CPERKG00000000065	0.0181508	Methylated	9.14933	20-30%	Clim_evmTU12s5	0.0243902	Methylated	94.7669	70-80%	SPPG_08816	0.0276243	Methylated	17.8883	20-30%	BAESF_00071	0.00121549	Unmethylated	0.928694	No expr.	CHLRE_01g007901v5	0.000897405	Methylated	56.5141	80-90%	CHLNCDRAFT_58181	0.00653595	Unmethylated	18.8136	30-40%	OT_ostta01g00660	0.000257666	Unmethylated	86.476	70-80%
CFRG2220	0.0265838	Methylated	27.0375	40-50%	APARG00000000093	0.000529486	Unmethylated	50.4019	80-90%	AWHISG00000000202	0.00163311	Methylated	14.7588	50-60%	CPERKG00000000066	0.0423551	Methylated	6.69513	10-20%	Clim_evmTU13s5	0.0104364	Methylated	45.1135	40-50%	SPPG_00066	0.0679169	Methylated	58.8724	60-70%	BAESF_00072	0.0570535	Methylated	4.71947	10-20%	CHLRE_01g007950v5	0.0128383	Methylated	0.702758	No expr.	CHLNCDRAFT_52990	0.0112045	Methylated	142.777	80-90%	OT_ostta01g00670	0.0017001	Unmethylated	199.965	80-90%
CFRG2606	0.00368545	Methylated	1.9422	0-10%	APARG00000000094	0	Unmethylated	0	No expr.	AWHISG00000000221	0.0212297	Methylated	152.532	90-100%	CPERKG00000000067	0.0597663	Methylated	14.3127	30-40%	Clim_evmTU14s5	0.0172257	Methylated	24.1693	10-20%	SPPG_00067	0.0187507	Methylated	28.2867	40-50%	BAESF_00073	0.0157881	Unmethylated	21.3356	50-60%	CHLRE_01g008150v5	0.000958773	Unmethylated	7.55776	40-50%	CHLNCDRAFT_52919	0	Unmethylated	145.746	80-90%	OT_ostta01g00680	0.000250438	Unmethylated	36.5669	40-50%
CFRG2729	0.0549952	Methylated	5.60607	10-20%	APARG00000000095	0	Unmethylated	0	No expr.	AWHISG00000000224	0.00562672	NA	46.8515	70-80%	Nk52_evmTU37s223	0.0425661	Methylated	9.17847	20-30%	Clim_evmTU15s5	0.00950783	Methylated	35.0975	30-40%	SPPG_00068	0.0225564	Methylated	21.2881	30-40%	BAESF_00074	0.275185	Methylated	28.6076	60-70%	CHLRE_01g008200v5	0.00180343	Unmethylated	1.03597	0-10%	CHLNCDRAFT_135209	0	Unmethylated	0	No expr.	OT_ostta01g00690	0.00523104	Unmethylated	24.5749	30-40%
CFRG2711	0.024772	Methylated	8.03295	10-20%	APARG00000000097	0	Unmethylated	0	No expr.	AWHISG00000000227	0.0026798	Methylated	31.2727	70-80%	CPERKG00000000068	0.0387588	Methylated	19.7765	40-50%	Clim_evmTU17s5	0.00212766	Methylated	35.5785	30-40%	SPPG_00069	0.0139363	Methylated	7.94798	10-20%	BAESF_00075	0.0655447	Methylated	51.0317	70-80%	CHLRE_01g008250v5	0.00516796	Methylated	0.099041	No expr.	CHLNCDRAFT_135094	0	Unmethylated	6.56115	10-20%	OT_ostta01g00720	0.000651938	Unmethylated	36.6796	40-50%
CFRG2319	0.0124012	Methylated	31.8226	50-60%	APARG00000000100	0	Unmethylated	0	No expr.	AWHISG00000000228	0.000288122	NA	28.188	60-70%	CPERKG00000000069	0.0805722	Methylated	18.5525	30-40%	Clim_evmTU18s5	0.0160966	Methylated	45.4206	40-50%	SPPG_00070	0.0689064	Methylated	78.5214	70-80%	BAESF_00076	0.0806962	Methylated	5.0438	10-20%	CHLRE_01g008300v5	0.000881834	Unmethylated	1.17141	0-10%	CHLNCDRAFT_35902	0	Unmethylated	80.7273	70-80%	OT_ostta01g00730	0.00121655	Unmethylated	38.0337	40-50%
CFRG2528	0.00126662	Unmethylated	0	No expr.	APARG00000000109	0	Unmethylated	0	No expr.	AWHISG00000000229	0.0116218	Methylated	3.63546	10-20%	CPERKG00000000070	0.0344023	Methylated	1.86879	0-10%	Clim_evmTU19s5	0.00265957	Unmethylated	66.1379	50-60%	SPPG_00071	0.104892	Methylated	80.8628	70-80%	BAESF_00077	0.00324324	Unmethylated	5.98276	10-20%	CHLRE_01g008350v5	0.0202122	Methylated	3.60864	20-30%	CHLNCDRAFT_48918	0	Unmethylated	35.5172	50-60%	OT_ostta01g00740	0.00408783	Unmethylated	12.6908	10-20%
CFRG2485	0.0693471	Methylated	30.9588	50-60%	APARG00000000110	0.230557	Methylated	28.2091	70-80%	AWHISG00000000233	0.000451365	Unmethylated	0	No expr.	CPERKG00000000071	0.0418301	Methylated	2.54932	0-10%	Clim_evmTU22s5	0	NA	37.1441	30-40%	SPPG_00072	0.0048962	Methylated	38.3587	50-60%	BAESF_00078	0.100372	Methylated	398.672	90-100%	CHLRE_01g008402v5	0	Unmethylated	1.72826	10-20%	CHLNCDRAFT_135216	0	Unmethylated	91.7467	70-80%	OT_ostta01g00750	0.00652875	Methylated	15.239	20-30%
CFRG2226	0.0332856	Methylated	67.7786	70-80%	APARG00000000111	0.0290456	Unmethylated	0.147994	No expr.	AWHISG00000000234	0.0036452	Unmethylated	0	No expr.	CPERKG00000000072	0.0215243	Methylated	2.57863	0-10%	Clim_evmTU3s6	0	Unmethylated	0.531145	No expr.	SPPG_10001	0	Unmethylated	0	No expr.	BAESF_00079	0.0358566	Unmethylated	14.64	40-50%	CHLRE_01g008450v5	0.00148633	Unmethylated	3.75902	30-40%	CHLNCDRAFT_52997	0	Unmethylated	2.14475	0-10%	OT_ostta01g00760	0.000136761	Unmethylated	33.5472	40-50%
CFRG2272	0.0243074	Methylated	94.1602	80-90%	APARG00000000112	0.0111223	Unmethylated	0.313466	No expr.	AWHISG00000000241	0.000652291	Methylated	2.13945	10-20%	CPERKG00000000073	0.0609975	Methylated	51.1782	70-80%	Clim_evmTU4s6	0.0336134	Methylated	67.329	60-70%	SPPG_00073	0.0563305	Methylated	273.959	90-100%	BAESF_00080	0.000763747	Unmethylated	7.94723	20-30%	CHLRE_01g008500v5	0.0150897	Methylated	10.0056	50-60%	CHLNCDRAFT_15607	0	Unmethylated	627.731	90-100%	OT_ostta01g00770	0	Unmethylated	11.0715	10-20%
CFRG2262_CFRG2263	0.00172983	Unmethylated	0.952756	No expr.	APARG00000000113	0.0014619	Unmethylated	2.59037	10-20%	AWHISG00000000249	0.0459961	Methylated	45.9176	70-80%	CPERKG00000000074	0.0519392	Methylated	97.6968	80-90%	Clim_evmTU6s6	0.00792079	Methylated	14.4717	0-10%	SPPG_00074	0.00702393	Unmethylated	377.81	90-100%	BAESF_00081	0.00081248	Unmethylated	0.760981	No expr.	CHLRE_01g008550v5	0.00873197	Methylated	11.9695	60-70%	CHLNCDRAFT_135164	0.00113507	Unmethylated	17.9443	30-40%	OT_ostta01g00780	0.00136593	Unmethylated	13.4345	10-20%
CFRG2409	0.0186313	Methylated	24.9706	40-50%	APARG00000000114	0.000348878	Unmethylated	0.588329	No expr.	AWHISG00000000250	0.036405	Methylated	5177.08	90-100%	CPERKG00000000075	0.0594736	Methylated	10.5002	20-30%	Clim_evmTU9s6	0.0600858	Methylated	37.7493	30-40%	SPPG_00075	0.00125803	Unmethylated	4.90057	0-10%	BAESF_00082	0.00986977	Methylated	7.16472	20-30%	CHLRE_01g008600v5	0.00397	Methylated	1.61617	0-10%	CHLNCDRAFT_135406	0	Unmethylated	39.8907	50-60%	OT_ostta01g00790	0.00136986	Unmethylated	51.4133	60-70%
CFRG2449	0.0285395	Methylated	566.189	90-100%	APARG00000000123	0	Unmethylated	0	No expr.	AWHISG00000000251	0.0767263	Methylated	14.8131	50-60%	CPERKG00000000076	0.0590205	Methylated	14.0166	30-40%	Clim_evmTU11s6	0.00440529	Unmethylated	38.2295	30-40%	SPPG_00076	0.105807	Methylated	1496.07	90-100%	BAESF_00083	0.0282785	Methylated	29.7721	60-70%	CHLRE_01g008650v5	0.0059952	Methylated	19.528	70-80%	CHLNCDRAFT_58148	0.00803213	Unmethylated	30.197	50-60%	OT_ostta01g00800	0	Unmethylated	63.8045	60-70%
CFRG2698	0.0135977	Methylated	2.79461	0-10%	APARG00000000125	0.000864304	Unmethylated	0	No expr.	AWHISG00000000255	0.0133753	Methylated	14.5845	50-60%	CPERKG00000000077	0.0612054	Methylated	26.6918	50-60%	Clim_evmTU14s6	0.0275049	Methylated	228.74	80-90%	SPPG_00077	0.00384373	Methylated	5.85053	0-10%	BAESF_00084	0.00223759	Unmethylated	5.8232	10-20%	CHLRE_01g008700v5	0.00631769	Unmethylated	3.90386	30-40%	CHLNCDRAFT_135227	0	Unmethylated	79.408	70-80%	OT_ostta01g00810	0.00510776	Unmethylated	53.8303	60-70%
CFRG2457	0.0224819	Methylated	19.2996	30-40%	APARG00000000126	0	Unmethylated	0	No expr.	AWHISG00000000259	0.0269525	Methylated	177.947	90-100%	CPERKG00000000078	0.129032	Methylated	16.1548	30-40%	Clim_evmTU15s6	0	Unmethylated	0.84407	No expr.	SPPG_00078	0.0698511	Methylated	390.115	90-100%	BAESF_00085	0.0135747	Unmethylated	5.23763	10-20%	CHLRE_01g008750v5	0	Unmethylated	0	No expr.	CHLNCDRAFT_135335	0.00400802	Unmethylated	199.391	80-90%	OT_ostta01g00820	0.000323689	Unmethylated	1.51192	0-10%
CFRG2553	0.0133851	Methylated	28.4766	40-50%	APARG00000000127	0	Unmethylated	0	No expr.	AWHISG00000000260	0.00261197	Methylated	10.304	40-50%	CPERKG00000000079	0.172377	Methylated	43.5501	60-70%	Clim_evmTU16s6	0.0179211	Methylated	1839.48	90-100%	SPPG_00079	0.0154185	Methylated	16.8543	20-30%	BAESF_00086	0.113318	Methylated	28.1122	60-70%	CHLRE_01g008800v5	0.00713558	Methylated	3.77171	30-40%	CHLNCDRAFT_58166	0	NA	2.88928	0-10%	OT_ostta01g00830	0.0643275	Methylated	728.514	90-100%
CFRG2646	0.00245982	Methylated	98.7153	80-90%	APARG00000000131	0	Unmethylated	0	No expr.	AWHISG00000000261	0	Unmethylated	11.1367	40-50%	CPERKG00000000080	0.0445948	Methylated	51.6857	70-80%	Clim_evmTU17s6	0.0206767	Methylated	121.896	70-80%	SPPG_00080	0.0810537	Methylated	149.94	80-90%	BAESF_00087	0.00292233	Unmethylated	9.90133	30-40%	CHLRE_01g008850v5	0.00538424	Methylated	1.22254	0-10%	CHLNCDRAFT_58170	0.0257511	Methylated	32.5679	50-60%	OT_ostta01g00840	0.0317052	Unmethylated	9.09498	10-20%
CFRG2681	0.0505624	Methylated	552.903	90-100%	APARG00000000134	0.000234723	Unmethylated	0.001546	No expr.	AWHISG00000000262	0	Unmethylated	13.415	50-60%	CPERKG00000000081	0.0775642	Methylated	492.071	90-100%	Clim_evmTU18s6	0.0203106	Methylated	207.444	80-90%	SPPG_00081	0.0131532	Methylated	24.5888	30-40%	BAESF_00088	0.210946	Methylated	108.085	80-90%	CHLRE_01g008891v5	0.0144928	Unmethylated	2.3955	10-20%	CHLNCDRAFT_135255	0.0037831	Unmethylated	19.8339	30-40%	OT_ostta01g00850	0.000260688	Unmethylated	25.6582	30-40%
CFRG2282	0.0129438	Methylated	38.8289	50-60%	APARG00000000137	0.000463865	Unmethylated	0.516987	No expr.	AWHISG00000000267	0.0163776	Methylated	16.894	50-60%	CPERKG00000000082	0.0590705	Methylated	9.49666	20-30%	Clim_evmTU19s6	0.113636	Methylated	90.1987	60-70%	SPPG_00082	0.00416522	Unmethylated	5.1705	0-10%	BAESF_00089	0.0425427	Methylated	13.9487	40-50%	CHLRE_01g008900v5	0.0136986	Methylated	0.070787	No expr.	CHLNCDRAFT_135118	0	Unmethylated	1.89468	0-10%	OT_ostta01g00860	0.000902527	Unmethylated	68.1744	60-70%
CFRG2459	0.0467153	Methylated	0.802556	No expr.	APARG00000000138	0	Unmethylated	0	No expr.	AWHISG00000000268	0.00699464	Methylated	2.76115	10-20%	CPERKG00000000083	0.0394441	Methylated	3.73528	0-10%	Clim_evmTU23s6	0.0189003	Methylated	149.6	80-90%	SPPG_00083	0.00322581	Unmethylated	0.696841	No expr.	BAESF_00090	0.0120858	Methylated	16.7507	40-50%	CHLRE_01g008950v5	0.0134003	Methylated	13.6887	60-70%	CHLNCDRAFT_58189	0	Unmethylated	8.26809	20-30%	OT_ostta01g00870	0	Unmethylated	3.23867	0-10%
CFRG2248	0.02414	Methylated	2.50181	0-10%	APARG00000000139	0.0902156	Methylated	6.61353	20-30%	AWHISG00000000270	0.000672657	Methylated	2.28864	10-20%	CPERKG00000000084	0.0319856	Methylated	12.7978	20-30%	Clim_evmTU24s6	0.00730816	Methylated	33.4575	30-40%	SPPG_00084	0.0993322	Methylated	100.046	80-90%	BAESF_00091	0.00789266	Unmethylated	43.7242	70-80%	CHLRE_01g008976v5	0.0110236	Unmethylated	0.079271	No expr.	CHLNCDRAFT_17896	0.00724638	Unmethylated	107.384	80-90%	OT_ostta01g00880	0	Unmethylated	57.1402	60-70%
CFRG2730	0.00222965	Unmethylated	0.010073	No expr.	APARG00000000140	0	Unmethylated	0.413259	No expr.	AWHISG00000000271	0.00402396	Methylated	0.189406	No expr.	CPERKG00000000085	0.0658087	Methylated	65.6336	70-80%	Clim_evmTU26s6	0.011889	Methylated	19.6931	10-20%	SPPG_10002	0.0178571	Unmethylated	0	No expr.	BAESF_00092	0.0337079	Unmethylated	52.6356	70-80%	CHLRE_01g009000v5	0.0379464	Methylated	4.78634	30-40%	CHLNCDRAFT_24653	0	Unmethylated	39.2943	50-60%	OT_ostta01g00890	0.00382691	Unmethylated	377.246	90-100%
CFRG2531	0.115234	Methylated	6.3423	10-20%	APARG00000000141	0	Unmethylated	0.297278	No expr.	AWHISG00000000274	0.0910405	Methylated	0	No expr.	CPERKG00000000086	0.0415258	Methylated	4.94611	10-20%	Clim_evmTU27s6	0.0268456	Methylated	352.329	90-100%	SPPG_00085	0.0679157	Methylated	45.0158	50-60%	BAESF_00093	0.00853242	Unmethylated	15.1397	40-50%	CHLRE_01g009025v5	0.0456522	Methylated	5.85281	40-50%	CHLNCDRAFT_135097	0	Unmethylated	0	No expr.	OT_ostta01g00910	0	Unmethylated	15.7583	20-30%
CFRG2305	0.000433839	Unmethylated	9.78389	10-20%	APARG00000000142	0	Unmethylated	0	No expr.	AWHISG00000000279	0	Unmethylated	3.16149	10-20%	CPERKG00000000087	0.027081	Methylated	33.1569	50-60%	Clim_evmTU28s6	0.0211946	Methylated	48.5598	40-50%	SPPG_00086	0.0479204	Methylated	163.47	80-90%	BAESF_00094	0.0112713	Methylated	24.4789	60-70%	CHLRE_01g009050v5	0	Unmethylated	0	No expr.	CHLNCDRAFT_53050	0	Unmethylated	0	No expr.	OT_ostta01g00920	0.00799391	Unmethylated	63.1806	60-70%
CFRG2431	0.0283889	Methylated	13.0859	20-30%	APARG00000000144	0.00117371	Unmethylated	0.892555	No expr.	AWHISG00000000282	0.0184874	Unmethylated	0.0586	No expr.	CPERKG00000000088	0.0751333	Methylated	42.8669	60-70%	Clim_evmTU29s6	0.010989	Methylated	106.016	70-80%	SPPG_00087	0.00107565	Unmethylated	93.1827	70-80%	BAESF_00095	0.264967	Methylated	899.273	90-100%	CHLRE_01g009101v5	0.00118273	Unmethylated	3.066	20-30%	CHLNCDRAFT_11074	0	Unmethylated	25.1773	40-50%	OT_ostta01g00930	0.00314024	Unmethylated	25.086	30-40%
CFRG2416	0.0672269	Methylated	295.723	90-100%	APARG00000000146	0.000279564	Unmethylated	0	No expr.	AWHISG00000000284	0.000157406	Unmethylated	0	No expr.	CPERKG00000000089	0.0860896	Methylated	21.9492	40-50%	Clim_evmTU30s6	0.018543	Methylated	130.942	70-80%	SPPG_00088	0.0211846	Methylated	29.0306	40-50%	BAESF_00096	0.0684568	Methylated	11.0054	30-40%	CHLRE_01g009150v5	0.0336391	Unmethylated	74.2165	90-100%	CHLNCDRAFT_135113	0	Unmethylated	0	No expr.	OT_ostta01g00940	0.000579598	Unmethylated	44.1136	50-60%
CFRG2663	0.0308336	Methylated	13.4628	20-30%	APARG00000000147	0	Unmethylated	0	No expr.	AWHISG00000000289	0.0245549	Methylated	118.504	80-90%	CPERKG00000000090	0.0403056	Methylated	4.13185	0-10%	Clim_evmTU31s6	0.0211161	Methylated	39.5538	30-40%	SPPG_00089	0.0433985	Methylated	2432.14	90-100%	BAESF_00097	0.00390286	Unmethylated	16.7582	40-50%	CHLRE_01g009200v5	0.00434783	Unmethylated	3.37865	20-30%	CHLNCDRAFT_135311	0	NA	0	No expr.	OT_ostta01g00950	0.00241424	Unmethylated	26.3757	30-40%
CFRG2463	0.0307707	Methylated	10.7269	10-20%	APARG00000000149	0.000567001	Unmethylated	0.173066	No expr.	AWHISG00000000303	0.0075406	Methylated	27.1497	60-70%	CPERKG00000000091	0.0368236	Methylated	0.226194	No expr.	Clim_evmTU32s6	0.0114416	Methylated	35.3978	30-40%	SPPG_00090	0.0642738	Methylated	59.8406	60-70%	BAESF_00098	0.0500092	Methylated	29.8588	60-70%	CHLRE_01g009500v5	0.00295372	Unmethylated	5.06271	30-40%	CHLNCDRAFT_135301	0	Unmethylated	189.234	80-90%	OT_ostta01g00960	0	Unmethylated	55.8106	60-70%
CFRG2487	0.0594283	Methylated	12.6044	20-30%	APARG00000000150	0	Unmethylated	0	No expr.	AWHISG00000000305	0.0125779	Methylated	26.9408	60-70%	CPERKG00000000092	0.0282993	Methylated	20.4035	40-50%	Clim_evmTU33s6	0.01	Methylated	58.833	50-60%	SPPG_10003	0	Unmethylated	0	No expr.	BAESF_00099	0.0224107	Methylated	8.39603	20-30%	CHLRE_01g009550v5	0.0134977	Methylated	8.09336	50-60%	CHLNCDRAFT_15358	0	Unmethylated	3.47301	0-10%	OT_ostta01g00970	0.00188459	Unmethylated	22.6157	30-40%
CFRG2594	0.0124495	Methylated	15.6407	20-30%	APARG00000000152	0	Unmethylated	0	No expr.	AWHISG00000000309	0.0289572	Methylated	3.28322	10-20%	CPERKG00000000093	0.0345203	Methylated	24.6587	40-50%	Clim_evmTU34s6	0.00567951	Methylated	37.8915	30-40%	SPPG_00091	0.0390084	Methylated	26.4013	30-40%	BAESF_00100	0.00903126	Methylated	4.04499	10-20%	CHLRE_01g009575v5	0	Unmethylated	0.188527	No expr.	CHLNCDRAFT_59701	0	Unmethylated	87.8424	70-80%	OT_ostta01g00980	0.0140066	Methylated	79.6852	70-80%
CFRG2323	0.0189804	Methylated	12.5313	20-30%	APARG00000000153	0.000245519	Unmethylated	0.094029	No expr.	AWHISG00000000310	0	Unmethylated	0	No expr.	CPERKG00000000094	0.077881	Methylated	23.0444	40-50%	Clim_evmTU35s6	0.00298507	Methylated	49.7119	40-50%	SPPG_00092	0.0545723	Methylated	1568.49	90-100%	BAESF_00101	0.221654	Methylated	277.117	90-100%	CHLRE_01g009601v5	0.0285714	Methylated	1.07691	0-10%	CHLNCDRAFT_58145	0	Unmethylated	4.35979	10-20%	OT_ostta01g00990	0.0276699	Methylated	55.1801	60-70%
CFRG2656	0.102214	Methylated	47.4537	60-70%	APARG00000000156	0	Unmethylated	0.014428	No expr.	AWHISG00000000313	0	Unmethylated	9.60773	40-50%	CPERKG00000000095	0.0471807	Methylated	0.504138	No expr.	Clim_evmTU37s6	0.00829187	Methylated	17.9766	10-20%	SPPG_00093	0.00119119	Unmethylated	84.8637	70-80%	BAESF_00102	0.0821355	Methylated	76.2572	80-90%	CHLRE_01g009650v5	0.000458716	Unmethylated	1.60874	0-10%	CHLNCDRAFT_24676	0	NA	0	No expr.	OT_ostta01g01000	0.00126786	Unmethylated	16.7601	20-30%
CFRG2333	0.0411748	Methylated	6.52244	10-20%	APARG00000000158	0	Unmethylated	0	No expr.	AWHISG00000000318	0.00113477	Methylated	12.3582	50-60%	CPERKG00000000096	0.0341059	Methylated	24.9322	40-50%	Clim_evmTU38s6	0.0169903	Methylated	30.0723	20-30%	SPPG_00094	0.0355541	Methylated	21.225	30-40%	BAESF_00103	0.0724638	Methylated	20.7141	50-60%	CHLRE_01g009676v5	0	Unmethylated	6.49679	40-50%	CHLNCDRAFT_135157	0	Unmethylated	5.05155	10-20%	OT_ostta01g01020	0.0430622	Unmethylated	2886.5	90-100%
CFRG2716	0.00771905	Methylated	0.477657	No expr.	APARG00000000161	0	Unmethylated	0	No expr.	AWHISG00000000320	0	Unmethylated	0	No expr.	CPERKG00000000097	0.101081	Methylated	9.11073	20-30%	Clim_evmTU40s6	0.0308642	Methylated	221.281	80-90%	SPPG_00095	0.0868956	Methylated	139.536	80-90%	BAESF_00104	0.118497	Methylated	258.226	90-100%	CHLRE_01g009700v5	0.0045205	Methylated	1.33195	0-10%	CHLNCDRAFT_58196	0	Unmethylated	151.682	80-90%	OT_ostta01g01030	0.000188413	Unmethylated	336.977	90-100%
CFRG2491	0.0556092	Methylated	24.649	40-50%	APARG00000000162	0.000825764	Unmethylated	0	No expr.	AWHISG00000000323	0.0677291	Methylated	26.1049	60-70%	CPERKG00000000098	0.119431	Methylated	76.3878	80-90%	Clim_evmTU42s6	0.0487805	Methylated	488.07	90-100%	SPPG_00096	0	Unmethylated	3.39549	0-10%	BAESF_00105	0.0344033	Methylated	19.4641	50-60%	CHLRE_01g009731v5	0.00285714	Unmethylated	0.382333	No expr.	CHLNCDRAFT_135133	0	Unmethylated	98.2828	70-80%	OT_ostta01g01040	0.0246059	Unmethylated	279.864	90-100%
CFRG2210	0.0298351	Methylated	2.55298	0-10%	APARG00000000163	0	Unmethylated	0.001517	No expr.	AWHISG00000000329	0.00826093	Methylated	10.7628	40-50%	CPERKG00000000099	0.0569534	Methylated	29.8425	50-60%	Clim_evmTU43s6	0.0208562	Methylated	69.7464	60-70%	SPPG_00097	0.116219	Methylated	42.0453	50-60%	BAESF_00106	0.26082	Methylated	22.5991	50-60%	CHLRE_01g009765v5	0	Unmethylated	0.040768	No expr.	CHLNCDRAFT_135354	0.00420168	Unmethylated	1.01309	0-10%	OT_ostta01g01050	0.013732	Unmethylated	51.8738	60-70%
CFRG2512	0.0309395	Methylated	278.81	90-100%	APARG00000000165	0	Unmethylated	0	No expr.	AWHISG00000000331	0.000245519	Unmethylated	0	No expr.	CPERKG00000000100	0.0512276	Methylated	22.2244	40-50%	Clim_evmTU44s6	0.0131579	Methylated	86.6862	60-70%	SPPG_00098	0.0562633	Methylated	70.8329	70-80%	BAESF_00107	0.266746	Methylated	330.171	90-100%	CHLRE_01g009800v5	0.0145985	Methylated	3.76759	30-40%	CHLNCDRAFT_24552	0	Unmethylated	50.1417	60-70%	OT_ostta01g01060	0.0155447	Unmethylated	59.0434	60-70%
CFRG2359	0.0176187	Methylated	99.2939	80-90%	APARG00000000166	0	Unmethylated	0	No expr.	AWHISG00000000332	0.00568672	Methylated	3.23362	10-20%	CPERKG00000000101	0.0535837	Methylated	40.5054	60-70%	Clim_evmTU4s7	0.00468384	Unmethylated	79.2516	60-70%	SPPG_00099	0.0825845	Methylated	19.4809	20-30%	BAESF_00108	0.0479042	Methylated	12.6961	30-40%	CHLRE_01g009850v5	0.0224801	Methylated	2.78162	20-30%	CHLNCDRAFT_53027	0	Unmethylated	27.0342	40-50%	OT_ostta01g01070	0.0237056	Unmethylated	32.0611	40-50%
CFRG2273	0.0365653	Methylated	19.983	30-40%	APARG00000000167	9.547e-05	Unmethylated	0	No expr.	AWHISG00000000333	0.00205339	Unmethylated	0.580592	No expr.	CPERKG00000000102	0.0683052	Methylated	9.41003	20-30%	Clim_evmTU10s7	0.037037	Methylated	56.4818	50-60%	SPPG_00100	0.0263676	Methylated	14.8265	20-30%	BAESF_00109	0.0382142	Methylated	17.7215	50-60%	CHLRE_01g010050v5	0.00166597	Unmethylated	1.70351	10-20%	CHLNCDRAFT_135400	0	Unmethylated	7.23239	10-20%	OT_ostta01g01080	0.0053357	Unmethylated	17.8973	20-30%
CFRG2697	0.0124477	Methylated	73.5939	70-80%	APARG00000000168	0.000127129	Unmethylated	0	No expr.	AWHISG00000000334	0.109375	Methylated	41.6878	70-80%	CPERKG00000000103	0.0788607	Methylated	20.91	40-50%	Clim_evmTU11s7	0.0238663	Methylated	68.4068	60-70%	SPPG_00101	0.00157183	Unmethylated	27.0016	40-50%	BAESF_00110	0.0648321	Methylated	40.7792	70-80%	CHLRE_01g010100v5	0.0142045	Methylated	38.7446	80-90%	CHLNCDRAFT_8980	0	Unmethylated	0	No expr.	OT_ostta01g01085	0.0394737	Unmethylated	103.01	70-80%
CFRG2351	0.0165516	Methylated	35.052	50-60%	APARG00000000169	0	Unmethylated	0	No expr.	AWHISG00000000335	0.000132066	Unmethylated	14.5366	50-60%	CPERKG00000000104	0.0725528	Methylated	190.032	90-100%	Clim_evmTU13s7	0.0179372	Methylated	42.1237	40-50%	SPPG_00102	0.069133	Methylated	31.1405	40-50%	BAESF_00111	0.000626763	Unmethylated	5.20685	10-20%	CHLRE_01g010150v5	0.00577838	Methylated	1.09507	0-10%	CHLNCDRAFT_135078	0	Unmethylated	0	No expr.	OT_ostta01g01090	0.0321951	Unmethylated	1.87864	0-10%
CFRG2626	0.0184007	Methylated	409.542	90-100%	APARG00000000175	0.000462449	Unmethylated	133.774	90-100%	AWHISG00000000336	0	Unmethylated	0.028529	No expr.	CPERKG00000000105	0.0558291	Methylated	37.4757	60-70%	Clim_evmTU16s7	0.0290771	Methylated	418.675	90-100%	SPPG_00103	0.0585054	Methylated	95.8528	70-80%	BAESF_00112	0.0394458	Methylated	5.34761	10-20%	CHLRE_01g010201v5	0.000327976	Unmethylated	0.981167	No expr.	CHLNCDRAFT_24652	0	Unmethylated	7.66675	20-30%	OT_ostta01g01100	0.000143812	Unmethylated	135.725	80-90%
CFRG2352	0.00674836	Methylated	47.6704	60-70%	APARG00000000176	0.000142918	Unmethylated	0	No expr.	AWHISG00000000337	0.00033761	Methylated	1.16554	0-10%	CPERKG00000000106	0.0787895	Methylated	55.1677	70-80%	Clim_evmTU17s7	0.00440529	Unmethylated	19.2786	10-20%	SPPG_00104	0.00152555	Unmethylated	16.0015	20-30%	BAESF_00113	0.0146674	Methylated	12.6952	30-40%	CHLRE_01g010250v5	0.00428367	Methylated	1.44939	0-10%	CHLNCDRAFT_24571	0.00343643	Unmethylated	317.607	90-100%	OT_ostta01g01110	0.00513945	Unmethylated	89.8746	70-80%
CFRG2230	0.0376837	Methylated	228.56	90-100%	APARG00000000179	0	Unmethylated	0	No expr.	AWHISG00000000338	0.072075	Methylated	3.10932	10-20%	CPERKG00000000107	0.134898	Methylated	12.6213	20-30%	Clim_evmTU18s7	0.0384615	Methylated	1508.84	90-100%	SPPG_08817	0.014334	Methylated	22.8594	30-40%	BAESF_00114	0.147691	Methylated	112.513	90-100%	CHLRE_01g010296v5	0.0218978	Methylated	1.25039	0-10%	CHLNCDRAFT_135084	0	Unmethylated	0	No expr.	OT_ostta01g01120	0.0234348	Unmethylated	85.1725	70-80%
CFRG2660	0.157426	Methylated	62.8895	70-80%	APARG00000000180	0	Unmethylated	0.79609	No expr.	AWHISG00000000339	0	Unmethylated	1.13821	0-10%	CPERKG00000000108	0.110745	Methylated	119.575	80-90%	Clim_evmTU19s7	0.0214168	Methylated	78.1905	60-70%	SPPG_08818	0.0237224	Methylated	7.49462	10-20%	BAESF_00115	0.383959	Methylated	556.079	90-100%	CHLRE_01g010300v5	0	Unmethylated	0.107565	No expr.	CHLNCDRAFT_135167	0	Unmethylated	0	No expr.	OT_ostta01g01130	0.0198041	Unmethylated	61.0933	60-70%
CFRG2688	0.0121248	Methylated	22.1593	30-40%	APARG00000000183	0.000518045	Unmethylated	97.2086	80-90%	AWHISG00000000340	0.0209566	Methylated	22.4968	60-70%	CPERKG00000000109	0.122155	Methylated	2.89047	0-10%	Clim_evmTU20s7	0.00373134	Unmethylated	22.6105	10-20%	SPPG_00109	0.0710241	Methylated	101.814	80-90%	BAESF_00116	0.121898	Methylated	100.848	80-90%	CHLRE_01g010350v5	0	Unmethylated	8.15107	50-60%	CHLNCDRAFT_8066	0	Unmethylated	9.24963	20-30%	OT_ostta01g01140	0.0388557	Unmethylated	47.7387	50-60%
CFRG2672	0.0284689	Methylated	33.3662	50-60%	APARG00000000185	0	Unmethylated	0.00105	No expr.	AWHISG00000000341	0.00402475	Methylated	14.102	50-60%	CPERKG00000000110	0.0711354	Methylated	135.119	80-90%	Clim_evmTU21s7	0.0168919	Methylated	96.3507	70-80%	SPPG_00110	0.0697839	Methylated	60.7137	60-70%	BAESF_00117	0.0812432	Methylated	85.3447	80-90%	CHLRE_01g010400v5	0.0376569	Methylated	1272.75	90-100%	CHLNCDRAFT_52984	0.00231481	Unmethylated	32.0236	50-60%	OT_ostta01g01150	0.00184758	Unmethylated	9.3617	10-20%
CFRG2618	0.0532341	Methylated	9.31231	10-20%	APARG00000000189	0	Unmethylated	0	No expr.	AWHISG00000000342	0.00317476	Methylated	9.3506	40-50%	CPERKG00000000111	0.102151	Methylated	32.2407	50-60%	Clim_evmTU22s7	0.0307692	Unmethylated	1943.58	90-100%	SPPG_00111	0.0724016	Methylated	28.4775	40-50%	BAESF_00118	0.123794	Methylated	248.213	90-100%	CHLRE_01g010450v5	0.0320285	Methylated	144.655	90-100%	CHLNCDRAFT_135443	0	Unmethylated	13.0547	20-30%	OT_ostta01g01160	0.00104701	Unmethylated	34.813	40-50%
CFRG2519	0	Unmethylated	0.139289	No expr.	APARG00000000191	0.00409277	Unmethylated	0.264937	No expr.	AWHISG00000000343	0.00861326	Methylated	50.2614	70-80%	CPERKG00000000112	0.0337616	Methylated	15.1935	30-40%	Clim_evmTU24s7	0.0186916	Methylated	94.4254	70-80%	SPPG_00112	0.22979	Methylated	24.5774	30-40%	BAESF_00119	0	Unmethylated	7.29681	20-30%	CHLRE_01g010832v5	0.00447261	Methylated	0.304012	No expr.	CHLNCDRAFT_11683	0	Unmethylated	67.0423	70-80%	OT_ostta01g01170	0.0454925	Methylated	162.631	80-90%
CFRG2516	0.0475104	Methylated	8.20447	10-20%	APARG00000000192	0.0003003	Unmethylated	0.680576	No expr.	AWHISG00000000344	0.0036523	Unmethylated	0	No expr.	CPERKG00000000113	0.0477158	Methylated	24.3227	40-50%	Clim_evmTU25s7	0.0124138	Methylated	40.2272	30-40%	SPPG_00113	0.0212275	Methylated	35.3219	50-60%	BAESF_00120	0.0535588	Methylated	13.1115	40-50%	CHLRE_01g010848v5	0.00512821	Unmethylated	26.8576	70-80%	CHLNCDRAFT_58183	0	Unmethylated	0	No expr.	OT_ostta01g01180	0.0135257	Unmethylated	69.4109	60-70%
CFRG2471	0.124191	Methylated	63.5803	70-80%	APARG00000000194	0.00307152	Unmethylated	6.85636	30-40%	AWHISG00000000345	0.00120752	Methylated	5.68451	30-40%	CPERKG00000000114	0.0836018	Methylated	23.4799	40-50%	Clim_evmTU26s7	0	Unmethylated	0.684312	No expr.	SPPG_00114	0.00216294	Unmethylated	5.5743	0-10%	BAESF_00121	0.00600343	Unmethylated	0	No expr.	CHLRE_01g011500v5	0.00993125	Methylated	88.3572	90-100%	CHLNCDRAFT_135274	0	Unmethylated	65.0887	60-70%	OT_ostta01g01190	0.0568862	Unmethylated	38.7612	50-60%
CFRG2666	0.0295061	Methylated	8.17974	10-20%	APARG00000000196	0	Unmethylated	7.53658	30-40%	AWHISG00000000346	0.0342466	Methylated	0.009902	No expr.	CPERKG00000000115	0.0887152	Methylated	16.8152	30-40%	Clim_evmTU29s7	0.00603622	Methylated	11.6992	0-10%	SPPG_00115	0.017407	Methylated	21.9622	30-40%	BAESF_00122	0.268574	Methylated	12.8281	30-40%	CHLRE_01g012000v5	0.00224972	Unmethylated	0.365623	No expr.	CHLNCDRAFT_135185	0	Unmethylated	98.5421	70-80%	OT_ostta01g01200	0.0420265	Unmethylated	286.106	90-100%
CFRG2338	0.0481481	Methylated	12.2568	20-30%	APARG00000000199	0	Unmethylated	0	No expr.	AWHISG00000000347	0.00591447	Methylated	20.2805	60-70%	CPERKG00000000116	0.0853876	Methylated	0.534553	No expr.	Clim_evmTU32s7	0.016632	Methylated	108.197	70-80%	SPPG_00116	0.130225	Methylated	465.349	90-100%	BAESF_00123	0.133177	Methylated	19.3036	50-60%	CHLRE_01g012050v5	0.00702076	Methylated	0	No expr.	CHLNCDRAFT_135416	0	Unmethylated	33.6215	50-60%	OT_ostta01g01210	0.0525484	Methylated	138.835	80-90%
CFRG2380	0.000367175	Unmethylated	30.926	50-60%	APARG00000000201	0.000252908	Unmethylated	0	No expr.	AWHISG00000000349	0.0176236	Methylated	27.7051	60-70%	CPERKG00000000117	0.040586	Methylated	745.418	90-100%	Clim_evmTU33s7	0.0242291	NA	23.9214	10-20%	SPPG_00117	0.0506462	Methylated	38.0849	50-60%	BAESF_00124	0.280771	Methylated	18.8392	50-60%	CHLRE_01g012100v5	0.0021078	Unmethylated	0.04381	No expr.	CHLNCDRAFT_135403	0.01	Unmethylated	0	No expr.	OT_ostta01g01220	0.0041052	Unmethylated	21.802	30-40%
CFRG2222	0.0924387	Methylated	0.166096	No expr.	APARG00000000203	0	Unmethylated	0	No expr.	AWHISG00000000350	0.0247552	Methylated	0.157979	No expr.	CPERKG00000000118	0.0168653	Methylated	0.160503	No expr.	Clim_evmTU1s8	0.00980392	Methylated	57.1785	50-60%	SPPG_00118	0.0301568	Methylated	25.2472	30-40%	BAESF_00125	0.0914286	Methylated	255.474	90-100%	CHLRE_01g012126v5	0.0026927	Unmethylated	1.98916	10-20%	CHLNCDRAFT_135214	0	Unmethylated	0.568538	No expr.	OT_ostta01g01230	0.00328283	Unmethylated	30.9691	40-50%
CFRG2560	0.027767	Methylated	37.497	50-60%	APARG00000000205	0	Unmethylated	0	No expr.	AWHISG00000000351	0.000731261	Unmethylated	0.256589	No expr.	CPERKG00000000119	0.0559937	Methylated	36.225	60-70%	Clim_evmTU2s8	0.012766	Methylated	58.0849	50-60%	SPPG_00119	0.281162	Methylated	41.7933	50-60%	BAESF_00126	0.300126	Methylated	1862.49	90-100%	CHLRE_01g012150v5	0.00203562	Unmethylated	152.474	90-100%	CHLNCDRAFT_135077	0.0119904	Methylated	0	No expr.	OT_ostta01g01240	0	Unmethylated	0.431626	No expr.
CFRG2383	0.0395486	Methylated	20.254	30-40%	APARG00000000206	0	Unmethylated	0	No expr.	AWHISG00000000352	0	Unmethylated	0	No expr.	CPERKG00000000120	0.067583	Methylated	117.504	80-90%	Clim_evmTU3s8	0.0106061	Methylated	49.4155	40-50%	SPPG_00120	0.0469594	Methylated	9.46946	10-20%	BAESF_00127	0.119435	Methylated	21.2157	50-60%	CHLRE_01g012175v5	0.0255654	Methylated	0.228358	No expr.	CHLNCDRAFT_135239	0	Unmethylated	336.69	90-100%	OT_ostta01g01250	0.0281577	Unmethylated	31.8394	40-50%
CFRG2543	0.00270302	Unmethylated	6.24488	10-20%	APARG00000000207	0	Unmethylated	0.040779	No expr.	AWHISG00000000354	0.0193035	Methylated	4.05043	20-30%	CPERKG00000000121	0.0701299	Methylated	18.9586	30-40%	Clim_evmTU6s8	0.0251572	Methylated	45.2271	40-50%	SPPG_00121	0.0332902	Methylated	41.6384	50-60%	BAESF_00128	0.00542823	Unmethylated	22.4095	50-60%	CHLRE_01g012200v5	0.00840637	Methylated	1.67406	10-20%	CHLNCDRAFT_12701	0.00552486	Unmethylated	298.111	90-100%	OT_ostta01g01260	0.00758986	Unmethylated	45.1552	50-60%
CFRG2478	0.0972252	Methylated	2.34787	0-10%	APARG00000000208	0.00101926	Unmethylated	38.4828	70-80%	AWHISG00000000355	0	Unmethylated	0.204802	No expr.	CPERKG00000000122	0.0883206	Methylated	43.8658	60-70%	Clim_evmTU7s8	0.0337739	Methylated	230.663	80-90%	SPPG_00122	0.0486699	Methylated	76.9116	70-80%	BAESF_00129	0.0585265	Methylated	14.8745	40-50%	CHLRE_01g012222v5	0	Unmethylated	0	No expr.	CHLNCDRAFT_24493	0	Unmethylated	0.897026	No expr.	OT_ostta01g01270	0.0025225	Unmethylated	15.8463	20-30%
CFRG2495	0.128985	Methylated	17.5966	30-40%	APARG00000000209	0.00382409	Unmethylated	0.388446	No expr.	AWHISG00000000356	0.00346078	Methylated	8.14262	30-40%	CPERKG00000000123	0.109055	Methylated	20.3124	40-50%	Clim_evmTU9s8	0.0254163	Methylated	17.8976	10-20%	SPPG_00123	0.0034756	Unmethylated	2.88767	0-10%	BAESF_00130	0.0107497	Methylated	8.69172	20-30%	CHLRE_01g012244v5	0.032372	Methylated	44.5813	80-90%	CHLNCDRAFT_52952	0	NA	5.38492	10-20%	OT_ostta01g01280	0.0220152	Unmethylated	35.273	40-50%
CFRG2517	0.12655	Methylated	8.69054	10-20%	APARG00000000213	0	Unmethylated	0	No expr.	AWHISG00000000357	0.00845448	Methylated	4.08275	20-30%	CPERKG00000000124	0.104889	Methylated	11.9614	20-30%	Clim_evmTU12s8	0.0263692	Methylated	47.1644	40-50%	SPPG_00124	0.00496963	Unmethylated	50.3379	60-70%	BAESF_00131	0.0312128	Methylated	6.4855	20-30%	CHLRE_01g012300v5	0.0162734	Methylated	40.2576	80-90%	CHLNCDRAFT_24644	0	Unmethylated	113.98	80-90%	OT_ostta01g01290	0.00788584	Unmethylated	155.982	80-90%
CFRG2206	0.0306122	Methylated	19.8868	30-40%	APARG00000000214	0	Unmethylated	0	No expr.	AWHISG00000000359	0.0103968	Methylated	10.8239	40-50%	CPERKG00000000125	0.0613587	Methylated	179.423	90-100%	Clim_evmTU13s8	0.0119363	Unmethylated	64.1993	50-60%	SPPG_00125	0.0618667	Methylated	55.5154	60-70%	BAESF_00132	0.0288375	Methylated	10.4158	30-40%	CHLRE_01g012450v5	0.00109866	Methylated	2.10606	10-20%	CHLNCDRAFT_135279	0.00598802	Unmethylated	34.9442	50-60%	OT_ostta01g01295	0.00251889	Unmethylated	6.82259	0-10%
CFRG2268	0.0245572	Methylated	66.4552	70-80%	APARG00000000215	0	Unmethylated	0.008411	No expr.	AWHISG00000000360	0	Unmethylated	0	No expr.	CPERKG00000000126	0.0734615	Methylated	20.2284	40-50%	Clim_evmTU14s8	0.0130905	Methylated	35.7245	30-40%	SPPG_00126	0.03841	Methylated	30.1108	40-50%	BAESF_00133	0.3414	Methylated	105.443	80-90%	CHLRE_01g012500v5	0.0241031	Methylated	197.309	90-100%	CHLNCDRAFT_13547	0	Unmethylated	0	No expr.	OT_ostta01g01300	0.00499082	Methylated	31.5136	40-50%
CFRG2373	0.0109153	Methylated	25.8794	40-50%	APARG00000000216	0	Unmethylated	0	No expr.	AWHISG00000000361	0.000694444	Unmethylated	0	No expr.	CPERKG00000000127	0.157523	Methylated	47.6207	60-70%	Clim_evmTU15s8	0.0155763	Methylated	53.3293	50-60%	SPPG_00127	0.0253378	Methylated	609.08	90-100%	BAESF_00134	0.0917144	Methylated	21.6192	50-60%	CHLRE_01g012550v5	0	Unmethylated	0.907228	No expr.	CHLNCDRAFT_135340	0	Unmethylated	9.49033	20-30%	OT_ostta01g01310	0.0027228	Unmethylated	17.3067	20-30%
CFRG2347	0.0156687	Methylated	199.825	90-100%	APARG00000000217	0	Unmethylated	0	No expr.	AWHISG00000000362	0.000701139	Unmethylated	0.010226	No expr.	CPERKG00000000128	0.113162	Methylated	86.5249	80-90%	Clim_evmTU17s8	0.0153226	Methylated	238.638	80-90%	SPPG_00128	0.0258132	Methylated	21.1528	30-40%	BAESF_00135	0.00907656	Methylated	8.58403	20-30%	CHLRE_01g012600v5	0	Unmethylated	0.642109	No expr.	CHLNCDRAFT_35898	0	Unmethylated	67.0828	70-80%	OT_ostta01g01320	0.0118	Unmethylated	163.298	80-90%
CFRG2225	0.0163471	Methylated	39.326	50-60%	APARG00000000220	0	Unmethylated	0	No expr.	AWHISG00000000363	0.00165365	Unmethylated	0.032651	No expr.	CPERKG00000000129	0.160577	Methylated	45.7929	60-70%	Clim_evmTU18s8	0.00780234	Methylated	32.9008	30-40%	SPPG_00129	0.0212452	Methylated	23.955	30-40%	BAESF_00136	0.00164002	Unmethylated	19.5991	50-60%	CHLRE_01g012650v5	0.00469361	Methylated	0	No expr.	CHLNCDRAFT_24529	0	Unmethylated	252.41	90-100%	OT_ostta01g01330	0	Unmethylated	10.4294	10-20%
CFRG2613	0.0228017	Methylated	10.2386	10-20%	APARG00000000221	0	Unmethylated	0	No expr.	AWHISG00000000364	0.0018309	Unmethylated	0.034608	No expr.	CPERKG00000000130	0.0825281	Methylated	57.8804	70-80%	Clim_evmTU20s8	0.0108696	Methylated	38.6084	30-40%	SPPG_00130	0.0232791	Methylated	17.4122	20-30%	BAESF_00137	0.0568384	Methylated	6.52507	20-30%	CHLRE_01g012800v5	0.00669643	Methylated	9.51654	50-60%	CHLNCDRAFT_135280	0	Unmethylated	23.5334	40-50%	OT_ostta01g01340	0.000321027	Unmethylated	0.025119	No expr.
CFRG2703	0.0722724	Methylated	196.79	90-100%	APARG00000000222	0.0966507	Methylated	0.617679	No expr.	AWHISG00000000365	0	Unmethylated	0	No expr.	CPERKG00000000131	0.0704511	Methylated	49.6437	60-70%	Clim_evmTU21s8	0.025974	Methylated	123.839	70-80%	SPPG_00131	0.0300247	Methylated	37.0408	50-60%	BAESF_00138	0.192034	Methylated	172.879	90-100%	CHLRE_01g012850v5	0.00124782	Unmethylated	0.134924	No expr.	CHLNCDRAFT_24443	0.00527704	Unmethylated	117.263	80-90%	OT_ostta01g01350	0.00289177	Unmethylated	37.492	40-50%
CFRG2677	0.0465759	Methylated	29.4074	40-50%	APARG00000000224	0	Unmethylated	0	No expr.	AWHISG00000000378	0.00218041	Methylated	6.03851	30-40%	CPERKG00000000132	0.0943292	Methylated	54.6897	70-80%	Clim_evmTU2s9	0.0170068	Methylated	23.0019	10-20%	SPPG_00132	0.0202985	Methylated	17.0242	20-30%	BAESF_00139	0.054842	Methylated	91.6218	80-90%	CHLRE_01g012900v5	0	Unmethylated	1.37832	0-10%	CHLNCDRAFT_35936	0	Unmethylated	40.104	50-60%	OT_ostta01g01370	9.02649e-05	Unmethylated	1.5539	0-10%
CFRG2398	0.0240659	Methylated	67.8621	70-80%	APARG00000000227	0	Unmethylated	0.059765	No expr.	AWHISG00000000379	0.00584063	Methylated	0	No expr.	CPERKG00000000133	0.00543173	Methylated	0.153633	No expr.	Clim_evmTU3s9	0.0146444	Methylated	79.769	60-70%	SPPG_00133	0.0889527	Methylated	205.21	90-100%	BAESF_00140	0.241625	Methylated	26.5595	60-70%	CHLRE_01g012950v5	0.012	Methylated	0.108463	No expr.	CHLNCDRAFT_135252	0	Unmethylated	100.043	70-80%	OT_ostta01g01380	0.00225782	Unmethylated	46.4772	50-60%
CFRG2502	0.0270783	Methylated	24.0439	40-50%	APARG00000000228	0.00104671	Unmethylated	31.1307	70-80%	AWHISG00000000380	0	Unmethylated	0.13325	No expr.	CPERKG00000000134	0.0130102	Methylated	0.109881	No expr.	Clim_evmTU5s9	0.0396825	Methylated	25.7433	20-30%	SPPG_00134	0.0599662	Methylated	141.879	80-90%	BAESF_00141	0.225296	Methylated	772.153	90-100%	CHLRE_01g013000v5	0	Unmethylated	0.091093	No expr.	CHLNCDRAFT_135435	0	Unmethylated	52.986	60-70%	OT_ostta01g01390	0.00152638	Unmethylated	0	No expr.
CFRG2622	0.0594416	Methylated	19.1246	30-40%	APARG00000000229	0	Unmethylated	0	No expr.	AWHISG00000000383	0.0807249	Methylated	41.9487	70-80%	CPERKG00000000135	0.0470375	Methylated	35.7176	50-60%	Clim_evmTU6s9	0.00131406	Unmethylated	9.83856	0-10%	SPPG_00135	0.0732002	Methylated	3970.88	90-100%	BAESF_00142	0.0623184	Methylated	37.9623	70-80%	CHLRE_01g013050v5	0.00235405	Unmethylated	1.00644	0-10%	CHLNCDRAFT_24474	0.00938967	Methylated	22.4823	40-50%	OT_ostta01g01400	0	Unmethylated	46.9794	50-60%
CFRG2597	0.00151503	Unmethylated	1.0201	0-10%	APARG00000000230	0	Unmethylated	0	No expr.	AWHISG00000000385	0	Unmethylated	0.05413	No expr.	CPERKG00000000136	0.0957387	Methylated	3.08038	0-10%	Clim_evmTU7s9	0.0124224	Methylated	8.30476	0-10%	SPPG_00136	0.0782979	Methylated	1174.28	90-100%	BAESF_00143	0.00365854	Unmethylated	0	No expr.	CHLRE_01g013100v5	0.00963719	Methylated	26.4449	70-80%	CHLNCDRAFT_58151	0	Unmethylated	19.2068	30-40%	OT_ostta01g01410	0.00677966	Unmethylated	50.7195	50-60%
CFRG2336	0.0258242	Methylated	33.0238	50-60%	APARG00000000231	0	Unmethylated	0.00403	No expr.	AWHISG00000000386	0.00203771	Methylated	2.14883	10-20%	Nk52_evmTU41s239	0.0450539	Methylated	27.3912	50-60%	Clim_evmTU8s9	0.0270833	Methylated	400.631	90-100%	SPPG_00137	0.0263306	Methylated	310.903	90-100%	BAESF_00144	0.0641552	Methylated	2.74779	0-10%	CHLRE_01g013150v5	0.0114099	Methylated	16.5267	60-70%	CHLNCDRAFT_9822	0	Unmethylated	7.79842	20-30%	OT_ostta01g01420	0.00486295	Unmethylated	23.0115	30-40%
CFRG2564	0.0321417	Methylated	47.4011	60-70%	APARG00000000235	0.0377895	Methylated	31.6958	70-80%	AWHISG00000000387	0	Unmethylated	0	No expr.	CPERKG00000000137	0.0653557	Methylated	21.5069	40-50%	Clim_evmTU9s9	0.029703	Methylated	250.255	90-100%	SPPG_00138	0.00927026	Methylated	44.0923	50-60%	BAESF_00145	0.00895522	Unmethylated	0.786246	No expr.	CHLRE_01g013200v5	0.0046225	Unmethylated	48.3936	80-90%	CHLNCDRAFT_58154	0.00696864	Unmethylated	314.18	90-100%	OT_ostta01g01430	0.00188798	Unmethylated	59.0189	60-70%
CFRG2216	0.0296811	Methylated	25.4886	40-50%	APARG00000000236	0.0324406	Methylated	53.4385	80-90%	AWHISG00000000388	0.000729763	Methylated	22.577	60-70%	CPERKG00000000138	0.0605517	Methylated	38.0729	60-70%	Clim_evmTU10s9	0.0175824	Methylated	41.3957	40-50%	SPPG_00139	0.0406053	Methylated	90.5838	70-80%	BAESF_00146	0.0372181	Methylated	39.0943	70-80%	CHLRE_01g013250v5	0.00126263	Unmethylated	7.45973	40-50%	CHLNCDRAFT_135337	0	Unmethylated	0	No expr.	OT_ostta01g01440	0.00795267	Unmethylated	21.2572	20-30%
CFRG2346	0.0558109	Methylated	32.852	50-60%	APARG00000000238	0	Unmethylated	0	No expr.	AWHISG00000000391	0.0115393	Methylated	13.2401	50-60%	CPERKG00000000139	0.138641	Methylated	42.595	60-70%	Clim_evmTU11s9	0.0720721	Methylated	66.8841	60-70%	SPPG_00140	0.0293151	Methylated	31.3259	40-50%	BAESF_00147	0.0755124	Methylated	76.2452	80-90%	CHLRE_01g013300v5	0.00790274	Methylated	17.0978	60-70%	CHLNCDRAFT_135284	0.00647249	Unmethylated	18.8045	30-40%	OT_ostta01g01450	0.00265903	Unmethylated	27.0899	30-40%
CFRG2361	0.0693069	Methylated	202.937	90-100%	APARG00000000240	0	Unmethylated	0	No expr.	AWHISG00000000395	0.0149087	Methylated	30.2123	70-80%	CPERKG00000000140	0.0297064	Methylated	48.7886	60-70%	Clim_evmTU13s9	0.0121065	Methylated	39.4565	30-40%	SPPG_08819	0.144768	Methylated	172.334	80-90%	BAESF_00148	0.0661121	Methylated	30.2887	60-70%	CHLRE_01g013350v5	0.00871731	Methylated	153.421	90-100%	CHLNCDRAFT_11379	0	Unmethylated	20.4364	40-50%	OT_ostta01g01460	0.00537065	Unmethylated	44.1265	50-60%
CFRG2340	0.0403887	Methylated	241.961	90-100%	APARG00000000245	0	Unmethylated	0	No expr.	AWHISG00000000396	0.00213025	Methylated	9.58845	40-50%	CPERKG00000000141	0.0368226	Methylated	165.736	90-100%	Clim_evmTU14s9	0.00662252	Methylated	16.8537	10-20%	SPPG_08820	0.0060917	Methylated	15.3005	20-30%	BAESF_00149	0.0374161	Methylated	5.67318	10-20%	CHLRE_01g013400v5	0.00487805	Unmethylated	12.7949	60-70%	CHLNCDRAFT_35907	0	Unmethylated	295.34	90-100%	OT_ostta01g01470	0.0119617	Unmethylated	11.1045	10-20%
CFRG2432	0.0575026	Methylated	31.8917	50-60%	APARG00000000246	0	Unmethylated	0	No expr.	AWHISG00000000397	0.000195848	Unmethylated	646.173	90-100%	CPERKG00000000142	0.056697	Methylated	3.73998	0-10%	Clim_evmTU15s9	0.0096463	Methylated	164.858	80-90%	SPPG_00143	0	Unmethylated	1.36624	0-10%	BAESF_00150	0.0283751	Methylated	10.9884	30-40%	CHLRE_01g013450v5	0.0112269	Methylated	15.2934	60-70%	CHLNCDRAFT_58208	0.00365297	NA	62.0754	60-70%	OT_ostta01g01480	0.0120362	Methylated	39.1565	50-60%
CFRG2479	0.0537528	Methylated	59.2348	70-80%	APARG00000000247	0.000308166	Unmethylated	0	No expr.	AWHISG00000000398	0.0289937	Methylated	235.425	90-100%	CPERKG00000000143	0.0737984	Methylated	16.7989	30-40%	Clim_evmTU16s9	0.0238612	Methylated	29.3791	20-30%	SPPG_00144	0.046281	Methylated	7.04931	0-10%	BAESF_00151	0.0374436	Methylated	28.5599	60-70%	CHLRE_01g013500v5	0.00405562	Methylated	55.9829	80-90%	CHLNCDRAFT_135235	0	Unmethylated	3.86809	10-20%	OT_ostta01g01490	0.00118982	Unmethylated	13.7124	10-20%
CFRG2446	0.0526742	Methylated	106.879	80-90%	APARG00000000248	0	Unmethylated	0	No expr.	AWHISG00000000407	0.00317941	Methylated	5.54529	20-30%	CPERKG00000000144	0.0541427	Methylated	32.0402	50-60%	Clim_evmTU17s9	0.0339806	Methylated	200.9	80-90%	SPPG_00145	0.01953	Methylated	92.9972	70-80%	BAESF_00152	0.00829164	Methylated	28.1971	60-70%	CHLRE_01g013550v5	0.00237154	Unmethylated	4.20198	30-40%	CHLNCDRAFT_135426	0.0132626	Methylated	59.0021	60-70%	OT_ostta01g01500	0.0106965	Methylated	468.55	90-100%
CFRG2317	0.136641	Methylated	6.03312	10-20%	APARG00000000249	0	Unmethylated	0	No expr.	AWHISG00000000409	0.000516262	Unmethylated	16.076	50-60%	CPERKG00000000145	0.0453956	Methylated	14.9103	30-40%	Clim_evmTU18s9	0.0389462	Methylated	75.3305	60-70%	SPPG_00146	0.00323741	Unmethylated	41.279	50-60%	BAESF_00153	0.0479616	Methylated	6.67005	20-30%	CHLRE_01g013600v5	0.0282548	Methylated	15.1948	60-70%	CHLNCDRAFT_135150	0	NA	0.809545	No expr.	OT_ostta01g01510	0.0318379	Unmethylated	205.035	90-100%
CFRG2285	0.00110288	Unmethylated	149.858	80-90%	APARG00000000250	0	Unmethylated	2.00661	0-10%	AWHISG00000000413	0.0425532	Methylated	70.8728	80-90%	CPERKG00000000146	0.0238599	Methylated	0.043892	No expr.	Clim_evmTU19s9	0.024	Methylated	48.0841	40-50%	SPPG_00147	0.00421308	Methylated	19.7244	20-30%	BAESF_00154	0.00576844	Methylated	21.2642	50-60%	CHLRE_01g013650v5	0.00317662	Unmethylated	1.21747	0-10%	CHLNCDRAFT_135304	0.0036036	Unmethylated	166.796	80-90%	OT_ostta01g01520	0	Unmethylated	5.3335	0-10%
CFRG2507	0.0306551	Methylated	34.6559	50-60%	APARG00000000251	0	Unmethylated	0.591361	No expr.	AWHISG00000000414	0.00822622	Methylated	325.546	90-100%	CPERKG00000000147	0.0646032	Methylated	124.989	80-90%	Clim_evmTU21s9	0.0225641	Methylated	23.1195	10-20%	SPPG_00148	0.0528425	Methylated	11.0977	10-20%	BAESF_00155	0	Unmethylated	1.53998	0-10%	CHLRE_01g013700v5	0.0116086	Methylated	328.294	90-100%	CHLNCDRAFT_53041	0	Unmethylated	12.9872	20-30%	OT_ostta01g01530	0.000126036	Unmethylated	21.3724	20-30%
CFRG2628	0.0709496	Methylated	33.0459	50-60%	APARG00000000252	0	Unmethylated	0.097373	No expr.	AWHISG00000000416	0	Unmethylated	0.029405	No expr.	CPERKG00000000148	0.0220367	Methylated	3.43988	0-10%	Clim_evmTU22s9	0.0191304	Methylated	46.012	40-50%	SPPG_00149	0.0397951	Methylated	91.6387	70-80%	BAESF_00156	0.00200118	Unmethylated	1.37119	0-10%	CHLRE_01g013750v5	0	Unmethylated	10.5004	50-60%	CHLNCDRAFT_35967	0	Unmethylated	1.17098	0-10%	OT_ostta01g01540	0.00395257	Unmethylated	129.46	80-90%
CFRG2603	0.0750315	Methylated	67.1654	70-80%	APARG00000000254	0	Unmethylated	0	No expr.	AWHISG00000000420	0.00485481	Methylated	75.0469	80-90%	CPERKG00000000149	0.0431979	Methylated	93.2319	80-90%	Clim_evmTU23s9	0.0196375	Methylated	56.9637	50-60%	SPPG_00150	0.0240356	Methylated	13.6842	10-20%	BAESF_00157	0.0147012	Methylated	10.3069	30-40%	CHLRE_01g013769v5	0.0289256	Methylated	7.57293	40-50%	CHLNCDRAFT_53051	0	Unmethylated	7.73485	20-30%	OT_ostta01g01550	0.000830565	Unmethylated	326.957	90-100%
CFRG2387	0.0982368	Methylated	106.877	80-90%	APARG00000000255	0	Unmethylated	0	No expr.	AWHISG00000000424	0	Unmethylated	13.6477	50-60%	CPERKG00000000150	0.10706	Methylated	29.8591	50-60%	Clim_evmTU24s9	0.0245726	Methylated	16.8612	10-20%	SPPG_10004	0.00934579	Unmethylated	0	No expr.	BAESF_00158	0.141618	Methylated	22.2293	50-60%	CHLRE_01g013800v5	0	Unmethylated	6.64308	40-50%	CHLNCDRAFT_135440	0	Unmethylated	10.6572	20-30%	OT_ostta01g01560	0.025308	Methylated	1224.09	90-100%
CFRG2524	0.0132527	Methylated	13.3193	20-30%	APARG00000000256	0.00199688	Methylated	0.852728	No expr.	AWHISG00000000425	0	Unmethylated	0	No expr.	CPERKG00000000151	0.153061	Methylated	8.29664	10-20%	Clim_evmTU25s9	0.00453001	Unmethylated	38.8798	30-40%	SPPG_00151	0.0620589	Methylated	48.881	60-70%	BAESF_00159	0.0315144	Methylated	19.6567	50-60%	CHLRE_01g013801v5	0.00739523	Unmethylated	6.4536	40-50%	CHLNCDRAFT_135159	0.00570342	Methylated	59.3752	60-70%	OT_ostta01g01570	0.0149821	Unmethylated	70.2287	60-70%
CFRG2612	0.0650868	Methylated	34.5532	50-60%	APARG00000000257	0.000260994	Unmethylated	137.635	90-100%	AWHISG00000000426	0	Unmethylated	0	No expr.	CPERKG00000000152	0.0229765	Methylated	3.00447	0-10%	Clim_evmTU27s9	0.0193237	Methylated	86.7137	60-70%	SPPG_00152	0.0375494	Unmethylated	1929.64	90-100%	BAESF_00160	0.0451766	Methylated	6.23102	10-20%	CHLRE_01g014000v5	0.00653595	Methylated	274.68	90-100%	CHLNCDRAFT_52944	0	Unmethylated	0	No expr.	OT_ostta01g01580	0.0114691	Unmethylated	13.695	10-20%
CFRG2433	0.0548182	Methylated	50.4983	60-70%	APARG00000000259	0	Unmethylated	0	No expr.	AWHISG00000000427	0.00701444	Methylated	3.28136	10-20%	CPERKG00000000153	0.0594199	Methylated	32.2052	50-60%	Clim_evmTU29s9	0.0149007	Methylated	26.1888	20-30%	SPPG_00153	0.0771881	Methylated	7.02441	0-10%	BAESF_00161	0.0601545	Methylated	9.08072	20-30%	CHLRE_01g014050v5	0.00133452	Unmethylated	55.8646	80-90%	CHLNCDRAFT_59702	0	Unmethylated	0	No expr.	OT_ostta01g01590	0.0296053	Methylated	134.195	80-90%
CFRG2591	0.056705	Methylated	17.1111	20-30%	APARG00000000260	0.000432214	Unmethylated	0.640079	No expr.	AWHISG00000000429	0	Unmethylated	8.67902	40-50%	CPERKG00000000154	0.0658879	Methylated	30.7542	50-60%	Clim_evmTU30s9	0.0174216	Methylated	27.9381	20-30%	SPPG_00154	0.00100604	Unmethylated	45.3963	50-60%	BAESF_00162	0.0377865	Methylated	8.3169	20-30%	CHLRE_01g014100v5	0.0047619	Unmethylated	6.94736	40-50%	CHLNCDRAFT_58198	0.00941176	Methylated	17.2383	30-40%	OT_ostta01g01600	0.00984898	Unmethylated	25.7269	30-40%
CFRG2673	0.000755097	Unmethylated	0.82619	No expr.	APARG00000000262	0	Unmethylated	0.657967	No expr.	AWHISG00000000432	0.00990545	Methylated	7.83248	30-40%	CPERKG00000000155	0.11522	Methylated	89.4294	80-90%	Clim_evmTU31s9	0.0120482	Unmethylated	1638.85	90-100%	SPPG_00155	0.0383134	Methylated	188.876	80-90%	BAESF_00163	0.0843029	Methylated	121.406	90-100%	CHLRE_01g014150v5	0	Unmethylated	6.02509	40-50%	CHLNCDRAFT_135232	0	Unmethylated	42.1059	60-70%	OT_ostta01g01610	0.00548095	Unmethylated	4.49809	0-10%
CFRG2671	0.0214823	Methylated	30.1712	40-50%	APARG00000000264	0	Unmethylated	0.575166	No expr.	AWHISG00000000437	0.0010644	Unmethylated	29.6745	70-80%	CPERKG00000000156	0.0931982	Methylated	11.3228	20-30%	Clim_evmTU1s11	0.0127157	Methylated	61.3814	50-60%	SPPG_00156	0.0198891	Methylated	0.815824	No expr.	BAESF_00164	0.00641026	Unmethylated	10.7163	30-40%	CHLRE_01g014200v5	0.00110742	Unmethylated	1.89539	10-20%	CHLNCDRAFT_135215	0	Unmethylated	53.4432	60-70%	OT_ostta01g01630	0.00154202	Unmethylated	7.65013	0-10%
CFRG2539	0	Unmethylated	32.1143	50-60%	APARG00000000266	0	Unmethylated	0.198517	No expr.	AWHISG00000000448	0.0118127	Methylated	10.1191	40-50%	CPERKG00000000157	0.0642472	Methylated	19.9229	40-50%	Clim_evmTU2s11	0.0205607	Methylated	72.2329	60-70%	SPPG_00157	0.00356464	Unmethylated	27.9057	40-50%	BAESF_00165	0.019668	Methylated	18.287	50-60%	CHLRE_01g014250v5	0.00638978	Unmethylated	10.976	50-60%	CHLNCDRAFT_135242	0	Unmethylated	39.5153	50-60%	OT_ostta01g01640	0.0148827	Unmethylated	40.5963	50-60%
CFRG2501	0.0952381	Methylated	1.1379	0-10%	APARG00000000267	0.00060241	Unmethylated	0.005238	No expr.	AWHISG00000000463	0	Unmethylated	0	No expr.	CPERKG00000000158	0.110807	Methylated	145.43	80-90%	Clim_evmTU3s11	0.0217391	Methylated	182.701	80-90%	SPPG_00158	0.0435159	Methylated	15.5681	20-30%	BAESF_00166	0.0234781	Methylated	8.60319	20-30%	CHLRE_01g014300v5	0.00302663	Methylated	2.61762	20-30%	CHLNCDRAFT_135297	0	Unmethylated	11.9235	20-30%	OT_ostta01g01650	0.00602696	Unmethylated	37.595	40-50%
CFRG2368	0.000505433	Unmethylated	456.159	90-100%	APARG00000000268	0	Unmethylated	0.0117	No expr.	AWHISG00000000464	0.0108893	Unmethylated	0	No expr.	CPERKG00000000159	0.0771715	Methylated	51.505	70-80%	Clim_evmTU5s11	0.00322321	Methylated	60.4007	50-60%	SPPG_00159	0.0849095	Methylated	31.2362	40-50%	BAESF_00167	0.0025586	Unmethylated	18.6061	50-60%	CHLRE_01g014350v5	0.00970149	Unmethylated	71.9672	80-90%	CHLNCDRAFT_135165	0	Unmethylated	0	No expr.	OT_ostta01g01660	0.00183908	Unmethylated	8.1897	0-10%
CFRG2460	0.00108666	Unmethylated	0	No expr.	APARG00000000269	0.000317763	Unmethylated	0	No expr.	AWHISG00000000471	0	Unmethylated	0	No expr.	CPERKG00000000160	0.0841184	Methylated	52.4843	70-80%	Clim_evmTU7s11	0.04	NA	6487.05	90-100%	SPPG_00160	0.000816327	Unmethylated	5.35153	0-10%	BAESF_00168	0.027509	Methylated	108.551	80-90%	CHLRE_01g014400v5	0.00536304	Unmethylated	1.50706	0-10%	CHLNCDRAFT_31627	0	Unmethylated	867.195	90-100%	OT_ostta01g01670	0.00463576	Unmethylated	501.265	90-100%
CFRG2557	0.00036483	Unmethylated	0.043127	No expr.	APARG00000000270	0.0790851	Methylated	10.5167	40-50%	AWHISG00000000482	0.00464744	Methylated	5.20362	20-30%	CPERKG00000000161	0.0882874	Methylated	17.6325	30-40%	Clim_evmTU8s11	0.0163934	Methylated	61.3037	50-60%	SPPG_00161	0.00274014	Unmethylated	20.1772	30-40%	BAESF_00169	0.0983659	Methylated	677.431	90-100%	CHLRE_01g014450v5	0.00267499	Unmethylated	1.79392	10-20%	CHLNCDRAFT_52951	0	Unmethylated	152.181	80-90%	OT_ostta01g01680	0.00353297	Unmethylated	21.2546	20-30%
CFRG2374	0.0250696	Methylated	49.2375	60-70%	APARG00000000271	0.00425145	Methylated	4.46457	10-20%	AWHISG00000000484	0	Unmethylated	3.08142	10-20%	CPERKG00000000162	0.0893313	Methylated	14.0342	30-40%	Clim_evmTU9s11	0.0126582	Methylated	23.5868	10-20%	SPPG_00162	0	Unmethylated	0.490992	No expr.	BAESF_00170	0.0240804	Methylated	8.41583	20-30%	CHLRE_01g014500v5	0.000637552	Unmethylated	3.13672	20-30%	CHLNCDRAFT_135253	0.0027248	Unmethylated	20.1244	40-50%	OT_ostta01g01690	0.00776448	Unmethylated	108.675	80-90%
CFRG2724	0.0391253	Methylated	60.8138	70-80%	APARG00000000272	0.104536	Methylated	41.5329	70-80%	AWHISG00000000485	0.00308483	Methylated	92.1415	80-90%	CPERKG00000000163	0.0553086	Methylated	63.5556	70-80%	Clim_evmTU11s11	0.00641483	Methylated	18.1974	10-20%	SPPG_00163	0.0132145	Methylated	35.949	50-60%	BAESF_00171	0.0658945	Methylated	35.5125	70-80%	CHLRE_01g014600v5	0.0148462	Methylated	18.011	70-80%	CHLNCDRAFT_135238	0	Unmethylated	36.4707	50-60%	OT_ostta01g01700	0.0251639	Unmethylated	32.3605	40-50%
CFRG2493	0.127509	Methylated	139.266	80-90%	APARG00000000273	0.121431	Methylated	1.04529	0-10%	AWHISG00000000490	0.00388946	Methylated	0	No expr.	CPERKG00000000164	0.030051	Methylated	40.388	60-70%	Clim_evmTU12s11	0.0193237	Methylated	78.7354	60-70%	SPPG_00164	0.0169538	Methylated	9.95426	10-20%	BAESF_00172	0.191663	Methylated	303.62	90-100%	CHLRE_01g014700v5	0.00327511	Unmethylated	15.2208	60-70%	CHLNCDRAFT_135081	0	Unmethylated	0	No expr.	OT_ostta01g01710	0.00822812	Unmethylated	48.6312	50-60%
CFRG2365	0.0219317	Methylated	94.1373	80-90%	APARG00000000274	0.0354068	Methylated	202.711	90-100%	AWHISG00000000492	0.00795372	Methylated	1.95275	0-10%	CPERKG00000000165	0.0150511	Methylated	25.6576	40-50%	Clim_evmTU13s11	0.0041841	Unmethylated	434.466	90-100%	SPPG_00165	0.0459664	Methylated	7.34956	0-10%	BAESF_00173	0.0238283	Methylated	12.8238	30-40%	CHLRE_01g014751v5	0	Unmethylated	0	No expr.	CHLNCDRAFT_135134	0	Unmethylated	0	No expr.	OT_ostta01g01720	0.00317859	Unmethylated	62.3717	60-70%
CFRG2442	0.0320303	Methylated	85.9531	80-90%	APARG00000000275	0.116038	Methylated	27.3426	70-80%	AWHISG00000000503	0	Unmethylated	3.10972	10-20%	CPERKG00000000166	0.0184786	Methylated	37.0786	60-70%	Clim_evmTU16s11	0.0251799	Methylated	33.7405	30-40%	SPPG_00166	0.0197455	Methylated	41.3415	50-60%	BAESF_00174	0.00345679	Unmethylated	0.174512	No expr.	CHLRE_01g014800v5	0.004683	Unmethylated	5.19693	30-40%	CHLNCDRAFT_135366	0	Unmethylated	198.591	80-90%	OT_ostta01g01730	0	Unmethylated	0	No expr.
CFRG2582	0.0139209	Methylated	18.2919	30-40%	APARG00000000276	0.0318575	Methylated	15.4748	50-60%	AWHISG00000000504	0.00636523	Methylated	1.61556	0-10%	CPERKG00000000167	0.0665718	Methylated	58.2995	70-80%	Clim_evmTU17s11	0.00808625	Methylated	0	No expr.	SPPG_00167	0.0109431	Methylated	67.7892	70-80%	BAESF_00175	0.00668338	Unmethylated	72.7975	80-90%	CHLRE_01g014850v5	0.0067659	Unmethylated	10.271	50-60%	CHLNCDRAFT_135251	0	Unmethylated	4.6259	10-20%	OT_ostta01g01740	0.0121867	Unmethylated	4.68033	0-10%
CFRG2436	0.056223	Methylated	23.187	30-40%	APARG00000000277	0.0456651	Methylated	2.79621	10-20%	AWHISG00000000505	0.0112122	Methylated	8.00896	30-40%	CPERKG00000000168	0.0476948	Methylated	28.6034	50-60%	Clim_evmTU19s11	0.0163652	Methylated	125.11	70-80%	SPPG_00168	0.000684932	Unmethylated	0.789599	No expr.	BAESF_00176	0.186749	Methylated	156.751	90-100%	CHLRE_01g014900v5	0.0135659	Methylated	3.9768	30-40%	CHLNCDRAFT_135138	0	Unmethylated	19.0239	30-40%	OT_ostta01g01750	0.00244336	Unmethylated	77.7779	70-80%
CFRG2731	0.186806	Methylated	487.298	90-100%	APARG00000000278	0.0460143	Methylated	18.9758	60-70%	AWHISG00000000507	0	Unmethylated	0.010551	No expr.	CPERKG00000000169	0.0717217	Methylated	104.855	80-90%	Clim_evmTU20s11	0.0235849	Methylated	42.074	40-50%	SPPG_00169	0.0258881	Methylated	11.5097	10-20%	BAESF_00177	0.0560334	Methylated	23.0946	50-60%	CHLRE_01g014950v5	0.00234329	Unmethylated	8.22742	50-60%	CHLNCDRAFT_52958	0	NA	16.9749	30-40%	OT_ostta01g01760	0	Unmethylated	70.634	60-70%
CFRG2371	0.0358791	Methylated	6.80268	10-20%	APARG00000000279	0.00492289	Methylated	9.92512	40-50%	AWHISG00000000514	0.00179995	Methylated	6.17766	30-40%	CPERKG00000000170	0.0843957	Methylated	389.565	90-100%	Clim_evmTU21s11	0.0205128	Methylated	47.6732	40-50%	SPPG_00170	0.00230415	Unmethylated	2.84483	0-10%	BAESF_00178	0.0417895	Methylated	25.588	60-70%	CHLRE_01g015050v5	0	Unmethylated	1.99641	10-20%	CHLNCDRAFT_135428	0	Unmethylated	21.6727	40-50%	OT_ostta01g01770	0	Unmethylated	8.68375	0-10%
CFRG2599	0.0575916	Methylated	3.33846	0-10%	APARG00000000280	0.0241522	Methylated	8.91652	30-40%	AWHISG00000000515	0	Unmethylated	1.64525	0-10%	CPERKG00000000171	0.105467	Methylated	26.3915	40-50%	Clim_evmTU22s11	0.0621762	Methylated	1406.06	90-100%	SPPG_00171	0.00195695	Unmethylated	156.064	80-90%	BAESF_00179	0.0377095	Methylated	28.661	60-70%	CHLRE_01g015100v5	0.00154799	Unmethylated	2.55963	20-30%	CHLNCDRAFT_24426	0	Unmethylated	18.3923	30-40%	OT_ostta01g01780	0.00208177	Unmethylated	23.3793	30-40%
CFRG2378	0.0372949	Methylated	20.5625	30-40%	APARG00000000281	0.00888173	Methylated	9.85299	40-50%	AWHISG00000000516	0	Unmethylated	0.873065	No expr.	CPERKG00000000172	0.072422	Methylated	42.1221	60-70%	Clim_evmTU23s11	0.0588235	Methylated	81.9834	60-70%	SPPG_00172	0.0322108	Methylated	18.5207	20-30%	BAESF_00180	0.147474	Methylated	91.567	80-90%	CHLRE_01g015350v5	0.0247934	Methylated	466.72	90-100%	CHLNCDRAFT_135303	0	Unmethylated	0.768391	No expr.	OT_ostta01g01790	0	Unmethylated	4.88993	0-10%
CFRG2683	0.00272075	Unmethylated	0.165279	No expr.	APARG00000000282	0.196305	Methylated	56.8641	80-90%	AWHISG00000000518	0.0189748	Methylated	0.523633	No expr.	CPERKG00000000173	0.0316268	Methylated	63.4532	70-80%	Clim_evmTU24s11	0.0139785	Methylated	49.8708	40-50%	SPPG_00173	0.135961	Methylated	42.3506	50-60%	BAESF_00181	0.014885	Unmethylated	53.5812	70-80%	CHLRE_01g015400v5	0.0158395	Methylated	21.6132	70-80%	CHLNCDRAFT_135368	0	Unmethylated	57.8581	60-70%	OT_ostta01g01800	0.00144613	Unmethylated	314.545	90-100%
CFRG2563	0.0309165	Methylated	129.444	80-90%	APARG00000000283	0.146927	Methylated	42.7025	70-80%	AWHISG00000000519	0.0344648	Methylated	2057.09	90-100%	CPERKG00000000174	0.060014	Methylated	24.2107	40-50%	Clim_evmTU27s11	0.0264423	Methylated	212.708	80-90%	SPPG_00174	0.00269724	Unmethylated	2.69079	0-10%	BAESF_00182	0.0100545	Unmethylated	33.0624	60-70%	CHLRE_01g015451v5	0.0047356	Unmethylated	0.339112	No expr.	CHLNCDRAFT_135247	0	Unmethylated	1.8748	0-10%	OT_ostta01g01810	0.00105107	Unmethylated	12.1958	10-20%
CFRG2511	0.0784889	Methylated	51.3685	60-70%	APARG00000000284	0.0609568	Methylated	33.4019	70-80%	AWHISG00000000520	0.021327	Methylated	77.6089	80-90%	CPERKG00000000175	0.0661165	Methylated	8.08433	10-20%	Clim_evmTU29s11	0.0333333	Methylated	37.5491	30-40%	SPPG_00175	0.116412	Methylated	886.273	90-100%	BAESF_00183	0.00518224	Methylated	15.4954	40-50%	CHLRE_01g015500v5	0.0140318	Methylated	247.863	90-100%	CHLNCDRAFT_135415	0	Unmethylated	0	No expr.	OT_ostta01g01820	0.00936929	Unmethylated	79.1143	70-80%
CFRG2624	0.0564984	Methylated	31.4127	50-60%	APARG00000000285	0	Unmethylated	0.042255	No expr.	AWHISG00000000521	0.0496343	Methylated	173.137	90-100%	CPERKG00000000176	0.0840791	Methylated	27.3939	50-60%	Clim_evmTU30s11	0.0253165	Methylated	145.49	80-90%	SPPG_00176	0.0284165	Methylated	68.0035	70-80%	BAESF_00184	0.0152952	Unmethylated	34.3307	60-70%	CHLRE_01g015550v5	0	Unmethylated	2.13995	10-20%	CHLNCDRAFT_135338	0	Unmethylated	575.31	90-100%	OT_ostta01g01830	0.0123518	Methylated	79.8423	70-80%
CFRG2393	0.00488916	Methylated	0.879236	No expr.	APARG00000000286	0.313659	Methylated	5.29635	20-30%	AWHISG00000000522	0.000987622	Methylated	6.5881	30-40%	Nk52_evmTU39s2039	0.123394	Methylated	13.9454	30-40%	Clim_evmTU32s11	0.0359375	Methylated	44.701	40-50%	SPPG_00177	0.0618899	Methylated	48.2421	60-70%	BAESF_00185	0.0610607	Methylated	15.3064	40-50%	CHLRE_01g015600v5	0.00540649	Methylated	13.8082	60-70%	CHLNCDRAFT_52925	0.0121951	Methylated	45.9928	60-70%	OT_ostta01g01850	0.000127747	Unmethylated	25.4669	30-40%
CFRG2284	0.0479565	Methylated	657.623	90-100%	APARG00000000287	0.0221927	Methylated	6.61337	20-30%	AWHISG00000000529	0.014897	Methylated	35.5949	70-80%	CPERKG00000000177	0.0634432	Methylated	6.11825	10-20%	Clim_evmTU33s11	0.0438596	Methylated	249.279	90-100%	SPPG_00178	0.0557895	Methylated	31.705	40-50%	BAESF_00186	0.110022	Methylated	83.9686	80-90%	CHLRE_01g015650v5	0.0188356	Methylated	19.8165	70-80%	CHLNCDRAFT_35921	0	NA	32.7452	50-60%	OT_ostta01g01855	0.00132701	Unmethylated	7.70566	0-10%
CFRG2728	0.122461	Methylated	45.2648	60-70%	APARG00000000288	0.0386823	Methylated	8.99553	30-40%	AWHISG00000000537	0.0317919	Unmethylated	431.451	90-100%	CPERKG00000000178	0.0969568	Methylated	9.71537	20-30%	Clim_evmTU34s11	0.0142857	Methylated	9.48333	0-10%	SPPG_00179	0.0865491	Methylated	75.8257	70-80%	BAESF_00187	0.00337937	Unmethylated	7.19303	20-30%	CHLRE_01g015700v5	0.00576037	Unmethylated	20.5924	70-80%	CHLNCDRAFT_24539	0	Unmethylated	3.16302	0-10%	OT_ostta01g01860	0.00147442	Unmethylated	17.3889	20-30%
CFRG2632	0.0707089	Methylated	22.7241	30-40%	APARG00000000289	0.192182	Methylated	0.55274	No expr.	AWHISG00000000540	0.0118498	Methylated	29.008	70-80%	CPERKG00000000179	0.0679245	Methylated	50.7746	70-80%	Clim_evmTU35s11	0.00426743	Unmethylated	30.9945	20-30%	SPPG_00180	0.0019305	Unmethylated	29.737	40-50%	BAESF_00188	0.127751	Methylated	89.4551	80-90%	CHLRE_01g015750v5	0.0179415	Methylated	28.7485	70-80%	CHLNCDRAFT_135082	0.00214133	Unmethylated	61.3522	60-70%	OT_ostta01g01870	0	Unmethylated	10.9806	10-20%
CFRG2212	0.0788644	Methylated	255	90-100%	APARG00000000290	0.174524	Methylated	29.2606	70-80%	AWHISG00000000541	0	Unmethylated	0	No expr.	CPERKG00000000180	0.0310799	Methylated	2.94947	0-10%	Clim_evmTU39s11	0.0250597	Methylated	72.4825	60-70%	SPPG_00181	0.0461079	Methylated	72.4619	70-80%	BAESF_00189	0.00773088	Methylated	7.71192	20-30%	CHLRE_01g015850v5	0.0171674	Methylated	12.6593	60-70%	CHLNCDRAFT_135387	0	Unmethylated	8.82695	20-30%	OT_ostta01g01880	0.0025413	Unmethylated	44.8809	50-60%
CFRG2569	0.0200585	Methylated	78.8778	70-80%	APARG00000000292	0.00980276	Methylated	7.22231	30-40%	AWHISG00000000544	0.0121558	Methylated	4.86205	20-30%	CPERKG00000000181	0.0314783	Methylated	7.61144	10-20%	Clim_evmTU41s11	0.020339	Methylated	960.76	90-100%	SPPG_00182	0.0326318	Methylated	28.0039	40-50%	BAESF_00190	0	Unmethylated	4.54391	10-20%	CHLRE_01g016001v5	0.00375235	Unmethylated	0.698179	No expr.	CHLNCDRAFT_58180	0	Unmethylated	240.768	90-100%	OT_ostta01g01890	0.00450387	Unmethylated	13.1985	10-20%
CFRG2314	0.0149626	Methylated	1.46469	0-10%	APARG00000000293	0.002138	Unmethylated	66.4249	80-90%	AWHISG00000000547	0	Unmethylated	0	No expr.	CPERKG00000000182	0.075358	Methylated	19.7571	40-50%	Clim_evmTU42s11	0.0518018	Methylated	748.791	90-100%	SPPG_10005	0	Unmethylated	0	No expr.	BAESF_00191	0.180492	Methylated	25.0552	60-70%	CHLRE_01g016050v5	0.00307062	Methylated	23.4947	70-80%	CHLNCDRAFT_135424	0	Unmethylated	197.068	80-90%	OT_ostta01g01900	0.0049195	Unmethylated	31.6036	40-50%
CFRG2548	0.0236721	Methylated	23.466	40-50%	APARG00000000294	0	Unmethylated	0	No expr.	AWHISG00000000552	0.000148406	Unmethylated	2.91858	10-20%	Nk52_evmTU46s2039	0.111111	Methylated	2.18212	0-10%	Clim_evmTU43s11	0.00385356	Unmethylated	109.068	70-80%	SPPG_00183	0.098912	Methylated	32.4969	40-50%	BAESF_00192	0	Unmethylated	0.896566	No expr.	CHLRE_01g016100v5	0.00515132	Unmethylated	0.040016	No expr.	CHLNCDRAFT_9386	0.0102041	Unmethylated	17.8745	30-40%	OT_ostta01g01910	0	Unmethylated	4.57971	0-10%
CFRG2415	0.0163763	Methylated	12.9113	20-30%	APARG00000000295	0	Unmethylated	0.00494	No expr.	AWHISG00000000553	0.000224694	Unmethylated	0	No expr.	CPERKG00000000183	0.0585564	Methylated	7.29286	10-20%	Clim_evmTU44s11	0.0120937	Methylated	22.2658	10-20%	SPPG_00184	0.0653624	Methylated	29.9544	40-50%	BAESF_00193	0.00953471	Unmethylated	1.52698	0-10%	CHLRE_01g016150v5	0.0118413	Methylated	21.5424	70-80%	CHLNCDRAFT_135296	0	Unmethylated	11.4232	20-30%	OT_ostta01g01920	0.00446866	Unmethylated	36.0596	40-50%
CFRG2735	0	Unmethylated	0	No expr.	APARG00000000297	0.000395127	Unmethylated	0	No expr.	AWHISG00000000558	0	Unmethylated	0.431098	No expr.	CPERKG00000000184	0.0462418	Methylated	42.4825	60-70%	Clim_evmTU45s11	0.0217881	Methylated	78.4076	60-70%	SPPG_00185	0.0351175	Methylated	48.6789	60-70%	BAESF_00194	0.0414983	Methylated	50.458	70-80%	CHLRE_01g016200v5	0.00124611	Unmethylated	2.80717	20-30%	CHLNCDRAFT_135356	0	Unmethylated	0	No expr.	OT_ostta01g01930	0.0175843	Unmethylated	10.2741	10-20%
CFRG2384	0.0219406	Methylated	2.94067	0-10%	APARG00000000300	0	Unmethylated	0.14963	No expr.	AWHISG00000000559	0.00221729	Unmethylated	0.00385	No expr.	CPERKG00000000185	0.0801807	Methylated	19.3136	30-40%	Clim_evmTU46s11	0.0113101	Methylated	48.6285	40-50%	SPPG_00186	0.0572082	Methylated	43.6088	50-60%	BAESF_00195	0.0421702	Methylated	18.443	50-60%	CHLRE_01g016250v5	0.00958466	Unmethylated	1.14925	0-10%	CHLNCDRAFT_58138	0.00294118	Unmethylated	4.70907	10-20%	OT_ostta01g01940	0	Unmethylated	107.788	70-80%
CFRG2238	0.0516509	Methylated	22.6045	30-40%	APARG00000000306	0	Unmethylated	0	No expr.	AWHISG00000000560	0	Unmethylated	0.107233	No expr.	CPERKG00000000186	0.0918809	Methylated	40.9919	60-70%	Clim_evmTU47s11	0.0108696	Methylated	46.829	40-50%	SPPG_00187	0.0243902	Methylated	99.915	80-90%	BAESF_00196	0.0166082	Methylated	18.1978	50-60%	CHLRE_01g016300v5	0.00674374	Methylated	57.1365	80-90%	CHLNCDRAFT_24455	0	Unmethylated	11.0476	20-30%	OT_ostta01g01950	0.0204542	Methylated	34.759	40-50%
CFRG2650	0.0556906	Methylated	3.39493	0-10%	APARG00000000307	0	Unmethylated	31.0048	70-80%	AWHISG00000000562	0.000793218	Methylated	7.38826	30-40%	CPERKG00000000187	0.0480355	Methylated	43.7319	60-70%	Clim_evmTU48s11	0.0157729	Methylated	79.2321	60-70%	SPPG_00188	0.0406704	Methylated	67.751	70-80%	BAESF_00197	0.0397747	Methylated	19.6118	50-60%	CHLRE_01g016350v5	0.00376344	Unmethylated	12.115	60-70%	CHLNCDRAFT_10119	0	Unmethylated	7.99322	20-30%	OT_ostta01g01960	0.00861027	Unmethylated	35.7749	40-50%
CFRG2438	0.0783889	Methylated	471.743	90-100%	APARG00000000309	0.000506971	Unmethylated	0	No expr.	AWHISG00000000565	0.00281812	Methylated	0.556521	No expr.	CPERKG00000000188	0.0531953	Methylated	44.0404	60-70%	Clim_evmTU49s11	0.0244399	Methylated	464.177	90-100%	SPPG_00189	0.0724479	Methylated	67.915	70-80%	BAESF_00198	0.0863799	Methylated	26.2749	60-70%	CHLRE_01g016400v5	0.00810373	Methylated	7.07341	40-50%	CHLNCDRAFT_135388	0	Unmethylated	14.7576	30-40%	OT_ostta01g01970	0.0231548	Unmethylated	159.763	80-90%
CFRG2481	0.0116383	Methylated	54.0948	60-70%	APARG00000000310	0	Unmethylated	0	No expr.	AWHISG00000000575	0.000574053	Unmethylated	0.131144	No expr.	CPERKG00000000189	0.0740461	Methylated	70.649	70-80%	Clim_evmTU52s11	0.0162162	Methylated	52.4495	50-60%	SPPG_08821	0.000284576	Unmethylated	7.47064	10-20%	BAESF_00199	0.00075	Unmethylated	1.11981	0-10%	CHLRE_01g016450v5	0.00786925	Methylated	3.30457	20-30%	CHLNCDRAFT_31601	0	Unmethylated	194.943	80-90%	OT_ostta01g01980	0.00420844	Unmethylated	243.153	90-100%
CFRG2523	0.0201719	Methylated	18.7374	30-40%	APARG00000000311	0.000446628	Unmethylated	0.021105	No expr.	AWHISG00000000583	0	Unmethylated	0.831917	No expr.	CPERKG00000000190	0.0606336	Methylated	380.203	90-100%	Clim_evmTU54s11	0.0179028	Methylated	15.3728	0-10%	SPPG_08822	0.000403551	Unmethylated	12.868	10-20%	BAESF_00200	0.126938	Methylated	36.3875	70-80%	CHLRE_01g016500v5	0	Unmethylated	38.5875	80-90%	CHLNCDRAFT_13137	0	Unmethylated	0	No expr.	OT_ostta01g01990	0.000930088	Unmethylated	23.42	30-40%
CFRG2356	0.0140399	Methylated	6.07634	10-20%	APARG00000000312	0	Unmethylated	0	No expr.	AWHISG00000000585	0.0182319	Methylated	1.85232	0-10%	CPERKG00000000191	0.0803472	Methylated	278.538	90-100%	Clim_evmTU55s11	0.00792864	Methylated	55.9397	50-60%	SPPG_10006	0	Unmethylated	0	No expr.	BAESF_00201	0.105736	Methylated	15.6016	40-50%	CHLRE_01g016514v5	0.00854006	Methylated	13.7572	60-70%	CHLNCDRAFT_135444	0.00460829	Unmethylated	46.6311	60-70%	OT_ostta01g02000	0.00449312	Unmethylated	24.896	30-40%
CFRG2405	0.055178	Methylated	9.35655	10-20%	APARG00000000313	0.000823723	Unmethylated	0.004849	No expr.	AWHISG00000000586	0.00024199	Unmethylated	4.29025	20-30%	CPERKG00000000192	0.0912992	Methylated	82.1222	80-90%	Clim_evmTU60s11	0.0101351	Methylated	50.8569	40-50%	SPPG_00191	0.0313465	Methylated	65.1095	70-80%	BAESF_00202	0.116928	Methylated	13.1263	40-50%	CHLRE_01g016528v5	0.00669643	Methylated	28.8988	70-80%	CHLNCDRAFT_135423	0.0239521	Methylated	108.951	80-90%	OT_ostta01g02010	0	Unmethylated	32.7142	40-50%
CFRG2573	0.12005	Methylated	72.416	70-80%	APARG00000000314	0.0467703	Methylated	49.3292	80-90%	AWHISG00000000587	0.00122711	Methylated	3.33325	10-20%	CPERKG00000000193	0.0570112	Methylated	62.2756	70-80%	Clim_evmTU62s11	0.0138696	Methylated	54.4371	50-60%	SPPG_00192	0.0125721	Methylated	3.74586	0-10%	BAESF_00203	0.000236016	Unmethylated	3.13648	0-10%	CHLRE_01g016542v5	0	Unmethylated	0.059265	No expr.	CHLNCDRAFT_135136	0.00358423	Methylated	12.5951	20-30%	OT_ostta01g02020	0.000191113	Unmethylated	74.65	70-80%
CFRG2561	0.0227642	Methylated	17.5373	30-40%	APARG00000000319	0.000441794	Unmethylated	0	No expr.	AWHISG00000000588	0.087963	Methylated	109.918	80-90%	CPERKG00000000194	0.0538574	Methylated	64.4027	70-80%	Clim_evmTU63s11	0.0264706	Methylated	29.0996	20-30%	SPPG_00193	0.0400865	Methylated	220.219	90-100%	BAESF_00204	0.0192378	Methylated	107.126	80-90%	CHLRE_01g016556v5	0.00929152	Methylated	33.58	80-90%	CHLNCDRAFT_135401	0	Unmethylated	3666.08	90-100%	OT_ostta01g02030	0	Unmethylated	0.360016	No expr.
CFRG2601	0.116803	Methylated	13.8671	20-30%	APARG00000000321	0	Unmethylated	0	No expr.	AWHISG00000000589	0	Unmethylated	109.747	80-90%	CPERKG00000000195	0.0893343	Methylated	41.9487	60-70%	Clim_evmTU66s11	0.00189036	Methylated	46.8556	40-50%	SPPG_00194	0.0569777	Methylated	214.21	90-100%	BAESF_00205	0.120609	Methylated	57.1771	80-90%	CHLRE_01g016570v5	0.00828002	Methylated	2.7026	20-30%	CHLNCDRAFT_24450	0	Unmethylated	828.077	90-100%	OT_ostta01g02040	0.0827815	Unmethylated	17.9262	20-30%
CFRG2538	0.00136705	Unmethylated	0.017164	No expr.	APARG00000000324	0	Unmethylated	402.45	90-100%	AWHISG00000000590	0.0619835	Methylated	111.277	80-90%	CPERKG00000000196	0.0780852	Methylated	37.9833	60-70%	Clim_evmTU67s11	0.00974513	Methylated	18.1831	10-20%	SPPG_10007	0.0123457	Unmethylated	0	No expr.	BAESF_00206	0	Unmethylated	1.39484	0-10%	CHLRE_01g016600v5	0.00675676	Unmethylated	0.069382	No expr.	CHLNCDRAFT_59704	0.00543478	Unmethylated	18.2556	30-40%	OT_ostta01g02050	0.0304773	Methylated	51.5849	60-70%
CFRG2504	0.0509206	Methylated	56.9241	70-80%	APARG00000000325	0.102662	Methylated	0.281888	No expr.	AWHISG00000000591	0	Unmethylated	0.108836	No expr.	CPERKG00000000197	0.0581349	Methylated	10.8432	20-30%	Clim_evmTU68s11	0.0140351	Methylated	87.2448	60-70%	SPPG_00195	0.0848708	Methylated	22.0541	30-40%	BAESF_00207	0.00235798	Unmethylated	10.86	30-40%	CHLRE_01g016651v5	0.0196078	Methylated	0	No expr.	CHLNCDRAFT_58132	0	Unmethylated	3.96858	10-20%	OT_ostta01g02060	0	Unmethylated	61.5968	60-70%
CFRG2241	0.0676153	Methylated	8.75827	10-20%	APARG00000000326	0	Unmethylated	0.74168	No expr.	AWHISG00000000597	0	Unmethylated	12.0028	50-60%	CPERKG00000000198	0.106703	Methylated	301.744	90-100%	Clim_evmTU69s11	0.0250202	Methylated	134.884	80-90%	SPPG_00196	0.0748231	Methylated	48.8233	60-70%	BAESF_00208	0.0428191	Methylated	94.351	80-90%	CHLRE_01g016950v5	0	Unmethylated	20.6504	70-80%	CHLNCDRAFT_135355	0	Unmethylated	0	No expr.	OT_ostta01g02070	0.0491803	Unmethylated	14.8693	10-20%
CFRG2205	0.176878	Methylated	8.12438	10-20%	APARG00000000331	0	Unmethylated	0.002685	No expr.	AWHISG00000000600	0.00880605	Methylated	35.5411	70-80%	CPERKG00000000199	0.0442046	Methylated	44.0516	60-70%	Clim_evmTU70s11	0.0320334	Methylated	57.6658	50-60%	SPPG_00197	0.102736	Methylated	36.7062	50-60%	BAESF_00209	0.140625	Methylated	27.635	60-70%	CHLRE_01g017050v5	0.00473934	Unmethylated	16.2713	60-70%	CHLNCDRAFT_135376	0	Unmethylated	0	No expr.	OT_ostta01g02080	0.0010296	Unmethylated	58.876	60-70%
CFRG2401	0.0446281	Methylated	23.8924	40-50%	APARG00000000332	0	Unmethylated	0.159963	No expr.	AWHISG00000000603	0	Unmethylated	0.008949	No expr.	CPERKG00000000200	0.063632	Methylated	30.9135	50-60%	Clim_evmTU71s11	0.0550542	Methylated	25.6749	20-30%	SPPG_00198	0.0373563	Methylated	3.84383	0-10%	BAESF_00210	0.12169	Methylated	15.1115	40-50%	CHLRE_01g017200v5	0.0107079	Methylated	16.7219	60-70%	CHLNCDRAFT_135132	0	Unmethylated	14.7143	30-40%	OT_ostta01g02090	0.00195465	Unmethylated	6.92742	0-10%
CFRG2494	0.165118	Methylated	41.6499	60-70%	APARG00000000337	0	Unmethylated	0	No expr.	AWHISG00000000608	0	Unmethylated	0	No expr.	CPERKG00000000201	0.0607066	Methylated	10.2802	20-30%	Clim_evmTU72s11	0.0201511	Methylated	72.107	60-70%	SPPG_00199	0.002792	Unmethylated	0.471032	No expr.	BAESF_00211	0.0111643	Methylated	23.2162	50-60%	CHLRE_01g017250v5	0.00139958	Unmethylated	8.04704	50-60%	CHLNCDRAFT_9749	0	Unmethylated	45.6127	60-70%	OT_ostta01g02100	0.00697007	Unmethylated	26.5936	30-40%
CFRG2619	0.0137432	Methylated	26.4116	40-50%	APARG00000000339	0.000197044	Unmethylated	0	No expr.	AWHISG00000000609	0	Unmethylated	5.6884	30-40%	CPERKG00000000202	0.0396719	Methylated	21.2758	40-50%	Clim_evmTU73s11	0.0162455	Methylated	94.3557	70-80%	SPPG_00200	0.00628931	Unmethylated	4.79296	0-10%	BAESF_00212	0.0286508	Methylated	55.4107	80-90%	CHLRE_01g017300v5	0.0351562	Methylated	1128.3	90-100%	CHLNCDRAFT_135407	0	Unmethylated	625.793	90-100%	OT_ostta01g02110	0.00354553	Unmethylated	8.83839	10-20%
CFRG2583	0.00131675	Unmethylated	0.097472	No expr.	APARG00000000343	0	Unmethylated	0	No expr.	AWHISG00000000613	0	Unmethylated	3.92589	20-30%	CPERKG00000000203	0.0614183	Methylated	17.8589	30-40%	Clim_evmTU76s11	0.00672834	Methylated	80.3303	60-70%	SPPG_10008	0	Unmethylated	0	No expr.	BAESF_00213	0.0597802	Methylated	71.4363	80-90%	CHLRE_01g017350v5	0.0381526	Methylated	9.32121	50-60%	CHLNCDRAFT_135248	0	Unmethylated	14.5152	30-40%	OT_ostta01g02120	0.00105686	Unmethylated	29.2535	30-40%
CFRG2234	0.062146	Methylated	8.51889	10-20%	APARG00000000345	0.00211864	Unmethylated	0	No expr.	AWHISG00000000614	0.000387747	Unmethylated	3.64673	20-30%	CPERKG00000000204	0.0745174	Methylated	0.387433	No expr.	Clim_evmTU80s11	0.0128663	Methylated	28.9371	20-30%	SPPG_00201	0.00362917	Unmethylated	0.683879	No expr.	BAESF_00214	0	Unmethylated	0.010359	No expr.	CHLRE_01g017400v5	0.0130678	Methylated	7.81911	50-60%	CHLNCDRAFT_58171	0	Unmethylated	49.9678	60-70%	OT_ostta01g02130	0.00600929	Unmethylated	185.992	80-90%
CFRG2527	0.0586541	Methylated	10.9288	10-20%	APARG00000000347	0	Unmethylated	0.001209	No expr.	AWHISG00000000616	0.00501672	Methylated	5.07691	20-30%	CPERKG00000000205	0.0583948	Methylated	4.99344	10-20%	Clim_evmTU82s11	0.0152672	Methylated	604.145	90-100%	SPPG_00202	0.0339723	Methylated	17.4464	20-30%	BAESF_00215	0	Unmethylated	0	No expr.	CHLRE_01g017450v5	0.00211268	Unmethylated	1.30582	0-10%	CHLNCDRAFT_58206	0	Unmethylated	12.0779	20-30%	OT_ostta01g02140	0.00402081	Unmethylated	15.5593	20-30%
CFRG2615	0.00604469	Methylated	29.0686	40-50%	APARG00000000350	0.00012207	Unmethylated	0.055388	No expr.	AWHISG00000000617	0.00640056	Methylated	8.64436	40-50%	CPERKG00000000206	0.0675068	Methylated	44.7918	60-70%	Clim_evmTU83s11	0.0506073	Methylated	27.9979	20-30%	SPPG_00203	0.00204918	Unmethylated	9.55026	10-20%	BAESF_00216	0	Unmethylated	2.53646	0-10%	CHLRE_01g017500v5	0.0124918	Methylated	44.2939	80-90%	CHLNCDRAFT_135275	0	Unmethylated	13.4908	30-40%	OT_ostta01g02150	0.000482509	Unmethylated	0.521534	No expr.
CFRG2408	0.0151779	Methylated	10.0495	10-20%	APARG00000000351	0	Unmethylated	0	No expr.	AWHISG00000000618	0.0015528	Unmethylated	7.22856	30-40%	CPERKG00000000207	0.0554902	Methylated	21.75	40-50%	Clim_evmTU84s11	0.0308123	Methylated	15.8137	0-10%	SPPG_00204	0.0300368	Methylated	83.7682	70-80%	BAESF_00217	0.000764526	Unmethylated	0.166235	No expr.	CHLRE_01g017550v5	0.00617708	Methylated	0.788781	No expr.	CHLNCDRAFT_53084	0	Unmethylated	18.6847	30-40%	OT_ostta01g02160	0.000615439	Unmethylated	0.184996	No expr.
CFRG2310	0.00273973	Unmethylated	0.104001	No expr.	APARG00000000359	0	Unmethylated	0.014972	No expr.	AWHISG00000000624	0.0112786	Methylated	21.7609	60-70%	Nk52_evmTU48s252	0.0762091	Methylated	271.533	90-100%	Clim_evmTU87s11	0.0471698	Methylated	54.0207	50-60%	SPPG_00205	0.104276	Methylated	18.5398	20-30%	BAESF_00218	0.000647249	Unmethylated	0.304781	No expr.	CHLRE_01g017600v5	0.00454358	Methylated	10.7797	50-60%	CHLNCDRAFT_58130	0	Unmethylated	0.37172	No expr.	OT_ostta01g02170	0.0117324	Unmethylated	127.577	80-90%
CFRG2662	0.0120661	Methylated	20.6374	30-40%	APARG00000000360	0	Unmethylated	0.00802	No expr.	AWHISG00000000626	0.00496454	Methylated	0.134599	No expr.	CPERKG00000000208	0.0357628	Methylated	6.74683	10-20%	Clim_evmTU91s11	0.0124611	Methylated	23.7111	10-20%	SPPG_00206	0.0314501	Methylated	28.9176	40-50%	BAESF_00219	0	Unmethylated	0.29921	No expr.	CHLRE_01g017650v5	0.00615684	Unmethylated	13.7053	60-70%	CHLNCDRAFT_135199	0.0138249	NA	285.867	90-100%	OT_ostta01g02180	0.0143284	Methylated	30.7393	40-50%
CFRG2256	0.0698448	Methylated	184.745	90-100%	APARG00000000363	0	Unmethylated	0	No expr.	AWHISG00000000627	0.0336538	Methylated	0.003675	No expr.	CPERKG00000000209	0.0808968	Methylated	66.5171	70-80%	Clim_evmTU93s11	0.0168776	Methylated	17.3014	10-20%	SPPG_00207	0.025108	Methylated	58.7314	60-70%	BAESF_00220	0.000687663	Unmethylated	2.87163	0-10%	CHLRE_01g017701v5	0.00919118	Methylated	4.06245	30-40%	CHLNCDRAFT_58168	0	Unmethylated	21.8142	40-50%	OT_ostta01g02190	0.00124069	Unmethylated	6.16502	0-10%
CFRG2254	0.140506	Methylated	2.85787	0-10%	APARG00000000365	0	Unmethylated	0.001691	No expr.	AWHISG00000000629	0	Unmethylated	0	No expr.	CPERKG00000000210	0.0237755	Methylated	21.8321	40-50%	Clim_evmTU94s11	0.045045	Methylated	49.0533	40-50%	SPPG_00208	0.0206278	Methylated	25.2185	30-40%	BAESF_00221	0.0722261	Methylated	27.4916	60-70%	CHLRE_01g017750v5	0.00322655	Methylated	9.32126	50-60%	CHLNCDRAFT_35889	0	Unmethylated	13.0363	20-30%	OT_ostta01g02200	0.0103275	Unmethylated	91.1215	70-80%
CFRG2395	0.0430693	Methylated	46.5359	60-70%	APARG00000000366	0.0153275	Unmethylated	0.540928	No expr.	AWHISG00000000630	0	Unmethylated	0	No expr.	CPERKG00000000211	0.0733885	Methylated	8.81635	10-20%	Clim_evmTU95s11	0	Unmethylated	1.89127	0-10%	SPPG_00210	0.0105577	Methylated	2.7317	0-10%	BAESF_00222	0.00975976	Unmethylated	32.2857	60-70%	CHLRE_01g017850v5	0.0123318	Methylated	5.09014	30-40%	CHLNCDRAFT_24467	0.0126582	NA	65.3626	60-70%	OT_ostta01g02210	0.0147659	Methylated	448.213	90-100%
CFRG2360	0.0563961	Methylated	22.8241	30-40%	APARG00000000367	0	Unmethylated	110.14	90-100%	AWHISG00000000631	0	Unmethylated	0.036697	No expr.	CPERKG00000000212	0.0567953	Methylated	16.9604	30-40%	Clim_evmTU99s11	0.015625	Methylated	73.6282	60-70%	SPPG_00211	0.0385982	Methylated	69.3006	70-80%	BAESF_00223	0.0205341	Methylated	11.9217	30-40%	CHLRE_01g017900v5	0.00140179	Unmethylated	2.66276	20-30%	CHLNCDRAFT_135206	0	Unmethylated	0	No expr.	OT_ostta01g02220	0.0164609	Unmethylated	280.18	90-100%
CFRG2309	0.0691636	Methylated	3756.32	90-100%	APARG00000000368	0.0545871	Methylated	17.9083	50-60%	AWHISG00000000632	0.068915	Methylated	8.56552	40-50%	CPERKG00000000213	0.14948	Methylated	23.8918	40-50%	Clim_evmTU100s11	0.0292553	Methylated	29.8948	20-30%	SPPG_00212	0.0231884	Methylated	59.2701	60-70%	BAESF_00224	0.00364842	Unmethylated	31.224	60-70%	CHLRE_01g017951v5	0.00129786	Unmethylated	1.66806	10-20%	CHLNCDRAFT_53054	0.00095511	Unmethylated	2.03232	0-10%	OT_ostta01g02230	0.024635	Unmethylated	53.0887	60-70%
CFRG2386	0.0254429	Methylated	16.0698	20-30%	APARG00000000369	0.0795872	Methylated	8.25396	30-40%	AWHISG00000000633	0.00430005	Methylated	3.00902	10-20%	CPERKG00000000214	0.00875274	Unmethylated	2.95239	0-10%	Clim_evmTU101s11	0.013468	Unmethylated	182.5	80-90%	SPPG_00213	0.000708215	Unmethylated	24.9062	30-40%	BAESF_00225	0.171007	Methylated	87.202	80-90%	CHLRE_01g018000v5	0.000841751	Unmethylated	29.7308	70-80%	CHLNCDRAFT_52961	0	Unmethylated	11.0256	20-30%	OT_ostta01g02240	0.0363272	Methylated	7.59397	0-10%
CFRG2505	0.0571125	Methylated	23.5963	40-50%	APARG00000000370	0	Unmethylated	0	No expr.	AWHISG00000000634	0.0447546	Methylated	0	No expr.	CPERKG00000000215	0.0965288	Methylated	141.684	80-90%	Clim_evmTU102s11	0.0205761	Methylated	1484.12	90-100%	SPPG_10009	0.0238095	Unmethylated	0	No expr.	BAESF_00226	0.0166106	Methylated	14.6381	40-50%	CHLRE_01g018050v5	0.00736799	Methylated	6.84389	40-50%	CHLNCDRAFT_24479	0	Unmethylated	37.5104	50-60%	OT_ostta01g02250	8.81756e-05	Unmethylated	16.1197	20-30%
CFRG2228	0.00105541	Unmethylated	6.17095	10-20%	APARG00000000372	0	Unmethylated	0.018816	No expr.	AWHISG00000000640	0.0262246	Methylated	0	No expr.	CPERKG00000000216	0.0275194	Methylated	7.74788	10-20%	Clim_evmTU103s11	0.0141956	Methylated	146.523	80-90%	SPPG_00214	0.0185185	Methylated	25.3357	30-40%	BAESF_00227	0.0539334	Methylated	15.4187	40-50%	CHLRE_01g018075v5	0.00415369	Unmethylated	7.11354	40-50%	CHLNCDRAFT_135316	0	NA	9.81335	20-30%	OT_ostta01g02260	0	Unmethylated	18.5748	20-30%
CFRG2458	0.0183379	Methylated	24.4874	40-50%	APARG00000000373	0.0021089	Unmethylated	2.1448	0-10%	AWHISG00000000643	0.00251162	Methylated	4.6375	20-30%	CPERKG00000000217	0.0476577	Methylated	16.7143	30-40%	Clim_evmTU104s11	0.0130719	Methylated	84.1653	60-70%	SPPG_00215	0.0318562	Methylated	12.9813	10-20%	BAESF_00228	0.143297	Methylated	445.643	90-100%	CHLRE_01g018100v5	0.000669792	Unmethylated	7.38461	40-50%	CHLNCDRAFT_135151	0	Unmethylated	40.9824	50-60%	OT_ostta01g02270	0.0390479	Methylated	50.8732	50-60%
CFRG2448	0.0911716	Methylated	23.2531	30-40%	APARG00000000374	0.0905617	Methylated	0.064416	No expr.	AWHISG00000000644	0.00501964	Methylated	0.249402	No expr.	CPERKG00000000218	0.0495356	Methylated	32.271	50-60%	Clim_evmTU107s11	0.0242915	NA	71.9723	60-70%	SPPG_00216	0.00561672	Unmethylated	3.55086	0-10%	BAESF_00229	0.0446126	Methylated	10.1436	30-40%	CHLRE_01g018150v5	0.0134605	Methylated	12.9706	60-70%	CHLNCDRAFT_52940	0	Unmethylated	1.52503	0-10%	OT_ostta01g02280	0	Unmethylated	8.80965	10-20%
CFRG2625	0.141949	Methylated	12.7808	20-30%	APARG00000000375	0.0330977	Methylated	10.5053	40-50%	AWHISG00000000645	0.0848749	Methylated	5836.8	90-100%	CPERKG00000000219	0.011667	Methylated	0.892948	No expr.	Clim_evmTU110s11	0.0369458	Methylated	218.39	80-90%	SPPG_00217	0.0382627	Methylated	9.92003	10-20%	BAESF_00230	0.0226586	Methylated	90.5287	80-90%	CHLRE_01g018184v5	0	Unmethylated	1.23752	0-10%	CHLNCDRAFT_13204	0	Unmethylated	0	No expr.	OT_ostta01g02290	0	Unmethylated	42.9664	50-60%
CFRG2358	0.0190909	Methylated	67.0509	70-80%	APARG00000000376	0.113636	Methylated	2.56475	10-20%	AWHISG00000000646	0.00577579	Methylated	10.2388	40-50%	CPERKG00000000220	0.0520192	Methylated	15.8322	30-40%	Clim_evmTU114s11	0	Unmethylated	19.2849	10-20%	SPPG_00218	0.00386972	Unmethylated	37.4621	50-60%	BAESF_00231	0.0582061	Methylated	27.6214	60-70%	CHLRE_01g018200v5	0.00249377	Unmethylated	2.03767	10-20%	CHLNCDRAFT_135158	0	Unmethylated	4.79294	10-20%	OT_ostta01g02300	0.00421537	Unmethylated	27.5333	30-40%
CFRG2318	0.0949618	Methylated	1.99286	0-10%	APARG00000000377	0.0389145	Methylated	4.81279	20-30%	AWHISG00000000647	0	Unmethylated	0	No expr.	CPERKG00000000221	0.104908	Methylated	32.0148	50-60%	Clim_evmTU2s12	0.00835073	Methylated	31.4854	20-30%	SPPG_00219	0.03659	Methylated	40.6767	50-60%	BAESF_00232	0.00864304	Methylated	23.2399	50-60%	CHLRE_01g018350v5	0.00868486	Methylated	17.8474	70-80%	CHLNCDRAFT_135421	0.0257009	Methylated	2.02647	0-10%	OT_ostta01g02310	0.005386	Unmethylated	54.7584	60-70%
CFRG2413	0.00932083	Methylated	14.9336	20-30%	APARG00000000378	0.0581028	Methylated	5.44754	20-30%	AWHISG00000000649	0	Unmethylated	2.05091	0-10%	CPERKG00000000222	0.0487082	Methylated	45.3065	60-70%	Clim_evmTU3s12	0.0101652	Methylated	39.6837	30-40%	SPPG_00220	0.0168363	Methylated	82.295	70-80%	BAESF_00233	0.0777681	Methylated	67.1231	80-90%	CHLRE_01g018400v5	0.0138549	Methylated	18.5442	70-80%	CHLNCDRAFT_15925	0.00045208	Unmethylated	0	No expr.	OT_ostta01g02320	0.0342936	Unmethylated	39.9061	50-60%
CFRG2700	0.0766634	Methylated	29.4319	40-50%	APARG00000000379	0.0108982	Methylated	7.8943	30-40%	AWHISG00000000663	0.00751112	Methylated	3.81556	20-30%	CPERKG00000000223	0.11233	Methylated	27.8251	50-60%	Clim_evmTU4s12	0.0343348	Methylated	82.7855	60-70%	SPPG_00221	0.0158988	Methylated	35.4281	50-60%	BAESF_00234	0.00547634	Methylated	14.0797	40-50%	CHLRE_01g018500v5	0.00475059	Unmethylated	3.05395	20-30%	CHLNCDRAFT_28999	0	Unmethylated	0	No expr.	OT_ostta01g02330	0	Unmethylated	8.59796	0-10%
CFRG2588	0.0766096	Methylated	179.661	90-100%	APARG00000000380	0.0578474	Methylated	7.54659	30-40%	AWHISG00000000664	0.0386236	Methylated	90.0118	80-90%	CPERKG00000000224	0.106383	Methylated	90.5955	80-90%	Clim_evmTU6s12	0.019174	Methylated	154.248	80-90%	SPPG_00222	0.0838076	Methylated	194.182	80-90%	BAESF_00235	0.00401786	Unmethylated	9.37784	20-30%	CHLRE_01g018550v5	0.000790514	Unmethylated	6.02987	40-50%	CHLNCDRAFT_29000	0.000302297	Unmethylated	0	No expr.	OT_ostta01g02340	0.00392778	Unmethylated	37.4915	40-50%
CFRG2486	0.042196	Methylated	7.41426	10-20%	APARG00000000381	0	Unmethylated	0	No expr.	AWHISG00000000665	0	Unmethylated	0	No expr.	CPERKG00000000225	0.0759831	Methylated	135.704	80-90%	Clim_evmTU7s12	0.00268817	Unmethylated	20.524	10-20%	SPPG_00223	0.0215686	Methylated	29.6381	40-50%	BAESF_00236	0.00549984	Unmethylated	300.9	90-100%	CHLRE_01g018600v5	0.00145419	Unmethylated	33.5794	80-90%	CHLNCDRAFT_28998	0	Unmethylated	0	No expr.	OT_ostta01g02350	0.00179362	Unmethylated	21.3084	20-30%
CFRG2490	0.0988258	Methylated	18.0819	30-40%	APARG00000000384	0.000493523	Unmethylated	0.014106	No expr.	AWHISG00000000667	0.00135528	Methylated	13.8295	50-60%	CPERKG00000000226	0.0165794	Unmethylated	10.6555	20-30%	Clim_evmTU8s12	0.0200422	Methylated	11.346	0-10%	SPPG_00224	0.0474426	Methylated	183.618	80-90%	BAESF_00237	0.000154392	Unmethylated	6.88782	20-30%	CHLRE_01g018650v5	0.00288696	Methylated	4.53316	30-40%	CHLNCDRAFT_134142	0	Unmethylated	0	No expr.	OT_ostta01g02360	0.00127314	Unmethylated	125.442	80-90%
CFRG2707_CFRG2708	0.0315032	Methylated	2.61573	0-10%	APARG00000000385	0.0118371	Methylated	83.432	80-90%	AWHISG00000000668	0.0193158	Methylated	12.3546	50-60%	CPERKG00000000227	0.0893696	Methylated	742.029	90-100%	Clim_evmTU10s12	0.0358209	Methylated	124.793	70-80%	SPPG_00225	0.026734	Methylated	43.1146	50-60%	BAESF_00238	0.00140466	Unmethylated	4.22078	10-20%	CHLRE_01g018850v5	0.00104058	Unmethylated	3.51843	20-30%	CHLNCDRAFT_141811	0	Unmethylated	0.242198	No expr.	OT_ostta01g02370	0.00592593	Unmethylated	52.4898	60-70%
CFRG2406	0.234027	Methylated	37.2296	50-60%	APARG00000000386	0.00336265	Unmethylated	0.668532	No expr.	AWHISG00000000669	0.0170503	Methylated	59.1282	80-90%	CPERKG00000000228	0.0462882	Methylated	31.546	50-60%	Clim_evmTU11s12	0.0408654	Methylated	16.9527	10-20%	SPPG_00226	0.0531202	Methylated	886.849	90-100%	BAESF_00239	0.0171187	Methylated	21.1384	50-60%	CHLRE_01g018900v5	0.00204778	Unmethylated	6.67649	40-50%	CHLNCDRAFT_10262	0.0108359	Methylated	426.702	90-100%	OT_ostta01g02380	0.05	Unmethylated	129.717	80-90%
CFRG2313	0.0651489	Methylated	0.751203	No expr.	APARG00000000387	0.0274847	Methylated	44.5524	70-80%	AWHISG00000000677	0.003323	Methylated	24.0923	60-70%	CPERKG00000000229	0.0317834	Methylated	430.793	90-100%	Clim_evmTU12s12	0.00125471	Unmethylated	15.2965	0-10%	SPPG_00227	0.0582839	Methylated	26.4144	30-40%	BAESF_00240	0.00269654	Unmethylated	22.5245	50-60%	CHLRE_01g018950v5	0.00523218	Unmethylated	31.3123	70-80%	CHLNCDRAFT_59409	0	Unmethylated	34.5835	50-60%	OT_ostta01g02390	0.0125039	Methylated	374.221	90-100%
CFRG2209	0.0231382	Methylated	34.6889	50-60%	APARG00000000388	0.0419735	Methylated	9.43302	40-50%	AWHISG00000000682	0.00493179	Methylated	26.2692	60-70%	CPERKG00000000230	0.0242573	Methylated	11.9232	20-30%	Clim_evmTU13s12	0.0037037	Methylated	48.6239	40-50%	SPPG_00228	0.0143296	Methylated	139.659	80-90%	BAESF_00241	0.101419	Methylated	3.48936	0-10%	CHLRE_01g019000v5	0.0123239	Methylated	6.01931	40-50%	CHLNCDRAFT_59404	0.00549451	Unmethylated	157.273	80-90%	OT_ostta01g02400	0.0200189	Unmethylated	1071.8	90-100%
CFRG2451	0.024898	Methylated	70.7444	70-80%	APARG00000000389	0.0782828	Methylated	2.91169	10-20%	AWHISG00000000683	0.0142624	Methylated	101.472	80-90%	CPERKG00000000231	0.106992	Methylated	142.107	80-90%	Clim_evmTU14s12	0.0124585	Methylated	17.0375	10-20%	SPPG_00229	0.039749	Methylated	163.378	80-90%	BAESF_00242	0.0731415	Methylated	0.963207	No expr.	CHLRE_01g019051v5	0.000476872	Unmethylated	0.848291	No expr.	CHLNCDRAFT_141741	0	Unmethylated	5.13811	10-20%	OT_ostta01g02410	0	Unmethylated	12.3197	10-20%
CFRG2334	0.0417705	Methylated	28.9003	40-50%	APARG00000000390	0.0669678	Methylated	27.5806	70-80%	AWHISG00000000684	0.0112441	Methylated	21.8056	60-70%	CPERKG00000000232	0.0452515	Methylated	77.7664	80-90%	Clim_evmTU16s12	0.0246154	Methylated	245.43	80-90%	SPPG_00230	0.0460393	Methylated	16.6563	20-30%	BAESF_00243	0.0192817	Methylated	4.91772	10-20%	CHLRE_01g019100v5	0.00144718	Unmethylated	4.62018	30-40%	CHLNCDRAFT_37665	0	Unmethylated	4.74129	10-20%	OT_ostta01g02420	0.00672247	Unmethylated	27.0928	30-40%
CFRG2734	0.101911	Methylated	60.7961	70-80%	APARG00000000391	0	Unmethylated	10.4508	40-50%	AWHISG00000000685	0.0432937	Methylated	14.7706	50-60%	CPERKG00000000233	0.0264998	Methylated	19.5701	40-50%	Clim_evmTU1s13	0.0206186	NA	81.6312	60-70%	SPPG_00231	0.0156114	Methylated	44.4041	50-60%	BAESF_00244	0.0141509	Unmethylated	12.3606	30-40%	CHLRE_01g019150v5	0.00540541	Unmethylated	1.54979	0-10%	CHLNCDRAFT_15183	0.0117647	Unmethylated	45.1605	60-70%	OT_ostta01g02430	0.00569414	Unmethylated	26.9651	30-40%
CFRG2570_CFRG2571	0.0197303	Methylated	336.032	90-100%	APARG00000000392	0.024706	Methylated	8.23501	30-40%	AWHISG00000000687	0.00179856	Unmethylated	250.589	90-100%	CPERKG00000000234	0.0401439	Methylated	8.56921	10-20%	Clim_evmTU4s13	0.00625	Methylated	37.2713	30-40%	SPPG_10010	0	Unmethylated	0	No expr.	BAESF_00245	0.0178874	Methylated	18.4536	50-60%	CHLRE_01g019200v5	0.00969529	Methylated	14.9719	60-70%	CHLNCDRAFT_55513	0	Unmethylated	0	No expr.	OT_ostta01g02440	0	Unmethylated	94.6807	70-80%
CFRG2215	0.0260751	Methylated	368.684	90-100%	APARG00000000393	0.195685	Methylated	10.1982	40-50%	AWHISG00000000688	0.0125811	Methylated	3.51668	10-20%	CPERKG00000000235	0.0848066	Methylated	29.8074	50-60%	Clim_evmTU5s13	0.0177305	Methylated	183.901	80-90%	SPPG_00233	0.00257299	Unmethylated	5.10884	0-10%	BAESF_00246	0.00235386	Unmethylated	2.69859	0-10%	CHLRE_01g019250v5	0.00330033	Unmethylated	64.0704	80-90%	CHLNCDRAFT_49281	0.0119522	Unmethylated	122.212	80-90%	OT_ostta01g02450	0.00132655	Unmethylated	65.2147	60-70%
CFRG2404	0.128733	Methylated	11.6211	20-30%	APARG00000000394	0	Unmethylated	31.3271	70-80%	AWHISG00000000689	0.0310954	Methylated	3.66891	20-30%	CPERKG00000000236	0.0852084	Methylated	41.5679	60-70%	Clim_evmTU6s13	0.0180723	Methylated	19.157	10-20%	SPPG_00234	0.0245304	Methylated	14.7396	20-30%	BAESF_00247	0.00272665	Unmethylated	11.5453	30-40%	CHLRE_01g019300v5	0.00112444	Unmethylated	1.00976	0-10%	CHLNCDRAFT_141755	0	Unmethylated	16.3617	30-40%	OT_ostta01g02460	0.000409082	Unmethylated	102.462	70-80%
CFRG2322	0.0104353	Methylated	31.4485	50-60%	APARG00000000396	0.163232	Methylated	2.44166	0-10%	AWHISG00000000700	0.0580205	Methylated	0.689104	No expr.	CPERKG00000000237	0.0571856	Methylated	1.38357	0-10%	Clim_evmTU7s13	0.00197824	Unmethylated	41.2492	30-40%	SPPG_00235	0.0475703	Methylated	20.211	30-40%	BAESF_00248	0.000985222	Unmethylated	19.3271	50-60%	CHLRE_01g019400v5	0	Unmethylated	0.040505	No expr.	CHLNCDRAFT_12856	0.0192926	Methylated	2694.23	90-100%	OT_ostta01g02470	0.00237168	Unmethylated	37.8114	40-50%
CFRG2589	0.0293155	Methylated	9.13902	10-20%	APARG00000000397	0.102965	Methylated	0.252648	No expr.	AWHISG00000000701	0.00120948	Methylated	1.0993	0-10%	CPERKG00000000238	0.0331367	Methylated	2.4994	0-10%	Clim_evmTU10s13	0.0147783	Methylated	53.9757	50-60%	SPPG_00236	0.0951062	Methylated	98.6839	70-80%	BAESF_00249	0.00478927	Unmethylated	12.7964	30-40%	CHLRE_01g019450v5	0.00127632	Unmethylated	2.7801	20-30%	CHLNCDRAFT_141775	0.0094583	Methylated	11.9787	20-30%	OT_ostta01g02480	0.0027391	Unmethylated	320.94	90-100%
CFRG2509	0.0388388	Methylated	12.5978	20-30%	APARG00000000398	0.00124193	Unmethylated	0.150101	No expr.	AWHISG00000000703	0.00193175	Methylated	6.73224	30-40%	CPERKG00000000239	0.0432563	Methylated	65.0745	70-80%	Clim_evmTU17s13	0.0128023	Methylated	40.7719	30-40%	SPPG_00237	0.0941112	Methylated	29.3364	40-50%	BAESF_00250	0.0442943	Methylated	16.2409	40-50%	CHLRE_01g019500v5	0.0063234	Unmethylated	6.20728	40-50%	CHLNCDRAFT_141771	0	Unmethylated	34.2888	50-60%	OT_ostta01g02490	0.0117398	Methylated	149.433	80-90%
CFRG2288	0.0274788	Methylated	37.6227	50-60%	APARG00000000399	0.0359671	Methylated	12.4088	40-50%	AWHISG00000000705	0	Unmethylated	4.66378	20-30%	CPERKG00000000240	0.0281875	Methylated	155.51	90-100%	Clim_evmTU18s13	0.0149254	Methylated	23.1364	10-20%	SPPG_00238	0.00339503	Unmethylated	17.2019	20-30%	BAESF_00251	0.0516554	Methylated	21.4522	50-60%	CHLRE_01g019550v5	0.00667939	Methylated	0.775013	No expr.	CHLNCDRAFT_59419	0	Unmethylated	42.8277	60-70%	OT_ostta01g02500	0.0171034	Unmethylated	15.5998	20-30%
CFRG2572	0.0676892	Methylated	407.817	90-100%	APARG00000000400	0.0564974	Methylated	12.4262	40-50%	AWHISG00000000708	0.00459729	Methylated	11.2319	40-50%	CPERKG00000000241	0.0641719	Methylated	25.6783	40-50%	Clim_evmTU19s13	0.00385356	Unmethylated	81.3179	60-70%	SPPG_00239	0.00694816	Methylated	92.1913	70-80%	BAESF_00252	0	Unmethylated	6.96613	20-30%	CHLRE_01g019600v5	0.021601	Methylated	76.4312	90-100%	CHLNCDRAFT_55506	0	Unmethylated	0	No expr.	OT_ostta01g02510	0.0127625	Unmethylated	211.231	90-100%
CFRG2392	0.0300645	Methylated	48.8184	60-70%	APARG00000000401	0.0206384	Methylated	0.837997	No expr.	AWHISG00000000712	0.00833212	Methylated	5.58517	30-40%	CPERKG00000000242	0.0567227	Methylated	430.461	90-100%	Clim_evmTU20s13	0.00409165	Methylated	35.506	30-40%	SPPG_00240	0.0626814	Methylated	81.9021	70-80%	BAESF_00253	0.0880109	Methylated	68.3237	80-90%	CHLRE_01g019750v5	0.00489396	Methylated	13.1992	60-70%	CHLNCDRAFT_28677	0.010101	Unmethylated	66.371	70-80%	OT_ostta01g02520	0.00271436	Unmethylated	61.3691	60-70%
CFRG2598	0.0320529	Methylated	160.382	80-90%	APARG00000000402	0.0398975	Methylated	124.289	90-100%	AWHISG00000000713	0.00682335	Methylated	13.5469	50-60%	CPERKG00000000243	0.0887097	Methylated	64.2369	70-80%	Clim_evmTU21s13	0	Unmethylated	54.8815	50-60%	SPPG_00241	0.0288101	Methylated	65.4344	70-80%	BAESF_00254	0.0387681	Methylated	13.049	40-50%	CHLRE_01g019850v5	0.00658376	Methylated	15.2369	60-70%	CHLNCDRAFT_141740	0	Unmethylated	5.83311	10-20%	OT_ostta01g02530	0.00572174	Unmethylated	16.4837	20-30%
CFRG2452	0.0370208	Methylated	46.0572	60-70%	APARG00000000403	0.153578	Methylated	1059.45	90-100%	AWHISG00000000715	0.0125306	Methylated	3035.77	90-100%	CPERKG00000000244	0.0380677	Methylated	13.2277	20-30%	Clim_evmTU22s13	0.0116129	Methylated	249.719	90-100%	SPPG_00242	0.100492	Methylated	31.3743	40-50%	BAESF_00255	0.000604412	Unmethylated	42.9831	70-80%	CHLRE_01g019900v5	0.00634697	Methylated	3.7089	30-40%	CHLNCDRAFT_59415	0.0150376	Methylated	54.7577	60-70%	OT_ostta01g02540	0.00296943	Unmethylated	34.241	40-50%
CFRG2327	0.103941	Methylated	146.805	80-90%	APARG00000000404	0.0364113	Methylated	15.3952	50-60%	AWHISG00000000719	0.0332722	Methylated	0.139671	No expr.	CPERKG00000000245	0.058439	Methylated	22.418	40-50%	Clim_evmTU23s13	0.0164729	Methylated	72.7197	60-70%	SPPG_00243	0.0368652	Methylated	56.2181	60-70%	BAESF_00256	0.000138102	Unmethylated	0.135612	No expr.	CHLRE_01g019950v5	0.00158228	Unmethylated	1.26131	0-10%	CHLNCDRAFT_141799	0.000866551	Unmethylated	23.0817	40-50%	OT_ostta01g02560	0.00200803	Unmethylated	14.1921	10-20%
CFRG2533	0.0173235	Methylated	34.8198	50-60%	APARG00000000405	0.0402424	Methylated	2.09356	0-10%	AWHISG00000000721	0.0226648	Methylated	0.151695	No expr.	CPERKG00000000246	0.0705825	Methylated	561.832	90-100%	Clim_evmTU24s13	0.021601	Methylated	60.2443	50-60%	SPPG_00244	0.0376539	Methylated	21.0371	30-40%	BAESF_00257	0.139442	Methylated	132.591	90-100%	CHLRE_01g020264v5	0.00350877	Methylated	2.98768	20-30%	CHLNCDRAFT_141785	0	Unmethylated	0	No expr.	OT_ostta01g02570	0.00123839	Unmethylated	9.19924	10-20%
CFRG2259	0.0256151	Methylated	36.9064	50-60%	APARG00000000406	0.0794316	Methylated	0.876772	No expr.	AWHISG00000000726	0.000432938	Unmethylated	0.076915	No expr.	CPERKG00000000247	0.089341	Methylated	52.8481	70-80%	Clim_evmTU25s13	0.0195122	Methylated	87.184	60-70%	SPPG_00246	0.115	Methylated	0.576074	No expr.	BAESF_00258	0.00024667	Unmethylated	9.15318	20-30%	CHLRE_01g020305v5	0.00819135	Methylated	161.418	90-100%	CHLNCDRAFT_141790	0	Unmethylated	22.1881	40-50%	OT_ostta01g02580	0.00121097	Unmethylated	81.8964	70-80%
CFRG2344	0.102294	Methylated	93.4774	80-90%	APARG00000000407	0.0389042	Methylated	9.20607	30-40%	AWHISG00000000732	0.0140684	Methylated	4.27762	20-30%	CPERKG00000000248	0.0572992	Methylated	0.914018	No expr.	Clim_evmTU26s13	0.0168421	Methylated	48.3213	40-50%	SPPG_00247	0.168008	Methylated	9.53411	10-20%	BAESF_00259	0.0031348	Unmethylated	37.9392	70-80%	CHLRE_01g020350v5	0.0313283	Methylated	201.24	90-100%	CHLNCDRAFT_28666	0	Unmethylated	8.50747	20-30%	OT_ostta01g02590	0.00104995	Unmethylated	21.1408	20-30%
CFRG2540	0	Unmethylated	0.376319	No expr.	APARG00000000408	0.143188	Methylated	11.623	40-50%	AWHISG00000000733	0.00525394	Methylated	9.46984	40-50%	CPERKG00000000249	0.0327962	Methylated	12.9195	20-30%	Clim_evmTU27s13	0.0714286	Methylated	114.789	70-80%	SPPG_00248	0.0412689	Methylated	71.4219	70-80%	BAESF_00260	0.0351598	Methylated	93.2326	80-90%	CHLRE_01g020400v5	0.00167673	Unmethylated	15.5755	60-70%	CHLNCDRAFT_141743	0	Unmethylated	0	No expr.	OT_ostta01g02600	0.00658204	Unmethylated	50.6303	50-60%
CFRG2689	0.0190132	Methylated	43.1321	60-70%	APARG00000000409	0.0756453	Methylated	19.6315	60-70%	AWHISG00000000734	0.0027933	Unmethylated	0.128468	No expr.	CPERKG00000000250	0.0765761	Methylated	1.67729	0-10%	Clim_evmTU6s14	0.0318182	Methylated	141.6	80-90%	SPPG_00249	0.0882206	Methylated	64.6042	60-70%	BAESF_00261	0.184028	Methylated	329.242	90-100%	CHLRE_01g020450v5	0.0224719	Methylated	0	No expr.	CHLNCDRAFT_37654	0.00136426	Unmethylated	342.22	90-100%	OT_ostta01g02610	0.007418	Unmethylated	45.6174	50-60%
CFRG2369	0.0081368	Methylated	44.5281	60-70%	APARG00000000410	0.0486701	Methylated	8.66834	30-40%	AWHISG00000000735	0	Unmethylated	0.770776	No expr.	CPERKG00000000251	0.033455	Methylated	14.1825	30-40%	Clim_evmTU7s14	0.00687285	Methylated	70.4945	60-70%	SPPG_00250	0.0686087	Methylated	48.7572	60-70%	BAESF_00262	0.0227979	Methylated	67.9111	80-90%	CHLRE_01g020500v5	0	Unmethylated	0	No expr.	CHLNCDRAFT_141757	0	Unmethylated	24.518	40-50%	OT_ostta01g02615	0.0146741	Unmethylated	12.158	10-20%
CFRG2207	0.022885	Methylated	1.61352	0-10%	APARG00000000411	0.00157729	Unmethylated	14.1407	50-60%	AWHISG00000000736	0.0145886	Methylated	25.9451	60-70%	CPERKG00000000252	0.079467	Methylated	12.2008	20-30%	Clim_evmTU10s14	0.0357143	Methylated	762.398	90-100%	SPPG_00251	0.051203	Methylated	149.15	80-90%	BAESF_00263	0.0071599	Unmethylated	18.1074	50-60%	CHLRE_01g020575v5	0.00183824	Unmethylated	0.278838	No expr.	CHLNCDRAFT_141758	0	Unmethylated	5.37734	10-20%	OT_ostta01g02617	0.0139655	Unmethylated	14.9104	10-20%
CFRG2651	0.131034	Methylated	31.8515	50-60%	APARG00000000412	0	Unmethylated	0.667769	No expr.	AWHISG00000000737	0.0323377	Methylated	78.0767	80-90%	CPERKG00000000253	0.0430351	Methylated	26.0088	40-50%	Clim_evmTU16s14	0	Unmethylated	29.5882	20-30%	SPPG_08823	0.0761649	Methylated	82.7975	70-80%	BAESF_00264	0.0547068	Methylated	31.9829	60-70%	CHLRE_01g020650v5	0.0105732	Methylated	1.57712	0-10%	CHLNCDRAFT_11893	0	Unmethylated	73.8729	70-80%	OT_ostta01g02620	0.00589391	Unmethylated	41.7781	50-60%
CFRG2382	0.0375673	Methylated	51.3493	60-70%	APARG00000000413	0.0759575	Methylated	136.706	90-100%	AWHISG00000000738	0.0179574	Methylated	7.44751	30-40%	CPERKG00000000254	0.0725837	Methylated	41.2486	60-70%	Clim_evmTU19s14	0.0305927	Methylated	52.2031	50-60%	SPPG_00253	0.0486936	Methylated	41.2181	50-60%	BAESF_00265	0.183161	Methylated	2609.67	90-100%	CHLRE_01g020701v5	0	Unmethylated	1.73197	10-20%	CHLNCDRAFT_141789	0	Unmethylated	14.4687	30-40%	OT_ostta01g02630	0.000115808	Unmethylated	56.7203	60-70%
CFRG2727	0.0358236	Methylated	51.2829	60-70%	APARG00000000414	0.000425786	Unmethylated	9.28593	30-40%	AWHISG00000000739	0.00703125	Methylated	0.877587	No expr.	CPERKG00000000255	0.0457916	Methylated	20.9394	40-50%	Clim_evmTU20s14	0.0169082	Methylated	39.0607	30-40%	SPPG_00254	0.12868	Methylated	47.7854	60-70%	BAESF_00266	0.035555	Methylated	46.1809	70-80%	CHLRE_01g020750v5	0.00459619	Methylated	10.6156	50-60%	CHLNCDRAFT_141807	0	Unmethylated	3.16119	0-10%	OT_ostta01g02640	0.0016415	Unmethylated	160.971	80-90%
CFRG2465	0.00611841	Methylated	50.5734	60-70%	APARG00000000415	0.000397772	Unmethylated	12.9601	50-60%	AWHISG00000000742	0.000981423	Methylated	8.24349	40-50%	CPERKG00000000256	0.0842978	Methylated	12.4048	20-30%	Clim_evmTU21s14	0.0265184	Methylated	84.6085	60-70%	SPPG_00255	0.0668885	Methylated	57.465	60-70%	BAESF_00267	0.0039548	Unmethylated	15.8733	40-50%	CHLRE_01g020800v5	0.00705053	Unmethylated	2.55195	20-30%	CHLNCDRAFT_55534	0.0060698	Methylated	71.4551	70-80%	OT_ostta01g02650	0.00133048	Unmethylated	47.3008	50-60%
CFRG2367	0.0010612	Unmethylated	1.45833	0-10%	APARG00000000416	0.065147	Methylated	10.8216	40-50%	AWHISG00000000745	0.0128869	Methylated	56.3623	80-90%	CPERKG00000000257	0.0749242	Methylated	8.93739	10-20%	Clim_evmTU22s14	0.0328084	Methylated	45.1894	40-50%	SPPG_00256	0.0222888	Methylated	143.33	80-90%	BAESF_00268	0.217975	Methylated	179.908	90-100%	CHLRE_01g020887v5	0.018705	Methylated	6.3735	40-50%	CHLNCDRAFT_59413	0	Unmethylated	14.2135	30-40%	OT_ostta01g02660	0.0148961	Unmethylated	45.8084	50-60%
CFRG2217	0.0125627	Methylated	43.4639	60-70%	APARG00000000417	0.000384566	Unmethylated	107.755	90-100%	AWHISG00000000746	0.000270027	Unmethylated	1.99372	0-10%	CPERKG00000000258	0.100077	Methylated	251.337	90-100%	Clim_evmTU23s14	0.0170576	NA	16.9322	10-20%	SPPG_00257	0.0808824	Methylated	38.9299	50-60%	BAESF_00269	0.0730769	Methylated	87.1298	80-90%	CHLRE_01g021150v5	0.00698487	Methylated	24.0277	70-80%	CHLNCDRAFT_28672	0.00764818	Methylated	85.2128	70-80%	OT_ostta01g02670	0.0054615	Unmethylated	45.1297	50-60%
CFRG2584	0.0436459	Methylated	58.2972	70-80%	APARG00000000418	0.00254304	Unmethylated	11.8977	40-50%	AWHISG00000000747	0	Unmethylated	2.84056	10-20%	CPERKG00000000259	0.0727712	Methylated	162.362	90-100%	Clim_evmTU3s15	0.00455581	Unmethylated	42.7914	40-50%	SPPG_00258	0.0532673	Methylated	122.634	80-90%	BAESF_00270	0.0513627	Methylated	150.825	90-100%	CHLRE_01g021300v5	0	Unmethylated	0	No expr.	CHLNCDRAFT_56419	0	Unmethylated	140.801	80-90%	OT_ostta01g02680	0.0156226	Methylated	23.9638	30-40%
CFRG2227	0.000341588	Unmethylated	0.212447	No expr.	APARG00000000419	0.0328423	Methylated	7.23211	30-40%	AWHISG00000000752	0.0403173	Methylated	0.215466	No expr.	CPERKG00000000260	0.111442	Methylated	19.1831	30-40%	Clim_evmTU6s15	0.0122511	Methylated	76.1973	60-70%	SPPG_00259	0.0421941	Methylated	35.0623	40-50%	BAESF_00271	0.0103908	Methylated	42.3852	70-80%	CHLRE_01g021350v5	0	Unmethylated	31.5067	70-80%	CHLNCDRAFT_141768	0.00847458	Unmethylated	41.8272	50-60%	OT_ostta01g02690	0.00898652	Unmethylated	167.012	80-90%
CFRG2445	0.0484794	Methylated	39.1214	50-60%	APARG00000000420	0.172056	Methylated	705.813	90-100%	AWHISG00000000753	0	Unmethylated	0	No expr.	CPERKG00000000261	0.0618345	Methylated	74.4223	70-80%	Clim_evmTU8s15	0.0120301	Methylated	41.637	40-50%	SPPG_08824	0.0289855	Methylated	78.6669	70-80%	BAESF_00272	0.0142558	Methylated	20.6164	50-60%	CHLRE_01g021400v5	0.0483577	Methylated	8.96077	50-60%	CHLNCDRAFT_6977	0	Unmethylated	27.9686	40-50%	OT_ostta01g02700	0.0176072	Unmethylated	70.0689	60-70%
CFRG2558	0.000487771	Unmethylated	0.30591	No expr.	APARG00000000421	0.103978	Methylated	67.6705	80-90%	AWHISG00000000759	0.0141729	Methylated	95.287	80-90%	CPERKG00000000262	0.0747889	Methylated	12.1227	20-30%	Clim_evmTU13s15	0.0230769	Methylated	32.6016	30-40%	SPPG_08825	0.0468647	Methylated	88.7851	70-80%	BAESF_00273	0.151155	Methylated	191.836	90-100%	CHLRE_01g021450v5	0.00241352	Unmethylated	8.17724	50-60%	CHLNCDRAFT_59420	0	Unmethylated	34.2067	50-60%	OT_ostta01g02710	0.0156622	Methylated	42.0378	50-60%
CFRG2640	0.0119867	Methylated	2.77031	0-10%	APARG00000000422	0.0276015	Methylated	10.4244	40-50%	AWHISG00000000764	0.0031555	Methylated	3.16727	10-20%	CPERKG00000000263	0.0624205	Methylated	15.402	30-40%	Clim_evmTU14s15	0.0182232	Methylated	83.8219	60-70%	SPPG_00261	0.0241854	Methylated	3.98302	0-10%	BAESF_00274	0.251679	Methylated	1426.05	90-100%	CHLRE_01g021500v5	0.00422119	Unmethylated	17.5843	60-70%	CHLNCDRAFT_14345	0	Unmethylated	9.99557	20-30%	OT_ostta01g02720	0.00210631	Unmethylated	50.0002	50-60%
CFRG2595	0.0244553	Methylated	26.4894	40-50%	APARG00000000423	0.0561165	Methylated	0.04969	No expr.	AWHISG00000000765	0.000534474	Unmethylated	0.1498	No expr.	CPERKG00000000264	0.053789	Methylated	20.5066	40-50%	Clim_evmTU20s15	0.0322165	Methylated	16.5321	0-10%	SPPG_00262	0.0315259	Methylated	87.5297	70-80%	BAESF_00275	0.0274063	Methylated	742.049	90-100%	CHLRE_01g021550v5	0.00748596	Methylated	1.4155	0-10%	CHLNCDRAFT_37677	0.00441501	Unmethylated	74.2835	70-80%	OT_ostta01g02730	0.0289746	Methylated	44.6746	50-60%
CFRG2484	0.0525402	Methylated	130.751	80-90%	APARG00000000424	0.0124264	Methylated	9.41316	30-40%	AWHISG00000000766	0	Unmethylated	1.1909	0-10%	CPERKG00000000265	0.0870771	Methylated	59.6127	70-80%	Clim_evmTU26s15	0.0344828	Methylated	342.96	90-100%	SPPG_00263	0.00362506	Unmethylated	43.1766	50-60%	BAESF_00276	0.0285847	Methylated	22.5266	50-60%	CHLRE_01g021750v5	0.00667408	Unmethylated	18.0509	70-80%	CHLNCDRAFT_141766	0.00229358	Unmethylated	41.4455	50-60%	OT_ostta01g02740	0.035974	Unmethylated	489.821	90-100%
CFRG2623	0.0592465	Methylated	7.83463	10-20%	APARG00000000425	0.0104936	Methylated	22.9258	60-70%	AWHISG00000000768	9.81306e-05	Unmethylated	0	No expr.	CPERKG00000000266	0.0885977	Methylated	35.8809	50-60%	Clim_evmTU27s15	0.0159574	Methylated	77.4749	60-70%	SPPG_00264	0.0233995	Methylated	27.5289	40-50%	BAESF_00277	0.00301508	Unmethylated	5.11223	10-20%	CHLRE_01g021900v5	0	Unmethylated	0.437156	No expr.	CHLNCDRAFT_28686	0	Unmethylated	95.1516	70-80%	OT_ostta01g02750	0.00733112	Unmethylated	39.9664	50-60%
CFRG2725	0.0114934	Methylated	12.8759	20-30%	APARG00000000426	0.0561135	Methylated	9.82375	40-50%	AWHISG00000000769	0	Unmethylated	0	No expr.	CPERKG00000000267	0.0459337	Methylated	35.1384	50-60%	Clim_evmTU4s16	0.0147059	Methylated	205.623	80-90%	SPPG_00265	0.208167	Methylated	190.255	80-90%	BAESF_00278	0.0162532	Methylated	6.15216	10-20%	CHLRE_01g021950v5	0.00128088	Unmethylated	0.148979	No expr.	CHLNCDRAFT_9947	0	Unmethylated	40.065	50-60%	OT_ostta01g02760	0.00102266	Unmethylated	49.7017	50-60%
CFRG2339	0.0420393	Methylated	25.9488	40-50%	APARG00000000427	0.0352763	Methylated	23.6239	60-70%	AWHISG00000000780	0.0103439	Unmethylated	0.025798	No expr.	CPERKG00000000268	0.0125115	Methylated	21.4678	40-50%	Clim_evmTU5s16	0.0338983	NA	247.148	90-100%	SPPG_00266	0.0152373	Methylated	21.9386	30-40%	BAESF_00279	0.0582734	Methylated	19.5597	50-60%	CHLRE_01g022000v5	0.000954198	Unmethylated	0.310494	No expr.	CHLNCDRAFT_55522	0	Unmethylated	1.55291	0-10%	OT_ostta01g02770	0.00200876	Unmethylated	88.8455	70-80%
CFRG2692	0.103008	Methylated	19.2185	30-40%	APARG00000000428	0.000284819	Unmethylated	4.66596	20-30%	AWHISG00000000781	0.000662471	Unmethylated	0	No expr.	CPERKG00000000269	0.048283	Methylated	37.2863	60-70%	Clim_evmTU7s16	0.0110497	Unmethylated	29.1675	20-30%	SPPG_00267	0.0698003	Methylated	106.777	80-90%	BAESF_00280	0.117534	Methylated	10.6895	30-40%	CHLRE_01g022050v5	0	Unmethylated	0	No expr.	CHLNCDRAFT_28621	0	Unmethylated	4.62063	10-20%	OT_ostta01g02780	0.00154073	Unmethylated	147.17	80-90%
CFRG2244	0.0292926	Methylated	36.4125	50-60%	APARG00000000429	0.000434153	Unmethylated	0	No expr.	AWHISG00000000845	0.000482687	Unmethylated	1.63176	0-10%	CPERKG00000000270	0.0511462	Methylated	12.3263	20-30%	Clim_evmTU10s16	0.0327273	Methylated	84.8843	60-70%	SPPG_00268	0.0501027	Methylated	38.4695	50-60%	BAESF_00281	0.142026	Methylated	34.0786	60-70%	CHLRE_01g022100v5	0.00942549	Methylated	2.46987	10-20%	CHLNCDRAFT_141767	0	Unmethylated	2.54959	0-10%	OT_ostta01g02790	0.00152481	Unmethylated	38.5497	50-60%
CFRG2275	0.0649002	Methylated	1.02742	0-10%	APARG00000000430	0.141483	Methylated	44.5731	70-80%	AWHISG00000000846	0.0380589	Methylated	0.691462	No expr.	CPERKG00000000271	0.0979853	Methylated	21.1504	40-50%	Clim_evmTU2s17	0.0111421	NA	39.7017	30-40%	SPPG_00269	0.00972359	Methylated	13.7956	20-30%	BAESF_00282	0.0635366	Methylated	22.5166	50-60%	CHLRE_01g022150v5	0.00147973	Unmethylated	0.655091	No expr.	CHLNCDRAFT_28661	0	Unmethylated	203.291	90-100%	OT_ostta01g02800	0.0028826	Unmethylated	12.9526	10-20%
CFRG2579	0.0954226	Methylated	33.2898	50-60%	APARG00000000431	0.0137689	Methylated	15.1469	50-60%	AWHISG00000000847	0.000309416	Unmethylated	0.003149	No expr.	CPERKG00000000272	0.0423876	Methylated	9.67165	20-30%	Clim_evmTU5s17	0.0216606	Methylated	699.574	90-100%	SPPG_00270	0.00167832	Unmethylated	25.0736	30-40%	BAESF_00283	0.0401976	Methylated	21.7825	50-60%	CHLRE_01g022200v5	0.0222393	Methylated	25.2378	70-80%	CHLNCDRAFT_55501	0	Unmethylated	7.58683	10-20%	OT_ostta01g02810	0.0648489	Methylated	0	No expr.
CFRG2701	0.0158177	Methylated	30.3316	50-60%	APARG00000000432	0.0939757	Methylated	198.79	90-100%	AWHISG00000000848	0	Unmethylated	0	No expr.	CPERKG00000000273	0.131148	Methylated	53.76	70-80%	Clim_evmTU6s17	0.0249221	Methylated	29.8448	20-30%	SPPG_00271	0.0401494	Methylated	857.639	90-100%	BAESF_00284	0.0351479	Methylated	59.5556	80-90%	CHLRE_01g022250v5	0.0193022	Methylated	19.1992	70-80%	CHLNCDRAFT_55527	0.0027933	Unmethylated	6.78178	10-20%	OT_ostta01g02820	0.00845666	Unmethylated	39.0452	50-60%
CFRG2456	0.021036	Methylated	37.7778	50-60%	APARG00000000433	0.000164962	Unmethylated	0.099742	No expr.	AWHISG00000000849	8.1473e-05	Unmethylated	0	No expr.	CPERKG00000000274	0.0352891	Methylated	4.87122	10-20%	Clim_evmTU7s17	0.0208927	Methylated	38.6634	30-40%	SPPG_00272	0.0379003	Methylated	33.3244	40-50%	BAESF_00285	0.164751	Methylated	98.3266	80-90%	CHLRE_01g022283v5	0.0102516	Unmethylated	4.89802	30-40%	CHLNCDRAFT_141763	0	Unmethylated	160.041	80-90%	OT_ostta01g02825	0.00284553	Unmethylated	236.876	90-100%
CFRG2444	0.124286	Methylated	76.4606	70-80%	APARG00000000434	0.18371	Methylated	1928.12	90-100%	AWHISG00000000782	0.000485909	Unmethylated	0.659214	No expr.	CPERKG00000000275	0.0266849	Methylated	3.11163	0-10%	Clim_evmTU9s17	0.00816993	Methylated	27.3527	20-30%	SPPG_00273	0.0485988	Methylated	35.6743	50-60%	BAESF_00286	0.043835	Methylated	28.8875	60-70%	CHLRE_01g022350v5	0.00031027	Unmethylated	4.94134	30-40%	CHLNCDRAFT_141793	0	Unmethylated	4.95328	10-20%	OT_ostta01g02830	0.00805322	Methylated	19.4021	20-30%
CFRG2277	0.00647549	Methylated	3.49354	0-10%	APARG00000000435	0.056418	Methylated	10.8309	40-50%	AWHISG00000000785	0	Unmethylated	0	No expr.	CPERKG00000000276	0.0476795	Methylated	12.4673	20-30%	Clim_evmTU9s18	0.0130178	Methylated	11.5644	0-10%	SPPG_00274	0.031746	Methylated	44.978	50-60%	BAESF_00287	0.100485	Methylated	5.62578	10-20%	CHLRE_01g022400v5	0.0167038	Methylated	2.81514	20-30%	CHLNCDRAFT_59405	0	Unmethylated	21.5699	40-50%	OT_ostta01g02840	0.000295334	Unmethylated	109.603	80-90%
CFRG2468	0.0432911	Methylated	21.6235	30-40%	APARG00000000436	0.0255782	Methylated	3.86279	10-20%	AWHISG00000000786	0.000393546	Unmethylated	0.148934	No expr.	CPERKG00000000277	0.0350229	Methylated	31.0468	50-60%	Clim_evmTU10s18	0.0267953	Methylated	9.65394	0-10%	SPPG_10011	0	Unmethylated	0	No expr.	BAESF_00288	0.103327	Methylated	6.12025	10-20%	CHLRE_01g022450v5	0.0214425	Unmethylated	0.595658	No expr.	CHLNCDRAFT_59403	0	Unmethylated	13.1916	30-40%	OT_ostta01g02845	0.00345238	Unmethylated	42.9361	50-60%
CFRG2385	0.0226641	Methylated	23.3589	40-50%	APARG00000000437	0.0258428	Methylated	60.5317	80-90%	AWHISG00000000787	0	Unmethylated	0.014674	No expr.	CPERKG00000000278	0.101044	Methylated	234.509	90-100%	Clim_evmTU11s18	0.0192719	Methylated	43.7353	40-50%	SPPG_00275	0.00332797	Unmethylated	4.70676	0-10%	BAESF_00289	0.336026	Methylated	159.085	90-100%	CHLRE_01g022462v5	0	Unmethylated	2.9631	20-30%	CHLNCDRAFT_141748	0	Unmethylated	18.8924	30-40%	OT_ostta01g02847	0.0266836	Methylated	75.1614	70-80%
CFRG2376	0.0446133	Methylated	15.0418	20-30%	APARG00000000438	0.00034638	Unmethylated	0	No expr.	AWHISG00000000788	0.0209187	Methylated	11.3863	40-50%	CPERKG00000000279	0.105879	Methylated	37.9607	60-70%	Clim_evmTU12s18	0.052381	Methylated	189.369	80-90%	SPPG_00276	0.0598781	Methylated	9.24474	10-20%	BAESF_00290	0.0414678	Methylated	11.3175	30-40%	CHLRE_01g022500v5	0.00588235	Methylated	0.83574	No expr.	CHLNCDRAFT_141798	0	Unmethylated	126.672	80-90%	OT_ostta01g02850	0.0124551	Unmethylated	83.8484	70-80%
CFRG2550	0.0986367	Methylated	0	No expr.	APARG00000000439	0.00066313	Unmethylated	0.024566	No expr.	AWHISG00000000789	0.000669493	Unmethylated	0.014674	No expr.	CPERKG00000000280	0.0893763	Methylated	21.6796	40-50%	Clim_evmTU15s18	0.0271186	Methylated	51.1248	40-50%	SPPG_00277	0.00383457	Unmethylated	2.71119	0-10%	BAESF_00291	0.00501253	Unmethylated	3.46535	0-10%	CHLRE_01g022550v5	0	Unmethylated	2.96971	20-30%	CHLNCDRAFT_141796	0.00526316	Unmethylated	104.406	70-80%	OT_ostta01g02860	0.00214578	Unmethylated	1.43819	0-10%
CFRG2515	0.031348	Methylated	2.58495	0-10%	APARG00000000440	0.166741	Methylated	0.122794	No expr.	AWHISG00000000790	0	Unmethylated	0.151816	No expr.	CPERKG00000000281	0.111438	Methylated	347.221	90-100%	Clim_evmTU16s18	0.0215343	Methylated	44.4234	40-50%	SPPG_00278	0.00255754	Unmethylated	123.545	80-90%	BAESF_00292	0.0507655	Methylated	10.5046	30-40%	CHLRE_01g022600v5	0.0291461	Methylated	23.7296	70-80%	CHLNCDRAFT_141754	0	Unmethylated	35.7283	50-60%	OT_ostta01g02870	0.000201329	Unmethylated	19.3063	20-30%
CFRG8653	0.10965	Methylated	2.02166	0-10%	APARG00000000441	0.0316804	Methylated	62.4756	80-90%	AWHISG00000000798	0.021683	Methylated	0	No expr.	CPERKG00000000282	0.0408315	Methylated	10.6947	20-30%	Clim_evmTU1s19	0.0108424	Methylated	14.5386	0-10%	SPPG_08826	0.0908453	Methylated	10.5458	10-20%	BAESF_00293	0.0308619	Methylated	12.3218	30-40%	CHLRE_01g022650v5	0.00230017	Unmethylated	7.84293	50-60%	CHLNCDRAFT_142016	0	Unmethylated	0	No expr.	OT_ostta01g02880	0.0114898	Unmethylated	134.872	80-90%
CFRG2636	0.00185894	Unmethylated	80.6407	70-80%	APARG00000000442	0.000364564	Unmethylated	12.5268	40-50%	AWHISG00000000799	0.0442211	Methylated	0.1925	No expr.	Nk52_evmTU15s356	0.13002	Methylated	6.14752	10-20%	Clim_evmTU3s19	0.00571429	Unmethylated	32.7956	30-40%	SPPG_00279	0.00293177	Unmethylated	2.66388	0-10%	BAESF_00294	0.00425246	Unmethylated	7.11589	20-30%	CHLRE_01g022666v5	0	Unmethylated	0.254052	No expr.	CHLNCDRAFT_20347	0	Unmethylated	95.0604	70-80%	OT_ostta01g02890	0.00150992	Unmethylated	13.1998	10-20%
CFRG2712	0	Unmethylated	0.043611	No expr.	APARG00000000443	0.0152602	Methylated	6.59045	20-30%	AWHISG00000000800	0.0128845	Methylated	9.8453	40-50%	Nk52_evmTU14s356	0.00233918	Unmethylated	0	No expr.	Clim_evmTU5s19	0.0153302	Methylated	365.51	90-100%	SPPG_00280	0.00150301	Unmethylated	5.74909	0-10%	BAESF_00295	0.0720495	Methylated	36.1679	70-80%	CHLRE_01g022681v5	0	Unmethylated	0.590702	No expr.	CHLNCDRAFT_141955	0.00740741	Unmethylated	75.4899	70-80%	OT_ostta01g02895	0.0391355	Methylated	12.5621	10-20%
CFRG2294	0.00793724	Methylated	12.6741	20-30%	APARG00000000444	0.000673854	Unmethylated	0	No expr.	AWHISG00000000801	0.012879	Methylated	176.414	90-100%	CPERKG00000000283	0.0352358	Methylated	53.8985	70-80%	Clim_evmTU6s19	0.030303	Methylated	77.2552	60-70%	SPPG_00281	0.0698551	Methylated	74.067	70-80%	BAESF_00296	0.121353	Methylated	441.463	90-100%	CHLRE_01g022700v5	0.00487635	Methylated	1.04696	0-10%	CHLNCDRAFT_57085	0.00167785	Unmethylated	61.0619	60-70%	OT_ostta01g02910	0.0223071	Methylated	89.6463	70-80%
CFRG2566	0.0205417	Methylated	29.9403	40-50%	APARG00000000445	0.0117104	Methylated	17.6327	50-60%	AWHISG00000000802	0	Unmethylated	23.4068	60-70%	CPERKG00000000284	0.0835476	Methylated	46.9568	60-70%	Clim_evmTU10s19	0.0117845	Methylated	20.8281	10-20%	SPPG_08827	0.0289597	Methylated	27.2269	40-50%	BAESF_00297	0.213053	Methylated	391.542	90-100%	CHLRE_01g022750v5	0.00159109	Unmethylated	2.03509	10-20%	CHLNCDRAFT_142407_gene-CHLNCDRAFT_142408	0	Unmethylated	252.795	90-100%	OT_ostta01g02920	0.0257327	Methylated	238.325	90-100%
CFRG2733	0.134477	Methylated	5.5942	10-20%	APARG00000000446	0.0156352	Methylated	23.2148	60-70%	AWHISG00000000803	0.00100604	Unmethylated	0	No expr.	CPERKG00000000285	0.102137	Methylated	20.7517	40-50%	Clim_evmTU11s19	0.0147929	Methylated	32.7566	30-40%	SPPG_08828	0.0315705	Methylated	27.5634	40-50%	BAESF_00298	0.127571	Methylated	15.6685	40-50%	CHLRE_01g022800v5	0.00689655	Unmethylated	1.35503	0-10%	CHLNCDRAFT_142005	0	Unmethylated	1.42053	0-10%	OT_ostta01g02930	0.00175317	Unmethylated	11.5168	10-20%
CFRG2350	0.0224858	Methylated	55.0024	70-80%	APARG00000000447	0.0100774	Methylated	0.955296	No expr.	AWHISG00000000804	0.00214797	Methylated	0.437975	No expr.	CPERKG00000000286	0.0454071	Methylated	315.11	90-100%	Clim_evmTU1s20	0.0348653	Methylated	397.555	90-100%	SPPG_00283	0.0151699	Methylated	24.5642	30-40%	BAESF_00299	0.097426	Methylated	100.49	80-90%	CHLRE_01g023250v5	0.00237389	Unmethylated	7.38834	40-50%	CHLNCDRAFT_141975	0	NA	0	No expr.	OT_ostta01g02940	0.0022779	Unmethylated	118.984	80-90%
CFRG2620	0.00626193	Methylated	6.39941	10-20%	APARG00000000448	0.0275438	Methylated	5.31733	20-30%	AWHISG00000000808	0.0559039	Methylated	17.8079	50-60%	CPERKG00000000287	0.0484269	Methylated	19.9189	40-50%	Clim_evmTU3s20	0.0112601	Methylated	11.1922	0-10%	SPPG_08829	0.051709	Methylated	74.807	70-80%	BAESF_00300	0.15516	Methylated	90.77	80-90%	CHLRE_01g023300v5	0.000576701	Unmethylated	2.13703	10-20%	CHLNCDRAFT_30080	0	Unmethylated	614.945	90-100%	OT_ostta01g02950	0.0156971	Unmethylated	19.9995	20-30%
CFRG2722	0.0544803	Methylated	42.1325	60-70%	APARG00000000449	0.00516372	Methylated	4.96199	20-30%	AWHISG00000000819	0.00451578	Methylated	43.6962	70-80%	CPERKG00000000288	0.0874419	Methylated	5.44828	10-20%	Clim_evmTU4s20	0.0104308	Methylated	13.8567	0-10%	SPPG_00284	0.00618921	Unmethylated	49.5905	60-70%	BAESF_00301	0.021256	Unmethylated	4.80611	10-20%	CHLRE_01g023350v5	0.00791066	Methylated	20.6348	70-80%	CHLNCDRAFT_142091	0	Unmethylated	0.967247	No expr.	OT_ostta01g02960	0.000284414	Unmethylated	28.2925	30-40%
CFRG2301	0.0487098	Methylated	34.2455	50-60%	APARG00000000450	0	Unmethylated	0.453554	No expr.	AWHISG00000000825	0	Unmethylated	0	No expr.	CPERKG00000000289	0.0375	Methylated	74.305	70-80%	Clim_evmTU6s20	0.00321027	Methylated	56.504	50-60%	SPPG_00285	0.0944267	Methylated	73.7024	70-80%	BAESF_00302	0	Unmethylated	0.104483	No expr.	CHLRE_01g023450v5	0.00607903	Unmethylated	0.638542	No expr.	CHLNCDRAFT_142380	0	Unmethylated	3.84487	10-20%	OT_ostta01g02970	0.0226171	Unmethylated	55.4515	60-70%
CFRG2464	0.0427143	Methylated	37.8993	50-60%	APARG00000000451	0.0373802	Methylated	16.552	50-60%	AWHISG00000000826	0.00428834	Methylated	13.8126	50-60%	CPERKG00000000290	0.0898731	Methylated	66.1613	70-80%	Clim_evmTU7s20	0.028451	Methylated	14.7045	0-10%	SPPG_08830	0.11678	Methylated	40.9206	50-60%	BAESF_00303	0.00141844	Unmethylated	0.377462	No expr.	CHLRE_01g023500v5	0.00479616	Unmethylated	1.59864	0-10%	CHLNCDRAFT_142204	0.0131579	Unmethylated	3404.32	90-100%	OT_ostta01g02980	0.00300526	Unmethylated	64.5708	60-70%
CFRG2390	0.00333765	Methylated	4.08916	0-10%	APARG00000000452	0	Unmethylated	0.281692	No expr.	AWHISG00000000835	0.00761233	Methylated	135.62	90-100%	CPERKG00000000291	0.104869	Methylated	194.112	90-100%	Clim_evmTU10s20	0.0255319	Methylated	54.5072	50-60%	SPPG_00287	0.020088	Methylated	23.8181	30-40%	BAESF_00304	0.0861957	Methylated	52.5816	70-80%	CHLRE_01g023550v5	0.00673813	Methylated	1.3652	0-10%	CHLNCDRAFT_142385	0.00303951	Unmethylated	170.956	80-90%	OT_ostta01g02990	0.00195735	Unmethylated	28.4327	30-40%
CFRG2321	0.0543467	Methylated	18.7724	30-40%	APARG00000000453	0.0257685	Methylated	0.041656	No expr.	AWHISG00000000837	0.0189683	Methylated	413.365	90-100%	CPERKG00000000292	0.125117	Methylated	73.5755	70-80%	Clim_evmTU11s20	0.0548128	Methylated	94.5115	70-80%	SPPG_00288	0.00175818	Unmethylated	18.5268	20-30%	BAESF_00305	0.104025	Methylated	28.8597	60-70%	CHLRE_01g023600v5	0.00503356	Methylated	0	No expr.	CHLNCDRAFT_142429	0	Unmethylated	64.9536	60-70%	OT_ostta01g03000	0.0132555	Methylated	15.4004	20-30%
CFRG2647	0.0568182	Methylated	62.4761	70-80%	APARG00000000454	0.0185595	Methylated	8.94383	30-40%	AWHISG00000000839	0.0217918	Methylated	7.72633	30-40%	CPERKG00000000293	0.077094	Methylated	22.564	40-50%	Clim_evmTU1s21	0.0490196	Methylated	120.225	70-80%	SPPG_00289	0.00225632	Unmethylated	48.3449	60-70%	BAESF_00306	0.0993822	Methylated	41.0253	70-80%	CHLRE_01g023650v5	0.000729661	Unmethylated	0.240644	No expr.	CHLNCDRAFT_142063	0	Unmethylated	113.917	80-90%	OT_ostta01g03010	0.0386941	Unmethylated	27.4311	30-40%
CFRG2575	0.0545847	Methylated	8.21716	10-20%	APARG00000000455	0.0587674	Methylated	30.0078	70-80%	AWHISG00000000853	0.0078336	Methylated	7.63912	30-40%	CPERKG00000000294	0.0822286	Methylated	7.56537	10-20%	Clim_evmTU4s21	0.00813008	Methylated	54.48	50-60%	SPPG_00290	0.00114351	Unmethylated	4.38729	0-10%	BAESF_00307	0.0652345	Methylated	46.9349	70-80%	CHLRE_01g023773v5	0.00168919	Unmethylated	9.53796	50-60%	CHLNCDRAFT_141928	0	Unmethylated	0	No expr.	OT_ostta01g03020	0.00282805	Unmethylated	107.048	70-80%
CFRG2276	0.0381045	Methylated	55.9641	70-80%	APARG00000000456	0.0215002	Methylated	11.938	40-50%	AWHISG00000000856	0.000340858	Unmethylated	0.009015	No expr.	CPERKG00000000295	0.0246315	Methylated	7.24281	10-20%	Clim_evmTU6s21	0.016129	Methylated	76.0279	60-70%	SPPG_08831	0.00051116	Unmethylated	7.16719	0-10%	BAESF_00308	0.231839	Methylated	104.863	80-90%	CHLRE_01g023787v5	0.00248139	Unmethylated	44.0035	80-90%	CHLNCDRAFT_20212	0	Unmethylated	0	No expr.	OT_ostta01g03030	0.00874578	Methylated	260.268	90-100%
CFRG2297	0.0353923	Methylated	5107.71	90-100%	APARG00000000457	0.000230229	Unmethylated	19.7148	60-70%	AWHISG00000000857	0	Unmethylated	0	No expr.	CPERKG00000000296	0.0340794	Methylated	42.6135	60-70%	Clim_evmTU7s21	0.0535714	Methylated	67.6783	60-70%	SPPG_00293	0.0107121	Methylated	13.9051	20-30%	BAESF_00309	0.000952986	Unmethylated	112.202	90-100%	CHLRE_01g023800v5	0.00557276	Unmethylated	2.08381	10-20%	CHLNCDRAFT_141905	0	Unmethylated	45.3413	60-70%	OT_ostta01g03040	0.0281785	Methylated	1703.44	90-100%
CFRG2630	0.0127141	Methylated	104.73	80-90%	APARG00000000458	0.000636267	Unmethylated	0	No expr.	AWHISG00000000859	0.00040557	Unmethylated	0	No expr.	CPERKG00000000297	0.101757	Methylated	184.781	90-100%	Clim_evmTU8s21	0.013245	Methylated	76.7051	60-70%	SPPG_00294	0.0560684	Methylated	44.8558	50-60%	BAESF_00310	0.0107846	Methylated	10.2016	30-40%	CHLRE_01g023850v5	0.00290135	Unmethylated	3.43266	20-30%	CHLNCDRAFT_142412	0	Unmethylated	6.09767	10-20%	OT_ostta01g03050	0.00141421	Unmethylated	15.8514	20-30%
CFRG2510	0.0455231	Methylated	9.05501	10-20%	APARG00000000459	0.0590712	Methylated	18.3823	60-70%	AWHISG00000000861	0.000424448	Unmethylated	0	No expr.	CPERKG00000000298	0.148871	Methylated	272.935	90-100%	Clim_evmTU10s21	0.0290456	Methylated	22.1233	10-20%	SPPG_00295	0.00155904	Unmethylated	15.334	20-30%	BAESF_00311	0.180709	Methylated	5.38318	10-20%	CHLRE_01g023900v5	0	Unmethylated	9.55013	50-60%	CHLNCDRAFT_59612	0	Unmethylated	55.5616	60-70%	OT_ostta01g03060	0.0421293	Methylated	42.5455	50-60%
CFRG2642	0.0326018	Methylated	4.35581	0-10%	APARG00000000460	0.000136572	Unmethylated	7.65512	30-40%	AWHISG00000000869	0.000389181	Methylated	2.38101	10-20%	CPERKG00000000299	0.062766	Methylated	8.66355	10-20%	Clim_evmTU5s22	0.0145161	Methylated	62.5176	50-60%	SPPG_00296	0.0672324	Methylated	37.8212	50-60%	BAESF_00312	0.0285879	Methylated	10.3451	30-40%	CHLRE_01g023913v5	0.0115183	Unmethylated	6.53593	40-50%	CHLNCDRAFT_142271	0	Unmethylated	33.5306	50-60%	OT_ostta01g03070	0.0227829	Methylated	34.9313	40-50%
CFRG2439	0.0394196	Methylated	32.7966	50-60%	APARG00000000461	0.0617499	Methylated	12.8103	40-50%	AWHISG00000000874	0.0101156	Unmethylated	8923.74	90-100%	CPERKG00000000300	0.102345	Methylated	2150.26	90-100%	Clim_evmTU6s22	0.00961538	Unmethylated	646.833	90-100%	SPPG_00297	0.023466	Methylated	47.0338	60-70%	BAESF_00313	0.0543634	Methylated	57.7327	80-90%	CHLRE_01g023950v5	0	Unmethylated	3.20838	20-30%	CHLNCDRAFT_142166	0.00724638	Unmethylated	50.8577	60-70%	OT_ostta01g03080	0.00565771	Unmethylated	23.7167	30-40%
CFRG2649	0.123596	Methylated	22.1998	30-40%	APARG00000000462	0.00023175	Unmethylated	1.01911	0-10%	AWHISG00000000878	0	Unmethylated	0	No expr.	CPERKG00000000301	0.0938069	Methylated	13.3701	20-30%	Clim_evmTU7s22	0.0115367	Methylated	38.1787	30-40%	SPPG_00298	0.0565569	Methylated	64.9981	70-80%	BAESF_00314	0.0685048	Methylated	25.3725	60-70%	CHLRE_01g024150v5	0.0254958	Methylated	58.1211	80-90%	CHLNCDRAFT_34452	0.00176056	NA	192.825	80-90%	OT_ostta01g03090	0.00248535	Unmethylated	9.08727	10-20%
CFRG2250	0.0298052	Methylated	33.7853	50-60%	APARG00000000463	0.00118765	Unmethylated	0.012694	No expr.	AWHISG00000000879	0.0113082	Methylated	8.07546	30-40%	CPERKG00000000302	0.0644747	Methylated	5.95776	10-20%	Clim_evmTU9s22	0.00756859	Methylated	41.6132	40-50%	SPPG_00299	0.00124674	Unmethylated	17.8191	20-30%	BAESF_00315	0.000556174	Unmethylated	25.3049	60-70%	CHLRE_01g024200v5	0.00285714	Unmethylated	7.70702	40-50%	CHLNCDRAFT_20512	0	Unmethylated	377.323	90-100%	OT_ostta01g03100	0.00163644	Unmethylated	14.51	10-20%
CFRG2221	0.082805	Methylated	38.2744	50-60%	APARG00000000464	0.162846	Methylated	57.2319	80-90%	AWHISG00000000881	0.0502793	Methylated	4.53179	20-30%	CPERKG00000000303	0.0963037	Methylated	32.4773	50-60%	Clim_evmTU10s22	0.0110619	Methylated	15.0498	0-10%	SPPG_00300	0.0689655	Methylated	142.224	80-90%	BAESF_00316	0.00121359	Unmethylated	0	No expr.	CHLRE_01g024250v5	0.0150243	Methylated	1.98557	10-20%	CHLNCDRAFT_142163	0	Unmethylated	4.41581	10-20%	OT_ostta01g03110	0.00655738	Unmethylated	80.4371	70-80%
CFRG2544	0.00383142	Unmethylated	0.071079	No expr.	APARG00000000465	0.0376696	Methylated	55.9809	80-90%	AWHISG00000000885	0.00730091	Methylated	0.680987	No expr.	CPERKG00000000304	0.106756	Methylated	14.3662	30-40%	Clim_evmTU11s22	0.0127168	Methylated	37.2414	30-40%	SPPG_00301	0.0026435	Unmethylated	4.88924	0-10%	BAESF_00317	0.0530701	Methylated	12.1061	30-40%	CHLRE_01g024251v5	0.00036245	Unmethylated	4.2156	30-40%	CHLNCDRAFT_142296	0.00429185	Unmethylated	20.572	40-50%	OT_ostta01g03120	0.003635	Unmethylated	35.4792	40-50%
CFRG2419	0.0184705	Methylated	7.40571	10-20%	APARG00000000466	0.0006035	Unmethylated	0.049321	No expr.	AWHISG00000000890	0.0313257	Methylated	49.3536	70-80%	CPERKG00000000305	0.0453228	Methylated	12.9971	20-30%	Clim_evmTU12s22	0.0127551	Methylated	45.5812	40-50%	SPPG_00302	0.000460405	Unmethylated	4.27644	0-10%	BAESF_00318	0.0563771	Methylated	7.55605	20-30%	CHLRE_01g024300v5	0.00620262	Unmethylated	27.688	70-80%	CHLNCDRAFT_20299	0	Unmethylated	12.0932	20-30%	OT_ostta01g03130	0.00586042	Unmethylated	33.5753	40-50%
CFRG2690	0.0547033	Methylated	26.1662	40-50%	APARG00000000467	0.000612209	Unmethylated	0.41898	No expr.	AWHISG00000000891	0	Unmethylated	82.412	80-90%	CPERKG00000000306	0.0333756	Methylated	5.57813	10-20%	Clim_evmTU13s22	0.0221675	Methylated	67.0435	60-70%	SPPG_00303	0.0662007	Methylated	100.162	80-90%	BAESF_00319	0.000182815	Unmethylated	2.61415	0-10%	CHLRE_01g024350v5	0.0165472	Methylated	71.298	80-90%	CHLNCDRAFT_142124	0	NA	62.7113	60-70%	OT_ostta01g03140	0.00595238	Unmethylated	244.587	90-100%
CFRG2278	0.0832278	Methylated	723.305	90-100%	APARG00000000468	0.172127	Methylated	110.912	90-100%	AWHISG00000000892	0.0130543	Methylated	334.279	90-100%	CPERKG00000000307	0.0734876	Methylated	82.2113	80-90%	Clim_evmTU16s22	0.0241379	Methylated	15.2514	0-10%	SPPG_00304	0.022465	Methylated	291.23	90-100%	BAESF_00320	0.0728597	Methylated	22.7367	50-60%	CHLRE_01g024400v5	0	Unmethylated	2.53504	20-30%	CHLNCDRAFT_142305	0	Unmethylated	5.7178	10-20%	OT_ostta01g03150	0.00454408	Unmethylated	934.068	90-100%
CFRG2664	0.0775168	Methylated	23.2114	30-40%	APARG00000000469	0.0795455	Methylated	18.7365	60-70%	AWHISG00000000894	0.00609372	Methylated	2.17006	10-20%	CPERKG00000000308	0.0463745	Methylated	0.451285	No expr.	Clim_evmTU17s22	0.0193966	Methylated	53.7392	50-60%	SPPG_00305	0.0415643	Methylated	36.5387	50-60%	BAESF_00321	0.0825305	Methylated	71.0019	80-90%	CHLRE_01g024500v5	0.00364026	Methylated	0.38761	No expr.	CHLNCDRAFT_56997	0	Unmethylated	1.09368	0-10%	OT_ostta01g03160	0.0006665	Unmethylated	24.9758	30-40%
CFRG2425	0.029592	Methylated	142.429	80-90%	APARG00000000470	0.000410565	Unmethylated	0.072785	No expr.	AWHISG00000000895	0.000250815	Unmethylated	63.4921	80-90%	CPERKG00000000309	0.0777503	Methylated	46.6449	60-70%	Clim_evmTU18s22	0.0527473	Methylated	26.2223	20-30%	SPPG_00306	0.0586334	Methylated	16.8384	20-30%	BAESF_00322	0.133158	Methylated	116.113	90-100%	CHLRE_01g024950v5	0	Unmethylated	6.86437	40-50%	CHLNCDRAFT_142358	0.0181818	Unmethylated	10.9845	20-30%	OT_ostta01g03170	0.00344471	Unmethylated	256.008	90-100%
CFRG2461	0.120546	Methylated	28.6751	40-50%	APARG00000000471	0.0389747	Methylated	16.6659	50-60%	AWHISG00000000896	0.000778008	Unmethylated	3.72205	20-30%	CPERKG00000000310	0.0983963	Methylated	21.1919	40-50%	Clim_evmTU19s22	0.0245399	Methylated	107.137	70-80%	SPPG_00307	0.0342429	Methylated	37.7343	50-60%	BAESF_00323	0.0525912	Methylated	249.422	90-100%	CHLRE_01g025000v5	0.00589536	Unmethylated	1.34248	0-10%	CHLNCDRAFT_141922	0	Unmethylated	34.3322	50-60%	OT_ostta01g03180	0.00151937	Unmethylated	36.4895	40-50%
CFRG2348	0.0268542	Methylated	51.428	60-70%	APARG00000000472	0	Unmethylated	600.823	90-100%	AWHISG00000000897	0.0269287	Methylated	9.20449	40-50%	CPERKG00000000311	0.0387389	Methylated	63.4359	70-80%	Clim_evmTU21s22	0.0155039	Unmethylated	1370.83	90-100%	SPPG_08832	0.146006	Methylated	231.855	90-100%	BAESF_00324	0.059441	Methylated	17.9655	50-60%	CHLRE_01g025025v5	0	Unmethylated	0.081965	No expr.	CHLNCDRAFT_30168	0	Unmethylated	142.028	80-90%	OT_ostta01g03190	0.0130364	Unmethylated	848.295	90-100%
CFRG2714	0.000977517	Unmethylated	1.20494	0-10%	APARG00000000474	0	Unmethylated	0.357164	No expr.	AWHISG00000000900	0	Unmethylated	0	No expr.	CPERKG00000000312	0.0325492	Methylated	66.4618	70-80%	Clim_evmTU25s22	0.0391459	Methylated	9.88691	0-10%	SPPG_00308	0.0149548	Methylated	42.1567	50-60%	BAESF_00325	0.0413136	Methylated	24.1227	60-70%	CHLRE_01g025050v5	0.00197628	Unmethylated	32.4712	80-90%	CHLNCDRAFT_50830	0.0191083	Methylated	37.6943	50-60%	OT_ostta01g03200	0.000549372	Unmethylated	13.7464	10-20%
CFRG2343	0.0648161	Methylated	38.4767	50-60%	APARG00000000475	0.0254774	Methylated	12.6645	40-50%	AWHISG00000000901	0.00192308	Unmethylated	0	No expr.	CPERKG00000000313	0.0981829	Methylated	36.5773	60-70%	Clim_evmTU26s22	0.0325581	Methylated	122.052	70-80%	SPPG_00309	0.06	Methylated	104.738	80-90%	BAESF_00326	0.00325945	Unmethylated	2.84661	0-10%	CHLRE_01g025100v5	0.00536193	Unmethylated	30.0612	70-80%	CHLNCDRAFT_142301	0	Unmethylated	0	No expr.	OT_ostta01g03210	0.0133539	Unmethylated	157.078	80-90%
CFRG2657	0.0493671	Methylated	31.9274	50-60%	APARG00000000476	0.0333167	Methylated	6.3271	20-30%	AWHISG00000000902	0.0211395	Methylated	16.8104	50-60%	CPERKG00000000314	0.0716857	Methylated	447.769	90-100%	Clim_evmTU30s22	0.0137363	Methylated	71.6208	60-70%	SPPG_10013	0	Unmethylated	0	No expr.	BAESF_00327	0.0588347	Methylated	5.62442	10-20%	CHLRE_01g025150v5	0.0151246	Methylated	6.3142	40-50%	CHLNCDRAFT_20741	0	Unmethylated	76.0212	70-80%	OT_ostta01g03220	0.00680272	Unmethylated	64.6856	60-70%
CFRG2290	0.0356776	Methylated	34.8466	50-60%	APARG00000000477	0.206622	Methylated	0	No expr.	AWHISG00000000910	0.00856468	Methylated	10.444	40-50%	CPERKG00000000315	0.0120475	Methylated	60.3571	70-80%	Clim_evmTU33s22	0.0283286	NA	85.0803	60-70%	SPPG_00310	0.0882473	Methylated	14.0933	20-30%	BAESF_00328	0	Unmethylated	1.80054	0-10%	CHLRE_01g025200v5	0.0157021	Methylated	1.63792	10-20%	CHLNCDRAFT_142335	0	Unmethylated	145.724	80-90%	OT_ostta01g03230	0.00101859	Unmethylated	39.368	50-60%
CFRG2233	0.117641	Methylated	5.50723	10-20%	APARG00000000478	0.0180139	Methylated	7.39783	30-40%	AWHISG00000000913	0.0325203	Methylated	1.64959	0-10%	CPERKG00000000316	0.118753	Methylated	161.72	90-100%	Clim_evmTU35s22	0.0212121	Methylated	159.534	80-90%	SPPG_00311	0.0284852	Methylated	35.879	50-60%	BAESF_00329	0.00703011	Unmethylated	3.50541	0-10%	CHLRE_01g025250v5	0.00503778	Unmethylated	25.5244	70-80%	CHLNCDRAFT_50618	0	Unmethylated	19.8932	40-50%	OT_ostta01g03240	0	Unmethylated	14.6692	10-20%
CFRG2281	0.0924855	Methylated	98.4958	80-90%	APARG00000000479	0.0109217	Methylated	10.1784	40-50%	AWHISG00000000914	0.00469935	Methylated	80.9698	80-90%	CPERKG00000000317	0.080855	Methylated	48.8343	60-70%	Clim_evmTU36s22	0.0185185	Methylated	130.924	70-80%	SPPG_00312	0.125749	Methylated	99.9276	80-90%	BAESF_00330	0.0350448	Methylated	17.0497	40-50%	CHLRE_01g025300v5	0	Unmethylated	4.89276	30-40%	CHLNCDRAFT_34459	0	Unmethylated	541.148	90-100%	OT_ostta01g03250	0.00593472	Unmethylated	134.814	80-90%
CFRG2377	0.0226694	Methylated	27.0119	40-50%	APARG00000000480	0.0259494	Methylated	42.2899	70-80%	AWHISG00000000915	0.000975907	Methylated	27.4329	60-70%	CPERKG00000000318	0.077344	Methylated	76.2984	80-90%	Clim_evmTU37s22	0.0126002	Methylated	156.017	80-90%	SPPG_00313	0.0309007	Methylated	13.8084	20-30%	BAESF_00331	0	Unmethylated	0	No expr.	CHLRE_01g025350v5	0.0167883	Methylated	49.3988	80-90%	CHLNCDRAFT_141909	0.0234604	Methylated	0.202864	No expr.	OT_ostta01g03260	0.000583285	Unmethylated	33.9114	40-50%
CFRG2576	0.0485889	Methylated	4316.84	90-100%	APARG00000000481	0.190397	Methylated	34.618	70-80%	AWHISG00000000922	0.00851064	Methylated	197.344	90-100%	CPERKG00000000319	0.0664292	Methylated	177.836	90-100%	Clim_evmTU38s22	0.0604027	Methylated	44.1774	40-50%	SPPG_00314	0	Unmethylated	0.089875	No expr.	BAESF_00332	0.0842584	Methylated	23.4553	50-60%	CHLRE_01g025400v5	0.00343446	Methylated	1.80939	10-20%	CHLNCDRAFT_141860	0	Unmethylated	0	No expr.	OT_ostta01g03270	0.00250757	Unmethylated	31.07	40-50%
CFRG2213	0.00204221	Unmethylated	530.166	90-100%	APARG00000000482	0.0044	Unmethylated	13.4749	50-60%	AWHISG00000000930	0.000206569	Unmethylated	0	No expr.	CPERKG00000000320	0.0542132	Methylated	33.964	50-60%	Clim_evmTU39s22	0.016196	Methylated	53.9269	50-60%	SPPG_08833	0	Unmethylated	0	No expr.	BAESF_00333	0.178707	Methylated	24.2426	60-70%	CHLRE_01g025450v5	0.0233733	Methylated	35.5626	80-90%	CHLNCDRAFT_142258	0	Unmethylated	4.60298	10-20%	OT_ostta01g03280	0.00264767	Unmethylated	126.124	80-90%
CFRG2417	0.0502587	Methylated	82.2948	70-80%	APARG00000000483	0.0320317	Methylated	49.3655	80-90%	AWHISG00000000933	0	Unmethylated	4.63799	20-30%	CPERKG00000000321	0.0441818	Methylated	17.4236	30-40%	Clim_evmTU43s22	0.0315279	Methylated	98.1275	70-80%	SPPG_08834	0	Unmethylated	0	No expr.	BAESF_00334	0.119416	Methylated	42.3557	70-80%	CHLRE_01g025500v5	0.00387898	Unmethylated	4.49432	30-40%	CHLNCDRAFT_50526	0	Unmethylated	0	No expr.	OT_ostta01g03290	0.00625731	Unmethylated	43.556	50-60%
CFRG2441	0.0149405	Methylated	52.4887	60-70%	APARG00000000484	0	Unmethylated	9.23546	30-40%	AWHISG00000000937	0	Unmethylated	0	No expr.	CPERKG00000000322	0.0366919	Methylated	37.0106	60-70%	Clim_evmTU44s22	0.0297667	Methylated	135.846	80-90%	SPPG_00318	0.000276855	Unmethylated	0	No expr.	BAESF_00335	0.101071	Methylated	61.3762	80-90%	CHLRE_01g025551v5	0.00188798	Unmethylated	3.0165	20-30%	CHLNCDRAFT_57088	0.00645161	NA	143.532	80-90%	OT_ostta01g03300	0.00927748	Unmethylated	302.729	90-100%
CFRG2565	0.055938	Methylated	58.5963	70-80%	APARG00000000485	0.000391901	Unmethylated	26.1111	60-70%	AWHISG00000000938	0.000648929	Unmethylated	0	No expr.	CPERKG00000000323	0.041934	Methylated	7.25808	10-20%	Clim_evmTU46s22	0.0684105	Methylated	41.2214	30-40%	SPPG_08835	0.000708215	Unmethylated	0	No expr.	BAESF_00336	0.23352	Methylated	1635.36	90-100%	CHLRE_01g025600v5	0.0321229	Methylated	5.86854	40-50%	CHLNCDRAFT_20737	0	Unmethylated	13.3945	30-40%	OT_ostta01g03310	0.00947935	Methylated	101.492	70-80%
CFRG2412	0.106557	Methylated	34.2933	50-60%	APARG00000000486	0.0330702	Methylated	10.7094	40-50%	AWHISG00000000946	0.00471143	Methylated	4.07653	20-30%	CPERKG00000000324	0.0504587	Methylated	8.866	10-20%	Clim_evmTU47s22	0.021645	Methylated	519.177	90-100%	SPPG_00319	0	Unmethylated	0.278707	No expr.	BAESF_00337	0.155832	Methylated	89.6421	80-90%	CHLRE_01g025650v5	0	Unmethylated	0.204571	No expr.	CHLNCDRAFT_142422	0	Unmethylated	26.9143	40-50%	OT_ostta01g03320	0.00495247	Unmethylated	133.5	80-90%
CFRG2397	0.062156	Methylated	78.137	70-80%	APARG00000000487	0.0105851	Methylated	39.8136	70-80%	AWHISG00000000960	0.0124725	Methylated	0.324441	No expr.	CPERKG00000000325	0.0458313	Methylated	14.7109	30-40%	Clim_evmTU48s22	0.00886525	Methylated	1.28287	0-10%	SPPG_00320	0.00202977	Unmethylated	35.0092	40-50%	BAESF_00338	0.0553119	Methylated	266.124	90-100%	CHLRE_01g025700v5	0.00616419	Methylated	2.0685	10-20%	CHLNCDRAFT_141958	0	Unmethylated	23.7263	40-50%	OT_ostta01g03330	0.0134953	Unmethylated	33.7323	40-50%
CFRG2260	0.0399743	Methylated	40.6371	60-70%	APARG00000000488	0.000184264	Unmethylated	8.05346	30-40%	AWHISG00000000964	0.0061967	Methylated	0.85749	No expr.	CPERKG00000000326	0.028948	Methylated	595.157	90-100%	Clim_evmTU49s22	0.022846	Methylated	66.1968	50-60%	SPPG_00321	0.0508274	Methylated	13.5839	10-20%	BAESF_00339	0.0434116	Methylated	15.7862	40-50%	CHLRE_01g025726v5	0	Unmethylated	0.13917	No expr.	CHLNCDRAFT_57120	0.00281294	NA	34.2972	50-60%	OT_ostta01g03340	0.00787132	Methylated	70.2948	60-70%
CFRG2450	0.132612	Methylated	117.504	80-90%	APARG00000000489	0.212176	Methylated	2.05575	0-10%	AWHISG00000000965	0.000231878	NA	13.5583	50-60%	CPERKG00000000327	0.0525554	Methylated	61.0713	70-80%	Clim_evmTU51s22	0.0241135	Methylated	554.808	90-100%	SPPG_00322	0.109137	Methylated	10.3783	10-20%	BAESF_00340	0.023541	Methylated	14.2235	40-50%	CHLRE_01g025750v5	0.00425532	Methylated	0.432696	No expr.	CHLNCDRAFT_141995	0	Unmethylated	12.3187	20-30%	OT_ostta01g03350	0.00180723	Unmethylated	40.2638	50-60%
CFRG2428	0.00394186	Methylated	10.9335	10-20%	APARG00000000490	0.0580428	Methylated	441.817	90-100%	AWHISG00000000967	0.000276691	Unmethylated	0.861056	No expr.	CPERKG00000000328	0.0673566	Methylated	15.129	30-40%	Clim_evmTU52s22	0.0248619	Methylated	69.3653	60-70%	SPPG_00323	0.0294168	Methylated	17.4893	20-30%	BAESF_00341	0.0282332	Methylated	25.9451	60-70%	CHLRE_01g025767v5	0.00391134	Methylated	0.235291	No expr.	CHLNCDRAFT_142248	0	Unmethylated	2.81838	0-10%	OT_ostta01g03360	0.00721501	Unmethylated	13.695	10-20%
CFRG2654	0.117201	Methylated	0.092304	No expr.	APARG00000000491	0.00835092	Methylated	0.959891	No expr.	AWHISG00000000968	0	Unmethylated	1.9301	0-10%	CPERKG00000000329	0.0622078	Methylated	0.49284	No expr.	Clim_evmTU53s22	0.0452632	Methylated	73.9496	60-70%	SPPG_00324	0.0124752	Methylated	79.4638	70-80%	BAESF_00342	0.130729	Methylated	100.666	80-90%	CHLRE_01g026016v5	0	Unmethylated	8.35754	50-60%	CHLNCDRAFT_57083	0	Unmethylated	112.559	80-90%	OT_ostta01g03370	0.00227946	Unmethylated	51.405	60-70%
CFRG2721	0.0373789	Methylated	4.33731	0-10%	APARG00000000492	0.0281334	Methylated	7.50878	30-40%	AWHISG00000000969	0	Unmethylated	0.664875	No expr.	CPERKG00000000330	0.0361532	Methylated	22.2206	40-50%	Clim_evmTU54s22	0.0258519	Methylated	374.914	90-100%	SPPG_00326	0.0252815	Methylated	8.47353	10-20%	BAESF_00343	0.168809	Methylated	81.8981	80-90%	CHLRE_01g026050v5	0.0175707	Methylated	1.00801	0-10%	CHLNCDRAFT_142199	0	Unmethylated	54.5444	60-70%	OT_ostta01g03380	0.00488798	Unmethylated	29.6231	40-50%
CFRG2596	0.0206609	Methylated	31.5766	50-60%	APARG00000000493	0	Unmethylated	0.097014	No expr.	AWHISG00000000970	0	Unmethylated	0.150701	No expr.	CPERKG00000000331	0.0390206	Methylated	6.74285	10-20%	Clim_evmTU55s22	0.00787057	Methylated	28.5023	20-30%	SPPG_00327	0.0235294	Methylated	29.6088	40-50%	BAESF_00344	0.109378	Methylated	66.5665	80-90%	CHLRE_01g026100v5	0.000977995	Unmethylated	9.25494	50-60%	CHLNCDRAFT_50533	0.0573248	Methylated	47.2794	60-70%	OT_ostta01g03390	0.0122933	Unmethylated	424.227	90-100%
CFRG2235	0.0476798	Methylated	23.438	40-50%	APARG00000000494	0.0465714	Methylated	0.416857	No expr.	AWHISG00000000971	0.00230901	Methylated	166.275	90-100%	CPERKG00000000332	0.0962639	Methylated	75.9681	70-80%	Clim_evmTU56s22	0.0134916	Methylated	22.1018	10-20%	SPPG_00328	0.0292976	Methylated	22.0754	30-40%	BAESF_00345	0.116655	Methylated	51.0773	70-80%	CHLRE_01g026150v5	0.00150038	Unmethylated	2.186	10-20%	CHLNCDRAFT_57155	0.010929	Unmethylated	4041.68	90-100%	OT_ostta01g03400	0.0563317	Methylated	157.586	80-90%
CFRG2554	0.00019305	Unmethylated	0.375179	No expr.	APARG00000000495	0.00168067	Unmethylated	0	No expr.	AWHISG00000000972	0	Unmethylated	0	No expr.	CPERKG00000000333	0.0306286	Methylated	55.6445	70-80%	Clim_evmTU57s22	0.0169397	Methylated	30.3693	20-30%	SPPG_00329	0.0799527	Methylated	9.0372	10-20%	BAESF_00346	0.0966615	Methylated	13.1318	40-50%	CHLRE_01g026200v5	0.0150987	Methylated	46.0853	80-90%	CHLNCDRAFT_34493	0.00308642	Unmethylated	7.28926	10-20%	OT_ostta01g03410	0.00473677	Unmethylated	43.0187	50-60%
CFRG2274	0.0130459	Methylated	18.6477	30-40%	APARG00000000496	0.0101074	Methylated	9.7932	40-50%	AWHISG00000000973	0.0344092	Methylated	0	No expr.	CPERKG00000000334	0.0573749	Methylated	22.0258	40-50%	Clim_evmTU58s22	0.0128878	Methylated	108.934	70-80%	SPPG_00330	0.000203542	Unmethylated	7.23724	0-10%	BAESF_00347	0.00964489	Unmethylated	242.848	90-100%	CHLRE_01g026250v5	0.00822264	Methylated	10.1063	50-60%	CHLNCDRAFT_142135	0	Unmethylated	11.3733	20-30%	OT_ostta01g03420	0.0112412	Methylated	352.741	90-100%
CFRG2219	0.0217576	Methylated	6.29128	10-20%	APARG00000000497	0.0883089	Methylated	2.63251	10-20%	AWHISG00000000974	0.00538893	Methylated	249.327	90-100%	CPERKG00000000335	0.0203774	Methylated	3.83302	0-10%	Clim_evmTU59s22	0.0254939	Methylated	82.417	60-70%	SPPG_00331	0.0284821	Methylated	208.423	90-100%	BAESF_00348	0.0304552	Methylated	14.207	40-50%	CHLRE_01g026700v5	0.0086881	Unmethylated	0.256789	No expr.	CHLNCDRAFT_57025	0	Unmethylated	99.0855	70-80%	OT_ostta01g03430	0	Unmethylated	24.7865	30-40%
CFRG2423	0.0502	Methylated	62.8191	70-80%	APARG00000000498	0	Unmethylated	0	No expr.	AWHISG00000000975	0.001001	Unmethylated	0.007716	No expr.	CPERKG00000000336	0.0363402	Methylated	4.49847	10-20%	Clim_evmTU60s22	0.0222805	Methylated	46.1132	40-50%	SPPG_00332	0.0251487	Methylated	21.2925	30-40%	BAESF_00349	0.0315042	Methylated	7.43761	20-30%	CHLRE_01g026800v5	0	Unmethylated	1.35917	0-10%	CHLNCDRAFT_141915	0	Unmethylated	60.8924	60-70%	OT_ostta01g03440	0.0385491	Methylated	21.042	20-30%
CFRG2354	0.0555645	Methylated	8.48293	10-20%	APARG00000000499	0	Unmethylated	0.002498	No expr.	AWHISG00000000976	0.0106426	Methylated	4.86144	20-30%	CPERKG00000000337	0.05993	Methylated	87.2165	80-90%	Clim_evmTU61s22	0.00349825	Unmethylated	69.9056	60-70%	SPPG_00334	0.00195243	Unmethylated	3.71337	0-10%	BAESF_00350	0.07852	Methylated	6.07275	10-20%	CHLRE_01g026850v5	0.00509461	Methylated	0.621783	No expr.	CHLNCDRAFT_142162	0	Unmethylated	11.6921	20-30%	OT_ostta01g03450	0.029146	Unmethylated	505.297	90-100%
CFRG2218	0.038253	Methylated	118.509	80-90%	APARG00000000500	0	Unmethylated	0.034972	No expr.	AWHISG00000000977	0	Unmethylated	0.866648	No expr.	CPERKG00000000338	0.0801336	Methylated	130.554	80-90%	Clim_evmTU62s22	0.0103171	Methylated	19.9849	10-20%	SPPG_00335	0.00168919	Unmethylated	4.94013	0-10%	BAESF_00351	0.00363027	Unmethylated	742.24	90-100%	CHLRE_01g026900v5	0.00321716	Unmethylated	1.19883	0-10%	CHLNCDRAFT_142096	0	Unmethylated	10.1816	20-30%	OT_ostta01g03460	0.00237857	Unmethylated	36.9801	40-50%
CFRG2532	0.0548607	Methylated	141.693	80-90%	APARG00000000501	0	Unmethylated	10.5241	40-50%	AWHISG00000000978	0	Unmethylated	0.081288	No expr.	CPERKG00000000339	0.0525706	Methylated	36.4348	60-70%	Clim_evmTU63s22	0.039604	Methylated	388.046	90-100%	SPPG_00336	0.0618516	Methylated	14.9101	20-30%	BAESF_00352	0.00260208	Unmethylated	1.60275	0-10%	CHLRE_01g026950v5	0.00884434	Unmethylated	1.56185	0-10%	CHLNCDRAFT_142041	0	Unmethylated	0.420481	No expr.	OT_ostta01g03470	0.000424157	Unmethylated	11.7615	10-20%
CFRG2518	0.0601117	Methylated	66.2756	70-80%	APARG00000000502	0.0176613	Methylated	63.0379	80-90%	AWHISG00000000979	0.00221679	Methylated	23.3688	60-70%	CPERKG00000000340	0.138237	Methylated	18.6749	30-40%	Clim_evmTU64s22	0.0124618	Methylated	83.3428	60-70%	SPPG_00337	0.0805687	Methylated	29.5485	40-50%	BAESF_00353	0.231019	Methylated	67.3474	80-90%	CHLRE_01g027000v5	0.0257117	Methylated	8882.47	90-100%	CHLNCDRAFT_141880	0.00230947	NA	27.3102	40-50%	OT_ostta01g03480	0.00276025	Unmethylated	3.17335	0-10%
CFRG2537	0.0253138	Methylated	11.1424	10-20%	APARG00000000503	0.149321	Methylated	380.56	90-100%	AWHISG00000000980	0.0623423	Methylated	13.7029	50-60%	CPERKG00000000341	0.117681	Methylated	46.657	60-70%	Clim_evmTU65s22	0.00825042	Methylated	24.6119	20-30%	SPPG_00338	0.10687	Methylated	17.6047	20-30%	BAESF_00354	0.00149645	Unmethylated	5.02507	10-20%	CHLRE_01g027050v5	0.00322321	Unmethylated	29.5221	70-80%	CHLNCDRAFT_142437	0.0149254	Unmethylated	661.105	90-100%	OT_ostta01g03490	0.0124918	Unmethylated	5.40958	0-10%
CFRG2280	0.0238506	Methylated	151.522	80-90%	APARG00000000504	0.00034642	Unmethylated	0.760463	No expr.	AWHISG00000000981	0.0018687	Methylated	119.457	80-90%	CPERKG00000000342	0.103175	Methylated	58.3047	70-80%	Clim_evmTU67s22	0.0137112	Methylated	98.7191	70-80%	SPPG_00339	0.0609959	Methylated	39.1497	50-60%	BAESF_00355	0.0308708	Methylated	2.65107	0-10%	CHLRE_01g027100v5	0.0141921	Unmethylated	37.9958	80-90%	CHLNCDRAFT_50573	0	Unmethylated	58.132	60-70%	OT_ostta01g03495	0.00112931	Unmethylated	7.4182	0-10%
CFRG2498	0.117485	Methylated	15.0831	20-30%	APARG00000000505	0.0889861	Methylated	349.376	90-100%	AWHISG00000000982	0.000351716	Unmethylated	0.031965	No expr.	CPERKG00000000343	0.13822	Methylated	36.8264	60-70%	Clim_evmTU68s22	0.0141313	Methylated	124.813	70-80%	SPPG_00340	0.0522193	Methylated	695.194	90-100%	BAESF_00356	0.165054	Methylated	55.3631	80-90%	CHLRE_01g027150v5	0.00508992	Methylated	7.11902	40-50%	CHLNCDRAFT_142331	0	Unmethylated	168.374	80-90%	OT_ostta01g03500	0.000163666	Unmethylated	18.044	20-30%
CFRG2403	0.00165527	Unmethylated	110.665	80-90%	APARG00000000506	0.0658938	Methylated	13.1308	50-60%	AWHISG00000000983	0.00257229	Methylated	7.6206	30-40%	CPERKG00000000344	0.0957944	Methylated	31.9644	50-60%	Clim_evmTU69s22	0.00815348	Methylated	26.1677	20-30%	SPPG_00341	0.024144	Methylated	21.2222	30-40%	BAESF_00357	0.0434607	Methylated	20.1438	50-60%	CHLRE_01g027200v5	0.0132231	Unmethylated	40.7503	80-90%	CHLNCDRAFT_142267	0	Unmethylated	0	No expr.	OT_ostta01g03510	0.00605144	Unmethylated	0.096649	No expr.
CFRG2634	0.000936079	Unmethylated	20.7362	30-40%	APARG00000000507	0.0144765	Methylated	14.6021	50-60%	AWHISG00000000984	0.0231434	Methylated	2.16841	10-20%	CPERKG00000000345	0.0200144	Methylated	2.55855	0-10%	Clim_evmTU70s22	0.0448113	Methylated	23.3936	10-20%	SPPG_00342	0.0690512	Methylated	188.523	80-90%	BAESF_00358	0.00061237	Unmethylated	25.8195	60-70%	CHLRE_01g027250v5	0.0058102	NA	3.86356	30-40%	CHLNCDRAFT_142133	0.00172414	Unmethylated	18.5375	30-40%	OT_ostta01g03520	0.024	Unmethylated	379.201	90-100%
CFRG2363	0.0528057	Methylated	49.2786	60-70%	APARG00000000508	0.0333101	Methylated	5.26438	20-30%	AWHISG00000000985	0.000503356	Unmethylated	90.6238	80-90%	CPERKG00000000346	0.0560652	Methylated	16.1422	30-40%	Clim_evmTU71s22	0.0202758	Methylated	18.615	10-20%	SPPG_00343	0.0524575	Methylated	64.2804	60-70%	BAESF_00359	0.0118293	Methylated	152.201	90-100%	CHLRE_01g027300v5	0.00108578	Unmethylated	26.9048	70-80%	CHLNCDRAFT_142449	0	Unmethylated	27.5484	40-50%	OT_ostta01g03530	0.000135373	Unmethylated	672.102	90-100%
CFRG2585	0.0135983	Methylated	15.5475	20-30%	APARG00000000509	0.0193427	Methylated	8.31322	30-40%	AWHISG00000000986	0	Unmethylated	0	No expr.	CPERKG00000000347	0.10066	Methylated	27.959	50-60%	Clim_evmTU74s22	0.0117978	Methylated	94.5139	70-80%	SPPG_00344	0.0760402	Methylated	39.6367	50-60%	BAESF_00360	0.0823408	Methylated	20.7006	50-60%	CHLRE_01g027350v5	0.00108249	Unmethylated	2.47832	10-20%	CHLNCDRAFT_50737	0	NA	33.9661	50-60%	OT_ostta01g03540	0.0218096	Methylated	155.734	80-90%
CFRG2506	0.0396224	Methylated	15.9957	20-30%	APARG00000000510	0	Unmethylated	7.60677	30-40%	AWHISG00000000994	0.0412214	Methylated	32.5892	70-80%	CPERKG00000000348	0.0323693	Methylated	27.8636	50-60%	Clim_evmTU75s22	0.015873	Methylated	119.539	70-80%	SPPG_00345	0.0982368	Methylated	37.1688	50-60%	BAESF_00361	0.276437	Methylated	51.307	70-80%	CHLRE_01g027400v5	0.00631712	Unmethylated	2.5406	20-30%	CHLNCDRAFT_141923	0.00995025	Unmethylated	2712.46	90-100%	OT_ostta01g03550	0	Unmethylated	5.49937	0-10%
CFRG2421	0.0303322	Methylated	106.685	80-90%	APARG00000000511	0.000908678	Unmethylated	1.85381	0-10%	AWHISG00000000995	0	Unmethylated	306.89	90-100%	CPERKG00000000349	0.0209745	Methylated	7.67917	10-20%	Clim_evmTU76s22	0.0163447	Methylated	82.7257	60-70%	SPPG_00346	0.00311703	Unmethylated	3.35719	0-10%	BAESF_00362	0.000514227	Unmethylated	1.53496	0-10%	CHLRE_01g027450v5	0	Unmethylated	20.9677	70-80%	CHLNCDRAFT_142006	0	Unmethylated	65.7289	70-80%	OT_ostta01g03560	0.000733627	Unmethylated	65.8521	60-70%
CFRG2568	0.0243266	Methylated	91.6867	80-90%	APARG00000000512	0.000185632	Unmethylated	0	No expr.	AWHISG00000000998	0.00288717	Methylated	17.8734	50-60%	CPERKG00000000350	0.050339	Methylated	2.67475	0-10%	Clim_evmTU77s22	0.00301165	Methylated	32.6635	30-40%	SPPG_00347	0.0900232	Methylated	69.7524	70-80%	BAESF_00363	0.175553	Methylated	120.034	90-100%	CHLRE_01g027850v5	0.0120627	Unmethylated	19.4421	70-80%	CHLNCDRAFT_57102	0	Unmethylated	6.85237	10-20%	OT_ostta01g03570	0.000723589	Unmethylated	51.252	50-60%
CFRG2381	0.121296	Methylated	197.817	90-100%	APARG00000000513	0	Unmethylated	0	No expr.	AWHISG00000001001	0.00333333	Methylated	4.93079	20-30%	CPERKG00000000351	0.0619682	Methylated	24.1261	40-50%	Clim_evmTU78s22	0.0255864	Methylated	88.9311	60-70%	SPPG_00348	0.00473293	Unmethylated	164.791	80-90%	BAESF_00364	0.138989	Methylated	20.875	50-60%	CHLRE_01g028150v5	0.0212766	Unmethylated	12.5539	60-70%	CHLNCDRAFT_142327	0	Unmethylated	4.25038	10-20%	OT_ostta01g03580	0	Unmethylated	9.24693	10-20%
CFRG2609	0.0282187	Methylated	19.1344	30-40%	APARG00000000515	0.00463146	Methylated	4.90902	20-30%	AWHISG00000001004	0.00032352	Methylated	9.21084	40-50%	CPERKG00000000352	0.0545755	Methylated	21.872	40-50%	Clim_evmTU79s22	0.00563607	Methylated	2.65396	0-10%	SPPG_00349	0.0150504	Methylated	6.03396	0-10%	BAESF_00365	0.0556375	Methylated	10.4662	30-40%	CHLRE_01g028250v5	0	Unmethylated	8.23554	50-60%	CHLNCDRAFT_34551	0.00352734	Unmethylated	66.6309	70-80%	OT_ostta01g03590	0.00459982	Unmethylated	13.779	10-20%
CFRG2292	0.191626	Methylated	1.72116	0-10%	APARG00000000516	0.173699	Methylated	8.09866	30-40%	AWHISG00000001005	0.0162582	Methylated	38.5091	70-80%	CPERKG00000000353	0.0890459	Methylated	34.4078	50-60%	Clim_evmTU80s22	0.0276208	Methylated	70.6255	60-70%	SPPG_00350	0.00138793	Unmethylated	12.8477	10-20%	BAESF_00366	0.0259916	Methylated	110.348	90-100%	CHLRE_01g028300v5	0	Unmethylated	47.7003	80-90%	CHLNCDRAFT_57018	0	Unmethylated	2.84967	0-10%	OT_ostta01g03600	0.0169663	Methylated	60.066	60-70%
CFRG2670	0.0238353	Methylated	0.213383	No expr.	APARG00000000517	0	Unmethylated	0.382057	No expr.	AWHISG00000001010	0.0131751	Methylated	17.8946	50-60%	CPERKG00000000354	0.10335	Methylated	52.2257	70-80%	Clim_evmTU1s23	0.0301205	Methylated	66.7409	50-60%	SPPG_00351	0.00298507	Unmethylated	32.6165	40-50%	BAESF_00367	0.0296392	Methylated	0.065005	No expr.	CHLRE_01g028500v5	0.0067402	Methylated	26.7264	70-80%	CHLNCDRAFT_20756	0	Unmethylated	0	No expr.	OT_ostta01g03610	0.000193274	Unmethylated	26.4759	30-40%
CFRG2503	0.0805608	Methylated	6.73385	10-20%	APARG00000000518	0.000447227	Unmethylated	0.048203	No expr.	AWHISG00000001012	0.0118085	Methylated	2.16771	10-20%	CPERKG00000000355	0.0636621	Methylated	38.4015	60-70%	Clim_evmTU4s23	0.0365714	Methylated	95.9482	70-80%	SPPG_00352	0.0108421	Unmethylated	17.0067	20-30%	BAESF_00368	0.0227736	Methylated	0.896411	No expr.	CHLRE_01g028550v5	0	Unmethylated	19.0219	70-80%	CHLNCDRAFT_20239	0	Unmethylated	122.076	80-90%	OT_ostta01g03620	0.00550231	Unmethylated	120.86	80-90%
CFRG2580	0.0267606	Methylated	27.3784	40-50%	APARG00000000521	0	Unmethylated	0	No expr.	AWHISG00000001013	0.00624273	Methylated	14.5337	50-60%	CPERKG00000000356	0.0899229	Methylated	45.4323	60-70%	Clim_evmTU9s23	0.0333988	Methylated	12.4899	0-10%	SPPG_00353	0.000799432	Unmethylated	6.3593	0-10%	BAESF_00369	0.00886328	Unmethylated	3.07091	0-10%	CHLRE_01g028600v5	0.00432277	Unmethylated	11.5229	60-70%	CHLNCDRAFT_20388	0	Unmethylated	28.0512	40-50%	OT_ostta01g03630	0.000708885	Unmethylated	83.3671	70-80%
CFRG2267	0.0187726	Methylated	37.8979	50-60%	APARG00000000522	0.0122466	Methylated	45.1705	70-80%	AWHISG00000001014	0.030063	Methylated	5.68736	30-40%	CPERKG00000000357	0.0854471	Methylated	478.873	90-100%	Clim_evmTU10s23	0.0298913	Methylated	60.7351	50-60%	SPPG_00354	0.00466893	Unmethylated	15.8843	20-30%	BAESF_00370	0.0869863	Methylated	23.717	50-60%	CHLRE_01g028650v5	0.00210837	Unmethylated	14.8185	60-70%	CHLNCDRAFT_16305	0	Unmethylated	131.705	80-90%	OT_ostta01g03640	0.0270847	Methylated	51.8968	60-70%
CFRG2355	0.064852	Methylated	25.0497	40-50%	APARG00000000523	0.0217004	Methylated	9.95378	40-50%	AWHISG00000001019	0.0049082	Methylated	26.2235	60-70%	CPERKG00000000358	0.092869	Methylated	6.67667	10-20%	Clim_evmTU11s23	0.0060241	Unmethylated	39.8144	30-40%	SPPG_00355	0.00923788	Unmethylated	0.524489	No expr.	BAESF_00371	0.0983061	Methylated	19.019	50-60%	CHLRE_01g028713v5	0.00715381	Unmethylated	30.0357	70-80%	CHLNCDRAFT_141974	0	Unmethylated	14.171	30-40%	OT_ostta01g03650	0.000674006	Unmethylated	44.3098	50-60%
CFRG2590	0.014034	Methylated	3.03686	0-10%	APARG00000000524	0.00909637	Methylated	3.43337	10-20%	AWHISG00000001021	0.000322673	NA	3.01222	10-20%	CPERKG00000000359	0.0565554	Methylated	2.8468	0-10%	Clim_evmTU19s23	0.00241838	Methylated	32.7174	30-40%	SPPG_00356	0.0444965	Methylated	24.4307	30-40%	BAESF_00372	0.06466	Methylated	24.0912	60-70%	CHLRE_01g028777v5	0.032	Methylated	0.893082	No expr.	CHLNCDRAFT_34420	0	NA	80.6308	70-80%	OT_ostta01g03660	0.00115248	Unmethylated	50.9575	50-60%
CFRG2679	0.115764	Methylated	261.307	90-100%	APARG00000000525	0.00463983	Methylated	6.31231	20-30%	AWHISG00000001028	0.0253456	Methylated	3.2002	10-20%	CPERKG00000000360	0.0691563	Methylated	47.0945	60-70%	Clim_evmTU20s23	0.0101325	Methylated	26.2352	20-30%	SPPG_00357	0.0185145	Methylated	35.9541	50-60%	BAESF_00373	0.0310628	Methylated	13.2786	40-50%	CHLRE_01g028850v5	0.0321384	Methylated	41.7139	80-90%	CHLNCDRAFT_50559	0	NA	43.2557	60-70%	OT_ostta01g03670	0.0302671	Unmethylated	199.103	80-90%
CFRG2577	0.00553517	Methylated	19.0014	30-40%	APARG00000000526	0.156955	Methylated	6.04176	20-30%	AWHISG00000001029	0.00440349	Methylated	5.59098	30-40%	CPERKG00000000361	0.0597424	Methylated	93.2	80-90%	Clim_evmTU22s23	0.0193349	Methylated	24.282	10-20%	SPPG_00358	0.0372631	Methylated	24.9931	30-40%	BAESF_00374	0.108581	Methylated	38.3116	70-80%	CHLRE_01g028900v5	0.002	Unmethylated	7.15717	40-50%	CHLNCDRAFT_142392	0.00126422	Unmethylated	81.8628	70-80%	OT_ostta01g03680	0.00793951	Unmethylated	27.6763	30-40%
CFRG2453	0.0671296	Methylated	67.356	70-80%	APARG00000000527	0.00417412	Methylated	0.019765	No expr.	AWHISG00000001030	0.00884456	Methylated	11.2485	40-50%	CPERKG00000000362	0.0605324	Methylated	8.67905	10-20%	Clim_evmTU23s23	0.0144306	Methylated	6.34595	0-10%	SPPG_00359	0.0511811	Methylated	30.1364	40-50%	BAESF_00375	0.0383061	Methylated	16.1121	40-50%	CHLRE_01g029200v5	0.00632911	Methylated	0.186052	No expr.	CHLNCDRAFT_50782	0.00170213	Unmethylated	2.69803	0-10%	OT_ostta01g03690	0.064753	Unmethylated	86.2914	70-80%
CFRG2245	0.0420698	Methylated	1.6137	0-10%	APARG00000000528	0.0567595	Methylated	63.6732	80-90%	AWHISG00000001031	0	Unmethylated	0.158689	No expr.	CPERKG00000000363	0.0993037	Methylated	19.1674	30-40%	Clim_evmTU5s24	0.00552486	Unmethylated	99.5823	70-80%	SPPG_00360	0.0673162	Methylated	75.9887	70-80%	BAESF_00376	0.068287	Methylated	19.0529	50-60%	CHLRE_01g029250v5	0.00569981	Unmethylated	5.41829	30-40%	CHLNCDRAFT_141903	0	Unmethylated	24.7212	40-50%	OT_ostta01g03700	0.00262839	Unmethylated	0.645669	No expr.
CFRG2605	0.079453	Methylated	10.5057	10-20%	APARG00000000529	0.207753	Methylated	45.7313	70-80%	AWHISG00000001034	0.00134409	Unmethylated	18.0674	60-70%	CPERKG00000000364	0.0697744	Methylated	121.288	80-90%	Clim_evmTU9s24	0	Unmethylated	20.7538	10-20%	SPPG_00361	0.0333333	Methylated	50.7099	60-70%	BAESF_00377	0.142071	Methylated	112.458	90-100%	CHLRE_01g029300v5	0.0154242	Methylated	62.6754	80-90%	CHLNCDRAFT_142074	0	Unmethylated	0	No expr.	OT_ostta01g03710	0	Unmethylated	0.208959	No expr.
CFRG2687	0.0138198	Methylated	26.8812	40-50%	APARG00000000530	0.0184106	Methylated	5.3779	20-30%	AWHISG00000001047	0.00398304	Methylated	47.4841	70-80%	CPERKG00000000365	0.0418527	Methylated	435.869	90-100%	Clim_evmTU16s25	0.0320755	Methylated	202.27	80-90%	SPPG_00362	0.0281991	Methylated	32.4784	40-50%	BAESF_00378	0.00838131	Methylated	5.4457	10-20%	CHLRE_01g029350v5	0.00161031	Unmethylated	5.9064	40-50%	CHLNCDRAFT_20762	0.00711744	Unmethylated	35.9248	50-60%	OT_ostta01g03720	0.00277314	Unmethylated	17.8387	20-30%
CFRG2574	0.0353866	Methylated	70.0655	70-80%	APARG00000000531	0.0359281	Methylated	146.871	90-100%	AWHISG00000001048	0.011033	Methylated	5.0494	20-30%	CPERKG00000000366	0.0401921	Methylated	28.7927	50-60%	Clim_evmTU19s25	0.00806452	Unmethylated	2.2068	0-10%	SPPG_00363	0.00151128	Unmethylated	10.0615	10-20%	BAESF_00379	0.0147021	Methylated	15.2287	40-50%	CHLRE_01g029450v5	0.00175439	Unmethylated	28.9853	70-80%	CHLNCDRAFT_57139	0.00414938	Unmethylated	196.63	80-90%	OT_ostta01g03730	0.00101854	Unmethylated	32.443	40-50%
CFRG2665	0.0359469	Methylated	65.1269	70-80%	APARG00000000532	0.000742942	Unmethylated	0.170725	No expr.	AWHISG00000001049	0.00443459	Unmethylated	0	No expr.	CPERKG00000000367	0.0304934	Methylated	18.2087	30-40%	Clim_evmTU20s25	0.030343	Methylated	50.1129	40-50%	SPPG_00364	0.000740741	Unmethylated	30.092	40-50%	BAESF_00380	0.0718176	Methylated	100.949	80-90%	CHLRE_01g029500v5	0.00712928	Unmethylated	3.61907	20-30%	CHLNCDRAFT_141991	0	Unmethylated	2.92622	0-10%	OT_ostta01g03740	0.00971302	Unmethylated	79.0662	70-80%
CFRG2211	0.0183708	Methylated	20.7449	30-40%	APARG00000000533	0.0157981	Methylated	42.4064	70-80%	AWHISG00000001050	0.154098	Methylated	0	No expr.	CPERKG00000000368	0.0231978	Methylated	49.5127	60-70%	Clim_evmTU22s25	0.00867508	Methylated	58.433	50-60%	SPPG_00365	0	Unmethylated	0.73908	No expr.	BAESF_00381	0.1492	Methylated	27.2955	60-70%	CHLRE_01g029550v5	0.00222841	Unmethylated	1.63229	10-20%	CHLNCDRAFT_142202	0	Unmethylated	59.3067	60-70%	OT_ostta01g03750	0.00488935	Unmethylated	55.4262	60-70%
CFRG2420	0.0234891	Methylated	43.7392	60-70%	APARG00000000534	0.0317735	Methylated	49.3322	80-90%	AWHISG00000001051	0	Unmethylated	2.20802	10-20%	CPERKG00000000369	0.113567	Methylated	23.698	40-50%	Clim_evmTU26s25	0.0656304	Methylated	68.975	60-70%	SPPG_00366	0.0155954	Methylated	43.7678	50-60%	BAESF_00382	0.0514223	Methylated	8.32399	20-30%	CHLRE_01g029600v5	0	Unmethylated	6.18245	40-50%	CHLNCDRAFT_57095	0.00840336	Unmethylated	62.1352	60-70%	OT_ostta01g03760	0.0025489	Unmethylated	138.626	80-90%
CFRG2492	0.0328386	Methylated	32.4178	50-60%	APARG00000000535	0	Unmethylated	0	No expr.	AWHISG00000001052	0.00864631	Methylated	49.9472	70-80%	CPERKG00000000370	0.0676994	Methylated	29.5464	50-60%	Clim_evmTU27s25	0.0117647	Methylated	94.2308	70-80%	SPPG_00367	0.102564	Methylated	671.349	90-100%	BAESF_00383	0.00159067	Unmethylated	9.23504	20-30%	CHLRE_01g029800v5	0.00315126	Unmethylated	1.93349	10-20%	CHLNCDRAFT_141916	0	Unmethylated	2.224	0-10%	OT_ostta01g03770	0.0220126	Methylated	367.501	90-100%
CFRG2653	0.0225867	Methylated	64.9873	70-80%	APARG00000000536	0.000216263	Unmethylated	0	No expr.	AWHISG00000001064	0.000371816	Unmethylated	0.995863	No expr.	CPERKG00000000371	0.0816273	Methylated	35.521	50-60%	Clim_evmTU31s25	0.0321429	Methylated	542.365	90-100%	SPPG_00368	0.0396341	Methylated	37.3358	50-60%	BAESF_00384	0.0078125	Unmethylated	0.090994	No expr.	CHLRE_01g030400v5	0.00474496	Unmethylated	1.0485	0-10%	CHLNCDRAFT_142410	0.00898204	Unmethylated	163.326	80-90%	OT_ostta01g03780	0.00098768	Unmethylated	33.0582	40-50%
CFRG2266	0.0320885	Methylated	0.176681	No expr.	APARG00000000537	0.210639	Methylated	70.3692	80-90%	AWHISG00000001074	0	Unmethylated	0	No expr.	CPERKG00000000372	0.0375641	Methylated	9.9184	20-30%	Clim_evmTU32s25	0.00347222	Unmethylated	20.8701	10-20%	SPPG_00370	0.000966884	Unmethylated	138.65	80-90%	BAESF_00385	0.000779018	Unmethylated	6.52033	20-30%	CHLRE_01g030500v5	0.0140907	Methylated	11.0614	50-60%	CHLNCDRAFT_141976	0	Unmethylated	67.651	70-80%	OT_ostta01g03790	0.00912809	Methylated	58.6841	60-70%
CFRG2337	0.0625508	Methylated	25.9102	40-50%	APARG00000000538	0.0191619	Methylated	34.3816	70-80%	AWHISG00000001075	0.00106213	Unmethylated	2.65082	10-20%	CPERKG00000000373	0.0824163	Methylated	28.368	50-60%	Clim_evmTU33s25	0.0186418	Methylated	28.5148	20-30%	SPPG_00371	0.0024974	Unmethylated	100.21	80-90%	BAESF_00386	0.0810437	Methylated	72.0468	80-90%	CHLRE_01g030550v5	0.0045584	Unmethylated	15.182	60-70%	CHLNCDRAFT_50621	0.0078125	Unmethylated	48.8048	60-70%	OT_ostta01g03800	0.00247402	Unmethylated	22.1664	30-40%
CFRG2326	0.0208513	Methylated	99.7597	80-90%	APARG00000000539	0.0158339	Methylated	6.2328	20-30%	AWHISG00000001077	0.0293663	Methylated	2.72499	10-20%	CPERKG00000000374	0.053514	Methylated	49.8354	60-70%	Clim_evmTU34s25	0.0174216	Methylated	16.7348	0-10%	SPPG_00372	0.0187613	Methylated	28.1235	40-50%	BAESF_00387	0.080981	Methylated	18.617	50-60%	CHLRE_01g030700v5	0.00699865	Methylated	3.81153	30-40%	CHLNCDRAFT_142077	0	Unmethylated	0	No expr.	OT_ostta01g03810	0.0274559	Methylated	45.7109	50-60%
CFRG2372	0.0137642	Methylated	24.0279	40-50%	APARG00000000540	0.188567	Methylated	9.92966	40-50%	AWHISG00000001078	0.0053327	Methylated	105.453	80-90%	CPERKG00000000375	0.040256	Methylated	7.38195	10-20%	Clim_evmTU35s25	0.0416667	Methylated	102.193	70-80%	SPPG_00373	0.0238095	Methylated	257.112	90-100%	BAESF_00388	0.0673866	Methylated	8.42114	20-30%	CHLRE_01g030850v5	0.0178571	Methylated	113.23	90-100%	CHLNCDRAFT_57093	0.002079	Unmethylated	42.1704	60-70%	OT_ostta01g03820	0.00393154	Unmethylated	36.3106	40-50%
CFRG2693	0.0847419	Methylated	13.3583	20-30%	APARG00000000541	0.000503694	Unmethylated	23.347	60-70%	AWHISG00000001079	0	Unmethylated	0.911053	No expr.	CPERKG00000000376	0.0489901	Methylated	12.7988	20-30%	Clim_evmTU36s25	0.0103397	Methylated	17.6175	10-20%	SPPG_08836	0.014433	Unmethylated	1.05673	0-10%	BAESF_00389	0	Unmethylated	0	No expr.	CHLRE_01g031004v5	0.0122353	Methylated	11.9214	60-70%	CHLNCDRAFT_142389	0	NA	62.2608	60-70%	OT_ostta01g03830	0.00132275	Unmethylated	6.73442	0-10%
CFRG2474	0.0780142	Methylated	659.47	90-100%	APARG00000000542	0.000133708	Unmethylated	0.135432	No expr.	AWHISG00000001081	0.0276163	Methylated	0.302514	No expr.	CPERKG00000000377	0.0623218	Methylated	31.6803	50-60%	Clim_evmTU38s25	0.0336134	Methylated	44.6624	40-50%	SPPG_00374	0.00235571	Unmethylated	5.92208	0-10%	BAESF_00390	0.00104384	Unmethylated	0.029631	No expr.	CHLRE_01g031050v5	0.00942211	Methylated	10.8398	50-60%	CHLNCDRAFT_50794	0	Unmethylated	5.66648	10-20%	OT_ostta01g03840	0.00375558	Unmethylated	10.5987	10-20%
CFRG2659	0.0290353	Methylated	251.513	90-100%	APARG00000000543	0	Unmethylated	0.299946	No expr.	AWHISG00000001082	0.00910796	Methylated	37.7367	70-80%	CPERKG00000000378	0.0376212	Methylated	19.8912	40-50%	Clim_evmTU39s25	0.00245098	Methylated	44.9654	40-50%	SPPG_00375	0.0583501	Methylated	17.5754	20-30%	BAESF_00391	0	Unmethylated	0.34679	No expr.	CHLRE_01g031100v5	0.0172096	Methylated	159.149	90-100%	CHLNCDRAFT_20698	0	Unmethylated	17.4222	30-40%	OT_ostta01g03850	0.0171844	Unmethylated	6.38435	0-10%
CFRG2541	0.000963701	Unmethylated	0.302854	No expr.	APARG00000000546	0.0110148	Methylated	40.9419	70-80%	AWHISG00000001090	0.0241845	Methylated	208.049	90-100%	CPERKG00000000379	0.0314961	Methylated	4.61859	10-20%	Clim_evmTU40s25	0.00935126	Methylated	74.0837	60-70%	SPPG_00376	0.00196532	Unmethylated	26.584	30-40%	BAESF_00392	0.000537924	Unmethylated	7.30261	20-30%	CHLRE_01g031200v5	0.0125885	Methylated	36.5067	80-90%	CHLNCDRAFT_57043	0.00225734	NA	47.6877	60-70%	OT_ostta01g03860	0.00963082	Unmethylated	3.67924	0-10%
CFRG2710	0.15206	Methylated	13.7707	20-30%	APARG00000000547	0.13242	Methylated	4.98259	20-30%	AWHISG00000001094	0.0134688	Methylated	45.8903	70-80%	CPERKG00000000380	0.0432129	Methylated	33.4416	50-60%	Clim_evmTU43s25	0.0307856	Methylated	78.1832	60-70%	SPPG_00377	0.0246563	Methylated	20.5065	30-40%	BAESF_00393	0	Unmethylated	0.151957	No expr.	CHLRE_01g031250v5	0.0110169	Methylated	52.7628	80-90%	CHLNCDRAFT_142157	0	Unmethylated	54.1219	60-70%	OT_ostta01g03870	0.00707428	Methylated	8.72978	10-20%
CFRG2648	0.0159964	Methylated	69.257	70-80%	APARG00000000548	0.0135929	Methylated	82.8692	80-90%	AWHISG00000001098	0.0167749	Methylated	12.2634	50-60%	CPERKG00000000381	0.0550127	Methylated	93.6494	80-90%	Clim_evmTU46s25	0.026603	Methylated	81.9384	60-70%	SPPG_00378	0.0817152	Methylated	87.0691	70-80%	BAESF_00394	0.025641	Unmethylated	18.5415	50-60%	CHLRE_01g031300v5	0.00451264	Methylated	3.38459	20-30%	CHLNCDRAFT_142100	0	Unmethylated	147.185	80-90%	OT_ostta01g03880	0	Unmethylated	479.262	90-100%
CFRG2645	0.0532513	Methylated	751.675	90-100%	APARG00000000549	0.0367805	Methylated	84.4475	80-90%	AWHISG00000001099	0.022508	Methylated	7979.68	90-100%	CPERKG00000000382	0.156688	Methylated	2.60728	0-10%	Clim_evmTU47s25	0.0190024	Methylated	116.09	70-80%	SPPG_00379	0.0483609	Methylated	75.7169	70-80%	BAESF_00395	0.0879353	Methylated	46.4899	70-80%	CHLRE_01g031350v5	0.00268336	Unmethylated	0.09738	No expr.	CHLNCDRAFT_142386	0	Unmethylated	165.013	80-90%	OT_ostta01g03890	0.0159738	Unmethylated	199.731	80-90%
CFRG2578	0.0377401	Methylated	35.4651	50-60%	APARG00000000550	0.0131638	Methylated	42.2606	70-80%	AWHISG00000001100	0.0115825	Methylated	18.3683	60-70%	CPERKG00000000383	0.034042	Methylated	53.8301	70-80%	Clim_evmTU48s25	0.0514184	Methylated	100.14	70-80%	SPPG_10014	0	Unmethylated	0	No expr.	BAESF_00396	0.0626677	Methylated	49.0105	70-80%	CHLRE_01g031400v5	0	Unmethylated	0	No expr.	CHLNCDRAFT_57047	0	Unmethylated	10.4461	20-30%	OT_ostta01g03900	0.0092504	Unmethylated	37.3541	40-50%
CFRG2732	0.0308747	Methylated	12.9417	20-30%	APARG00000000551	0	Unmethylated	1.04954	0-10%	AWHISG00000001101	0	Unmethylated	0.018835	No expr.	CPERKG00000000384	0.101789	Methylated	147.43	90-100%	Clim_evmTU51s25	0.0278129	Methylated	51.5938	50-60%	SPPG_00380	0.00466622	Methylated	46.4001	50-60%	BAESF_00397	0.0981155	Methylated	19.4038	50-60%	CHLRE_01g031450v5	0.0089141	Unmethylated	0.083277	No expr.	CHLNCDRAFT_20303	0	Unmethylated	40.3136	50-60%	OT_ostta01g03910	0.0850282	Methylated	2986.64	90-100%
CFRG2611	0.0529998	Methylated	22.908	30-40%	APARG00000000552	0.0173739	Methylated	48.182	80-90%	AWHISG00000001102	0.0289521	Methylated	8.25609	40-50%	CPERKG00000000385	0.0308164	Methylated	26.6169	40-50%	Clim_evmTU52s25	0.018648	Methylated	86.5421	60-70%	SPPG_00381	0.0797619	Methylated	68.4288	70-80%	BAESF_00398	0.000279955	Unmethylated	0.649948	No expr.	CHLRE_01g031500v5	0.00275609	Unmethylated	1.26922	0-10%	CHLNCDRAFT_142387	0.00684932	Unmethylated	345.109	90-100%	OT_ostta01g03920	0.0906983	Methylated	483.622	90-100%
CFRG2242	0.0389644	Methylated	10.2726	10-20%	APARG00000000553	0.0428468	Methylated	0	No expr.	AWHISG00000001103	0.0184777	Methylated	9.53737	40-50%	CPERKG00000000386	0.0474213	Methylated	11.9984	20-30%	Clim_evmTU55s25	0.0148148	Methylated	41.5792	40-50%	SPPG_00382	0.0423131	Methylated	19.104	20-30%	BAESF_00399	0.149123	Methylated	29.5319	60-70%	CHLRE_01g031550v5	0	Unmethylated	1.02992	0-10%	CHLNCDRAFT_20274	0	Unmethylated	0	No expr.	OT_ostta01g03930	0.000212157	Unmethylated	0.997161	No expr.
CFRG2600	0.169154	Methylated	25.5894	40-50%	APARG00000000554	0.0231671	Methylated	13.5093	50-60%	AWHISG00000001104	0.00449568	NA	71.0636	80-90%	CPERKG00000000387	0.058146	Methylated	66.8136	70-80%	Clim_evmTU56s25	0.00737826	Methylated	17.2649	10-20%	SPPG_00383	0.0573823	Methylated	31.856	40-50%	BAESF_00400	0.0490912	Methylated	12.3569	30-40%	CHLRE_01g031600v5	0.000992063	Unmethylated	46.8415	80-90%	CHLNCDRAFT_57033	0.00145349	Unmethylated	18.1674	30-40%	OT_ostta01g03940	0	Unmethylated	185.555	80-90%
CFRG2621	0.0983576	Methylated	1.52843	0-10%	APARG00000000555	0.0201682	Methylated	13.1343	50-60%	AWHISG00000001105	0.00204463	Methylated	0.753424	No expr.	CPERKG00000000388	0.0920081	Methylated	46.0881	60-70%	Clim_evmTU57s25	0.0454545	Methylated	49.8158	40-50%	SPPG_00384	0.0485269	Methylated	99.9775	80-90%	BAESF_00401	0.0240008	Methylated	27.1344	60-70%	CHLRE_01g031700v5	0.0114703	Unmethylated	2.05117	10-20%	CHLNCDRAFT_142108	0	Unmethylated	27.3945	40-50%	OT_ostta01g03950	0.0144503	Unmethylated	57.2947	60-70%
CFRG2521	0.0116531	Methylated	21.0364	30-40%	APARG00000000556	0.025659	Methylated	7.18113	30-40%	AWHISG00000001108	0	Unmethylated	19.0563	60-70%	CPERKG00000000389	0.0584916	Methylated	52.7875	70-80%	Clim_evmTU60s25	0.0102459	Methylated	140.435	80-90%	SPPG_00385	0.0104827	Methylated	29.0976	40-50%	BAESF_00402	0.00753075	Methylated	7.80051	20-30%	CHLRE_01g031726v5	0.0077821	Unmethylated	0.005653	No expr.	CHLNCDRAFT_20630	0	Unmethylated	34.4007	50-60%	OT_ostta01g03960	0.00209622	Unmethylated	15.1658	20-30%
CFRG2592	0.0645756	Methylated	0.54769	No expr.	APARG00000000557	0.0822368	Methylated	43.0164	70-80%	AWHISG00000001109	0.00386056	Methylated	40.6204	70-80%	CPERKG00000000390	0.0635215	Methylated	16.6294	30-40%	Clim_evmTU61s25	0.00692042	Unmethylated	94.0392	70-80%	SPPG_00386	0.0144648	Methylated	29.1546	40-50%	BAESF_00403	0.00087165	Unmethylated	0.357546	No expr.	CHLRE_01g031750v5	0	Unmethylated	36.7674	80-90%	CHLNCDRAFT_20742	0	Unmethylated	5.28477	10-20%	OT_ostta01g03970	0.00392516	Unmethylated	77.205	70-80%
CFRG2303	0.0198079	Methylated	0.174505	No expr.	APARG00000000558	0.0224202	Methylated	8.282	30-40%	AWHISG00000001113	0.00225436	Methylated	17.8203	50-60%	CPERKG00000000391	0.0813953	Methylated	17.0892	30-40%	Clim_evmTU62s25	0.0445026	Methylated	23.1734	10-20%	SPPG_00387	0.0118705	Methylated	28.8214	40-50%	BAESF_00404	0	Unmethylated	0	No expr.	CHLRE_01g031875v5	0	Unmethylated	0.769821	No expr.	CHLNCDRAFT_142122	0	Unmethylated	0	No expr.	OT_ostta01g03980	0.001764	Unmethylated	0.11108	No expr.
CFRG2635	0.0416667	Methylated	50.214	60-70%	APARG00000000559	0.0343703	Methylated	159.152	90-100%	AWHISG00000001125	0	Unmethylated	0.175592	No expr.	CPERKG00000000392	0.0242429	Methylated	13.0248	20-30%	Clim_evmTU63s25	0.0149893	Methylated	10.6438	0-10%	SPPG_08837	0.0143464	Methylated	35.9896	50-60%	BAESF_00405	0	Unmethylated	0	No expr.	CHLRE_01g031951v5	0.000506329	Unmethylated	0.549441	No expr.	CHLNCDRAFT_50738	0.00829876	Unmethylated	18.9026	30-40%	OT_ostta01g03990	0	Unmethylated	65.4113	60-70%
CFRG2602	0.0105033	Methylated	23.4007	40-50%	APARG00000000560	0.210901	Methylated	0.931032	No expr.	AWHISG00000001126	0	Unmethylated	0.201719	No expr.	CPERKG00000000393	0.0624944	Methylated	23.8035	40-50%	Clim_evmTU65s25	0.00993884	Methylated	19.6402	10-20%	SPPG_00390	0.00962289	Methylated	72.4322	70-80%	BAESF_00406	0.0444	Methylated	55.9164	80-90%	CHLRE_01g032000v5	0.00428082	Unmethylated	8.30826	50-60%	CHLNCDRAFT_57163	0	Unmethylated	15.106	30-40%	OT_ostta01g04000	0.000448229	Unmethylated	30.4436	40-50%
CFRG2236	0.0650903	Methylated	7.49927	10-20%	APARG00000000561	0.0169566	Methylated	26.9377	60-70%	AWHISG00000001127	0	Unmethylated	0.103725	No expr.	CPERKG00000000394	0.167979	Methylated	122.694	80-90%	Clim_evmTU66s25	0.0111421	Methylated	28.4577	20-30%	SPPG_00391	0.0794351	Methylated	89.5922	70-80%	BAESF_00407	0.0985325	Methylated	13.6384	40-50%	CHLRE_01g032250v5	0.00984252	Methylated	16.1127	60-70%	CHLNCDRAFT_57029	0.00113636	NA	163.105	80-90%	OT_ostta01g04010	0	Unmethylated	20.8134	20-30%
CFRG2366	0.0508287	Methylated	114.974	80-90%	APARG00000000562	0.164278	Methylated	138.863	90-100%	AWHISG00000001129	0	Unmethylated	0.157124	No expr.	CPERKG00000000395	0.0244273	Methylated	18.3088	30-40%	Clim_evmTU67s25	0.01998	Methylated	42.0969	40-50%	SPPG_00392	0.0605163	Methylated	234.124	90-100%	BAESF_00408	0.208054	Methylated	27.2412	60-70%	CHLRE_01g032300v5	0.027551	Methylated	1504.01	90-100%	CHLNCDRAFT_57109	0	Unmethylated	49.1615	60-70%	OT_ostta01g04020	0.0986509	Methylated	5.1145	0-10%
CFRG2581	0.116625	Methylated	6.26124	10-20%	APARG00000000563	0.000169837	Unmethylated	0.480388	No expr.	AWHISG00000001130	0.00182156	Methylated	3.47006	10-20%	CPERKG00000000396	0.0180665	Methylated	38.8963	60-70%	Clim_evmTU68s25	0.023374	Methylated	31.1459	20-30%	SPPG_08838	0.0709617	Methylated	84.2984	70-80%	BAESF_00409	0.309219	Methylated	207.721	90-100%	CHLRE_01g032350v5	0.00216216	Unmethylated	9.38695	50-60%	CHLNCDRAFT_20689	0	Unmethylated	81.5454	70-80%	OT_ostta01g04030	0.00954545	Unmethylated	20.4118	20-30%
CFRG2307	0.0790496	Methylated	8.10582	10-20%	APARG00000000564	0	Unmethylated	149.591	90-100%	AWHISG00000001138	0.00167224	Unmethylated	0.012012	No expr.	CPERKG00000000397	0.056331	Methylated	192.138	90-100%	Clim_evmTU70s25	0.0389105	NA	93.6309	70-80%	SPPG_00393	0.0282997	Methylated	67.1899	70-80%	BAESF_00410	0.0650988	Methylated	12.1113	30-40%	CHLRE_01g032400v5	0.0025974	Unmethylated	7.69746	40-50%	CHLNCDRAFT_34342	0	Unmethylated	124.297	80-90%	OT_ostta01g04040	0.000370782	Unmethylated	12.8962	10-20%
CFRG2676	0.0317085	Methylated	55.2226	70-80%	APARG00000000565	0.00367549	Methylated	80.7542	80-90%	AWHISG00000001139	0.00278164	Unmethylated	0.108186	No expr.	CPERKG00000000398	0.070937	Methylated	35.3716	50-60%	Clim_evmTU74s25	0.0273349	Methylated	141.992	80-90%	SPPG_00394	0.163877	Methylated	57.1248	60-70%	BAESF_00411	0.00274052	Unmethylated	19.7116	50-60%	CHLRE_01g032450v5	0	Unmethylated	5.00202	30-40%	CHLNCDRAFT_142001	0	Unmethylated	15.9343	30-40%	OT_ostta01g04050	0.000706215	Unmethylated	46.7364	50-60%
CFRG2246	0.0118268	Methylated	1.65236	0-10%	APARG00000000566	0	Unmethylated	0	No expr.	AWHISG00000001140	0	Unmethylated	0.077326	No expr.	CPERKG00000000399	0.0521535	Methylated	29.2249	50-60%	Clim_evmTU76s25	0.0366133	Methylated	46.9554	40-50%	SPPG_00395	0.0533289	Methylated	75.3908	70-80%	BAESF_00412	0.272208	Methylated	101.522	80-90%	CHLRE_01g032500v5	0.0121003	Methylated	35.4686	80-90%	CHLNCDRAFT_142156	0	Unmethylated	46.8033	60-70%	OT_ostta01g04060	0.00666173	Unmethylated	72.2888	70-80%
CFRG2705	0	Unmethylated	0	No expr.	APARG00000000567	0.0175994	Methylated	36.1588	70-80%	AWHISG00000001141	0	Unmethylated	0.037773	No expr.	CPERKG00000000400	0.0782405	Methylated	27.9094	50-60%	Clim_evmTU77s25	0	Unmethylated	167.123	80-90%	SPPG_00396	0.0227788	Methylated	53.3057	60-70%	BAESF_00413	0.0566038	Methylated	19.2665	50-60%	CHLRE_01g032550v5	0.00264614	Unmethylated	0.267291	No expr.	CHLNCDRAFT_142152	0	Unmethylated	68.4163	70-80%	OT_ostta01g04070	0.00745081	Unmethylated	16.1481	20-30%
CFRG2247	0.0346549	Methylated	38.4118	50-60%	APARG00000000568	0.186907	Methylated	119.691	90-100%	AWHISG00000001142	0.0868486	Methylated	17.2767	50-60%	CPERKG00000000401	0.0588098	Methylated	2.23424	0-10%	Clim_evmTU78s25	0.0142349	Methylated	24.2594	10-20%	SPPG_00397	0.0859729	Methylated	160.415	80-90%	BAESF_00414	0.00241713	Unmethylated	32.291	60-70%	CHLRE_01g032600v5	0.00905563	Methylated	77.0906	90-100%	CHLNCDRAFT_14802	0	Unmethylated	10.3857	20-30%	OT_ostta01g04080	0.000337268	Unmethylated	0	No expr.
CFRG2607	0.0777115	Methylated	14.1107	20-30%	APARG00000000569	0.12067	Methylated	82.2032	80-90%	AWHISG00000001144	0	Unmethylated	0.209213	No expr.	CPERKG00000000402	0.039549	Methylated	10.0722	20-30%	Clim_evmTU79s25	0.00727651	Methylated	6.61224	0-10%	SPPG_00398	0.0719603	Methylated	85.3625	70-80%	BAESF_00415	0.00116279	Unmethylated	24.9246	60-70%	CHLRE_01g032650v5	0.0134288	Methylated	237.95	90-100%	CHLNCDRAFT_142306	0.0015748	Unmethylated	26.4469	40-50%	OT_ostta01g04090	0.00148093	Unmethylated	26.2425	30-40%
CFRG2396	0.0406142	Methylated	77.0711	70-80%	APARG00000000570	0.0153937	Methylated	8.97044	30-40%	AWHISG00000001145	0	Unmethylated	0.215455	No expr.	CPERKG00000000403	0.0725937	Methylated	23.0004	40-50%	Clim_evmTU82s25	0.0235507	Methylated	26.5484	20-30%	SPPG_00399	0.0340153	Methylated	43.446	50-60%	BAESF_00416	0.0242342	Methylated	41.7864	70-80%	CHLRE_01g032700v5	0.00736498	Methylated	20.6849	70-80%	CHLNCDRAFT_142095	0	Unmethylated	0	No expr.	OT_ostta01g04100	0.00029926	Unmethylated	13.0858	10-20%
CFRG2684	0.000549375	Unmethylated	0.126736	No expr.	APARG00000000571	0.0402034	Methylated	39.1007	70-80%	AWHISG00000001164	0.000267499	Unmethylated	0.372318	No expr.	CPERKG00000000404	0.0387641	Methylated	3.65792	0-10%	Clim_evmTU84s25	0.0120805	Methylated	27.4446	20-30%	SPPG_00400	0.0625528	Methylated	43.4699	50-60%	BAESF_00417	0.272519	Methylated	136.416	90-100%	CHLRE_01g032750v5	0.0263158	Methylated	32.5877	80-90%	CHLNCDRAFT_142252	0	Unmethylated	4.37578	10-20%	OT_ostta01g04110	0.00799777	Unmethylated	12.0811	10-20%
CFRG2362	0.0157086	Methylated	47.2084	60-70%	APARG00000000573	0.00927644	Unmethylated	0.241282	No expr.	AWHISG00000001165	0.0106347	Methylated	217.515	90-100%	CPERKG00000000405	0.069603	Methylated	37.247	60-70%	Clim_evmTU87s25	0.0237624	Methylated	127.607	70-80%	SPPG_08839	0.0391502	Methylated	92.0287	70-80%	BAESF_00418	0.0100223	Methylated	16.9423	40-50%	CHLRE_01g032800v5	0.0128906	Methylated	2.56711	20-30%	CHLNCDRAFT_141865	0	NA	5.76381	10-20%	OT_ostta01g04120	0.00246109	Methylated	2.16349	0-10%
CFRG2556	0.00106383	Unmethylated	0.165733	No expr.	APARG00000000574	0.0056706	Methylated	30.4288	70-80%	AWHISG00000001172	0.00758214	Unmethylated	0	No expr.	CPERKG00000000406	0.0216205	Methylated	5.18492	10-20%	Clim_evmTU88s25	0	Unmethylated	0.652219	No expr.	SPPG_08840	0.0670426	Methylated	113.016	80-90%	BAESF_00419	0.104746	Methylated	83.5834	80-90%	CHLRE_01g032850v5	0.000403307	Unmethylated	0.609456	No expr.	CHLNCDRAFT_141918	0	Unmethylated	578.315	90-100%	OT_ostta01g04130	0.0313913	Methylated	73.6274	70-80%
CFRG2726	0.0359545	Methylated	9.22961	10-20%	APARG00000000575	0.00833081	Methylated	7.75054	30-40%	AWHISG00000001183	0.00259664	Methylated	1.26114	0-10%	CPERKG00000000407	0.108406	Methylated	18.3282	30-40%	Clim_evmTU91s25	0.0123457	Methylated	17.2695	10-20%	SPPG_08841	0.115135	Methylated	2120.04	90-100%	BAESF_00420	0.000912409	Unmethylated	2.72898	0-10%	CHLRE_01g032900v5	0.00792864	Methylated	7.83171	50-60%	CHLNCDRAFT_142002	0	Unmethylated	0	No expr.	OT_ostta01g04140	0.01873	Methylated	700.411	90-100%
CFRG2675	0.0457221	Methylated	47.3184	60-70%	APARG00000000576	0.0384732	Methylated	5.96601	20-30%	AWHISG00000001184	0	Unmethylated	0.19997	No expr.	CPERKG00000000408	0.129517	Methylated	28.8901	50-60%	Clim_evmTU92s25	0.0301109	Methylated	13.4596	0-10%	SPPG_00402	0.0164486	Methylated	14.9309	20-30%	BAESF_00421	0.0729647	Methylated	55.88	80-90%	CHLRE_01g032950v5	0.0139442	Methylated	31.9802	80-90%	CHLNCDRAFT_34300	0	Unmethylated	31.6184	50-60%	OT_ostta01g04150	0.00146382	Unmethylated	98.0347	70-80%
CFRG2717	0.0382716	Methylated	23.1278	30-40%	APARG00000000577	0	Unmethylated	0.042519	No expr.	AWHISG00000001195	0.000731101	Unmethylated	1.25735	0-10%	CPERKG00000000409	0.0119147	Methylated	7.19735	10-20%	Clim_evmTU93s25	0.0439771	Methylated	234.359	80-90%	SPPG_00403	0.0243623	Methylated	5.79005	0-10%	BAESF_00422	0.0879725	Methylated	43.8988	70-80%	CHLRE_01g033091v5	0.0109566	Methylated	3.47547	20-30%	CHLNCDRAFT_34403	0	Unmethylated	169.439	80-90%	OT_ostta01g04160	0.00573066	Unmethylated	10.9213	10-20%
CFRG2410	0.178525	Methylated	160.878	80-90%	APARG00000000578	0.00167926	Unmethylated	0.038534	No expr.	AWHISG00000001196	0.0188147	Methylated	25.9234	60-70%	CPERKG00000000410	0.0534366	Methylated	5.45284	10-20%	Clim_evmTU94s25	0.0534351	Methylated	104.798	70-80%	SPPG_00404	0.063654	Methylated	82.6977	70-80%	BAESF_00423	0.00906589	Methylated	12.3709	30-40%	CHLRE_01g033150v5	0.00364465	Unmethylated	9.30645	50-60%	CHLNCDRAFT_50770	0.00271739	Unmethylated	4.83766	10-20%	OT_ostta01g04170	0.0151515	Methylated	326.384	90-100%
CFRG2674	0.016452	Methylated	52.6216	60-70%	APARG00000000579	0.00715929	Methylated	6.42042	20-30%	AWHISG00000001197	0	Unmethylated	0.187976	No expr.	CPERKG00000000411	0.0342009	Methylated	10.1131	20-30%	Clim_evmTU95s25	0.0193662	Methylated	25.1627	20-30%	SPPG_00405	0.04247	Methylated	36.9345	50-60%	BAESF_00424	0.000869817	Unmethylated	121.354	90-100%	CHLRE_01g033200v5	0.0131291	Unmethylated	2.23015	10-20%	CHLNCDRAFT_142395	0	Unmethylated	9.21212	20-30%	OT_ostta01g04180	0.0190184	Unmethylated	65.8606	60-70%
CFRG2345	0.0160136	Methylated	38.4855	50-60%	APARG00000000580	0	Unmethylated	0	No expr.	AWHISG00000001198	0	Unmethylated	14.1671	50-60%	CPERKG00000000412	0.124788	Methylated	99.062	80-90%	Clim_evmTU97s25	0.0166185	Methylated	57.8313	50-60%	SPPG_00406	0.0478149	Methylated	27.5479	40-50%	BAESF_00425	0.0151307	Methylated	122.929	90-100%	CHLRE_01g033250v5	0.00211416	Unmethylated	10.3878	50-60%	CHLNCDRAFT_142438	0	Unmethylated	66.6677	70-80%	OT_ostta01g04190	0.000894749	Unmethylated	7.58109	0-10%
CFRG2680	0.08593	Methylated	40.1531	60-70%	APARG00000000581	0.0266902	Methylated	23.9208	60-70%	AWHISG00000001199	0	Unmethylated	0	No expr.	CPERKG00000000413	0.058265	Methylated	17.9606	30-40%	Clim_evmTU98s25	0.0343434	Methylated	48.6969	40-50%	SPPG_00407	0.0163292	Methylated	18.0366	20-30%	BAESF_00426	0.08214	Methylated	151.04	90-100%	CHLRE_01g033300v5	0.00723982	Unmethylated	0.2218	No expr.	CHLNCDRAFT_57054	0	Unmethylated	4.94833	10-20%	OT_ostta01g04200	0.0784689	Methylated	510.087	90-100%
CFRG2400	0.00245942	Unmethylated	1.09361	0-10%	APARG00000000582	0.00562852	Unmethylated	10.2143	40-50%	AWHISG00000001200	0.000345423	Unmethylated	0.017845	No expr.	CPERKG00000000414	0.059626	Methylated	220.166	90-100%	Clim_evmTU101s25	0.02407	Methylated	176.982	80-90%	SPPG_00408	0.0501997	Methylated	132.765	80-90%	BAESF_00427	0.00398645	Methylated	25.4748	60-70%	CHLRE_01g033350v5	0.00345224	Unmethylated	21.8916	70-80%	CHLNCDRAFT_48133	0	Unmethylated	282.241	90-100%	OT_ostta01g04210	0.0216718	Unmethylated	70.5636	60-70%
CFRG2629	0.0431373	Methylated	0.090262	No expr.	APARG00000000583	0.125146	Methylated	4.63847	20-30%	AWHISG00000001201	0	Unmethylated	0.21924	No expr.	CPERKG00000000415	0.0645161	Methylated	28.5825	50-60%	Clim_evmTU103s25	0.0149254	Methylated	22.5674	10-20%	SPPG_00409	0.0105437	Methylated	96.3108	70-80%	BAESF_00428	0.0772893	Methylated	11.8373	30-40%	CHLRE_01g033700v5	0.00956175	Methylated	0.785191	No expr.	CHLNCDRAFT_141981	0	Unmethylated	0	No expr.	OT_ostta01g04230	0.00906761	Methylated	40.177	50-60%
CFRG2476	0.0176478	Methylated	27.75	40-50%	APARG00000000584	0	Unmethylated	0.68067	No expr.	AWHISG00000001205	0.0366455	Methylated	0.60655	No expr.	CPERKG00000000416	0.0913025	Methylated	14.8461	30-40%	Clim_evmTU109s25	0.0113852	Methylated	5.80716	0-10%	SPPG_08842	0.000598086	Unmethylated	40.8644	50-60%	BAESF_00429	0.0813107	Methylated	128.229	90-100%	CHLRE_01g033750v5	0.0244565	Methylated	0.360305	No expr.	CHLNCDRAFT_142213	0.00544465	Methylated	5.89498	10-20%	OT_ostta01g04240	0.00705128	Unmethylated	418.59	90-100%
CFRG2535	0.0204342	Methylated	30.8394	50-60%	APARG00000000585	0.00236967	Unmethylated	0.107288	No expr.	AWHISG00000001206	0.00575021	Methylated	8.47758	40-50%	CPERKG00000000417	0.0406164	Methylated	5.93048	10-20%	Clim_evmTU110s25	0.00595829	Methylated	16.3339	0-10%	SPPG_08843	0.0293359	Methylated	71.9404	70-80%	BAESF_00430	0.0288862	Methylated	7.31119	20-30%	CHLRE_01g033832v5	0.0125899	Methylated	32.5402	80-90%	CHLNCDRAFT_14837	0	Unmethylated	0	No expr.	OT_ostta01g04250	0.0274181	Methylated	83.7521	70-80%
CFRG2514	0.0278788	Methylated	26.8597	40-50%	APARG00000000588	0.00058309	Unmethylated	0	No expr.	AWHISG00000001207	0.010198	Methylated	1.60624	0-10%	CPERKG00000000418	0.106285	Methylated	5.04214	10-20%	Clim_evmTU1s26	0.0242915	Methylated	42.3144	40-50%	SPPG_08844	0.0564794	Methylated	39.8761	50-60%	BAESF_00431	0.000256377	Unmethylated	10.4353	30-40%	CHLRE_01g033900v5	0	Unmethylated	4.04584	30-40%	CHLNCDRAFT_142394	0	Unmethylated	145.436	80-90%	OT_ostta01g04260	0	Unmethylated	0.825841	No expr.
CFRG2325	0.039845	Methylated	25.85	40-50%	APARG00000000589	0.000706714	Unmethylated	0.043873	No expr.	AWHISG00000001208	0.0121398	Methylated	22.9669	60-70%	CPERKG00000000419	0.0887175	Methylated	149.21	90-100%	Clim_evmTU2s26	0.0355987	Methylated	145.215	80-90%	SPPG_00411	0.0520068	Methylated	123.319	80-90%	BAESF_00432	0.0475737	Methylated	46.3706	70-80%	CHLRE_01g034000v5	0.024607	Methylated	35.0518	80-90%	CHLNCDRAFT_142158	0.011236	NA	50.051	60-70%	OT_ostta01g04270	0.00198314	Unmethylated	50.1486	50-60%
CFRG2375	0.136388	Methylated	25.4686	40-50%	APARG00000000590	0.0247941	Methylated	4.75352	20-30%	AWHISG00000001209	0.00403032	Methylated	3.06132	10-20%	CPERKG00000000420	0.0908253	Methylated	21.5656	40-50%	Clim_evmTU5s26	0.0268908	Methylated	32.6645	30-40%	SPPG_00412	0.043491	Methylated	51.1383	60-70%	BAESF_00433	0.00214056	Unmethylated	13.5769	40-50%	CHLRE_01g034050v5	0.000876424	Unmethylated	24.2105	70-80%	CHLNCDRAFT_12089	0.00516796	Unmethylated	0	No expr.	OT_ostta01g04275	0.0495403	Methylated	48.4135	50-60%
CFRG2562	0.000786937	Unmethylated	2.47291	0-10%	APARG00000000591	0.0295784	Methylated	5.02885	20-30%	AWHISG00000001210	0.0012285	Unmethylated	1.27817	0-10%	CPERKG00000000421	0.123312	Methylated	27.9996	50-60%	Clim_evmTU7s26	0.00416233	Methylated	34.8085	30-40%	SPPG_00413	0.0176361	Methylated	14.3386	20-30%	BAESF_00434	0.0648874	Methylated	37.3648	70-80%	CHLRE_01g034150v5	0.00416089	Methylated	6.08863	40-50%	CHLNCDRAFT_6585	0	Unmethylated	31.8913	50-60%	OT_ostta01g04280	0	Unmethylated	199.962	80-90%
CFRG2536	0.0541626	Methylated	16.8266	20-30%	APARG00000000592	0.21489	Methylated	15.9185	50-60%	AWHISG00000001211	0.00547112	Methylated	12.8232	50-60%	CPERKG00000000422	0.0989744	Methylated	3264.57	90-100%	Clim_evmTU8s26	0.0209302	Methylated	37.3034	30-40%	SPPG_00414	0.029284	Methylated	36.562	50-60%	BAESF_00435	0.0323506	Methylated	17.6992	50-60%	CHLRE_01g034250v5	0.00657895	Unmethylated	7.64504	40-50%	CHLNCDRAFT_34387	0	Unmethylated	16.1428	30-40%	OT_ostta01g04290	0	Unmethylated	9.04081	10-20%
CFRG2349	0.0348706	Methylated	51.284	60-70%	APARG00000000593	0.0571259	Methylated	0.529117	No expr.	AWHISG00000001212	0.00325966	Methylated	128.288	90-100%	CPERKG00000000423	0.101752	Methylated	9.38194	20-30%	Clim_evmTU9s26	0.0193192	Methylated	52.3553	50-60%	SPPG_00415	0.0238095	Methylated	34.8162	40-50%	BAESF_00436	0.163703	Methylated	20.1669	50-60%	CHLRE_01g034300v5	0	Unmethylated	5.40721	30-40%	CHLNCDRAFT_34313	0.00977199	Unmethylated	11.3927	20-30%	OT_ostta01g04300	0.0611979	Unmethylated	37.5348	40-50%
CFRG2715	0.0428489	Methylated	26.5353	40-50%	APARG00000000594	0	Unmethylated	0.066241	No expr.	AWHISG00000001213	0.000171527	Unmethylated	0.86116	No expr.	CPERKG00000000424	0.0929746	Methylated	57.6283	70-80%	Clim_evmTU12s26	0.0558511	Methylated	36.9086	30-40%	SPPG_00416	0.0723514	Methylated	126.346	80-90%	BAESF_00437	0.0622867	Methylated	9.68309	30-40%	CHLRE_01g034325v5	0	Unmethylated	1.46563	0-10%	CHLNCDRAFT_141998	0	NA	1.73379	0-10%	OT_ostta01g04310	0.00357143	Unmethylated	70.4296	60-70%
CFRG2414	0.00263525	Unmethylated	0.119711	No expr.	APARG00000000595	0.117219	Methylated	19.2454	60-70%	AWHISG00000001214	0.0800728	Methylated	43.9764	70-80%	CPERKG00000000425	0.0480287	Methylated	14.9989	30-40%	Clim_evmTU13s26	0.0257732	Methylated	498.534	90-100%	SPPG_00417	0.0288387	Methylated	40.5323	50-60%	BAESF_00438	0.156977	Methylated	38.9272	70-80%	CHLRE_01g034350v5	0.00578369	Methylated	0.200545	No expr.	CHLNCDRAFT_141875	0	Unmethylated	123.119	80-90%	OT_ostta01g04320	0	Unmethylated	24.0368	30-40%
CFRG2508	0.0834341	Methylated	12.4228	20-30%	APARG00000000596	0.000651678	Unmethylated	3.69836	10-20%	AWHISG00000001215	0.0479233	Methylated	30.3765	70-80%	CPERKG00000000426	0.0343875	Methylated	8.76053	10-20%	Clim_evmTU14s26	0.0635593	Methylated	256.789	90-100%	SPPG_00418	0.124281	Methylated	2603.65	90-100%	BAESF_00442	0.000483793	NA	0.850918	No expr.	CHLRE_01g034380v5	0.00638978	Unmethylated	8.22906	50-60%	CHLNCDRAFT_142291	0	NA	0	No expr.	OT_ostta01g04330	0.00107933	Unmethylated	46.1639	50-60%
CFRG2257	0.0141225	Methylated	49.099	60-70%	APARG00000000597	0.105984	Methylated	3.50211	10-20%	AWHISG00000001216	0.0118581	Methylated	79.5317	80-90%	CPERKG00000000427	0.0308474	Methylated	18.3623	30-40%	Clim_evmTU15s26	0.0126582	Methylated	59.183	50-60%	SPPG_00419	0.00377668	Unmethylated	13.5947	10-20%	BAESF_00443	0	Unmethylated	1.08756	0-10%	CHLRE_01g034400v5	0.0295302	Methylated	164.797	90-100%	CHLNCDRAFT_141867	0	Unmethylated	19.3697	30-40%	OT_ostta01g04340	0.0155561	Methylated	72.3879	70-80%
CFRG2719	0.0915023	Methylated	12.8459	20-30%	APARG00000000598	0.0480483	Methylated	62.6403	80-90%	AWHISG00000001217	0	Unmethylated	0.034638	No expr.	CPERKG00000000428	0.0631956	Methylated	24.3332	40-50%	Clim_evmTU16s26	0.0289855	Methylated	50.7181	40-50%	SPPG_00420	0.0961282	Methylated	37.0264	50-60%	BAESF_00444	0	Unmethylated	0.110621	No expr.	CHLRE_01g034451v5	0.00928074	Unmethylated	40.1666	80-90%	CHLNCDRAFT_142350	0	Unmethylated	44.8824	60-70%	OT_ostta01g04350	0.0543044	Methylated	44.158	50-60%
CFRG2293	0.0286701	Methylated	21.5059	30-40%	APARG00000000599	0.0420648	Methylated	11.7147	40-50%	AWHISG00000001218	0	Unmethylated	0.134222	No expr.	CPERKG00000000429	0.0722122	Methylated	179.968	90-100%	Clim_evmTU17s26	0.0490196	Methylated	138.102	80-90%	SPPG_00421	0.0720423	Methylated	78.7769	70-80%	BAESF_00445	0	Unmethylated	2.87885	0-10%	CHLRE_01g034750v5	0.00585938	Unmethylated	1.53968	0-10%	CHLNCDRAFT_20514	0.0136986	Unmethylated	19.3577	30-40%	OT_ostta01g04360	0.0136758	Unmethylated	78.2439	70-80%
CFRG2402	0.0253885	Methylated	22.9695	30-40%	APARG00000000600	0.0224329	Methylated	20.7701	60-70%	AWHISG00000001220	0.0160428	Methylated	0.536687	No expr.	CPERKG00000000430	0.074611	Methylated	79.581	80-90%	Clim_evmTU18s26	0.0238095	Methylated	110.435	70-80%	SPPG_00422	0.0741186	Methylated	55.5157	60-70%	BAESF_00449	0	Unmethylated	4.70447	10-20%	CHLRE_01g034800v5	0.0295699	Methylated	50.9065	80-90%	CHLNCDRAFT_142309	0.00853659	Methylated	23.4537	40-50%	OT_ostta01g04370	0.0015536	Unmethylated	17.9259	20-30%
CFRG2704	0.015554	Methylated	2.64683	0-10%	APARG00000000601	0.0886214	Methylated	10.9534	40-50%	AWHISG00000001221	0.000626174	Unmethylated	0.118767	No expr.	CPERKG00000000431	0.0294942	Methylated	352.547	90-100%	Clim_evmTU19s26	0.035	Methylated	27.0032	20-30%	SPPG_00423	0.0212679	Methylated	22.3238	30-40%	BAESF_00450	0.0466744	Methylated	3.54281	0-10%	CHLRE_01g034850v5	0.0141357	Methylated	1.5099	0-10%	CHLNCDRAFT_142138	0.00327869	Unmethylated	39.3869	50-60%	OT_ostta01g04380	0.216975	Methylated	7.4117	0-10%
CFRG2426	0.078806	Methylated	96.0109	80-90%	APARG00000000602	0.159429	Methylated	27.3549	70-80%	AWHISG00000001222	0.000511247	Unmethylated	0.038189	No expr.	Nk52_evmTU15s2449	0.00120773	Unmethylated	1.19	0-10%	Clim_evmTU20s26	0.0169972	Methylated	1100.25	90-100%	SPPG_00424	0.0572929	Methylated	29.781	40-50%	BAESF_00451	0.11166	Methylated	18.7619	50-60%	CHLRE_01g034875v5	0	Unmethylated	0	No expr.	CHLNCDRAFT_142090	0.00319489	Unmethylated	83.346	70-80%	OT_ostta01g04390	0.000304507	Unmethylated	39.7953	50-60%
CFRG2232	0.00247831	Unmethylated	104.863	80-90%	APARG00000000603	0.0442326	Methylated	9.2289	30-40%	AWHISG00000001224	0.0411817	Methylated	45.5436	70-80%	CPERKG00000000432	0.0658342	Methylated	36.0043	50-60%	Clim_evmTU21s26	0.0416667	Methylated	209.831	80-90%	SPPG_00425	0.0155335	Methylated	18.3601	20-30%	BAESF_00452	0.213619	Methylated	11.5462	30-40%	CHLRE_01g034900v5	0.00106232	Unmethylated	1.09897	0-10%	CHLNCDRAFT_12115	0	Unmethylated	212.5	90-100%	OT_ostta01g04400	0.00240819	Unmethylated	4.22413	0-10%
CFRG2718	0.139803	Methylated	78.1981	70-80%	APARG00000000604	0.00756011	Methylated	8.48279	30-40%	AWHISG00000001225	0.000249439	Unmethylated	11.028	40-50%	CPERKG00000000433	0.0440835	Methylated	9.28382	20-30%	Clim_evmTU2s27	0.0234987	Methylated	220.053	80-90%	SPPG_00426	0.0179856	Methylated	51.7413	60-70%	BAESF_00453	0.0273859	Methylated	99.7274	80-90%	CHLRE_01g035150v5	0.0316832	Methylated	6.63755	40-50%	CHLNCDRAFT_50729	0.0135135	NA	21.9053	40-50%	OT_ostta01g04410	0.0016469	Unmethylated	27.0962	30-40%
CFRG2472	0.0135842	Methylated	8.77008	10-20%	APARG00000000605	0.0249644	Methylated	5.88816	20-30%	AWHISG00000001232	0.0536723	Methylated	120.192	80-90%	CPERKG00000000434	0.0321354	Methylated	7.04148	10-20%	Clim_evmTU3s27	0.0151339	Methylated	321.299	90-100%	SPPG_08845	0.100931	Methylated	177.254	80-90%	BAESF_00454	0.000287522	Unmethylated	20.4777	50-60%	CHLRE_01g035200v5	0.0113086	Unmethylated	4.53425	30-40%	CHLNCDRAFT_48138	0.00234192	Unmethylated	107.397	80-90%	OT_ostta01g04420	0.000453515	Unmethylated	546.883	90-100%
CFRG2477	0.0132847	Methylated	81.9525	70-80%	APARG00000000606	0.0349437	Methylated	37.7247	70-80%	AWHISG00000001237	0.00564461	Methylated	1.71553	0-10%	CPERKG00000000435	0.046089	Methylated	10.938	20-30%	Clim_evmTU4s27	0.028891	Methylated	73.9431	60-70%	SPPG_08846	0.057979	Methylated	16.8287	20-30%	BAESF_00455	0.109683	Methylated	47.7018	70-80%	CHLRE_01g035250v5	0.00919732	Unmethylated	1.41953	0-10%	CHLNCDRAFT_34478	0	Unmethylated	73.14	70-80%	OT_ostta01g04430	0.00252738	Unmethylated	33.2042	40-50%
CFRG2473	0.076413	Methylated	7.23763	10-20%	APARG00000000607	0.00675907	Methylated	13.4976	50-60%	AWHISG00000001238	0.00201427	Methylated	8.5963	40-50%	CPERKG00000000436	0.0707407	Methylated	56.1025	70-80%	Clim_evmTU5s27	0.00459418	Unmethylated	247.048	90-100%	SPPG_00428	0.04245	Methylated	16.7064	20-30%	BAESF_00456	0.153995	Methylated	30.2977	60-70%	CHLRE_01g035300v5	0	Unmethylated	0	No expr.	CHLNCDRAFT_34523	0.00179051	Unmethylated	71.666	70-80%	OT_ostta01g04440	0.0238239	Methylated	233.658	90-100%
CFRG2223	0.0206622	Methylated	0.649906	No expr.	APARG00000000608	0.182715	Methylated	203.144	90-100%	AWHISG00000001239	0.00518039	NA	0	No expr.	CPERKG00000000437	0.0882292	Methylated	1.54593	0-10%	Clim_evmTU7s27	0.0390071	Methylated	64.4648	50-60%	SPPG_08847	0.103937	Methylated	158.455	80-90%	BAESF_00457	0	Unmethylated	10.5626	30-40%	CHLRE_01g035550v5	0.00294551	Unmethylated	0.638235	No expr.	CHLNCDRAFT_50574	0	Unmethylated	38.344	50-60%	OT_ostta01g04450	0.0293118	Unmethylated	35.325	40-50%
CFRG2328	0.0975426	Methylated	8.91804	10-20%	APARG00000000609	0.0958382	Methylated	105.797	90-100%	AWHISG00000001245	0	Unmethylated	0.014067	No expr.	CPERKG00000000438	0.0343341	Methylated	25.0621	40-50%	Clim_evmTU8s27	0.0142857	Methylated	80.2383	60-70%	SPPG_00429	0.0053066	Unmethylated	16.9217	20-30%	BAESF_00458	0	Unmethylated	15.1077	40-50%	CHLRE_01g035600v5	0	Unmethylated	0.094587	No expr.	CHLNCDRAFT_14771	0	Unmethylated	0	No expr.	OT_ostta01g04460	0.00332447	Unmethylated	34.0301	40-50%
CFRG2534	0.067136	Methylated	22.3147	30-40%	APARG00000000610	0.221861	Methylated	50.341	80-90%	AWHISG00000001246	0.000451213	Unmethylated	0	No expr.	CPERKG00000000439	0.0657607	Methylated	20.634	40-50%	Clim_evmTU9s27	0.0270833	Methylated	55.8101	50-60%	SPPG_08848	0.00109649	Unmethylated	1.91435	0-10%	BAESF_00459	0.136505	Methylated	6.99549	20-30%	CHLRE_01g035650v5	0.00210748	Unmethylated	12.137	60-70%	CHLNCDRAFT_20445	0.00206612	Unmethylated	95.3735	70-80%	OT_ostta01g04470	0	Unmethylated	24.2219	30-40%
CFRG2496	0.0291476	Methylated	17.0626	20-30%	APARG00000000611	0.00816439	Methylated	138.808	90-100%	AWHISG00000001248	0.00703565	Methylated	12.3753	50-60%	CPERKG00000000440	0.116794	Methylated	23.8705	40-50%	Clim_evmTU8s28	0.00347222	Unmethylated	209.842	80-90%	SPPG_00430	0.0728689	Methylated	57.1792	60-70%	BAESF_00460	0.0257083	Methylated	4.46419	10-20%	CHLRE_01g035700v5	0.00337154	Unmethylated	4.23595	30-40%	CHLNCDRAFT_142007	0	Unmethylated	0	No expr.	OT_ostta01g04480	0.00594077	Methylated	596.76	90-100%
CFRG2709	0.0749559	Methylated	0.60454	No expr.	APARG00000000612	0.0558217	Methylated	24.7752	60-70%	AWHISG00000001249	0	Unmethylated	0	No expr.	CPERKG00000000441	0.031003	Methylated	10.1932	20-30%	Clim_evmTU10s28	0.0144928	Methylated	66.2336	50-60%	SPPG_00431	0.0700236	Methylated	789.462	90-100%	BAESF_00461	0.139825	Methylated	482.173	90-100%	CHLRE_01g035750v5	0.000795545	Unmethylated	6.51656	40-50%	CHLNCDRAFT_57030	0	Unmethylated	1.08559	0-10%	OT_ostta01g04490	0.00610659	Methylated	59.0615	60-70%
CFRG2243	0.0194245	Methylated	0.040711	No expr.	APARG00000000613	0.000560067	Unmethylated	0.017681	No expr.	AWHISG00000001250	0	Unmethylated	1.658	0-10%	CPERKG00000000442	0.0776471	Methylated	15.5747	30-40%	Clim_evmTU5s29	0	Unmethylated	2.51413	0-10%	SPPG_00432	0.0367581	Methylated	13.2554	10-20%	BAESF_00462	0	Unmethylated	0	No expr.	CHLRE_01g035800v5	0.00589302	Unmethylated	1.66857	10-20%	CHLNCDRAFT_142112	0.0181564	Methylated	0	No expr.	OT_ostta01g04500	0.0125945	Unmethylated	12.1021	10-20%
CFRG2255	0.150889	Methylated	13.8667	20-30%	APARG00000000614	0.000342759	Unmethylated	1.51388	0-10%	AWHISG00000001251	0	Unmethylated	9.76877	40-50%	CPERKG00000000443	0.146949	Methylated	51.1978	70-80%	Clim_evmTU11s29	0.0172414	Methylated	2.68524	0-10%	SPPG_00433	0.0611354	Methylated	84.4638	70-80%	BAESF_00463	0.0219424	Methylated	19.7764	50-60%	CHLRE_01g035850v5	0.00402414	Unmethylated	14.2157	60-70%	CHLNCDRAFT_50643	0.00367647	Unmethylated	8.40594	20-30%	OT_ostta01g04510	0.00713703	Unmethylated	60.8717	60-70%
CFRG2364	0.0486336	Methylated	24.2748	40-50%	APARG00000000615	0.0139469	Methylated	10.4439	40-50%	AWHISG00000001252	0	Unmethylated	4.50869	20-30%	Nk52_evmTU62s158	0.093899	Methylated	30.3063	50-60%	Clim_evmTU12s29	0.00755668	Unmethylated	95.076	70-80%	SPPG_00434	0.0366492	Methylated	44.949	50-60%	BAESF_00464	0	Unmethylated	9.51942	30-40%	CHLRE_01g035900v5	0	Unmethylated	0.308505	No expr.	CHLNCDRAFT_30002	0	Unmethylated	25.8039	40-50%	OT_ostta01g04520	0.018152	Methylated	24.8178	30-40%
CFRG2696	0.0710526	Methylated	50.9514	60-70%	APARG00000000616	0.209005	Methylated	3060.1	90-100%	AWHISG00000001253	0.000141633	Unmethylated	7.19608	30-40%	CPERKG00000000444	0.0134817	Methylated	4.49907	10-20%	Clim_evmTU13s29	0.0106141	Methylated	12.9288	0-10%	SPPG_00435	0.00223012	Unmethylated	9.31764	10-20%	BAESF_00465	0.0755437	Methylated	20.7503	50-60%	CHLRE_01g036200v5	0.00780312	Methylated	11.4881	60-70%	CHLNCDRAFT_142177	0	Unmethylated	57.255	60-70%	OT_ostta01g04530	0.0349306	Methylated	122.879	80-90%
CFRG2702	0.0215551	Methylated	53.8677	60-70%	APARG00000000617	0.162133	Methylated	57.7085	80-90%	AWHISG00000001263	0.00322696	Unmethylated	1.75523	0-10%	CPERKG00000000445	0.0110243	Unmethylated	4.04746	0-10%	Clim_evmTU14s29	0.0231278	Methylated	99.1455	70-80%	SPPG_00436	0.0403458	Methylated	76.3244	70-80%	BAESF_00466	0.0359979	Methylated	1.49277	0-10%	CHLRE_01g036250v5	0.003125	Unmethylated	4.6468	30-40%	CHLNCDRAFT_142067	0	Unmethylated	12.2235	20-30%	OT_ostta01g04540	0.00968784	Unmethylated	6.47987	0-10%
CFRG2249	0.109004	Methylated	35.4861	50-60%	APARG00000000618	0.037732	Methylated	5.41061	20-30%	AWHISG00000001266	0	Unmethylated	0.179247	No expr.	CPERKG00000000446	0.0492429	Methylated	66.9722	70-80%	Clim_evmTU16s29	0.0666667	Methylated	752.072	90-100%	SPPG_00437	0.0244565	Methylated	64.9178	70-80%	BAESF_00467	0	Unmethylated	4.44218	10-20%	CHLRE_01g036300v5	0.0252167	Methylated	2.51658	20-30%	CHLNCDRAFT_141882	0	Unmethylated	41.8988	50-60%	OT_ostta01g04550	0.0301405	Methylated	54.6882	60-70%
CFRG2391	0.114035	Methylated	18.3559	30-40%	APARG00000000619	0.191185	Methylated	8.08305	30-40%	AWHISG00000001267	0	Unmethylated	0.140753	No expr.	CPERKG00000000447	0.0628773	Methylated	37.5405	60-70%	Clim_evmTU17s29	0.0144168	Methylated	44.4622	40-50%	SPPG_00439	0.0520171	Methylated	16.2554	20-30%	BAESF_00468	0.00132701	Unmethylated	3.02592	0-10%	CHLRE_01g036350v5	0.000314762	Unmethylated	1.46113	0-10%	CHLNCDRAFT_142015	0	Unmethylated	0	No expr.	OT_ostta01g04560	0.00229772	Unmethylated	79.2041	70-80%
CFRG2608	0.025745	Methylated	36.7436	50-60%	APARG00000000620	0.14469	Methylated	32.0693	70-80%	AWHISG00000001268	0	Unmethylated	0	No expr.	CPERKG00000000448	0.12749	Methylated	16.348	30-40%	Clim_evmTU1s30	0.018107	Methylated	0	No expr.	SPPG_00440	0.0337507	Methylated	71.6206	70-80%	BAESF_00469	0	Unmethylated	3.03633	0-10%	CHLRE_01g036400v5	0.00903614	Methylated	31.5968	70-80%	CHLNCDRAFT_141864	0	Unmethylated	6.5531	10-20%	OT_ostta01g04570	0.00116048	Unmethylated	7.74558	0-10%
CFRG8652	0.110718	Methylated	64.9155	70-80%	APARG00000000621	0.143525	Methylated	1.95054	0-10%	AWHISG00000001269	0	Unmethylated	0.007265	No expr.	CPERKG00000000449	0.123128	Methylated	5.75795	10-20%	Clim_evmTU5s31	0.0227273	Unmethylated	3.68136	0-10%	SPPG_08849	0.0776411	Methylated	19.3681	20-30%	BAESF_00470	0.000926784	Unmethylated	6.56535	20-30%	CHLRE_01g036451v5	0.0133333	Methylated	7.4338	40-50%	CHLNCDRAFT_142172	0	NA	947.344	90-100%	OT_ostta01g04580	0.00443363	Unmethylated	16.7772	20-30%
CFRG2443	0.0285218	Methylated	6.61117	10-20%	APARG00000000622	0.000333333	Unmethylated	28.0227	70-80%	AWHISG00000001270	0	Unmethylated	0	No expr.	CPERKG00000000450	0.0338792	Methylated	20.5405	40-50%	Clim_evmTU8s31	0.019833	Methylated	21.9157	10-20%	SPPG_00441	0.0582996	Methylated	93.1026	70-80%	BAESF_00471	0	Unmethylated	7.62848	20-30%	CHLRE_01g036600v5	0.00478011	Unmethylated	26.0738	70-80%	CHLNCDRAFT_141973	0.010929	Unmethylated	3.97423	10-20%	OT_ostta01g04585	0.00373768	Unmethylated	538.714	90-100%
CFRG2261	0.0277517	Methylated	30.0629	40-50%	APARG00000000623	0.0425713	Methylated	26.9789	60-70%	AWHISG00000001271	0	Unmethylated	0.085986	No expr.	CPERKG00000000451	0.0262626	Methylated	10.9366	20-30%	Clim_evmTU9s31	0	Unmethylated	0.480953	No expr.	SPPG_00442	0.00936552	Methylated	80.8157	70-80%	BAESF_00472	0.00925267	Unmethylated	27.0608	60-70%	CHLRE_01g036650v5	0.00511006	Methylated	10.8861	50-60%	CHLNCDRAFT_142023	0	NA	15.8515	30-40%	OT_ostta01g04590	0.00443787	Unmethylated	2.60724	0-10%
CFRG2214	0.0313296	Methylated	37.014	50-60%	APARG00000000624	0.0746822	Methylated	2.78827	10-20%	AWHISG00000001273	0	Unmethylated	0	No expr.	CPERKG00000000452	0.0401414	Methylated	0.365955	No expr.	Clim_evmTU1s32	0.0127389	Methylated	29.4005	20-30%	SPPG_00443	0.00385986	Methylated	27.3279	40-50%	BAESF_00473	0.0452099	Methylated	42.6622	70-80%	CHLRE_01g036700v5	0.00497719	Unmethylated	31.1195	70-80%	CHLNCDRAFT_50739	0	Unmethylated	5.39114	10-20%	OT_ostta01g04600	0.00216646	Unmethylated	89.2535	70-80%
CFRG2304	0.123988	Methylated	12.4468	20-30%	APARG00000000625	0.159069	Methylated	7.42837	30-40%	AWHISG00000001274	0	Unmethylated	0	No expr.	CPERKG00000000453	0.16528	Methylated	187.716	90-100%	Clim_evmTU2s32	0.00353357	Unmethylated	19.8355	10-20%	SPPG_00444	0.0244028	Methylated	104.018	80-90%	BAESF_00474	0.0995054	Methylated	105.805	80-90%	CHLRE_01g036750v5	0.00549954	Unmethylated	12.6797	60-70%	CHLNCDRAFT_20587	0	Unmethylated	189.312	80-90%	OT_ostta01g04610	0.00155141	Unmethylated	25.6884	30-40%
CFRG2552	0.0266171	Methylated	33.8096	50-60%	APARG00000000626	0.253452	Methylated	0.62053	No expr.	AWHISG00000001275	0	Unmethylated	0	No expr.	CPERKG00000000454	0.125946	Methylated	15.8239	30-40%	Clim_evmTU4s32	0.0101523	Unmethylated	32.2154	20-30%	SPPG_00445	0.0314724	Methylated	125.437	80-90%	BAESF_00475	0.157626	Methylated	260.124	90-100%	CHLRE_01g036800v5	0.0121445	Methylated	3.86313	30-40%	CHLNCDRAFT_14565	0	Unmethylated	177.546	80-90%	OT_ostta01g04620	0.00487995	Unmethylated	34.3931	40-50%
CFRG2287	0.00674109	Methylated	0.987792	No expr.	APARG00000000627	0.0181353	Methylated	7.94145	30-40%	AWHISG00000001276	0	Unmethylated	0	No expr.	CPERKG00000000455	0.111876	Methylated	2018.73	90-100%	Clim_evmTU5s32	0.00458015	Methylated	42.8951	40-50%	SPPG_00446	0.0806382	Methylated	1001.14	90-100%	BAESF_00476	0.25	Methylated	1595.81	90-100%	CHLRE_01g036850v5	0.011575	Methylated	17.873	70-80%	CHLNCDRAFT_141891	0.00513699	Methylated	6.71853	10-20%	OT_ostta01g04630	0.000463607	Unmethylated	142.162	80-90%
CFRG2258	0.0182087	Methylated	12.5374	20-30%	APARG00000000628	0.00274187	Unmethylated	0.454784	No expr.	AWHISG00000001277	0	Unmethylated	0	No expr.	CPERKG00000000456	0.160167	Methylated	45.6189	60-70%	Clim_evmTU6s32	0.0361702	Methylated	31.0964	20-30%	SPPG_08850	0.0329825	Methylated	27.0742	40-50%	BAESF_00477	0.000559754	Unmethylated	12.5453	30-40%	CHLRE_01g036900v5	0.000313283	Unmethylated	1.01863	0-10%	CHLNCDRAFT_30102	0	Unmethylated	91.2558	70-80%	OT_ostta01g04640	0	Unmethylated	0.086147	No expr.
CFRG2685	0.000666556	Unmethylated	0.732801	No expr.	APARG00000000629	0.0163095	Methylated	9.72235	40-50%	AWHISG00000001278	0.000178348	Unmethylated	0	No expr.	CPERKG00000000457	0.0622776	Methylated	3.69763	0-10%	Clim_evmTU8s32	0.0162703	Methylated	75.3466	60-70%	SPPG_00449	0.000810154	Unmethylated	0.084044	No expr.	BAESF_00478	0	Unmethylated	8.25759	20-30%	CHLRE_01g037250v5	0.019833	Methylated	37.3427	80-90%	CHLNCDRAFT_142311	0	Unmethylated	5.37618	10-20%	OT_ostta01g04650	0.000691776	Unmethylated	0.328375	No expr.
CFRG2525	0.0219009	Methylated	18.9591	30-40%	APARG00000000630	0.0645323	Methylated	162.506	90-100%	AWHISG00000001279	0.00349243	Unmethylated	0	No expr.	Nk52_evmTU75s158	0.0608215	Methylated	1.74867	0-10%	Clim_evmTU9s32	0.0153374	Methylated	161.435	80-90%	SPPG_10015	0	Unmethylated	0	No expr.	BAESF_00479	0.0262371	Methylated	10.5734	30-40%	CHLRE_01g037300v5	0.0185185	Methylated	0.28531	No expr.	CHLNCDRAFT_20577	0	Unmethylated	41.7208	50-60%	OT_ostta01g04660	0.00226363	Unmethylated	36.1256	40-50%
CFRG2559	0.0293696	Methylated	8.38094	10-20%	APARG00000000631	0.0305208	Methylated	11.3849	40-50%	AWHISG00000001280	0.00668896	Unmethylated	0	No expr.	CPERKG00000000458	0.048086	Methylated	10.5014	20-30%	Clim_evmTU10s32	0.0181044	Methylated	48.11	40-50%	SPPG_00451	0.0518061	Methylated	30.4402	40-50%	BAESF_00480	0.200615	Methylated	133.101	90-100%	CHLRE_01g037350v5	0.00412882	Unmethylated	3.98512	30-40%	CHLNCDRAFT_142079	0	Unmethylated	0	No expr.	OT_ostta01g04670	0.0292326	Unmethylated	73.5794	70-80%
CFRG2469	0.013836	Methylated	42.1792	60-70%	APARG00000000632	0.0312429	Methylated	17.5676	50-60%	AWHISG00000001281	0	Unmethylated	0	No expr.	CPERKG00000000459	0.0308955	Methylated	3.12235	0-10%	Clim_evmTU4s33	0.00378788	Unmethylated	46.7062	40-50%	SPPG_00452	0.0537634	Methylated	0.788383	No expr.	BAESF_00481	0.00993831	Unmethylated	248.116	90-100%	CHLRE_01g037400v5	0.0144404	Methylated	9.58905	50-60%	CHLNCDRAFT_50798	0.036036	Methylated	5.55707	10-20%	OT_ostta01g04680	0.0394071	Methylated	8.36465	0-10%
CFRG2686	0.00810458	Methylated	1.83554	0-10%	APARG00000000633	0.0488262	Methylated	6.73581	20-30%	AWHISG00000001282	0.00134048	Unmethylated	0	No expr.	CPERKG00000000460	0.076705	Methylated	128.092	80-90%	Clim_evmTU5s33	0.0443548	Methylated	17.638	10-20%	SPPG_00453	0.00224115	Unmethylated	796.586	90-100%	BAESF_00482	0.0795026	Methylated	43.2837	70-80%	CHLRE_01g037450v5	0.0179949	Unmethylated	0.022991	No expr.	CHLNCDRAFT_13140	0	Unmethylated	12.0708	20-30%	OT_ostta01g04690	0.067446	Methylated	16.3087	20-30%
CFRG2252	0.0436399	Methylated	33.165	50-60%	APARG00000000634	0.0165232	Methylated	1542.32	90-100%	AWHISG00000001283	0	Unmethylated	0	No expr.	CPERKG00000000461	0.050962	Methylated	0.301764	No expr.	Clim_evmTU8s33	0.00310559	Unmethylated	126.369	70-80%	SPPG_00454	0.0651421	Methylated	116.671	80-90%	BAESF_00483	0.0470328	Methylated	20.3253	50-60%	CHLRE_01g037550v5	0.00114416	Unmethylated	0.185806	No expr.	CHLNCDRAFT_141971	0.000643501	Unmethylated	89.1971	70-80%	OT_ostta01g04700	0.00159221	Unmethylated	30.1549	40-50%
CFRG2720	0.127198	Methylated	85.3733	70-80%	APARG00000000635	0.0623835	Methylated	16.3875	50-60%	AWHISG00000001284	0.00298151	Unmethylated	0	No expr.	CPERKG00000000462	0.075054	Methylated	0.406015	No expr.	Clim_evmTU14s33	0.00413223	Methylated	15.1798	0-10%	SPPG_00455	0.0179015	Methylated	14.0948	20-30%	BAESF_00484	0	Unmethylated	7.18156	20-30%	CHLRE_01g037600v5	0.0100956	Methylated	8.3577	50-60%	CHLNCDRAFT_50676	0	Unmethylated	33.3677	50-60%	OT_ostta01g04710	0.00102987	Unmethylated	11.0559	10-20%
CFRG2298	0.0448363	Methylated	1.4958	0-10%	APARG00000000636	0.0225012	Methylated	2.84105	10-20%	AWHISG00000001285	0.000210893	Unmethylated	0	No expr.	CPERKG00000000463	0.0527355	Methylated	9.07173	20-30%	Clim_evmTU16s33	0.0384615	Methylated	15.2992	0-10%	SPPG_00456	0.0298239	Methylated	220.098	90-100%	BAESF_00485	0	Unmethylated	9.0983	20-30%	CHLRE_01g037650v5	0.0229111	Methylated	32.7486	80-90%	CHLNCDRAFT_142217	0	Unmethylated	3.47514	0-10%	OT_ostta01g04720	0.00504747	Unmethylated	48.2426	50-60%
CFRG2341	0.0518441	Methylated	208.214	90-100%	APARG00000000637	0.117054	Methylated	28.619	70-80%	AWHISG00000001289	0	Unmethylated	6.62741	30-40%	CPERKG00000000464	0.15691	Methylated	3502.04	90-100%	Clim_evmTU17s33	0.0123023	Methylated	15.6466	0-10%	SPPG_00457	0.00194175	Unmethylated	10.9724	10-20%	BAESF_00486	0.00700376	Unmethylated	7.94335	20-30%	CHLRE_01g037700v5	0.0120482	Methylated	40.5474	80-90%	CHLNCDRAFT_142147	0.0015873	Unmethylated	19.7821	30-40%	OT_ostta01g04730	0.0302083	Unmethylated	14.688	10-20%
CFRG2435	0.023502	Methylated	25.351	40-50%	APARG00000000639	0.0990584	Methylated	15.3722	50-60%	AWHISG00000001293	0	Unmethylated	0.166228	No expr.	CPERKG00000000465	0.0846226	Methylated	15.6641	30-40%	Clim_evmTU19s33	0.00773196	Methylated	88.1006	60-70%	SPPG_00458	0.0385726	Methylated	24.3875	30-40%	BAESF_00487	0.0229606	Methylated	7.62153	20-30%	CHLRE_01g037751v5	0.00117647	Unmethylated	1.50891	0-10%	CHLNCDRAFT_141863	0	Unmethylated	0	No expr.	OT_ostta01g04740	0.0123638	Methylated	26.3089	30-40%
CFRG2546	0.00465364	Unmethylated	0.293267	No expr.	APARG00000000640	0.00073046	Unmethylated	0.689938	No expr.	AWHISG00000001294	0	Unmethylated	0.146467	No expr.	CPERKG00000000466	0.0161935	Methylated	0.462811	No expr.	Clim_evmTU21s33	0.04375	Methylated	50.87	40-50%	SPPG_00459	0.000984944	Unmethylated	15.856	20-30%	BAESF_00488	0.153497	Methylated	117.456	90-100%	CHLRE_01g037800v5	0.0074565	Methylated	16.2189	60-70%	CHLNCDRAFT_57034	0.0125	NA	27.2962	40-50%	OT_ostta01g04750	0.00105116	Unmethylated	48.8755	50-60%
CFRG2462	0.0380536	Methylated	80.0553	70-80%	APARG00000000641	0.0270411	Methylated	86.1295	80-90%	AWHISG00000001307	0.000512295	Methylated	10.9713	40-50%	CPERKG00000000467	0.0684896	Methylated	17.6682	30-40%	Clim_evmTU22s33	0.00337838	Unmethylated	23.6031	10-20%	SPPG_00460	0.0012897	Unmethylated	71.9009	70-80%	BAESF_00489	0.1	Methylated	26.2662	60-70%	CHLRE_01g037850v5	0.0145251	Methylated	160.035	90-100%	CHLNCDRAFT_57092	0	Unmethylated	4.70449	10-20%	OT_ostta01g04760	0.00551471	Unmethylated	1.23884	0-10%
CFRG2617	0.00786806	Methylated	148.039	80-90%	APARG00000000642	0.0104305	Methylated	7.0424	30-40%	AWHISG00000001308	0.000169935	Unmethylated	0	No expr.	CPERKG00000000468	0.130482	Methylated	27.7184	50-60%	Clim_evmTU25s33	0.0338028	Methylated	506.312	90-100%	SPPG_00461	0.00486665	Unmethylated	79.7275	70-80%	BAESF_00490	0.000683995	Unmethylated	7.06123	20-30%	CHLRE_01g037900v5	0.001221	Unmethylated	0.513158	No expr.	CHLNCDRAFT_142143	0	Unmethylated	0	No expr.	OT_ostta01g04770	0.000998004	Unmethylated	5.4227	0-10%
CFRG2231	0.0138525	Methylated	335.923	90-100%	APARG00000000643	0.000399616	Unmethylated	0.122573	No expr.	AWHISG00000001309	0	Unmethylated	0	No expr.	CPERKG00000000469	0.146384	Methylated	83.8293	80-90%	Clim_evmTU26s33	0.0205279	Methylated	152.357	80-90%	SPPG_10016	0	Unmethylated	1.54715	0-10%	BAESF_00491	0.000346021	Unmethylated	6.35306	10-20%	CHLRE_01g037950v5	0.00445633	Methylated	3.04277	20-30%	CHLNCDRAFT_142053	0.00608273	Methylated	11.2515	20-30%	OT_ostta01g04780	0.00840336	Unmethylated	53.8448	60-70%
CFRG2706	0.0275202	Methylated	29.0062	40-50%	APARG00000000644	0.000577234	Unmethylated	0	No expr.	AWHISG00000001310	0	Unmethylated	0.030218	No expr.	CPERKG00000000470	0.0558717	Methylated	43.6921	60-70%	Clim_evmTU28s33	0.011583	Methylated	26.4647	20-30%	SPPG_00462	0.0830508	Methylated	72.688	70-80%	BAESF_00492	0.000918274	Unmethylated	6.38871	10-20%	CHLRE_01g038000v5	0.00328162	Unmethylated	0.809649	No expr.	CHLNCDRAFT_142366	0	Unmethylated	10.2594	20-30%	OT_ostta01g04790	0.00551579	Unmethylated	57.5025	60-70%
CFRG2614	0.0511581	Methylated	164.128	80-90%	APARG00000000645	0	Unmethylated	0	No expr.	AWHISG00000001311	0.0570151	Methylated	2.17736	10-20%	CPERKG00000000471	0.0434289	Methylated	28.8312	50-60%	Clim_evmTU29s33	0.0152381	Methylated	22.9333	10-20%	SPPG_00463	0.0105909	Methylated	24.7205	30-40%	BAESF_00493	0	Unmethylated	6.07589	10-20%	CHLRE_01g038050v5	0.005919	Methylated	3.16158	20-30%	CHLNCDRAFT_142302	0	Unmethylated	7.31057	10-20%	OT_ostta01g04800	0.0230583	Unmethylated	66.7158	60-70%
CFRG2407	0.0175553	Methylated	44.8101	60-70%	APARG00000000646	0.0253237	Methylated	2003.7	90-100%	AWHISG00000001312	0.00435025	NA	41.5176	70-80%	CPERKG00000000472	0.0618182	Methylated	3.6931	0-10%	Clim_evmTU33s33	0.0140421	Methylated	31.6377	20-30%	SPPG_00464	0.0744473	Methylated	79.303	70-80%	BAESF_00494	0.036783	Methylated	0.336321	No expr.	CHLRE_01g038100v5	0.00250156	Unmethylated	55.1585	80-90%	CHLNCDRAFT_142061	0	Unmethylated	5.842	10-20%	OT_ostta01g04810	0.0104053	Unmethylated	339.53	90-100%
CFRG2208	0.034258	Methylated	29.6465	40-50%	APARG00000000647	0.0337442	Methylated	372.42	90-100%	AWHISG00000001313	0.000815354	Methylated	0	No expr.	CPERKG00000000473	0.096062	Methylated	10.6997	20-30%	Clim_evmTU37s33	0.0168224	Methylated	100.377	70-80%	SPPG_10017	0	Unmethylated	0.042263	No expr.	BAESF_00495	0	Unmethylated	4.86041	10-20%	CHLRE_01g038151v5	0.00178838	Unmethylated	1.14384	0-10%	CHLNCDRAFT_50622	0.0083682	Unmethylated	0	No expr.	OT_ostta01g04820	0.00181398	Unmethylated	22.6304	30-40%
CFRG2593	0.00809129	Methylated	57.6178	70-80%	APARG00000000648	0.0117272	Methylated	13.3234	50-60%	AWHISG00000001314	0.000457677	Unmethylated	0	No expr.	CPERKG00000000474	0.0693671	Methylated	7.41508	10-20%	Clim_evmTU38s33	0.00472255	Methylated	1.79305	0-10%	SPPG_08851	0.0203883	Methylated	2712.12	90-100%	BAESF_00496	0.000199601	Unmethylated	6.13201	10-20%	CHLRE_01g038200v5	0.00630063	Unmethylated	61.2617	80-90%	CHLNCDRAFT_142328	0	Unmethylated	62.7919	60-70%	OT_ostta01g04830	0.00162973	Unmethylated	44.4019	50-60%
CFRG2499	0.133176	Methylated	85.4428	70-80%	APARG00000000649	0	Unmethylated	0.060371	No expr.	AWHISG00000001315	0	Unmethylated	0	No expr.	CPERKG00000000475	0.0216327	Methylated	0.702747	No expr.	Clim_evmTU40s33	0.00788091	Methylated	50.7767	40-50%	SPPG_00465	0.0746888	Methylated	26.9502	40-50%	BAESF_00497	0	Unmethylated	4.63163	10-20%	CHLRE_01g038250v5	0.0168067	Methylated	294.936	90-100%	CHLNCDRAFT_142183	0.00186567	Unmethylated	26.65	40-50%	OT_ostta01g04840	0.00569166	Unmethylated	22.2021	30-40%
CFRG2411	0.023794	Methylated	26.991	40-50%	APARG00000000650	0	Unmethylated	106.298	90-100%	AWHISG00000001316	0.000258699	Unmethylated	0.012859	No expr.	CPERKG00000000476	0.0453463	Methylated	24.7448	40-50%	Clim_evmTU46s33	0.0118871	Methylated	83.2196	60-70%	SPPG_08852	0.0860155	Methylated	7.69858	10-20%	BAESF_00498	0	Unmethylated	0	No expr.	CHLRE_01g038300v5	0.0248963	Methylated	7.44441	40-50%	CHLNCDRAFT_142226	0	Unmethylated	2.60027	0-10%	OT_ostta01g04850	0.00617197	Unmethylated	101.648	70-80%
CFRG2526	0.125904	Methylated	145.178	80-90%	APARG00000000651	0.000166362	Unmethylated	16.1716	50-60%	AWHISG00000001317	0.000888626	Unmethylated	0	No expr.	CPERKG00000000477	0.155809	Methylated	206.783	90-100%	Clim_evmTU47s33	0.0129241	Methylated	115.194	70-80%	SPPG_00466	0.0174921	Methylated	67.6545	70-80%	BAESF_00499	0	Unmethylated	0	No expr.	CHLRE_01g038350v5	0.00453515	Unmethylated	0.800822	No expr.	CHLNCDRAFT_142028	0	Unmethylated	12.5539	20-30%	OT_ostta01g04860	0.0283719	Methylated	349.557	90-100%
CFRG2489	0.101013	Methylated	18.7727	30-40%	APARG00000000652	0.0392762	Methylated	19.2428	60-70%	AWHISG00000001318	0	Unmethylated	0	No expr.	CPERKG00000000478	0.106418	Methylated	320.595	90-100%	Clim_evmTU48s33	0.0169671	Methylated	44.7223	40-50%	SPPG_00467	0.0728051	Methylated	104.58	80-90%	BAESF_00500	0	Unmethylated	3.65318	10-20%	CHLRE_01g038400v5	0.0228571	Methylated	720.192	90-100%	CHLNCDRAFT_142068	0	Unmethylated	19.8586	30-40%	OT_ostta01g04870	0.000324992	Unmethylated	74.4308	70-80%
CFRG2418	0.156904	Methylated	10317.9	90-100%	APARG00000000653	0	Unmethylated	0.094485	No expr.	AWHISG00000001319	0.00113507	Unmethylated	0	No expr.	CPERKG00000000479	0.129653	Methylated	76.122	80-90%	Clim_evmTU49s33	0.0160643	Methylated	87.1158	60-70%	SPPG_00468	0.00753977	Methylated	23.2032	30-40%	BAESF_00501	0	Unmethylated	12.1557	30-40%	CHLRE_01g038450v5	0	Unmethylated	0.316838	No expr.	CHLNCDRAFT_142211	0	Unmethylated	240.821	90-100%	OT_ostta01g04880	0.0108407	Unmethylated	33.7426	40-50%
CFRG2331	0.0571963	Methylated	3.7288	0-10%	APARG00000000654	0.00936082	Methylated	16.5843	50-60%	AWHISG00000001320	0.00160256	Unmethylated	0	No expr.	CPERKG00000000480	0.0638252	Methylated	42.0552	60-70%	Clim_evmTU52s33	0.0263158	Methylated	102.164	70-80%	SPPG_00469	0.0292645	Methylated	36.2953	50-60%	BAESF_00502	0	Unmethylated	1.7763	0-10%	CHLRE_01g039050v5	0	Unmethylated	1.13811	0-10%	CHLNCDRAFT_142142	0	Unmethylated	42.4026	60-70%	OT_ostta01g04890	0.00943637	Unmethylated	22.3104	30-40%
CFRG2669	0	Unmethylated	1.23196	0-10%	APARG00000000655	0	Unmethylated	0	No expr.	AWHISG00000001321	0.000233318	Unmethylated	0	No expr.	CPERKG00000000481	0.078619	Methylated	37.4996	60-70%	Clim_evmTU53s33	0.037037	Methylated	55.3524	50-60%	SPPG_00470	0.000420964	Unmethylated	0	No expr.	BAESF_00503	0.236231	Methylated	100.168	80-90%	CHLRE_01g039101v5	0	Unmethylated	1.37883	0-10%	CHLNCDRAFT_12890	0	Unmethylated	6.11546	10-20%	OT_ostta01g04900	0.00850899	Unmethylated	202.653	80-90%
CFRG2320	0	Unmethylated	0	No expr.	APARG00000000656	0.0964166	Methylated	0.439981	No expr.	AWHISG00000001322	0.000512821	Unmethylated	0	No expr.	CPERKG00000000482	0.0674423	Methylated	30.4707	50-60%	Clim_evmTU54s33	0.0254902	Methylated	31.5072	20-30%	SPPG_00471	0.0322752	Methylated	415.182	90-100%	BAESF_00504	0.26673	Methylated	118.45	90-100%	CHLRE_01g039150v5	0.00451128	Unmethylated	80.5044	90-100%	CHLNCDRAFT_142334	0.00368324	Unmethylated	26.1437	40-50%	OT_ostta01g04910	0	Unmethylated	0.171439	No expr.
CFRG2488	0.118813	Methylated	16.1342	20-30%	APARG00000000657	0.000519751	Unmethylated	0	No expr.	AWHISG00000001323	0	Unmethylated	0	No expr.	CPERKG00000000483	0.0768339	Methylated	9.03514	20-30%	Clim_evmTU55s33	0.0295858	Methylated	262.98	90-100%	SPPG_00472	0.0182534	Methylated	142.507	80-90%	BAESF_00505	0.0396762	Methylated	18.8584	50-60%	CHLRE_01g039200v5	0.0145682	Methylated	39.9907	80-90%	CHLNCDRAFT_11705	0.00239808	Unmethylated	4.53804	10-20%	OT_ostta01g04920	0.00510371	Unmethylated	501.143	90-100%
CFRG2296	0.0972454	Methylated	70.8871	70-80%	APARG00000000658	4.22887e-05	Unmethylated	1.29912	0-10%	AWHISG00000001324	0	Unmethylated	0.030702	No expr.	CPERKG00000000484	0.0934066	Methylated	6.8983	10-20%	Clim_evmTU72s33	0.0248756	NA	49.3571	40-50%	SPPG_00473	0.0139096	Methylated	8.53902	10-20%	BAESF_00506	0.000779944	Unmethylated	2.60469	0-10%	CHLRE_01g039250v5	0.0144049	Methylated	1593.07	90-100%	CHLNCDRAFT_142277	0	Unmethylated	20.7941	40-50%	OT_ostta01g04930	0.0169935	Unmethylated	35.9425	40-50%
CFRG2312	0.0308989	Methylated	6.92538	10-20%	APARG00000000659	0	Unmethylated	0.012128	No expr.	AWHISG00000001325	0	Unmethylated	0	No expr.	CPERKG00000000485	0.0969163	Methylated	5.38575	10-20%	Clim_evmTU1s34	0.00409836	Unmethylated	3.48346	0-10%	SPPG_00474	0.00138087	Unmethylated	13.8602	20-30%	BAESF_00507	0.0539846	Methylated	16.1793	40-50%	CHLRE_01g039300v5	0.0108225	Methylated	569.05	90-100%	CHLNCDRAFT_142036	0	Unmethylated	43.3666	60-70%	OT_ostta01g04940	0.0198955	Unmethylated	1692.41	90-100%
CFRG2549	0.0342857	Methylated	363.805	90-100%	APARG00000000660	0.027374	Methylated	4.84299	20-30%	AWHISG00000001326	0	Unmethylated	0	No expr.	CPERKG00000000486	0.0858904	Methylated	61.5706	70-80%	Clim_evmTU3s34	0.0165289	Methylated	4.60334	0-10%	SPPG_00475	0.00181901	Unmethylated	216.705	90-100%	BAESF_00508	0.000873744	Unmethylated	5.79524	10-20%	CHLRE_01g039350v5	0.0202312	Methylated	15.6584	60-70%	CHLNCDRAFT_141972	0	Unmethylated	9.42059	20-30%	OT_ostta01g04950	0.0264435	Methylated	140.629	80-90%
CFRG2422	0.0185008	Methylated	8.09107	10-20%	APARG00000000661	0.00035791	Unmethylated	5.00756	20-30%	AWHISG00000001327	0	Unmethylated	0	No expr.	CPERKG00000000487	0.0118933	Unmethylated	0.564332	No expr.	Clim_evmTU7s34	0.0130208	Methylated	49.0949	40-50%	SPPG_00476	0.0515663	Methylated	461.867	90-100%	BAESF_00509	0.0063486	Unmethylated	14.0471	40-50%	CHLRE_01g039450v5	0.00347947	Unmethylated	0.157031	No expr.	CHLNCDRAFT_57065	0	Unmethylated	37.114	50-60%	OT_ostta01g04960	0.0267081	Unmethylated	30.3401	40-50%
CFRG2427	0.005821	Methylated	58.7636	70-80%	APARG00000000662	0.152608	Methylated	95.4031	80-90%	AWHISG00000001328	0.000681199	Unmethylated	0	No expr.	CPERKG00000000488	0.1293	Methylated	228.688	90-100%	Clim_evmTU9s34	0.0275862	Methylated	624.786	90-100%	SPPG_00477	0.00172891	Unmethylated	3.18304	0-10%	BAESF_00510	0.0457247	Methylated	26.3259	60-70%	CHLRE_01g039500v5	0.00214684	Unmethylated	1.60665	0-10%	CHLNCDRAFT_142452	0	Unmethylated	24.9005	40-50%	OT_ostta01g04970	0.00294918	Unmethylated	64.8801	60-70%
CFRG2204	0.00207039	Unmethylated	1.78803	0-10%	APARG00000000663	0.0272262	Methylated	11.3691	40-50%	AWHISG00000001329	0	Unmethylated	0	No expr.	CPERKG00000000489	0.0958053	Methylated	26.91	50-60%	Clim_evmTU23s34	0.00514801	Methylated	58.0367	50-60%	SPPG_00478	0.00134603	Unmethylated	3.96679	0-10%	BAESF_00511	0.0157426	Methylated	10.4005	30-40%	CHLRE_01g039550v5	0.00395452	Unmethylated	6.11985	40-50%	CHLNCDRAFT_142251	0	Unmethylated	4.02499	10-20%	OT_ostta01g04980	0	Unmethylated	13.7559	10-20%
CFRG2713	0.0020555	Unmethylated	0.047732	No expr.	APARG00000000664	0.159595	Methylated	5.35152	20-30%	AWHISG00000001330	0	Unmethylated	0	No expr.	CPERKG00000000490	0.0784496	Methylated	11.5742	20-30%	Clim_evmTU24s34	0.0182927	Methylated	92.6962	70-80%	SPPG_00479	0.0303571	Methylated	322.253	90-100%	BAESF_00512	0.0131021	Methylated	18.6264	50-60%	CHLRE_01g039600v5	0.00862069	Methylated	1.45579	0-10%	CHLNCDRAFT_142148	0.00492611	Unmethylated	15.8138	30-40%	OT_ostta01g04990	0.043162	Unmethylated	13.5763	10-20%
CFRG2291	0.0776693	Methylated	57.119	70-80%	APARG00000000665	0	Unmethylated	4.36088	10-20%	AWHISG00000001331	0	Unmethylated	0	No expr.	CPERKG00000000491	0.0998797	Methylated	22.6317	40-50%	Clim_evmTU25s34	0.0143678	Methylated	128.756	70-80%	SPPG_10018	0	Unmethylated	0	No expr.	BAESF_00513	0.00116754	Unmethylated	3.71229	10-20%	CHLRE_01g039626v5	0	Unmethylated	0.505455	No expr.	CHLNCDRAFT_59607	0.0315789	Methylated	2542.08	90-100%	OT_ostta01g05000	0.00383904	Unmethylated	33.367	40-50%
CFRG2229	0.0190455	Methylated	76.6255	70-80%	APARG00000000666	0.000131354	Unmethylated	4.68998	20-30%	AWHISG00000001332	0	Unmethylated	0	No expr.	CPERKG00000000492	0.0361629	Methylated	53.8454	70-80%	Clim_evmTU26s34	0.0268456	Methylated	251.309	90-100%	SPPG_00480	0.0444444	Methylated	45.6668	50-60%	BAESF_00514	0.0457127	Methylated	4.52512	10-20%	CHLRE_01g039650v5	0	Unmethylated	8.30833	50-60%	CHLNCDRAFT_142325	0	Unmethylated	0	No expr.	OT_ostta01g05005	0.0168465	Unmethylated	252.504	90-100%
CFRG2265	0.0671296	Methylated	13.2807	20-30%	APARG00000000667	0.0336375	Methylated	43.6745	70-80%	AWHISG00000001333	0	Unmethylated	0	No expr.	CPERKG00000000493	0.0699923	Methylated	18.0962	30-40%	Clim_evmTU30s34	0.00972763	Methylated	32.5596	30-40%	SPPG_00482	0.0436518	Methylated	47.6475	60-70%	BAESF_00515	0.0462006	Methylated	24.619	60-70%	CHLRE_01g039702v5	0.00787214	Methylated	6.78012	40-50%	CHLNCDRAFT_20637	0.0326087	Methylated	248.62	90-100%	OT_ostta01g05010	0.0215024	Methylated	31.534	40-50%
CFRG2271	0.0174294	Methylated	30.8454	50-60%	APARG00000000668	0.0130565	Methylated	17.2511	50-60%	AWHISG00000001334	0.000263366	Unmethylated	0	No expr.	CPERKG00000000494	0.0591483	Methylated	45.5943	60-70%	Clim_evmTU31s34	0.00951684	Methylated	88.6115	60-70%	SPPG_00483	0.0286471	Methylated	19.712	20-30%	BAESF_00516	0.265705	Methylated	3.52358	0-10%	CHLRE_01g039750v5	0.00203459	Unmethylated	26.7852	70-80%	CHLNCDRAFT_141939	0	Unmethylated	3.07176	0-10%	OT_ostta01g05020	0.00526854	Unmethylated	447.354	90-100%
CFRG2467	0.0243826	Methylated	2.05232	0-10%	APARG00000000669	0.178521	Methylated	6.01973	20-30%	AWHISG00000001335	0	Unmethylated	0	No expr.	CPERKG00000000495	0.0768796	Methylated	15.915	30-40%	Clim_evmTU33s34	0.00396301	Methylated	55.9988	50-60%	SPPG_00484	0.0315477	Methylated	29.1977	40-50%	BAESF_00517	0.0485405	Methylated	10.3545	30-40%	CHLRE_01g039800v5	0.00575705	Unmethylated	2.66907	20-30%	CHLNCDRAFT_57098	0.00328947	NA	5.79024	10-20%	OT_ostta01g05030	0.000206943	Unmethylated	28.5022	30-40%
CFRG2691	0.011515	Methylated	23.035	30-40%	APARG00000000670	0.0687348	Methylated	22.3275	60-70%	AWHISG00000001339	0.0114842	Methylated	0.57301	No expr.	CPERKG00000000496	0.0636763	Methylated	44.1134	60-70%	Clim_evmTU36s34	0.0243902	Methylated	633.328	90-100%	SPPG_00485	0.0464754	Methylated	76.7128	70-80%	BAESF_00518	0.0616197	Methylated	23.7503	50-60%	CHLRE_01g039850v5	0.0086546	Methylated	3.10575	20-30%	CHLNCDRAFT_57124	0	Unmethylated	147.995	80-90%	OT_ostta01g05040	0.0239577	Methylated	100.717	70-80%
CFRG2567	0.00260643	Unmethylated	0	No expr.	APARG00000000671	0.012015	Methylated	3.64759	10-20%	AWHISG00000001341	0	Unmethylated	26.9727	60-70%	CPERKG00000000497	0.1558	Methylated	55.1312	70-80%	Clim_evmTU9s35	0.0158416	Methylated	204.301	80-90%	SPPG_00486	0.0910804	Methylated	48.2092	60-70%	BAESF_00519	0.0510789	Methylated	12.1269	30-40%	CHLRE_01g039900v5	0.00387712	Unmethylated	5.38146	30-40%	CHLNCDRAFT_16970	0	Unmethylated	21.8729	40-50%	OT_ostta01g05050	0.000503778	Unmethylated	51.3275	50-60%
CFRG2315	0.0219359	Methylated	23.8074	40-50%	APARG00000000672	0.138696	Methylated	36.6218	70-80%	AWHISG00000001344	0.00164609	Unmethylated	6.56724	30-40%	CPERKG00000000498	0.153569	Methylated	27.9804	50-60%	Clim_evmTU10s35	0.00383142	Unmethylated	26.9908	20-30%	SPPG_00487	0.0409116	Methylated	36.7978	50-60%	BAESF_00520	0.0825465	Methylated	11.0176	30-40%	CHLRE_01g039950v5	0.00552486	Unmethylated	4.45431	30-40%	CHLNCDRAFT_142279	0	Unmethylated	205.808	90-100%	OT_ostta01g05060	0.00890621	Unmethylated	247.462	90-100%
CFRG2269	0.00383412	Methylated	2.04957	0-10%	APARG00000000673	0.000357079	Unmethylated	4.16774	10-20%	AWHISG00000001345	0.0401811	Methylated	131.739	90-100%	CPERKG00000000499	0.0429735	Methylated	98.8218	80-90%	Clim_evmTU12s35	0	Unmethylated	159.932	80-90%	SPPG_00488	0.00227324	Unmethylated	5.55717	0-10%	BAESF_00521	0.000573723	Unmethylated	13.3009	40-50%	CHLRE_01g040000v5	0.0049456	Unmethylated	5330.61	90-100%	CHLNCDRAFT_20219	0.00381679	Unmethylated	118.845	80-90%	OT_ostta01g05070	0.00396851	Unmethylated	30.8984	40-50%
CFRG2530	0.0214434	Methylated	24.6769	40-50%	APARG00000000674	0	Unmethylated	285.165	90-100%	AWHISG00000001350	0.0104315	Methylated	1.65074	0-10%	CPERKG00000000500	0.0300858	Methylated	34.8929	50-60%	Clim_evmTU14s35	0.00823529	Methylated	22.0554	10-20%	SPPG_00489	0.0013089	Unmethylated	11.4188	10-20%	BAESF_00522	0.0175994	Methylated	36.5631	70-80%	CHLRE_01g040050v5	0.00581395	Unmethylated	3.56326	20-30%	CHLNCDRAFT_20573	0.0208333	Unmethylated	17.3977	30-40%	OT_ostta01g05080	0.00401098	Unmethylated	28.0835	30-40%
CFRG2604	0.0365645	Methylated	51.722	60-70%	APARG00000000675	0.000285388	Unmethylated	71.5985	80-90%	AWHISG00000001351	0.000355619	Unmethylated	11.6269	40-50%	CPERKG00000000501	0.067747	Methylated	320.298	90-100%	Clim_evmTU15s35	0.0127796	Methylated	198.72	80-90%	SPPG_00490	0.000536481	Unmethylated	10.4892	10-20%	BAESF_00523	0.195033	Methylated	1179.67	90-100%	CHLRE_01g040100v5	0.00869565	Unmethylated	10.057	50-60%	CHLNCDRAFT_20545	0.0070922	Unmethylated	45.499	60-70%	OT_ostta01g05090	0.030321	Methylated	49.812	50-60%
CFRG2251	0.027571	Methylated	63.9132	70-80%	APARG00000000676	0.00235433	Unmethylated	357.651	90-100%	AWHISG00000001354	0.00223714	Unmethylated	0.294043	No expr.	CPERKG00000000502	0.0875158	Methylated	20.2793	40-50%	Clim_evmTU16s35	0.0133333	Unmethylated	72.876	60-70%	SPPG_00491	0.0310219	Methylated	11.6874	10-20%	BAESF_00524	0.0655925	Methylated	32.2938	60-70%	CHLRE_01g040350v5	0.00134348	Unmethylated	4.26014	30-40%	CHLNCDRAFT_34378	0	Unmethylated	1.51321	0-10%	OT_ostta01g05100	0.00375791	Unmethylated	203.52	80-90%
CFRG8651	0.0318172	Methylated	16.8836	20-30%	APARG00000000677	0.0304062	Methylated	13.7279	50-60%	AWHISG00000001355	0.0155051	Methylated	6.16144	30-40%	CPERKG00000000503	0.0820879	Methylated	75.6035	70-80%	Clim_evmTU8s36	0.0340136	Methylated	622.465	90-100%	SPPG_00492	0.0016225	Unmethylated	35.1936	40-50%	BAESF_00525	0.0385375	Methylated	20.1459	50-60%	CHLRE_01g040379v5	0	Unmethylated	3.35646	20-30%	CHLNCDRAFT_142237	0	Unmethylated	0	No expr.	OT_ostta01g05110	0.00188241	Unmethylated	2.30373	0-10%
CFRG2668	0.0465401	Methylated	94.9195	80-90%	APARG00000000678	0.00824992	Methylated	19.1837	60-70%	AWHISG00000001356	0	Unmethylated	9.79291	40-50%	CPERKG00000000504	0.0835771	Methylated	47.4185	60-70%	Clim_evmTU1s37	0	Unmethylated	3.94951	0-10%	SPPG_00493	0.00609756	Unmethylated	16.2701	20-30%	BAESF_00526	0.0994803	Methylated	262.144	90-100%	CHLRE_01g040400v5	0.00250784	Unmethylated	26.3353	70-80%	CHLNCDRAFT_142314	0.0139665	Methylated	63.3688	60-70%	OT_ostta01g05120	0.00200487	Unmethylated	68.5238	60-70%
CFRG2638	0.0293476	Methylated	19.1689	30-40%	APARG00000000679	0	Unmethylated	0.192888	No expr.	AWHISG00000001357	0	Unmethylated	1.65143	0-10%	CPERKG00000000505	0.11418	Methylated	20.0697	40-50%	Clim_evmTU4s37	0.0280374	Methylated	125.769	70-80%	SPPG_00494	0.0480591	Methylated	27.477	40-50%	BAESF_00527	0.00329489	Unmethylated	5.11475	10-20%	CHLRE_01g040450v5	0.0128395	Methylated	21.983	70-80%	CHLNCDRAFT_141868	0.00410172	Methylated	5.48639	10-20%	OT_ostta01g05130	0	Unmethylated	0	No expr.
CFRG2394	0.0235422	Methylated	39.8653	60-70%	APARG00000000680	0.0773351	Methylated	0.103215	No expr.	AWHISG00000001358	0.0016812	Methylated	6.19043	30-40%	CPERKG00000000506	0.0303803	Methylated	21.5982	40-50%	Clim_evmTU5s37	0.0231214	Methylated	71.6399	60-70%	SPPG_00495	0.000364431	Unmethylated	7.18	0-10%	BAESF_00528	0.0332	Methylated	30.8697	60-70%	CHLRE_01g040476v5	0.00368324	Unmethylated	5.52601	40-50%	CHLNCDRAFT_20361	0	Unmethylated	78.3899	70-80%	OT_ostta01g05140	0.196581	Unmethylated	0	No expr.
CFRG2547	0.0123655	Methylated	4.08637	0-10%	APARG00000000681	0.00100251	Unmethylated	0	No expr.	AWHISG00000001359	0.0207723	Methylated	10.6425	40-50%	Nk52_evmTU43s236	0.0796345	Methylated	15.5692	30-40%	Clim_evmTU6s37	0.0330579	Methylated	61.1126	50-60%	SPPG_00496	0.0645161	Methylated	54.6456	60-70%	BAESF_00529	0	Unmethylated	1.08885	0-10%	CHLRE_01g040500v5	0.0312094	Methylated	14.028	60-70%	CHLNCDRAFT_7714	0	Unmethylated	30.7446	50-60%	OT_ostta01g05150	0.0660066	Unmethylated	42.0081	50-60%
CFRG2283	0	Unmethylated	0.572353	No expr.	APARG00000000682	0	Unmethylated	0.086559	No expr.	AWHISG00000001361	0.00094173	Methylated	17.1054	50-60%	CPERKG00000000507	0.0480359	Methylated	25.6927	40-50%	Clim_evmTU7s37	0.0113798	Methylated	32.9652	30-40%	SPPG_00497	0.0816632	Methylated	195.673	80-90%	BAESF_00530	0	Unmethylated	0	No expr.	CHLRE_01g040517v5	0	Unmethylated	0.050664	No expr.	CHLNCDRAFT_34430	0.012987	Methylated	170.98	80-90%	OT_ostta01g05155	0.00558229	Unmethylated	56.2289	60-70%
CFRG2475	0.0854774	Methylated	81.4821	70-80%	APARG00000000683	0.0629474	Methylated	3.59306	10-20%	AWHISG00000001362	0.00076087	Unmethylated	0	No expr.	CPERKG00000000508	0.0377203	Methylated	26.3055	40-50%	Clim_evmTU12s37	0.042735	Methylated	203.2	80-90%	SPPG_00498	0.0769985	Methylated	68.9577	70-80%	BAESF_00531	0.233739	Methylated	113.745	90-100%	CHLRE_01g040533v5	0.150485	Methylated	1.12421	0-10%	CHLNCDRAFT_20549	0.00380228	Unmethylated	2420.69	90-100%	OT_ostta01g05160	0.00793555	Unmethylated	3.52979	0-10%
CFRG2342	0.0493785	Methylated	225.701	90-100%	APARG00000000684	0.0351887	Methylated	13.4536	50-60%	AWHISG00000001365	0.00628496	Methylated	208.507	90-100%	CPERKG00000000509	0.0896875	Methylated	35.1538	50-60%	Clim_evmTU9s38	0	Unmethylated	0.635972	No expr.	SPPG_00499	0.077501	Methylated	62.5238	60-70%	BAESF_00532	0.356214	Methylated	266.503	90-100%	CHLRE_01g040550v5	0.00628366	Unmethylated	2.21634	10-20%	CHLNCDRAFT_142110	0.00326797	Unmethylated	47.0547	60-70%	OT_ostta01g05170	0.00298359	Unmethylated	47.2482	50-60%
CFRG2389	0.0573563	Methylated	91.57	80-90%	APARG00000000685	0.159383	Methylated	26.2758	60-70%	AWHISG00000001367	0.0011773	NA	0	No expr.	CPERKG00000000510	0.0697723	Methylated	5.65102	10-20%	Clim_evmTU12s38	0.0304348	Methylated	41.6159	40-50%	SPPG_00500	0.0576054	Methylated	45.4777	50-60%	BAESF_00533	0.0895663	Methylated	14.1787	40-50%	CHLRE_01g040600v5	0.00194049	Unmethylated	2.603	20-30%	CHLNCDRAFT_12129	0	Unmethylated	83.2283	70-80%	OT_ostta01g05180	0.00258509	Unmethylated	19.4677	20-30%
CFRG2454	0.0183705	Methylated	7.68109	10-20%	APARG00000000686	0.0254029	Methylated	19.9346	60-70%	AWHISG00000001371	0	Unmethylated	18.2628	60-70%	CPERKG00000000511	0.116509	Methylated	48.638	60-70%	Clim_evmTU1s39	0.00980392	Methylated	76.6255	60-70%	SPPG_00501	0.045	Methylated	56.3349	60-70%	BAESF_00534	0.075659	Methylated	14.2494	40-50%	CHLRE_01g040650v5	0.000473934	Unmethylated	1.17544	0-10%	CHLNCDRAFT_16859	0.00526316	Unmethylated	60.5773	60-70%	OT_ostta01g05190	0.00920781	Unmethylated	40.9873	50-60%
CFRG2497	0.0792551	Methylated	59.1763	70-80%	APARG00000000687	0.11689	Methylated	1.97072	0-10%	AWHISG00000001373	0	Unmethylated	0.121748	No expr.	CPERKG00000000512	0.0470763	Methylated	10.3521	20-30%	Clim_evmTU4s39	0.0325112	Methylated	12.3327	0-10%	SPPG_00502	0.0389016	Methylated	38.6815	50-60%	BAESF_00535	0.0477271	Methylated	88.5701	80-90%	CHLRE_01g040701v5	0.0305732	Methylated	51.8621	80-90%	CHLNCDRAFT_59606	0.00915332	Methylated	3953.47	90-100%	OT_ostta01g05200	0.00730105	Unmethylated	163.272	80-90%
CFRG2447	0.0692917	Methylated	34.5748	50-60%	APARG00000000688	0.0363889	Methylated	14.3336	50-60%	AWHISG00000001381	0.00524934	NA	13.8078	50-60%	CPERKG00000000513	0.0230821	Methylated	9.66118	20-30%	Clim_evmTU5s39	0.00708215	Unmethylated	359.492	90-100%	SPPG_00503	0.0307692	Methylated	120.503	80-90%	BAESF_00536	0.0516138	Methylated	17.2124	40-50%	CHLRE_01g040750v5	0.00834725	Unmethylated	16.2224	60-70%	CHLNCDRAFT_34546	0	Unmethylated	12.8857	20-30%	OT_ostta01g05210	0.00394964	Unmethylated	45.6656	50-60%
CFRG2482	0.083905	Methylated	159.49	80-90%	APARG00000000689	0.0298886	Methylated	3.72432	10-20%	AWHISG00000001383	0	Unmethylated	0.082393	No expr.	CPERKG00000000514	0.0219352	Methylated	12.1354	20-30%	Clim_evmTU7s39	0.00860832	Methylated	101.43	70-80%	SPPG_00504	0.0658608	Methylated	128.951	80-90%	BAESF_00537	0.0909091	Methylated	84.9971	80-90%	CHLRE_01g040801v5	0	Unmethylated	0.1373	No expr.	CHLNCDRAFT_142303	0	Unmethylated	11.5951	20-30%	OT_ostta01g05220	0.0226955	Methylated	38.9138	50-60%
CFRG2483	0.0449239	Methylated	63.3568	70-80%	APARG00000000690	0.0603222	Methylated	0.177013	No expr.	AWHISG00000001384	0.00125235	Unmethylated	0.07335	No expr.	CPERKG00000000515	0.128458	Methylated	1.54573	0-10%	Clim_evmTU8s39	0.00927282	Methylated	31.9427	20-30%	SPPG_00505	0.150794	Methylated	102.583	80-90%	BAESF_00538	0.134165	Methylated	80.7074	80-90%	CHLRE_01g040850v5	0.000562114	Unmethylated	2.22309	10-20%	CHLNCDRAFT_142113	0	Unmethylated	33.262	50-60%	OT_ostta01g05230	0.000429738	Unmethylated	20.9948	20-30%
CFRG2658	0.0334015	Methylated	3.28392	0-10%	APARG00000000691	0.000912964	Unmethylated	0.065658	No expr.	AWHISG00000001392	0.000249097	Unmethylated	0	No expr.	CPERKG00000000516	0.0329742	Methylated	40.6901	60-70%	Clim_evmTU9s39	0.0165119	Methylated	62.9992	50-60%	SPPG_00506	0.0472995	Methylated	340.166	90-100%	BAESF_00539	0.141781	Methylated	174.762	90-100%	CHLRE_01g040900v5	0.0280236	Methylated	42.32	80-90%	CHLNCDRAFT_34352	0	Unmethylated	59.9734	60-70%	OT_ostta01g05240	0.00088062	Unmethylated	11.2476	10-20%
CFRG2399	0.0577527	Methylated	32.143	50-60%	APARG00000000692	0.00173525	Unmethylated	0.008128	No expr.	AWHISG00000001393	0	Unmethylated	0	No expr.	CPERKG00000000517	0.085222	Methylated	170.543	90-100%	Clim_evmTU10s39	0.0125911	Methylated	26.4521	20-30%	SPPG_08853	0.0493542	Methylated	53.2018	60-70%	BAESF_00540	0.176678	Methylated	3632.86	90-100%	CHLRE_01g040950v5	0	Unmethylated	0.663148	No expr.	CHLNCDRAFT_50630	0	Unmethylated	48.2668	60-70%	OT_ostta01g05250	0.0186813	Methylated	72.3755	70-80%
CFRG2224	0.0518101	Methylated	31.633	50-60%	APARG00000000693	0.106981	Methylated	5.85707	20-30%	AWHISG00000001394	0.000102459	Unmethylated	0	No expr.	CPERKG00000000518	0.0491443	Methylated	18.4939	30-40%	Clim_evmTU16s39	0.0152488	Methylated	20.4939	10-20%	SPPG_00509	0.0561551	Methylated	23.2406	30-40%	BAESF_00541	0.072573	Methylated	55.7994	80-90%	CHLRE_01g041000v5	0.0119466	Methylated	53.6911	80-90%	CHLNCDRAFT_48590	0.00632911	Unmethylated	60.6448	60-70%	OT_ostta01g05260	0.0105692	Unmethylated	111.226	80-90%
CFRG2682	0.00104603	Unmethylated	0.136086	No expr.	APARG00000000694	0.000377501	Unmethylated	6.8102	30-40%	AWHISG00000001395	0	Unmethylated	0	No expr.	CPERKG00000000519	0.0506064	Methylated	3.09013	0-10%	Clim_evmTU18s39	0.00569203	Methylated	27.0582	20-30%	SPPG_00510	0.0372984	Methylated	44.9563	50-60%	BAESF_00542	0.244924	Methylated	321.85	90-100%	CHLRE_01g041050v5	0.00382343	Methylated	5.5255	40-50%	CHLNCDRAFT_57156	0	Unmethylated	44.5632	60-70%	OT_ostta01g05270	0.0549915	Unmethylated	0	No expr.
CFRG2643	0.0153956	Methylated	109.248	80-90%	APARG00000000695	0	Unmethylated	0	No expr.	AWHISG00000001397	0.004095	Unmethylated	0	No expr.	CPERKG00000000520	0.0466527	Methylated	14.8045	30-40%	Clim_evmTU19s39	0.032481	Methylated	58.2808	50-60%	SPPG_00511	0.0374415	Methylated	54.5741	60-70%	BAESF_00543	0.25489	Methylated	17.9851	50-60%	CHLRE_01g041100v5	0.00824742	Methylated	14.1897	60-70%	CHLNCDRAFT_142286	0	Unmethylated	1.15425	0-10%	OT_ostta01g05280	0.00720751	Unmethylated	34.8439	40-50%
CFRG2279	0.00596022	Methylated	34.1674	50-60%	APARG00000000696	0.00719616	Methylated	6.61874	20-30%	AWHISG00000001398	0.000298805	Unmethylated	0	No expr.	CPERKG00000000521	0.0492958	Methylated	15.5463	30-40%	Clim_evmTU20s39	0.0118544	Methylated	100.106	70-80%	SPPG_00512	0.00132013	Unmethylated	6.53765	0-10%	BAESF_00544	0.0645235	Methylated	8.61367	20-30%	CHLRE_01g041150v5	0.00542299	Methylated	1.3223	0-10%	CHLNCDRAFT_142313	0	Unmethylated	9.04153	20-30%	OT_ostta01g05290	0.00237844	Unmethylated	251.396	90-100%
CFRG2316	0.0361585	Methylated	8.4769	10-20%	APARG00000000697	0	Unmethylated	0.013952	No expr.	AWHISG00000001399	0	Unmethylated	0	No expr.	CPERKG00000000522	0.0649742	Methylated	14.0842	30-40%	Clim_evmTU23s39	0.0323529	Methylated	314.516	90-100%	SPPG_00513	0.0392973	Methylated	16.381	20-30%	BAESF_00545	0.0612476	Methylated	25.3614	60-70%	CHLRE_01g041200v5	0.0101966	Methylated	15.8345	60-70%	CHLNCDRAFT_30197	0	Unmethylated	16.1826	30-40%	OT_ostta01g05300	0.00554309	Unmethylated	98.9847	70-80%
CFRG2466	0.0103985	Methylated	40.5489	60-70%	APARG00000000698	0	Unmethylated	0	No expr.	AWHISG00000001400	0	Unmethylated	0	No expr.	CPERKG00000000523	0.0768911	Methylated	77.6881	80-90%	Clim_evmTU4s40	0.0327381	Methylated	22.4699	10-20%	SPPG_00514	0.0238997	Methylated	6.76518	0-10%	BAESF_00546	0.00273758	Unmethylated	0.263101	No expr.	CHLRE_01g041256v5	0.00227865	Unmethylated	2.1193	10-20%	CHLNCDRAFT_57142	0	Unmethylated	2.06562	0-10%	OT_ostta01g05310	0.0116578	Unmethylated	77.1477	70-80%
CFRG2699	0.0618073	Methylated	0.857831	No expr.	APARG00000000699	0	Unmethylated	0	No expr.	AWHISG00000001401	0	Unmethylated	7.14955	30-40%	CPERKG00000000524	0.120685	Methylated	27.4555	50-60%	Clim_evmTU5s40	0.0404858	Methylated	89.6047	60-70%	SPPG_00515	0.00193648	Unmethylated	6.14603	0-10%	BAESF_00547	0.0710919	Methylated	53.0023	70-80%	CHLRE_01g041300v5	0.0106525	Methylated	6.22544	40-50%	CHLNCDRAFT_8434	0	Unmethylated	32.4688	50-60%	OT_ostta01g05320	0.00951745	Unmethylated	261.044	90-100%
CFRG2723	0.0280737	Methylated	24.6767	40-50%	APARG00000000700	0.0361497	Methylated	16.5607	50-60%	AWHISG00000001402	0	Unmethylated	0	No expr.	CPERKG00000000525	0.00988817	Methylated	112.725	80-90%	Clim_evmTU8s40	0.00848111	Methylated	31.0909	20-30%	SPPG_00516	0.0387994	Methylated	34.2853	40-50%	BAESF_00548	0.0582451	Methylated	11.8806	30-40%	CHLRE_01g041426v5	0.00740741	Unmethylated	0	No expr.	CHLNCDRAFT_142374	0	Unmethylated	25.5953	40-50%	OT_ostta01g05330	0.00221239	Unmethylated	7.18742	0-10%
CFRG2440	0.0619682	Methylated	21.2663	30-40%	APARG00000000701	0.178827	Methylated	41.8897	70-80%	AWHISG00000001403	0	Unmethylated	182.058	90-100%	CPERKG00000000526	0.0614547	Methylated	61.7096	70-80%	Clim_evmTU9s40	0.0044843	Methylated	209.993	80-90%	SPPG_00517	0.0424084	Methylated	21.0253	30-40%	BAESF_00549	0.000698162	Unmethylated	33.4952	60-70%	CHLRE_01g041450v5	0.00467563	Unmethylated	3.03331	20-30%	CHLNCDRAFT_142330	0	Unmethylated	45.4866	60-70%	OT_ostta01g05340	0.00894521	Unmethylated	134.455	80-90%
CFRG2667	0.0217391	Methylated	37.8804	50-60%	APARG00000000702	0.140093	Methylated	35.8604	70-80%	AWHISG00000001405	0	Unmethylated	0	No expr.	CPERKG00000000527	0.0409087	Methylated	35.8716	50-60%	Clim_evmTU10s40	0.0057971	Unmethylated	91.8633	70-80%	SPPG_00518	0.0407066	Methylated	43.2765	50-60%	BAESF_00550	0.131058	Methylated	33.1006	60-70%	CHLRE_01g041500v5	0.0116333	Methylated	1.47984	0-10%	CHLNCDRAFT_30113	0	Unmethylated	85.9636	70-80%	OT_ostta01g05350	0.00766757	Unmethylated	141.377	80-90%
CFRG2329	0.0395448	Methylated	53.2939	60-70%	APARG00000000703	0.000496174	Unmethylated	8.73903	30-40%	AWHISG00000001406	0	Unmethylated	0	No expr.	CPERKG00000000528	0.0625719	Methylated	70.5918	70-80%	Clim_evmTU11s40	0.017316	Methylated	25.8853	20-30%	SPPG_00519	0.124786	Methylated	37.0705	50-60%	BAESF_00551	0.00166945	Unmethylated	4.68527	10-20%	CHLRE_01g041583v5	0	Unmethylated	0.004093	No expr.	CHLNCDRAFT_142400	0.00404858	Unmethylated	26.2458	40-50%	OT_ostta01g05360	0.0141129	Unmethylated	95.7078	70-80%
CFRG2480	0.013627	Methylated	14.7807	20-30%	APARG00000000704	0.0466278	Methylated	6.23757	20-30%	AWHISG00000001408	0.00104603	Unmethylated	354.84	90-100%	CPERKG00000000529	0.0690162	Methylated	323.445	90-100%	Clim_evmTU12s40	0.0196078	Methylated	115.802	70-80%	SPPG_00520	0.114117	Methylated	33.1919	40-50%	BAESF_00552	0.0144021	Methylated	41.8102	70-80%	CHLRE_01g041650v5	0.0247059	Methylated	4.05888	30-40%	CHLNCDRAFT_142294	0	Unmethylated	3.92346	10-20%	OT_ostta01g05380	0.0144815	Unmethylated	99.2909	70-80%
CFRG2522	0.0186473	Methylated	17.6557	30-40%	APARG00000000705	0	Unmethylated	40.0522	70-80%	AWHISG00000001409	0	Unmethylated	1.1932	0-10%	CPERKG00000000530	0.0633543	Methylated	1452.47	90-100%	Clim_evmTU13s40	0.0220751	Methylated	153.756	80-90%	SPPG_00521	0.039379	Methylated	116.917	80-90%	BAESF_00553	0.318863	Methylated	36.1089	70-80%	CHLRE_01g041667v5	0	Unmethylated	0	No expr.	CHLNCDRAFT_142413	0.0217391	Methylated	1.25274	0-10%	OT_ostta01g05390	0.0290424	Unmethylated	194.774	80-90%
CFRG2551	0.0135467	Methylated	51.9405	60-70%	APARG00000000706	0.0208711	Methylated	23.8236	60-70%	AWHISG00000001412	0.00769231	Methylated	0.148333	No expr.	CPERKG00000000531	0.100155	Methylated	0.516259	No expr.	Clim_evmTU14s40	0.0103306	Methylated	88.0696	60-70%	SPPG_00522	0.0355731	Methylated	31.5752	40-50%	BAESF_00554	0.0611648	Methylated	17.7124	50-60%	CHLRE_01g041752v5	0.0172136	Methylated	0.768856	No expr.	CHLNCDRAFT_142349	0	Unmethylated	0.586431	No expr.	OT_ostta01g05400	0.0249737	Methylated	242.788	90-100%
CFRG2330	0.0281568	Methylated	77.4049	70-80%	APARG00000000707	0.00406432	Methylated	15.0613	50-60%	AWHISG00000001416	0	Unmethylated	0.444275	No expr.	CPERKG00000000532	0.0966396	Methylated	58.5397	70-80%	Clim_evmTU3s41	0.0296296	Methylated	48.6014	40-50%	SPPG_00523	0.0182834	Methylated	404.447	90-100%	BAESF_00555	0.194516	Methylated	7.31331	20-30%	CHLRE_01g041800v5	0.00991885	Methylated	0.356865	No expr.	CHLNCDRAFT_142432_gene-CHLNCDRAFT_142433	0	NA	15.5555	30-40%	OT_ostta01g05410	0.00123213	Unmethylated	40.0375	50-60%
CFRG2520	0.0330773	Methylated	1.21652	0-10%	APARG00000000708	0.0748632	Methylated	4963.23	90-100%	AWHISG00000001417	0	Unmethylated	0	No expr.	CPERKG00000000533	0.0466713	Methylated	110.213	80-90%	Clim_evmTU6s41	0.014218	Methylated	618.833	90-100%	SPPG_00524	0.0428296	Methylated	26.326	30-40%	BAESF_00556	0.00243337	Unmethylated	3.50097	0-10%	CHLRE_01g041850v5	0.0127021	Methylated	4.25204	30-40%	CHLNCDRAFT_141902	0.00299401	Unmethylated	243.3	90-100%	OT_ostta01g05420	0.00259588	Unmethylated	43.4399	50-60%
CFRG5074	0.0893601	Methylated	0.257897	No expr.	APARG00000000709	0	Unmethylated	0.334095	No expr.	AWHISG00000001418	0	Unmethylated	0	No expr.	CPERKG00000000534	0.0382008	Methylated	10.3086	20-30%	Clim_evmTU7s41	0.0383436	Methylated	31.445	20-30%	SPPG_00525	0.0684068	Methylated	30.7895	40-50%	BAESF_00557	0.229089	Methylated	90.9492	80-90%	CHLRE_01g041900v5	0.00802568	Methylated	0.603408	No expr.	CHLNCDRAFT_57101	0.00108814	Unmethylated	2.34233	0-10%	OT_ostta01g05430	0.0100466	Unmethylated	103.361	70-80%
CFRG5011	0.0248723	Methylated	4.90517	0-10%	APARG00000000710	0.000937866	Unmethylated	0.578501	No expr.	AWHISG00000001419	0.000625782	Unmethylated	0.14443	No expr.	CPERKG00000000535	0.0229801	Methylated	58.7937	70-80%	Clim_evmTU8s41	0.0219072	Methylated	40.4303	30-40%	SPPG_00526	0.0402988	Methylated	164.199	80-90%	BAESF_00558	0.0197112	Methylated	8.49559	20-30%	CHLRE_01g041950v5	0.00350672	Unmethylated	8.118	50-60%	CHLNCDRAFT_57068	0.00177936	NA	184.906	80-90%	OT_ostta01g05440	0.00246962	Unmethylated	47.9551	50-60%
CFRG5051	0.0345446	Methylated	359.559	90-100%	APARG00000000711	0.0658606	Methylated	2.80057	10-20%	AWHISG00000001420	0	Unmethylated	0.034837	No expr.	CPERKG00000000536	0.0325353	Methylated	47.5541	60-70%	Clim_evmTU9s41	0.0743243	Methylated	28.554	20-30%	SPPG_00527	0.184402	Methylated	70.635	70-80%	BAESF_00559	0.00208478	Unmethylated	0.689847	No expr.	CHLRE_01g042352v5	0	Unmethylated	1.23503	0-10%	CHLNCDRAFT_57159	0	Unmethylated	30.0223	50-60%	OT_ostta01g05450	0.0169676	Unmethylated	141.861	80-90%
CFRG4778	0.0726496	Methylated	14.2196	20-30%	APARG00000000712	0.0306432	Methylated	18.8067	60-70%	AWHISG00000001421	0	Unmethylated	0.240907	No expr.	CPERKG00000000537	0.0680628	Methylated	91.784	80-90%	Clim_evmTU10s41	0.0236531	Methylated	34.6076	30-40%	SPPG_00528	0.0447948	Methylated	41.2239	50-60%	BAESF_00560	0.000387898	Unmethylated	3.03692	0-10%	CHLRE_01g042402v5	0.00367647	Unmethylated	0	No expr.	CHLNCDRAFT_142222	0	Unmethylated	0	No expr.	OT_ostta01g05460	0.0067253	Unmethylated	93.6177	70-80%
CFRG5032	0.0579228	Methylated	17.6917	30-40%	APARG00000000713	0.266849	Methylated	12.4665	40-50%	AWHISG00000001422	0	Unmethylated	0	No expr.	CPERKG00000000538	0.0639318	Methylated	66.559	70-80%	Clim_evmTU11s41	0.0172538	Methylated	742.415	90-100%	SPPG_00529	0.0440578	Methylated	38.8047	50-60%	BAESF_00561	0.000926441	Unmethylated	8.19078	20-30%	CHLRE_01g042450v5	0.00205128	Methylated	5.25189	30-40%	CHLNCDRAFT_50640	0	Unmethylated	0	No expr.	OT_ostta01g05470	0.000339405	Unmethylated	13.518	10-20%
CFRG4989	0.00133601	Unmethylated	9.09344	10-20%	APARG00000000714	0.198539	Methylated	33.6071	70-80%	AWHISG00000001423	0	Unmethylated	0	No expr.	CPERKG00000000539	0.0638489	Methylated	17.6439	30-40%	Clim_evmTU5s42	0.0316092	Methylated	12.6853	0-10%	SPPG_00530	0.0311131	Methylated	16.661	20-30%	BAESF_00562	0.00105152	Unmethylated	0.002936	No expr.	CHLRE_01g042502v5	0.000903342	Methylated	0.093775	No expr.	CHLNCDRAFT_34513	0	Unmethylated	112.291	80-90%	OT_ostta01g05480	0.06	Unmethylated	82.156	70-80%
CFRG4796	0.0126302	Methylated	1.0655	0-10%	APARG00000000715	0.016726	Methylated	12.2809	40-50%	AWHISG00000001424	0	Unmethylated	0	No expr.	CPERKG00000000540	0.0965058	Methylated	33.6013	50-60%	Clim_evmTU6s42	0.0250284	Methylated	72.2498	60-70%	SPPG_00531	0.0147059	Unmethylated	85.2205	70-80%	BAESF_00563	0.00146628	Unmethylated	0.352689	No expr.	CHLRE_01g042550v5	0.00705882	Methylated	23.8494	70-80%	CHLNCDRAFT_34395	0.00647668	Methylated	226.213	90-100%	OT_ostta01g05490	0.00223531	Unmethylated	80.1684	70-80%
CFRG4869	0.0135297	Methylated	16.1551	20-30%	APARG00000000716	0.0510488	Methylated	8.12017	30-40%	AWHISG00000001425	0	Unmethylated	0.185882	No expr.	Nk52_evmTU11s967	0.108247	Methylated	31.7756	50-60%	Clim_evmTU7s42	0.0426667	NA	32.8096	30-40%	SPPG_00532	0.0776119	Methylated	298.401	90-100%	BAESF_00564	0	Unmethylated	0.650368	No expr.	CHLRE_01g042600v5	0	Unmethylated	0.07538	No expr.	CHLNCDRAFT_142150	0	Unmethylated	197.692	80-90%	OT_ostta01g05500	0.00298567	Unmethylated	7.516	0-10%
CFRG4959	0.102061	Methylated	24.1055	40-50%	APARG00000000717	0.0175177	Methylated	11.3355	40-50%	AWHISG00000001426	0	Unmethylated	0	No expr.	CPERKG00000000541	0.0780243	Methylated	17.9954	30-40%	Clim_evmTU11s42	0.0177384	Methylated	138.73	80-90%	SPPG_00533	0.00695745	Unmethylated	1.85354	0-10%	BAESF_00565	0.0812788	Methylated	44.1568	70-80%	CHLRE_01g042650v5	0	Unmethylated	0.470288	No expr.	CHLNCDRAFT_57107	0	Unmethylated	0.963164	No expr.	OT_ostta01g05510	0	Unmethylated	102.675	70-80%
CFRG4999	0.00281016	Methylated	3.38433	0-10%	APARG00000000718	0.0802515	Methylated	33.1526	70-80%	AWHISG00000001427	0.00292398	Unmethylated	0	No expr.	CPERKG00000000542	0.0771237	Methylated	7.56543	10-20%	Clim_evmTU9s43	0.0159817	Methylated	26.7039	20-30%	SPPG_00534	0.0585262	Methylated	128.109	80-90%	BAESF_00566	0.0467192	Methylated	17.4224	40-50%	CHLRE_01g042700v5	0.00762301	Methylated	12.7614	60-70%	CHLNCDRAFT_56043	0.00248756	Unmethylated	12.7487	20-30%	OT_ostta01g05520	0	Unmethylated	25.2377	30-40%
CFRG4802	0.032643	Methylated	891.9	90-100%	APARG00000000719	0.000363405	Unmethylated	42.3795	70-80%	AWHISG00000001428	0	Unmethylated	0.583151	No expr.	CPERKG00000000543	0.0413395	Methylated	50.5658	70-80%	Clim_evmTU11s43	0.0338266	Methylated	24.4612	10-20%	SPPG_00535	0.0306271	Methylated	13.3579	10-20%	BAESF_00567	0.0849435	Methylated	10.6155	30-40%	CHLRE_01g042750v5	0.0136344	Methylated	477.197	90-100%	CHLNCDRAFT_30037	0	Unmethylated	12.3767	20-30%	OT_ostta01g05540	0.0405268	Unmethylated	198.647	80-90%
CFRG4814	0.087538	Methylated	3.20694	0-10%	APARG00000000720	0.0174695	Methylated	4.28817	10-20%	AWHISG00000001429	0.00012213	Unmethylated	0.119282	No expr.	CPERKG00000000544	0.0853518	Methylated	107.754	80-90%	Clim_evmTU12s43	0.0070028	Methylated	40.921	30-40%	SPPG_00536	0.0205598	Methylated	38.6148	50-60%	BAESF_00568	0.100446	Methylated	26.1503	60-70%	CHLRE_01g042900v5	0.00513347	Unmethylated	30.0614	70-80%	CHLNCDRAFT_50727	0	Unmethylated	12.5489	20-30%	OT_ostta01g05550	0.00270624	Unmethylated	113.009	80-90%
CFRG4794	0.0247645	Methylated	4.85371	0-10%	APARG00000000721	0	Unmethylated	0.33298	No expr.	AWHISG00000001430	0	Unmethylated	0.039067	No expr.	CPERKG00000000545	0.0503344	Methylated	42.3432	60-70%	Clim_evmTU13s43	0.0442804	Methylated	520.434	90-100%	SPPG_00537	0.039385	Methylated	52.9241	60-70%	BAESF_00569	0	Unmethylated	0	No expr.	CHLRE_01g042950v5	0.00702988	Methylated	29.2945	70-80%	CHLNCDRAFT_142187	0	Unmethylated	4.68913	10-20%	OT_ostta01g05560	0.00237793	Unmethylated	243.721	90-100%
CFRG5072	0.0197986	Methylated	27.6923	40-50%	APARG00000000722	0.0836496	Methylated	379.923	90-100%	AWHISG00000001431	0	Unmethylated	0	No expr.	CPERKG00000000546	0.0281795	Methylated	8.02703	10-20%	Clim_evmTU15s43	0	Unmethylated	1.68735	0-10%	SPPG_00538	0.0206515	Methylated	12.9158	10-20%	BAESF_00570	0.000457247	Unmethylated	0.111054	No expr.	CHLRE_01g043000v5	0.0104384	Methylated	24.1514	70-80%	CHLNCDRAFT_57009	0	Unmethylated	3.03793	0-10%	OT_ostta01g05570	0	Unmethylated	36.6253	40-50%
CFRG4812	0.132488	Methylated	16.8509	20-30%	APARG00000000723	0.0523797	Methylated	44.8974	70-80%	AWHISG00000001432	0	Unmethylated	0.203134	No expr.	CPERKG00000000547	0.038294	Methylated	157.726	90-100%	Clim_evmTU4s44	0.015625	Methylated	9.14378	0-10%	SPPG_00539	0.0351599	Methylated	14.5649	20-30%	BAESF_00571	0	Unmethylated	0.248082	No expr.	CHLRE_01g043050v5	0.0123648	Methylated	16.8801	60-70%	CHLNCDRAFT_20462	0	Unmethylated	20.077	40-50%	OT_ostta01g05580	0.0046612	Unmethylated	109.209	80-90%
CFRG4889	0.117177	Methylated	0.459995	No expr.	APARG00000000724	0.0244705	Methylated	10.671	40-50%	AWHISG00000001433	0	Unmethylated	0.042879	No expr.	CPERKG00000000548	0.0636202	Methylated	18.7358	30-40%	Clim_evmTU5s44	0.0111732	Methylated	16.5725	0-10%	SPPG_00540	0.045302	Methylated	10.2142	10-20%	BAESF_00572	0.000894614	Unmethylated	4.25773	10-20%	CHLRE_01g043100v5	0.022082	Methylated	18.4465	70-80%	CHLNCDRAFT_142297	0	Unmethylated	16.5051	30-40%	OT_ostta01g05590	0.00510175	Unmethylated	21.1804	20-30%
CFRG4857	0.0180308	Methylated	29.0789	40-50%	APARG00000000725	0.0721751	Methylated	1.71226	0-10%	AWHISG00000001434	0	Unmethylated	0	No expr.	CPERKG00000000549	0.105075	Methylated	55.8957	70-80%	Clim_evmTU6s44	0.025641	Methylated	33.9847	30-40%	SPPG_00541	0.0672154	Methylated	112.597	80-90%	BAESF_00573	0.0741573	Methylated	9.33421	20-30%	CHLRE_01g043150v5	0.0138504	Methylated	14.6654	60-70%	CHLNCDRAFT_142223	0	Unmethylated	38.9071	50-60%	OT_ostta01g05600	0.00851472	Methylated	23.05	30-40%
CFRG5033	0.00128096	Unmethylated	0.717368	No expr.	APARG00000000726	0.00247525	Unmethylated	0.17657	No expr.	AWHISG00000001436	0.000609013	Unmethylated	0.308103	No expr.	CPERKG00000000550	0.0743945	Methylated	13.3007	20-30%	Clim_evmTU7s44	0.0236559	Methylated	34.2946	30-40%	SPPG_00542	0.09876	Methylated	58.6468	60-70%	BAESF_00574	0.00394529	Unmethylated	20.5207	50-60%	CHLRE_01g043200v5	0.0144695	Methylated	0.842148	No expr.	CHLNCDRAFT_142027	0.0686275	Methylated	399.855	90-100%	OT_ostta01g05610	0.00175521	Unmethylated	100.45	70-80%
CFRG4860	0.0782775	Methylated	39.3987	50-60%	APARG00000000729	0.0456272	Methylated	24.565	60-70%	AWHISG00000001437	0.00203666	Methylated	0.01974	No expr.	CPERKG00000000551	0.0553577	Methylated	11.9629	20-30%	Clim_evmTU8s44	0.0202429	Methylated	50.5947	40-50%	SPPG_00543	0.0351317	Methylated	1627.62	90-100%	BAESF_00575	0.00970378	Unmethylated	11.2077	30-40%	CHLRE_01g043250v5	0.00343098	Unmethylated	1.17429	0-10%	CHLNCDRAFT_141926	0	Unmethylated	0	No expr.	OT_ostta01g05620	0.00440952	Methylated	11.9517	10-20%
CFRG4898	0.0499744	Methylated	22.4917	30-40%	APARG00000000730	0.0427337	Methylated	5.76473	20-30%	AWHISG00000001438	0.000784929	Unmethylated	0.17194	No expr.	CPERKG00000000552	0.0720655	Methylated	38.3061	60-70%	Clim_evmTU12s44	0.012605	Methylated	12.9019	0-10%	SPPG_00544	0.0244969	Methylated	205.505	90-100%	BAESF_00576	0.0627041	Methylated	6.12392	10-20%	CHLRE_01g043300v5	0.00933238	Unmethylated	5.3475	30-40%	CHLNCDRAFT_142043	0	Unmethylated	6.95194	10-20%	OT_ostta01g05630	0.000915522	Unmethylated	21.9656	30-40%
CFRG5024	0.146383	Methylated	322.881	90-100%	APARG00000000731	0.018254	Methylated	14.9357	50-60%	AWHISG00000001444	0.000281373	Unmethylated	0.019812	No expr.	CPERKG00000000553	0.0468612	Methylated	138.381	80-90%	Clim_evmTU13s44	0.00298507	Unmethylated	63.2657	50-60%	SPPG_00545	0.016129	Methylated	7.07635	0-10%	BAESF_00577	0.00135777	Unmethylated	3.08806	0-10%	CHLRE_01g044200v5	0.00524659	Unmethylated	3.20053	20-30%	CHLNCDRAFT_57081	0	Unmethylated	6.03406	10-20%	OT_ostta01g05640	0.00504751	Unmethylated	84.8321	70-80%
CFRG5016	0.0323274	Methylated	33.6185	50-60%	APARG00000000732	0.0825306	Methylated	6.49312	20-30%	AWHISG00000001449	0.00020675	Unmethylated	0	No expr.	CPERKG00000000554	0.0317841	Methylated	11.0793	20-30%	Clim_evmTU14s44	0.0349206	Methylated	162.675	80-90%	SPPG_00546	0.0438013	Methylated	36.6092	50-60%	BAESF_00578	0.00109085	Unmethylated	16.5381	40-50%	CHLRE_01g044250v5	0.00191351	Unmethylated	0.975351	No expr.	CHLNCDRAFT_34424	0	Unmethylated	6.83376	10-20%	OT_ostta01g05650	0.018301	Methylated	791.024	90-100%
CFRG4888	0.148616	Methylated	2.06074	0-10%	APARG00000000733	0.0760072	Methylated	16.6805	50-60%	AWHISG00000001450	0.0108781	Methylated	0.359112	No expr.	CPERKG00000000555	0.105284	Methylated	503.969	90-100%	Clim_evmTU15s44	0.0569878	Methylated	98.4996	70-80%	SPPG_00547	0.064022	Methylated	48.0424	60-70%	BAESF_00579	0.000986193	Unmethylated	0.764524	No expr.	CHLRE_01g044276v5	0	Unmethylated	0	No expr.	CHLNCDRAFT_57026	0	Unmethylated	72.6952	70-80%	OT_ostta01g05660	0.00112334	Unmethylated	21.0716	20-30%
CFRG5077	0.0624838	Methylated	16.0907	20-30%	APARG00000000734	0.128508	Methylated	0.614563	No expr.	AWHISG00000001452	0	Unmethylated	0.331787	No expr.	CPERKG00000000556	0.0580179	Methylated	29.9982	50-60%	Clim_evmTU18s44	0.0443459	Methylated	1542.4	90-100%	SPPG_00548	0.0508532	Methylated	32.4603	40-50%	BAESF_00580	0.00225056	Unmethylated	3.0324	0-10%	CHLRE_01g044300v5	0.00360111	Methylated	0.50625	No expr.	CHLNCDRAFT_57005	0	Unmethylated	47.1461	60-70%	OT_ostta01g05670	0.00833333	Unmethylated	37.3942	40-50%
CFRG4868	0.0288834	Methylated	50.8507	60-70%	APARG00000000735	0	Unmethylated	0.458291	No expr.	AWHISG00000001455	0.00102564	Unmethylated	0	No expr.	CPERKG00000000557	0.059953	Methylated	15.7443	30-40%	Clim_evmTU19s44	0.0148248	Methylated	54.3036	50-60%	SPPG_00549	0.0147473	Methylated	49.4509	60-70%	BAESF_00581	0.0452229	Methylated	1.20317	0-10%	CHLRE_01g044750v5	0.0132996	Methylated	19.513	70-80%	CHLNCDRAFT_142255	0	Unmethylated	26.5696	40-50%	OT_ostta01g05680	0.00108183	Unmethylated	27.2753	30-40%
CFRG5058	0.0142612	Methylated	17.3413	30-40%	APARG00000000736	0.00480845	Methylated	31.2946	70-80%	AWHISG00000001456	0.0178759	Methylated	0	No expr.	CPERKG00000000558	0.0634314	Methylated	6.00149	10-20%	Clim_evmTU20s44	0.0237203	Methylated	49.2067	40-50%	SPPG_00550	0.0352688	Methylated	40.4277	50-60%	BAESF_00582	0.245648	Methylated	66.891	80-90%	CHLRE_01g044850v5	0.000191241	Unmethylated	0.291787	No expr.	CHLNCDRAFT_142018	0.00361011	Unmethylated	6.50415	10-20%	OT_ostta01g05690	0.012954	Methylated	392.444	90-100%
CFRG4791	0.0182879	Methylated	34.371	50-60%	APARG00000000737	0.0395296	Methylated	0.909583	No expr.	AWHISG00000001458	0.000214892	Unmethylated	125.622	80-90%	CPERKG00000000559	0.0556777	Methylated	5.62422	10-20%	Clim_evmTU22s44	0.029106	Methylated	45.2495	40-50%	SPPG_00551	0.00422386	Unmethylated	17.59	20-30%	BAESF_00583	0.186187	Methylated	79.5984	80-90%	CHLRE_01g044900v5	0.00031211	Unmethylated	3.01265	20-30%	CHLNCDRAFT_142373	0.00657895	Unmethylated	28.476	40-50%	OT_ostta01g05700	0.000389636	Unmethylated	64.3077	60-70%
CFRG5043	0.0270062	Methylated	82.0576	70-80%	APARG00000000738	0.0353	Methylated	61.4985	80-90%	AWHISG00000001459	0.000370105	Methylated	7.17482	30-40%	CPERKG00000000560	0.0321343	Methylated	1.77823	0-10%	Clim_evmTU23s44	0.015873	Methylated	119.406	70-80%	SPPG_00552	0.0471669	Methylated	9.53158	10-20%	BAESF_00584	0.0497908	Methylated	19.0947	50-60%	CHLRE_01g045050v5	0.00238949	Unmethylated	0.092241	No expr.	CHLNCDRAFT_11056	0.00231481	Unmethylated	462.962	90-100%	OT_ostta01g05710	0.00829811	Unmethylated	42.4328	50-60%
CFRG5049	0.00582061	Methylated	38.7539	50-60%	APARG00000000739	0.104069	Methylated	52.7241	80-90%	AWHISG00000001463	0.161972	Methylated	10.6583	40-50%	Nk52_evmTU30s967	0.0778521	Methylated	4.03273	0-10%	Clim_evmTU31s44	0.00496278	Unmethylated	291.346	90-100%	SPPG_00553	0.155779	Methylated	85.5037	70-80%	BAESF_00585	0.00501308	Methylated	23.7903	50-60%	CHLRE_01g045426v5	0	Unmethylated	2.45418	10-20%	CHLNCDRAFT_14485	0	Unmethylated	29.7353	50-60%	OT_ostta01g05720	0.00804694	Methylated	32.1973	40-50%
CFRG4811	0.0309717	Methylated	101.957	80-90%	APARG00000000740	0.0303062	Methylated	20.4656	60-70%	AWHISG00000001464	0	Unmethylated	6.9858	30-40%	CPERKG00000000561	0.0932692	Methylated	183.7	90-100%	Clim_evmTU33s44	0.0211268	Methylated	157.241	80-90%	SPPG_00554	0.0720665	Methylated	33.602	40-50%	BAESF_00586	0.00256246	Unmethylated	15.1163	40-50%	CHLRE_01g046500v5	0.001321	Unmethylated	0.028348	No expr.	CHLNCDRAFT_142144	0	Unmethylated	14.8249	30-40%	OT_ostta01g05730	0.00577744	Unmethylated	10.1592	10-20%
CFRG4803	0.0747352	Methylated	49.307	60-70%	APARG00000000741	0.0426458	Methylated	7.45762	30-40%	AWHISG00000001466	0.00143357	Methylated	0.018468	No expr.	CPERKG00000000562	0.0325975	Methylated	16.4193	30-40%	Clim_evmTU35s44	0.0245399	Methylated	12.3862	0-10%	SPPG_00555	0.0332016	Methylated	10.3943	10-20%	BAESF_00587	0.146393	Methylated	73.1835	80-90%	CHLRE_01g046501v5	0.00213106	Unmethylated	0.034893	No expr.	CHLNCDRAFT_142020	0	Unmethylated	4.25855	10-20%	OT_ostta01g05740	0.00778727	Unmethylated	30.1264	40-50%
CFRG4931	0.0569948	Methylated	0.589402	No expr.	APARG00000000742	0.0359909	Methylated	15.8852	50-60%	AWHISG00000001467	0	Unmethylated	0	No expr.	CPERKG00000000563	0.06187	Methylated	116.403	80-90%	Clim_evmTU36s44	0.00566572	Unmethylated	52.7934	50-60%	SPPG_00556	0.0411039	Methylated	103.194	80-90%	BAESF_00588	0.249271	Methylated	766.799	90-100%	CHLRE_01g046502v5	0	Unmethylated	0.034352	No expr.	CHLNCDRAFT_142243	0	Unmethylated	16.3345	30-40%	OT_ostta01g05750	0.000555864	Unmethylated	52.9521	60-70%
CFRG4832	0.0462428	Methylated	69.086	70-80%	APARG00000000743	0	Unmethylated	1.61385	0-10%	AWHISG00000001468	8.15528e-05	Unmethylated	0	No expr.	CPERKG00000000564	0.106681	Methylated	115.743	80-90%	Clim_evmTU38s44	0.0126582	Methylated	13.2174	0-10%	SPPG_00557	0.0864386	Methylated	93.2032	70-80%	BAESF_00589	0.0314763	Methylated	8.4528	20-30%	CHLRE_01g046450v5	0.00141044	Unmethylated	0.034307	No expr.	CHLNCDRAFT_142094	0	Unmethylated	100.26	70-80%	OT_ostta01g05760	0.00391645	Unmethylated	0	No expr.
CFRG4894	0.249377	Methylated	72.5713	70-80%	APARG00000000744	0.031186	Methylated	17.5715	50-60%	AWHISG00000001469	0.00445053	Methylated	1.89753	0-10%	CPERKG00000000565	0.0783318	Methylated	37.2543	60-70%	Clim_evmTU39s44	0.00235849	Unmethylated	59.4091	50-60%	SPPG_00558	0.0374185	Methylated	51.3263	60-70%	BAESF_00590	0.000877039	Unmethylated	6.84103	20-30%	CHLRE_01g047200v5	0.00441826	Unmethylated	0.032453	No expr.	CHLNCDRAFT_50614	0	Unmethylated	0	No expr.	OT_ostta01g05770	0.00121418	Unmethylated	35.6913	40-50%
CFRG4990	0	Unmethylated	0.068826	No expr.	APARG00000000745	0.0171982	Methylated	17.8639	50-60%	AWHISG00000001470	0.00372136	NA	4.2361	20-30%	CPERKG00000000566	0.0960035	Methylated	109.981	80-90%	Clim_evmTU43s44	0.00625	Methylated	27.2353	20-30%	SPPG_00559	0.0727273	Methylated	16.911	20-30%	BAESF_00591	0.0579462	Methylated	26.0224	60-70%	CHLRE_01g047300v5	0.004329	Unmethylated	1.78462	10-20%	CHLNCDRAFT_17545	0	Unmethylated	103.4	70-80%	OT_ostta01g05780	0.00444527	Unmethylated	28.8227	30-40%
CFRG5000	0.0347826	Methylated	26.53	40-50%	APARG00000000746	0.208029	Methylated	13.0684	50-60%	AWHISG00000001471	0	Unmethylated	4.74016	20-30%	CPERKG00000000567	0.0465194	Methylated	64.0401	70-80%	Clim_evmTU44s44	0.0519126	Methylated	44.7674	40-50%	SPPG_00560	0.0473606	Methylated	37.4037	50-60%	BAESF_00592	0.0386785	Methylated	50.656	70-80%	CHLRE_01g047350v5	0	Unmethylated	0.325237	No expr.	CHLNCDRAFT_142419	0	NA	25.0433	40-50%	OT_ostta01g05790	0.00118694	Unmethylated	79.9385	70-80%
CFRG5075	0.0638707	Methylated	67.2466	70-80%	APARG00000000747	0.0178517	Methylated	65.6024	80-90%	AWHISG00000001472	0.000677507	Unmethylated	4.93093	20-30%	CPERKG00000000568	0.0455723	Methylated	0.769077	No expr.	Clim_evmTU45s44	0.0352941	Methylated	14.1565	0-10%	SPPG_00561	0.0647948	Methylated	33.8872	40-50%	BAESF_00593	0.00318896	Methylated	10.2453	30-40%	CHLRE_01g047650v5	0.0120321	Unmethylated	0.780378	No expr.	CHLNCDRAFT_142295	0	Unmethylated	12.199	20-30%	OT_ostta01g05800	0.00379939	Unmethylated	41.0187	50-60%
CFRG5067	0.0500473	Methylated	23.4852	40-50%	APARG00000000748	0.0374808	Methylated	6.60616	20-30%	AWHISG00000001474	0	Unmethylated	0	No expr.	CPERKG00000000569	0.0205874	Methylated	2.9336	0-10%	Clim_evmTU1s45	0.0340136	Methylated	38.4183	30-40%	SPPG_00562	0.0971395	Methylated	207.376	90-100%	BAESF_00594	0	Unmethylated	11.9686	30-40%	CHLRE_01g047700v5	0.0162413	Methylated	56.2099	80-90%	CHLNCDRAFT_142206	0.0202703	Unmethylated	60.731	60-70%	OT_ostta01g05810	0.00223964	Unmethylated	32.1945	40-50%
CFRG4978	0.0428248	Methylated	8.24129	10-20%	APARG00000000749	0.0245986	Methylated	6.40918	20-30%	AWHISG00000001475	0	Unmethylated	0.004238	No expr.	CPERKG00000000570	0.0745746	Methylated	9.30002	20-30%	Clim_evmTU2s45	0.0229167	Methylated	117.635	70-80%	SPPG_00563	0.0507442	Methylated	23.2452	30-40%	BAESF_00595	0.0845808	Methylated	26.8439	60-70%	CHLRE_01g047750v5	0.0180328	Methylated	4352.77	90-100%	CHLNCDRAFT_142233	0	Unmethylated	1.54489	0-10%	OT_ostta01g05820	0	Unmethylated	32.5069	40-50%
CFRG4776	0.0422201	Methylated	23.1202	30-40%	APARG00000000750	9.80681e-05	Unmethylated	0	No expr.	AWHISG00000001476	0.000365297	Unmethylated	0.010834	No expr.	CPERKG00000000571	0.0291596	Methylated	3.81548	0-10%	Clim_evmTU2s46	0.0358566	Methylated	60.9254	50-60%	SPPG_10019	0	Unmethylated	0	No expr.	BAESF_00596	0.0647983	Methylated	29.34	60-70%	CHLRE_01g047800v5	0.0117532	Methylated	126.347	90-100%	CHLNCDRAFT_20596	0	Unmethylated	3246.38	90-100%	OT_ostta01g05830	0.000821018	Unmethylated	16.19	20-30%
CFRG4893	0.0455491	Methylated	98.7121	80-90%	APARG00000000751	0	Unmethylated	0.033178	No expr.	AWHISG00000001477	0.000894188	Unmethylated	0.010766	No expr.	CPERKG00000000572	0.0411147	Methylated	55.4677	70-80%	Clim_evmTU6s46	0.02125	Methylated	19.8441	10-20%	SPPG_00564	0.00189514	Unmethylated	5.98232	0-10%	BAESF_00597	0.136032	Methylated	9.14951	20-30%	CHLRE_01g047850v5	0.00238854	Unmethylated	2.93049	20-30%	CHLNCDRAFT_20586	0	Unmethylated	28.7989	40-50%	OT_ostta01g05840	0.00203943	Unmethylated	5.74994	0-10%
CFRG4916	0.067807	Methylated	22.5984	30-40%	APARG00000000752	0	Unmethylated	0	No expr.	AWHISG00000001481	0	Unmethylated	0	No expr.	CPERKG00000000573	0.0744014	Methylated	80.9361	80-90%	Clim_evmTU7s46	0.00451467	NA	61.3088	50-60%	SPPG_00565	0.0367205	Methylated	46.7974	50-60%	BAESF_00598	0.0281433	Methylated	246.698	90-100%	CHLRE_01g047900v5	0.0171865	Methylated	17.686	60-70%	CHLNCDRAFT_142285	0	Unmethylated	0	No expr.	OT_ostta01g05850	0.000130141	Unmethylated	21.6149	20-30%
CFRG5063	0.0177822	Methylated	35.5939	50-60%	APARG00000000753	0.000804035	Unmethylated	2.76548	10-20%	AWHISG00000001482	0.00325203	Methylated	10.8094	40-50%	CPERKG00000000574	0.0979695	Methylated	16.12	30-40%	Clim_evmTU1s47	0.0283401	Methylated	76.441	60-70%	SPPG_00566	0.137991	Methylated	293.028	90-100%	BAESF_00599	0.029679	Methylated	6.80013	20-30%	CHLRE_01g047950v5	0.0141844	Unmethylated	53.9964	80-90%	CHLNCDRAFT_142093	0	Unmethylated	38.6627	50-60%	OT_ostta01g05860	0.00778272	Unmethylated	19.6924	20-30%
CFRG4867	0.0779516	Methylated	66.9073	70-80%	APARG00000000755	0.000263487	Unmethylated	2.27118	0-10%	AWHISG00000001483	0.000131648	Unmethylated	0.224409	No expr.	CPERKG00000000575	0.0664398	Methylated	43.1475	60-70%	Clim_evmTU2s47	0.0675676	Methylated	75.5425	60-70%	SPPG_00567	0.0460927	Methylated	48.0984	60-70%	BAESF_00600	0.0851708	Methylated	46.2831	70-80%	CHLRE_01g048000v5	0.00580181	Methylated	0.627234	No expr.	CHLNCDRAFT_141930	0	Unmethylated	1.1943	0-10%	OT_ostta01g05870	0.00250784	Unmethylated	25.9958	30-40%
CFRG4774	0.000665673	Unmethylated	0.536207	No expr.	APARG00000000756	0.0105683	Methylated	12.9729	50-60%	AWHISG00000001484	0.000488281	Unmethylated	0	No expr.	CPERKG00000000576	0.0501618	Methylated	8.15136	10-20%	Clim_evmTU4s47	0.0358209	Methylated	3.44368	0-10%	SPPG_00568	0.0512242	Methylated	31.2274	40-50%	BAESF_00601	0.0317769	Methylated	10.1621	30-40%	CHLRE_01g048050v5	0.00983359	Unmethylated	7.65331	40-50%	CHLNCDRAFT_142416	0.0210843	Methylated	297.511	90-100%	OT_ostta01g05880	0.00687285	Unmethylated	217.538	90-100%
CFRG4975	0.0104077	Methylated	2.47775	0-10%	APARG00000000757	0.022078	Methylated	379.496	90-100%	AWHISG00000001485	0.000311139	Unmethylated	0.013331	No expr.	CPERKG00000000577	0.0903366	Methylated	268.94	90-100%	Clim_evmTU7s47	0.0495413	Methylated	777.562	90-100%	SPPG_00569	0.0350823	Methylated	15.1011	20-30%	BAESF_00602	0.0136238	Methylated	17.7714	50-60%	CHLRE_01g048100v5	0.021449	Methylated	2.12004	10-20%	CHLNCDRAFT_142451	0	Unmethylated	37.8596	50-60%	OT_ostta01g05890	0.000756859	Unmethylated	66.0402	60-70%
CFRG5091	0.127599	Methylated	18.7372	30-40%	APARG00000000758	0.0108415	Methylated	33.7823	70-80%	AWHISG00000001490	0.0017438	Methylated	0.027011	No expr.	CPERKG00000000578	0.053221	Methylated	149.281	90-100%	Clim_evmTU10s47	0.0196532	NA	60.4421	50-60%	SPPG_00570	0.10443	Methylated	76.2201	70-80%	BAESF_00603	0.0210748	Methylated	50.3691	70-80%	CHLRE_01g048102v5	0	Unmethylated	1.16666	0-10%	CHLNCDRAFT_30221	0.00703235	Methylated	118.304	80-90%	OT_ostta01g05900	0.00391389	Unmethylated	6.53424	0-10%
CFRG5082	0.0773754	Methylated	31.2532	50-60%	APARG00000000759	0.000260507	Unmethylated	0.732402	No expr.	AWHISG00000001491	8.32258e-05	Unmethylated	0.053672	No expr.	CPERKG00000000579	0.0873431	Methylated	104.958	80-90%	Clim_evmTU11s47	0.0209663	Methylated	68.0822	60-70%	SPPG_00571	0.0562531	Methylated	58.4802	60-70%	BAESF_00604	0.0657361	Methylated	5.47783	10-20%	CHLRE_01g048150v5	0.01	Methylated	46.1106	80-90%	CHLNCDRAFT_141906	0	Unmethylated	127.093	80-90%	OT_ostta01g05910	0.0330861	Unmethylated	22.942	30-40%
CFRG4843	0.0235518	Methylated	18.5532	30-40%	APARG00000000760	0.036865	Methylated	27.6334	70-80%	AWHISG00000001496	0.00449561	Methylated	0.177274	No expr.	CPERKG00000000580	0.0622772	Methylated	34.3388	50-60%	Clim_evmTU12s47	0.0124481	Methylated	6.89371	0-10%	SPPG_00572	0.0478649	Methylated	56.1314	60-70%	BAESF_00605	0.131301	Methylated	21.761	50-60%	CHLRE_01g048200v5	0.00193143	Unmethylated	0.164856	No expr.	CHLNCDRAFT_30164	0	Unmethylated	205.133	90-100%	OT_ostta01g05920	0.00387597	Unmethylated	212.692	90-100%
CFRG4897	0.0870088	Methylated	212.336	90-100%	APARG00000000761	0.0743158	Methylated	23.0617	60-70%	AWHISG00000001499	0.0270049	Methylated	2.08064	0-10%	CPERKG00000000581	0.040776	Methylated	94.0513	80-90%	Clim_evmTU13s47	0.0179641	Methylated	28.3875	20-30%	SPPG_00573	0.0345528	Methylated	9.03084	10-20%	BAESF_00606	0.000275824	Unmethylated	1.15492	0-10%	CHLRE_01g048250v5	0.00151976	Unmethylated	1.97324	10-20%	CHLNCDRAFT_56025	0	Unmethylated	321.613	90-100%	OT_ostta01g05930	0.00370272	Unmethylated	38.0424	40-50%
CFRG4834	0.139724	Methylated	1.83501	0-10%	APARG00000000762	0.0594059	Unmethylated	2.98888	10-20%	AWHISG00000001503	0.0011919	Unmethylated	2.73035	10-20%	CPERKG00000000582	0.0186116	Methylated	1.29861	0-10%	Clim_evmTU14s47	0.00987654	Unmethylated	208.859	80-90%	SPPG_00574	0.0666933	Methylated	121.95	80-90%	BAESF_00607	0.0588901	Methylated	16.7488	40-50%	CHLRE_01g048300v5	0.0058651	Unmethylated	2.04213	10-20%	CHLNCDRAFT_142121	0	Unmethylated	33.3241	50-60%	OT_ostta01g05940	0.00294464	Unmethylated	42.3066	50-60%
CFRG5069	0.0132677	Methylated	5.00396	0-10%	APARG00000000763	0.00783848	Methylated	4.33081	10-20%	AWHISG00000001504	0.0114068	Unmethylated	59.5988	80-90%	CPERKG00000000583	0.0601273	Methylated	8.10276	10-20%	Clim_evmTU15s47	0.0263158	Methylated	87.7715	60-70%	SPPG_00575	0.0451163	Methylated	126.836	80-90%	BAESF_00608	0.136071	Methylated	42.5814	70-80%	CHLRE_01g048400v5	0.00492264	Methylated	1.35219	0-10%	CHLNCDRAFT_142355	0	Unmethylated	31.281	50-60%	OT_ostta01g05950	0.00233372	Unmethylated	107.506	70-80%
CFRG4903	0.105631	Methylated	21.0841	30-40%	APARG00000000765	0.000954563	Unmethylated	6.45688	20-30%	AWHISG00000001505	0.0130719	Unmethylated	26.9898	60-70%	CPERKG00000000584	0.0745972	Methylated	34.7163	50-60%	Clim_evmTU16s47	0.0353261	Methylated	49.7201	40-50%	SPPG_00576	0.0677885	Methylated	47.9901	60-70%	BAESF_00609	0.100392	Methylated	56.9416	80-90%	CHLRE_01g048450v5	0.00306748	Unmethylated	28.4714	70-80%	CHLNCDRAFT_142424	0	Unmethylated	185.991	80-90%	OT_ostta01g05960	0.00304812	Unmethylated	25.0536	30-40%
CFRG5060	0.0227005	Methylated	18.3184	30-40%	APARG00000000766	0.0436075	Methylated	2.99132	10-20%	AWHISG00000001506	0.00284091	Unmethylated	60.6182	80-90%	CPERKG00000000585	0.0861495	Methylated	124.496	80-90%	Clim_evmTU17s47	0.0354331	NA	93.2383	70-80%	SPPG_00577	0.0191747	Methylated	50.0391	60-70%	BAESF_00610	0.0338581	Methylated	7.96307	20-30%	CHLRE_01g048650v5	0.0150693	Methylated	54.6828	80-90%	CHLNCDRAFT_7151	0	NA	3.63696	0-10%	OT_ostta01g05970	0	Unmethylated	20.6507	20-30%
CFRG5002	0.000909091	Unmethylated	1.5678	0-10%	APARG00000000767	0	Unmethylated	0	No expr.	AWHISG00000001507	0.0865979	Methylated	63.1302	80-90%	CPERKG00000000586	0.0735887	Methylated	74.8594	70-80%	Clim_evmTU25s47	0.0394737	Methylated	1246.31	90-100%	SPPG_00578	0.0282742	Methylated	14.4833	20-30%	BAESF_00611	0.0538821	Methylated	23.5147	50-60%	CHLRE_01g048701v5	0	Unmethylated	0.139662	No expr.	CHLNCDRAFT_142047	0	Unmethylated	5.13546	10-20%	OT_ostta01g05980	0.021164	Unmethylated	74.1353	70-80%
CFRG4896	0.0611465	Methylated	24.3752	40-50%	APARG00000000768	0.0101333	Methylated	17.1973	50-60%	AWHISG00000001508	0.0590278	Methylated	68.0764	80-90%	CPERKG00000000587	0.0756742	Methylated	76.6009	80-90%	Clim_evmTU31s47	0.0360825	Methylated	85.1332	60-70%	SPPG_00579	0.0326959	Methylated	28.5436	40-50%	BAESF_00612	0.151571	Methylated	17.3593	40-50%	CHLRE_01g048750v5	0.0106888	Unmethylated	139.44	90-100%	CHLNCDRAFT_142454	0	Unmethylated	154.262	80-90%	OT_ostta01g05990	0.000125408	Unmethylated	137.027	80-90%
CFRG4907	0.0403147	Methylated	28.8071	40-50%	APARG00000000769	0.011976	Methylated	0.585344	No expr.	AWHISG00000001514	0.0407696	Methylated	87.022	80-90%	CPERKG00000000588	0.0575382	Methylated	75.8206	70-80%	Clim_evmTU32s47	0.0155556	Methylated	194.965	80-90%	SPPG_00580	0.0381362	Methylated	25.4931	30-40%	BAESF_00613	0.0796948	Methylated	98.3641	80-90%	CHLRE_01g049000v5	0.0196078	Methylated	245.54	90-100%	CHLNCDRAFT_142066	0.00103734	Unmethylated	19.4231	30-40%	OT_ostta01g06000	0.0258698	Unmethylated	155.578	80-90%
CFRG4875	0.0499464	Methylated	41.3862	60-70%	APARG00000000770	0.000966184	Unmethylated	0	No expr.	AWHISG00000001516	0.00459229	Methylated	3.33128	10-20%	CPERKG00000000589	0.0481557	Methylated	2.13876	0-10%	Clim_evmTU2s48	0.102564	Methylated	417.518	90-100%	SPPG_00581	0.00143885	Unmethylated	117.167	80-90%	BAESF_00614	0.0560114	Methylated	40.1808	70-80%	CHLRE_01g049050v5	0.00172414	Unmethylated	35.0783	80-90%	CHLNCDRAFT_141910	0	Unmethylated	12.3285	20-30%	OT_ostta01g06010	0.0056349	Unmethylated	7.235	0-10%
CFRG4991	0.0175171	Methylated	91.2084	80-90%	APARG00000000771	0.0598615	Methylated	10.1336	40-50%	AWHISG00000001517	0.0765766	Methylated	33.6771	70-80%	CPERKG00000000590	0.0975338	Methylated	106.014	80-90%	Clim_evmTU4s48	0.00437956	Unmethylated	11.6639	0-10%	SPPG_00582	0.0216897	Methylated	7.29717	0-10%	BAESF_00615	0.00123677	Unmethylated	0.298014	No expr.	CHLRE_01g049100v5	0.00271961	Methylated	1.52495	0-10%	CHLNCDRAFT_142087	0	Unmethylated	3.89566	10-20%	OT_ostta01g06020	0.00192898	Unmethylated	103.091	70-80%
CFRG4986	0.0797386	Methylated	2714.99	90-100%	APARG00000000772	0.0400084	Methylated	106.401	90-100%	AWHISG00000001518	0	Unmethylated	21.9449	60-70%	CPERKG00000000591	0.0604396	Methylated	52.813	70-80%	Clim_evmTU5s48	0.0150754	Methylated	46.3895	40-50%	SPPG_00583	0.0732005	Methylated	773.629	90-100%	BAESF_00616	0.000103072	Unmethylated	1.23151	0-10%	CHLRE_01g049117v5	0.00234742	Unmethylated	0	No expr.	CHLNCDRAFT_10454	0	Unmethylated	34.3046	50-60%	OT_ostta01g06030	0	Unmethylated	0.637581	No expr.
CFRG5061	0.137016	Methylated	93.2808	80-90%	APARG00000000773	0.0173938	Methylated	7.78224	30-40%	AWHISG00000001519	0.0026455	Unmethylated	40.9468	70-80%	CPERKG00000000592	0.0862438	Methylated	0.405023	No expr.	Clim_evmTU6s48	0.021097	Methylated	103.984	70-80%	SPPG_00584	0.0545455	Methylated	258.87	90-100%	BAESF_00617	0.121479	Methylated	188.398	90-100%	CHLRE_01g049132v5	0.00710833	Methylated	33.8611	80-90%	CHLNCDRAFT_20761	0	Unmethylated	33.5429	50-60%	OT_ostta01g06040	0.000205778	Unmethylated	0	No expr.
CFRG4997	0	Unmethylated	0.17889	No expr.	APARG00000000774	0.00729063	Methylated	1.02308	0-10%	AWHISG00000001520	0	Unmethylated	10.1749	40-50%	CPERKG00000000593	0.0535207	Methylated	10.9656	20-30%	Clim_evmTU8s48	0.00985222	Methylated	21.5597	10-20%	SPPG_00585	0.0349908	Methylated	21.4794	30-40%	BAESF_00618	0.0262523	Methylated	16.4336	40-50%	CHLRE_01g049200v5	0.00454264	Methylated	1.61025	0-10%	CHLNCDRAFT_142082	0	Unmethylated	28.5848	40-50%	OT_ostta01g06050	0.00042653	Unmethylated	57.1864	60-70%
CFRG4973	0.0723509	Methylated	0.579379	No expr.	APARG00000000775	0.019848	Methylated	3.42495	10-20%	AWHISG00000001521	0.00257732	Unmethylated	11.3682	40-50%	CPERKG00000000594	0.0554265	Methylated	7.49403	10-20%	Clim_evmTU9s48	0.0144168	Methylated	43.47	40-50%	SPPG_00586	0.0808709	Methylated	383.805	90-100%	BAESF_00619	0.105881	Methylated	127.684	90-100%	CHLRE_01g049250v5	0.015583	Methylated	0.171249	No expr.	CHLNCDRAFT_141957	0	Unmethylated	15.7251	30-40%	OT_ostta01g06060	0.00845991	Unmethylated	82.4825	70-80%
CFRG4842	0.0779977	Methylated	8.55494	10-20%	APARG00000000776	0	Unmethylated	2.981	10-20%	AWHISG00000001522	0.0220994	Methylated	22.9684	60-70%	CPERKG00000000595	0.150124	Methylated	65.3083	70-80%	Clim_evmTU3s49	0.0348162	Methylated	76.793	60-70%	SPPG_00587	0.0902062	Methylated	18.9666	20-30%	BAESF_00620	0.292948	Methylated	1526.11	90-100%	CHLRE_01g049300v5	0.00451005	Unmethylated	1.64946	10-20%	CHLNCDRAFT_34417	0.00296736	Unmethylated	2830.09	90-100%	OT_ostta01g06070	0.00395648	Unmethylated	25.0163	30-40%
CFRG4995	0.0521305	Methylated	73.9094	70-80%	APARG00000000777	0.0212728	Methylated	1.15193	0-10%	AWHISG00000001523	0.0426009	Methylated	26.7735	60-70%	CPERKG00000000596	0.0688259	Methylated	380.966	90-100%	Clim_evmTU4s49	0.0236686	Methylated	22.5809	10-20%	SPPG_00588	0.0758552	Methylated	39.9526	50-60%	BAESF_00621	0.0089779	Methylated	17.5057	40-50%	CHLRE_01g049350v5	0.00788022	Methylated	12.2797	60-70%	CHLNCDRAFT_50745	0.00214133	Unmethylated	170.915	80-90%	OT_ostta01g06080	0.00701894	Unmethylated	91.9902	70-80%
CFRG5017	0.0493633	Methylated	5.70957	10-20%	APARG00000000778	0.00291517	Methylated	2.33717	0-10%	AWHISG00000001525	0	Unmethylated	40.7104	70-80%	CPERKG00000000597	0.0378286	Methylated	32.6482	50-60%	Clim_evmTU5s49	0.0147493	Methylated	15.9482	0-10%	SPPG_00589	0.0203698	Methylated	30.6203	40-50%	BAESF_00622	0.232014	Methylated	448.127	90-100%	CHLRE_01g049400v5	0.0207834	Methylated	26.3787	70-80%	CHLNCDRAFT_56045	0	Unmethylated	2376.54	90-100%	OT_ostta01g06090	0.0128667	Unmethylated	10.7902	10-20%
CFRG4953	0.00573545	Methylated	30.1622	40-50%	APARG00000000779	0.0265822	Methylated	24.0527	60-70%	AWHISG00000001531	0.114525	Methylated	53.4608	80-90%	CPERKG00000000598	0.0280708	Methylated	9.33522	20-30%	Clim_evmTU8s49	0.00491642	Methylated	18.8546	10-20%	SPPG_00590	0.0494028	Methylated	14.6353	20-30%	BAESF_00623	0.000734484	Unmethylated	1.48481	0-10%	CHLRE_01g049450v5	0.0141718	Methylated	34.5733	80-90%	CHLNCDRAFT_142212	0.00228833	Unmethylated	10.2084	20-30%	OT_ostta01g06100	0.00120016	Unmethylated	39.4588	50-60%
CFRG5088	0.0126173	Methylated	123.064	80-90%	APARG00000000780	0.121097	Methylated	1.98049	0-10%	AWHISG00000001532	0.00542005	Unmethylated	58.8351	80-90%	CPERKG00000000599	0.0733659	Methylated	21.3639	40-50%	Clim_evmTU12s49	0.0104513	Methylated	18.1206	10-20%	SPPG_00591	0.0196405	Methylated	56.8118	60-70%	BAESF_00624	0.0185909	Methylated	42.5895	70-80%	CHLRE_01g049500v5	0.0375391	Methylated	235.595	90-100%	CHLNCDRAFT_142159	0	Unmethylated	13.7777	30-40%	OT_ostta01g06110	0.00436872	Methylated	25.4534	30-40%
CFRG5012	0.00065189	Unmethylated	0.04028	No expr.	APARG00000000781	0	Unmethylated	0.274627	No expr.	AWHISG00000001533	0.0141479	Methylated	24.2026	60-70%	CPERKG00000000600	0.0291725	Methylated	13.2953	20-30%	Clim_evmTU13s49	0.0106838	Methylated	155.038	80-90%	SPPG_08854	0.0643514	Methylated	366.611	90-100%	BAESF_00625	0.333333	Methylated	49.5987	70-80%	CHLRE_01g049550v5	0.00655499	Unmethylated	23.726	70-80%	CHLNCDRAFT_142104	0	Unmethylated	77.5256	70-80%	OT_ostta01g06120	0.000573175	Unmethylated	5.54871	0-10%
CFRG4845	0.0818271	Methylated	135.576	80-90%	APARG00000000782	0.225342	Methylated	0.486482	No expr.	AWHISG00000001534	0.0186335	Unmethylated	22.8384	60-70%	CPERKG00000000601	0.0387205	Methylated	66.3317	70-80%	Clim_evmTU1s50	0.0125	Methylated	6.29573	0-10%	SPPG_08855	0.0598291	Methylated	174.703	80-90%	BAESF_00626	0.0568099	Methylated	11.0308	30-40%	CHLRE_01g049600v5	0.00148478	Unmethylated	66.1047	80-90%	CHLNCDRAFT_34524	0.00694444	Unmethylated	153.596	80-90%	OT_ostta01g06130	0.000277393	Unmethylated	0.069092	No expr.
CFRG4965	0.0331149	Methylated	105.323	80-90%	APARG00000000783	0.00605823	Methylated	0.382421	No expr.	AWHISG00000001535	0.0567376	Methylated	15.2083	50-60%	CPERKG00000000602	0.0396175	Methylated	165.054	90-100%	Clim_evmTU2s50	0.00518135	Unmethylated	3.38149	0-10%	SPPG_08856	0.0708181	Methylated	135.116	80-90%	BAESF_00627	0.147925	Methylated	12.8004	30-40%	CHLRE_01g049650v5	0.000269978	Unmethylated	2.2373	10-20%	CHLNCDRAFT_34441	0	Unmethylated	23.0461	40-50%	OT_ostta01g06140	0.00141132	Unmethylated	9.11855	10-20%
CFRG4859	0.0430642	Methylated	52.621	60-70%	APARG00000000784	0.0138868	Methylated	22.8005	60-70%	AWHISG00000001536	0	Unmethylated	23.0237	60-70%	CPERKG00000000603	0.0841457	Methylated	9.3639	20-30%	Clim_evmTU3s50	0.0162297	Methylated	377.735	90-100%	SPPG_00593	0.0154684	Methylated	32.2402	40-50%	BAESF_00628	0.120136	Methylated	52.9374	70-80%	CHLRE_01g049750v5	0.000993542	Unmethylated	18.1488	70-80%	CHLNCDRAFT_142011	0	NA	2.49009	0-10%	OT_ostta01g06150	0.0131293	Methylated	112.23	80-90%
CFRG4904	0.00437249	Methylated	1.85205	0-10%	APARG00000000785	0.0154384	Methylated	1.98163	0-10%	AWHISG00000001537	0	Unmethylated	27.6401	60-70%	CPERKG00000000604	0.0984278	Methylated	97.1022	80-90%	Clim_evmTU5s50	0.0120672	Methylated	51.1283	40-50%	SPPG_00594	0.0993031	Methylated	38.5573	50-60%	BAESF_00629	0.000183352	Unmethylated	13.696	40-50%	CHLRE_01g049826v5	0.00673134	Methylated	1.45221	0-10%	CHLNCDRAFT_142132	0	Unmethylated	4.50164	10-20%	OT_ostta01g06160	0.00397276	Unmethylated	12.3702	10-20%
CFRG4901	0.0734325	Methylated	36.6573	50-60%	APARG00000000786	0.151194	Methylated	180.253	90-100%	AWHISG00000001539	0.0426288	Methylated	37.9259	70-80%	CPERKG00000000605	0.0124127	Methylated	584.196	90-100%	Clim_evmTU6s50	0.00287632	Unmethylated	370.26	90-100%	SPPG_00595	0.0265583	Methylated	72.8025	70-80%	BAESF_00630	0.04667	Methylated	54.9875	80-90%	CHLRE_01g049900v5	0.0113821	Methylated	51.2936	80-90%	CHLNCDRAFT_142031	0	Unmethylated	13.5103	30-40%	OT_ostta01g06170	0.0781609	Methylated	97.1593	70-80%
CFRG4853	0.118664	Methylated	21.9443	30-40%	APARG00000000787	0.20068	Methylated	285.807	90-100%	AWHISG00000001545	0.00457776	Methylated	5.92478	30-40%	CPERKG00000000606	0.0669759	Methylated	82.0283	80-90%	Clim_evmTU7s50	0.0262391	Methylated	91.846	70-80%	SPPG_08857	0.0159527	Methylated	16.2281	20-30%	BAESF_00631	0.0189867	Methylated	4.70937	10-20%	CHLRE_01g049950v5	0.00428495	Methylated	61.4232	80-90%	CHLNCDRAFT_142071	0.0127389	Unmethylated	333.299	90-100%	OT_ostta01g06180	0.0171062	Unmethylated	0.734522	No expr.
CFRG4789	0.0503694	Methylated	34.2764	50-60%	APARG00000000788	0.0174296	Methylated	14.9642	50-60%	AWHISG00000001546	0	Unmethylated	0	No expr.	CPERKG00000000607	0.0486886	Methylated	41.3296	60-70%	Clim_evmTU8s50	0.0233393	Methylated	18.3793	10-20%	SPPG_08858	0.0773562	Methylated	60.0146	60-70%	BAESF_00632	0.0153688	Methylated	8.22283	20-30%	CHLRE_01g050000v5	0.00174978	Unmethylated	24.3887	70-80%	CHLNCDRAFT_142375	0.0127796	Unmethylated	18.2647	30-40%	OT_ostta01g06190	0.00559611	Unmethylated	127.601	80-90%
CFRG5020	0.0543175	Methylated	8.02672	10-20%	APARG00000000789	0.00544135	Methylated	4.89725	20-30%	AWHISG00000001552	0.0587084	Methylated	6.43644	30-40%	CPERKG00000000608	0.0286023	Methylated	25.6548	40-50%	Clim_evmTU9s50	0.0093985	Methylated	43.0434	40-50%	SPPG_00597	0.000591017	Unmethylated	4.61339	0-10%	BAESF_00633	0.0544202	Methylated	20.1409	50-60%	CHLRE_01g050050v5	0.0165631	Methylated	21.7236	70-80%	CHLNCDRAFT_20690	0.000441891	Unmethylated	60.4565	60-70%	OT_ostta01g06200	0.00269198	Unmethylated	5.98778	0-10%
CFRG4913	0.0193735	Methylated	26.0087	40-50%	APARG00000000790	0	Unmethylated	0.027058	No expr.	AWHISG00000001553	0.0686767	Methylated	12.2368	50-60%	CPERKG00000000609	0.0909371	Methylated	50.7184	70-80%	Clim_evmTU10s50	0.00403226	Methylated	111.516	70-80%	SPPG_00598	0.124478	Methylated	143.109	80-90%	BAESF_00634	0.0314675	Methylated	11.2847	30-40%	CHLRE_01g050100v5	0.00715746	Methylated	208.584	90-100%	CHLNCDRAFT_20357	0	Unmethylated	39.5972	50-60%	OT_ostta01g06210	0.00382572	Unmethylated	22.3263	30-40%
CFRG4828	0.0523358	Methylated	183.234	90-100%	APARG00000000794	0.020497	Methylated	17.4014	50-60%	AWHISG00000001559	0.00057508	Unmethylated	0	No expr.	CPERKG00000000610	0.0681884	Methylated	56.9414	70-80%	Clim_evmTU12s50	0.0136986	Methylated	258.813	90-100%	SPPG_00599	0.0742905	Methylated	240.338	90-100%	BAESF_00635	0.0451383	Methylated	17.3731	40-50%	CHLRE_01g050150v5	0.00808003	Methylated	2.94165	20-30%	CHLNCDRAFT_56032	0	Unmethylated	75.924	70-80%	OT_ostta01g06220	0.00110842	Unmethylated	47.3098	50-60%
CFRG4887	0.113477	Methylated	12.1088	20-30%	APARG00000000795	0.000606704	Unmethylated	0.260871	No expr.	AWHISG00000001561	0.00261409	Methylated	29.758	70-80%	CPERKG00000000611	0.0675536	Methylated	225.587	90-100%	Clim_evmTU13s50	0.0176991	Unmethylated	99.6385	70-80%	SPPG_00600	0.0439391	Methylated	21.348	30-40%	BAESF_00636	0.179775	Methylated	23.5011	50-60%	CHLRE_01g050200v5	0	Unmethylated	1.3508	0-10%	CHLNCDRAFT_34336	0.014862	Methylated	3.1252	0-10%	OT_ostta01g06230	0	Unmethylated	342.293	90-100%
CFRG4786	0.0514759	Methylated	401.818	90-100%	APARG00000000796	0.0158714	Methylated	11.28	40-50%	AWHISG00000001563	0.0112593	Methylated	28.4019	60-70%	CPERKG00000000612	0.0917431	Methylated	50.3405	70-80%	Clim_evmTU14s50	0.0288184	Methylated	35.9992	30-40%	SPPG_00601	0.15877	Methylated	103.698	80-90%	BAESF_00637	0.0192904	Methylated	19.9857	50-60%	CHLRE_01g050300v5	0.00512821	Unmethylated	4.35836	30-40%	CHLNCDRAFT_141940	0	NA	7.14748	10-20%	OT_ostta01g06240	0.0184654	Methylated	226.475	90-100%
CFRG4873	0.070332	Methylated	3062.59	90-100%	APARG00000000797	0.0375804	Methylated	5.16426	20-30%	AWHISG00000001564	0.000729927	Unmethylated	0.038278	No expr.	CPERKG00000000613	0.0670087	Methylated	40.5398	60-70%	Clim_evmTU15s50	0.00705882	Methylated	92.8067	70-80%	SPPG_00602	0.0486674	Methylated	23.8327	30-40%	BAESF_00638	0.000256525	Unmethylated	13.1536	40-50%	CHLRE_01g050316v5	0	Unmethylated	10.0536	50-60%	CHLNCDRAFT_142186	0	Unmethylated	6.97032	10-20%	OT_ostta01g06250	0.00241896	Unmethylated	11.3291	10-20%
CFRG4864	0.0120593	Methylated	45.3748	60-70%	APARG00000000798	0.0208627	Methylated	6.67137	20-30%	AWHISG00000001568	0.00555407	Methylated	16.6266	50-60%	CPERKG00000000614	0.0211345	Methylated	12.132	20-30%	Clim_evmTU16s50	0.0405844	Methylated	32.6214	30-40%	SPPG_00603	0.0391171	Methylated	212.788	90-100%	BAESF_00639	0	Unmethylated	1.07429	0-10%	CHLRE_01g050350v5	0.00559701	Methylated	1.96796	10-20%	CHLNCDRAFT_142175	0	Unmethylated	26.8579	40-50%	OT_ostta01g06260	0.0233516	Unmethylated	8.53478	0-10%
CFRG5062	0.0228692	Methylated	8.70935	10-20%	APARG00000000799	0.000397527	Unmethylated	0.413148	No expr.	AWHISG00000001575	0	Unmethylated	0	No expr.	CPERKG00000000615	0.0484218	Methylated	33.4497	50-60%	Clim_evmTU17s50	0.00980392	Methylated	114.34	70-80%	SPPG_00604	0.0643216	Methylated	31.716	40-50%	BAESF_00640	0.0627645	Methylated	4.62885	10-20%	CHLRE_01g050400v5	0.0155969	Methylated	17.0237	60-70%	CHLNCDRAFT_142060	0.00394477	Methylated	27.4919	40-50%	OT_ostta01g06270	0.0194373	Unmethylated	115.229	80-90%
CFRG4909	0.0746631	Methylated	8.7237	10-20%	APARG00000000800	0.00635551	Methylated	17.5624	50-60%	AWHISG00000001576	0	Unmethylated	0.008625	No expr.	CPERKG00000000616	0.0434945	Methylated	58.9216	70-80%	Clim_evmTU4s51	0.0152672	Methylated	51.5343	50-60%	SPPG_00605	0.0199417	Methylated	32.5486	40-50%	BAESF_00641	0.00093985	Unmethylated	0.319103	No expr.	CHLRE_01g050451v5	0.00475436	Methylated	1.52507	0-10%	CHLNCDRAFT_57100	0	Unmethylated	19.0055	30-40%	OT_ostta01g06280	0.0256499	Methylated	22.5384	30-40%
CFRG5081	0.0202814	Methylated	11.9041	20-30%	APARG00000000801	0.0100466	Unmethylated	7.94357	30-40%	AWHISG00000001577	0.000113178	Unmethylated	15.4913	50-60%	CPERKG00000000617	0.02844	Methylated	39.0157	60-70%	Clim_evmTU9s51	0.00701169	Methylated	37.0716	30-40%	SPPG_00606	0.0191936	Methylated	19.0718	20-30%	BAESF_00642	0.1875	Methylated	243.991	90-100%	CHLRE_01g050500v5	0.00205832	Unmethylated	5.80903	40-50%	CHLNCDRAFT_50668	0.00220751	Unmethylated	111.075	80-90%	OT_ostta01g06290	0.00108342	Unmethylated	11.4062	10-20%
CFRG5022	0.0243278	Methylated	8.35116	10-20%	APARG00000000802	0.0300903	Methylated	5.19661	20-30%	AWHISG00000001578	0.0217664	Methylated	25.3563	60-70%	CPERKG00000000618	0.0309103	Methylated	0.925132	No expr.	Clim_evmTU10s51	0.0045045	Unmethylated	36.0376	30-40%	SPPG_00607	0.0185224	Methylated	12.2801	10-20%	BAESF_00643	0.0845857	Methylated	41.0761	70-80%	CHLRE_01g050550v5	0.00151057	Unmethylated	255.925	90-100%	CHLNCDRAFT_57104	0.03125	Methylated	336.798	90-100%	OT_ostta01g06310	0.00446618	Unmethylated	204.62	80-90%
CFRG4934	0.050518	Methylated	22.4161	30-40%	APARG00000000803	7.47664e-05	Unmethylated	6.55877	20-30%	AWHISG00000001579	0.00633245	Methylated	87.9807	80-90%	CPERKG00000000619	0.126984	Methylated	99.8479	80-90%	Clim_evmTU11s51	0.00625	Methylated	34.0986	30-40%	SPPG_10020	0	Unmethylated	0	No expr.	BAESF_00644	0.0749911	Methylated	2.45456	0-10%	CHLRE_01g050600v5	0.00259403	Methylated	11.3902	60-70%	CHLNCDRAFT_142155	0	Unmethylated	549.01	90-100%	OT_ostta01g06320	0.000963001	Unmethylated	15.7787	20-30%
CFRG4914	0.132849	Methylated	84.4052	70-80%	APARG00000000804	0.0489262	Methylated	1.4831	0-10%	AWHISG00000001580	0.0234516	Methylated	1.5905	0-10%	CPERKG00000000620	0.137692	Methylated	242.636	90-100%	Clim_evmTU22s51	0.0165929	Methylated	11.5715	0-10%	SPPG_00608	0.0154877	Methylated	76.9581	70-80%	BAESF_00645	0.0212361	Methylated	8.59864	20-30%	CHLRE_01g050608v5	0.000975134	Unmethylated	0.492537	No expr.	CHLNCDRAFT_20234	0	Unmethylated	150.334	80-90%	OT_ostta01g06330	0.00700257	Unmethylated	53.3449	60-70%
CFRG4862	0.0614851	Methylated	54.4848	70-80%	APARG00000000805	0.000794281	Unmethylated	26.5116	60-70%	AWHISG00000001581	0.000768049	Unmethylated	7.86632	30-40%	CPERKG00000000621	0.0851064	Methylated	43.5086	60-70%	Clim_evmTU23s51	0.0469613	Methylated	122.611	70-80%	SPPG_00609	0.12817	Methylated	109.948	80-90%	BAESF_00646	0.011611	Unmethylated	174.235	90-100%	CHLRE_01g050624v5	0.00796253	Unmethylated	0	No expr.	CHLNCDRAFT_142455	0	Unmethylated	4.62016	10-20%	OT_ostta01g06340	0.0627119	Unmethylated	154.1	80-90%
CFRG4815	0	Unmethylated	1.15257	0-10%	APARG00000000806	0.0418883	Methylated	3.71325	10-20%	AWHISG00000001582	0.00781472	Methylated	53.1717	80-90%	CPERKG00000000622	0.0624283	Methylated	11.1448	20-30%	Clim_evmTU1s52	0.0145867	Methylated	33.4426	30-40%	SPPG_00610	0.0529846	Methylated	23.9226	30-40%	BAESF_00647	0.00042526	Unmethylated	37.5304	70-80%	CHLRE_01g050616v5	0.00811069	Unmethylated	0	No expr.	CHLNCDRAFT_142097	0	Unmethylated	7.08294	10-20%	OT_ostta01g06350	0.0626679	Unmethylated	96.5051	70-80%
CFRG4906	0.0217467	Methylated	30.7679	50-60%	APARG00000000807	0.0120965	Methylated	11.5918	40-50%	AWHISG00000001583	0.0110202	Methylated	43.3487	70-80%	CPERKG00000000623	0.0474705	Methylated	47.6959	60-70%	Clim_evmTU4s52	0.0956522	Methylated	57.538	50-60%	SPPG_00611	0.00157563	Unmethylated	2.80373	0-10%	BAESF_00648	0.0357812	Methylated	30.1218	60-70%	CHLRE_01g050650v5	0.0039968	Methylated	1.66411	10-20%	CHLNCDRAFT_141861	0	NA	9.3962	20-30%	OT_ostta01g06360	0.00389518	Unmethylated	0.138476	No expr.
CFRG4835	0.0991522	Methylated	2.80557	0-10%	APARG00000000808	0.0136312	Methylated	14.047	50-60%	AWHISG00000001584	0.0132604	Methylated	15.8072	50-60%	CPERKG00000000624	0.0312814	Methylated	5.54045	10-20%	Clim_evmTU6s52	0.0201485	Methylated	13.167	0-10%	SPPG_00612	0.0360918	Methylated	149.533	80-90%	BAESF_00649	0.073988	Methylated	6.97863	20-30%	CHLRE_01g050700v5	0.00587607	Methylated	1.59435	0-10%	CHLNCDRAFT_57002	0.00332226	Unmethylated	601.837	90-100%	OT_ostta01g06370	0.0268553	Methylated	250.515	90-100%
CFRG5037	0.000243724	Unmethylated	0.803615	No expr.	APARG00000000809	0.00467681	Methylated	8.3689	30-40%	AWHISG00000001585	0.0138537	Methylated	9.8239	40-50%	CPERKG00000000625	0.0536787	Methylated	44.5593	60-70%	Clim_evmTU9s52	0.0232558	Methylated	295.775	90-100%	SPPG_00613	0.00224627	Unmethylated	26.7827	30-40%	BAESF_00650	0.0502235	Methylated	2.3563	0-10%	CHLRE_01g050750v5	0.00544	Methylated	1.16187	0-10%	CHLNCDRAFT_142045	0	Unmethylated	1.84852	0-10%	OT_ostta01g06380	0.000189215	Unmethylated	18.6356	20-30%
CFRG4981	0.0294377	Methylated	53.6553	60-70%	APARG00000000810	0	Unmethylated	0.0507	No expr.	AWHISG00000001589	0	Unmethylated	0	No expr.	CPERKG00000000626	0.0249526	Methylated	29.9302	50-60%	Clim_evmTU5s53	0.016129	Methylated	1354.89	90-100%	SPPG_00614	0.00166945	Unmethylated	5.32511	0-10%	BAESF_00651	0.0154083	Methylated	9.57988	30-40%	CHLRE_01g050800v5	0.00269978	Unmethylated	0.294466	No expr.	CHLNCDRAFT_141931	0	Unmethylated	224.214	90-100%	OT_ostta01g06390	0.00360502	Unmethylated	34.4637	40-50%
CFRG5035	0.0233882	Methylated	13.2664	20-30%	APARG00000000811	0.000290529	Unmethylated	0	No expr.	AWHISG00000001591	0.000315259	Unmethylated	0.024519	No expr.	CPERKG00000000627	0.0674715	Methylated	95.8091	80-90%	Clim_evmTU6s53	0.010453	Methylated	23.9646	10-20%	SPPG_00615	0.0465116	Methylated	4.44035	0-10%	BAESF_00652	0.191959	Methylated	19.0357	50-60%	CHLRE_01g050850v5	0.0161558	Methylated	20.8646	70-80%	CHLNCDRAFT_142280	0.00309598	Unmethylated	59.3164	60-70%	OT_ostta01g06400	0.000571429	Unmethylated	305.487	90-100%
CFRG4924	0.0700271	Methylated	47.2935	60-70%	APARG00000000812	0.00438923	Methylated	7.8788	30-40%	AWHISG00000001593	0.0206767	Methylated	27.2818	60-70%	CPERKG00000000628	0.0465831	Methylated	1.61127	0-10%	Clim_evmTU8s53	0.0207792	Methylated	286.237	90-100%	SPPG_00616	0.0363729	Methylated	7.14032	0-10%	BAESF_00653	0.00355691	Unmethylated	1.74838	0-10%	CHLRE_01g050900v5	0.00213371	Unmethylated	6.2244	40-50%	CHLNCDRAFT_141982	0	Unmethylated	67.2828	70-80%	OT_ostta01g06410	0.00358102	Unmethylated	44.7275	50-60%
CFRG4977	0.0295628	Methylated	53.7946	60-70%	APARG00000000813	0	Unmethylated	5.30412	20-30%	AWHISG00000001608	0.0286659	Methylated	552.946	90-100%	CPERKG00000000629	0.0628931	Methylated	249.392	90-100%	Clim_evmTU9s53	0.0248756	Methylated	19.9407	10-20%	SPPG_00617	0.00111794	Unmethylated	10.928	10-20%	BAESF_00654	0.00508494	Methylated	24.0057	50-60%	CHLRE_01g051300v5	0.00468855	Methylated	12.5981	60-70%	CHLNCDRAFT_50671	0.00421941	Unmethylated	6.25745	10-20%	OT_ostta01g06420	0.00534829	Unmethylated	17.9635	20-30%
CFRG4865	0.0212413	Methylated	9.42324	10-20%	APARG00000000814	0	Unmethylated	0	No expr.	AWHISG00000001609	0	Unmethylated	0	No expr.	CPERKG00000000630	0.0662558	Methylated	53.8802	70-80%	Clim_evmTU11s53	0.0196078	NA	81.5546	60-70%	SPPG_00618	0.0138415	Methylated	73.2053	70-80%	BAESF_00655	0.125074	Methylated	131.353	90-100%	CHLRE_01g051350v5	0.00160171	Unmethylated	4.3375	30-40%	CHLNCDRAFT_142315	0	Unmethylated	14.7817	30-40%	OT_ostta01g06430	0.0143819	Methylated	41.1932	50-60%
CFRG4877	0.0362903	Methylated	154.509	80-90%	APARG00000000815	0	Unmethylated	0.033959	No expr.	AWHISG00000001610	0	Unmethylated	0	No expr.	CPERKG00000000631	0.0777745	Methylated	34.4896	50-60%	Clim_evmTU13s53	0.00796813	Methylated	41.0752	30-40%	SPPG_00619	0.0626468	Methylated	1915.53	90-100%	BAESF_00656	0.0134656	Methylated	6.92518	20-30%	CHLRE_01g051400v5	0.0056701	Methylated	106.54	90-100%	CHLNCDRAFT_142003	0.0118343	Unmethylated	34.5462	50-60%	OT_ostta01g06440	0.00254159	Unmethylated	23.4905	30-40%
CFRG4817	0.0666457	Methylated	15.7173	20-30%	APARG00000000816	0.0213405	Methylated	7.1197	30-40%	AWHISG00000001613	0.0113452	Methylated	1.37576	0-10%	CPERKG00000000632	0.0465983	Methylated	430.347	90-100%	Clim_evmTU16s53	0.0208333	Methylated	123.12	70-80%	SPPG_00620	0.052901	Methylated	43.1619	50-60%	BAESF_00657	0.00048852	Unmethylated	7.69074	20-30%	CHLRE_01g051450v5	0.00901526	Unmethylated	31.0504	70-80%	CHLNCDRAFT_142029	0	Unmethylated	2.77814	0-10%	OT_ostta01g06450	0.0284029	Methylated	10.5816	10-20%
CFRG5086	0.0627556	Methylated	13.6301	20-30%	APARG00000000817	0.066618	Methylated	23.7303	60-70%	AWHISG00000001616	0	Unmethylated	0	No expr.	CPERKG00000000633	0.0315246	Methylated	14.0455	30-40%	Clim_evmTU2s54	0.00430293	Methylated	25.1916	20-30%	SPPG_00621	0.0959194	Methylated	382.125	90-100%	BAESF_00658	0.117647	Methylated	8.83309	20-30%	CHLRE_01g051466v5	0.000834725	Unmethylated	11.845	60-70%	CHLNCDRAFT_142447	0.028777	Methylated	101.241	70-80%	OT_ostta01g06460	0.0829904	Methylated	9.78244	10-20%
CFRG4777	0.00070688	Unmethylated	30.8234	50-60%	APARG00000000818	0.203829	Methylated	75.9184	80-90%	AWHISG00000001617	0	Unmethylated	0	No expr.	CPERKG00000000634	0.0406987	Methylated	101.748	80-90%	Clim_evmTU3s54	0.0139319	Methylated	81.2716	60-70%	SPPG_00622	0.0428202	Methylated	289.012	90-100%	BAESF_00659	0.0444854	Methylated	28.2804	60-70%	CHLRE_01g051482v5	0	Unmethylated	0.740359	No expr.	CHLNCDRAFT_142000_gene-CHLNCDRAFT_57035	0.0060241	Unmethylated	98.5869	70-80%	OT_ostta01g06465	0.00541126	Unmethylated	2.83138	0-10%
CFRG4932	0.0421828	Methylated	17.6914	30-40%	APARG00000000819	0.0613609	Methylated	3.64699	10-20%	AWHISG00000001618	0.000488162	Unmethylated	0	No expr.	CPERKG00000000635	0.0945709	Methylated	216.031	90-100%	Clim_evmTU4s54	0.00722892	Unmethylated	186.433	80-90%	SPPG_00623	0.0655284	Methylated	46.2176	50-60%	BAESF_00660	0.104657	Methylated	31.0926	60-70%	CHLRE_01g051500v5	0.030825	Methylated	1040.32	90-100%	CHLNCDRAFT_57008	0.00438596	Unmethylated	0	No expr.	OT_ostta01g06470	0.00323686	Unmethylated	17.2348	20-30%
CFRG4969	0.0638696	Methylated	697.164	90-100%	APARG00000000820	0.0111488	Methylated	5.51437	20-30%	AWHISG00000001620	0.00649898	Methylated	23.9781	60-70%	CPERKG00000000636	0.0482582	Methylated	25.4961	40-50%	Clim_evmTU6s54	0.0145059	Methylated	37.3482	30-40%	SPPG_00624	0.0397093	Methylated	18.8434	20-30%	BAESF_00661	0.0585551	Methylated	9.13815	20-30%	CHLRE_01g051700v5	0.00564103	Methylated	3.20714	20-30%	CHLNCDRAFT_50601	0.0021692	Unmethylated	137.577	80-90%	OT_ostta01g06490	0.000472888	Unmethylated	320.767	90-100%
CFRG5083	0.00120409	Unmethylated	0.107475	No expr.	APARG00000000821	0.033493	Methylated	159.739	90-100%	AWHISG00000001625	0	Unmethylated	0.047009	No expr.	CPERKG00000000637	0.101632	Methylated	186.507	90-100%	Clim_evmTU7s54	0.0141844	Methylated	72.2741	60-70%	SPPG_00625	0.0391241	Methylated	7.17406	0-10%	BAESF_00662	0.104769	Methylated	15.2771	40-50%	CHLRE_01g051750v5	0.00678158	Methylated	4.30645	30-40%	CHLNCDRAFT_142049	0.00862069	Unmethylated	2.69332	0-10%	OT_ostta01g06500	0.0157396	Methylated	31.2008	40-50%
CFRG4933	0.0958459	Methylated	61.2708	70-80%	APARG00000000822	0.00186451	Unmethylated	0.070725	No expr.	AWHISG00000001626	0.000163026	Unmethylated	0	No expr.	CPERKG00000000638	0.11553	Methylated	6.63274	10-20%	Clim_evmTU9s54	0.0339623	Methylated	118.354	70-80%	SPPG_00626	0.00106724	Unmethylated	0.909237	No expr.	BAESF_00663	0.0519668	Methylated	37.7685	70-80%	CHLRE_01g051800v5	0.00794764	Methylated	1.56343	0-10%	CHLNCDRAFT_142228	0.025	Unmethylated	365.511	90-100%	OT_ostta01g06510	0.0025198	Unmethylated	40.7483	50-60%
CFRG4809	0.0402622	Methylated	61.8159	70-80%	APARG00000000823	0	Unmethylated	0	No expr.	AWHISG00000001635	0.018844	Methylated	4.29397	20-30%	CPERKG00000000639	0.0336912	Methylated	14.779	30-40%	Clim_evmTU13s54	0.0152174	Methylated	32.5813	30-40%	SPPG_00627	0.113502	Methylated	45.7425	50-60%	BAESF_00664	0.0616883	Methylated	6.86505	20-30%	CHLRE_01g051850v5	0.0114537	Methylated	0.228093	No expr.	CHLNCDRAFT_142021	0	Unmethylated	14.6411	30-40%	OT_ostta01g06520	0.000861698	Unmethylated	0.505955	No expr.
CFRG5031	0.0133449	Methylated	18.4539	30-40%	APARG00000000824	0.0823621	Methylated	2.16523	0-10%	AWHISG00000001638	0	Unmethylated	0	No expr.	CPERKG00000000640	0.0849899	Methylated	158.202	90-100%	Clim_evmTU14s54	0.0193133	Methylated	29.0316	20-30%	SPPG_00628	0.00913991	Methylated	45.3486	50-60%	BAESF_00665	0.00206825	Unmethylated	0.651955	No expr.	CHLRE_01g051875v5	0	Unmethylated	1.78943	10-20%	CHLNCDRAFT_142397	0	Unmethylated	6.67832	10-20%	OT_ostta01g06530	0.00408998	Unmethylated	32.663	40-50%
CFRG5084	0.0278317	Methylated	0.135123	No expr.	APARG00000000825	0	Unmethylated	0	No expr.	AWHISG00000001639	0	Unmethylated	0.032655	No expr.	CPERKG00000000641	0.0434619	Methylated	37.3206	60-70%	Clim_evmTU16s54	0.0320285	Methylated	323.584	90-100%	SPPG_00629	0.0285423	Methylated	84.403	70-80%	BAESF_00666	0.000430108	Unmethylated	6.70141	20-30%	CHLRE_01g051900v5	0.0368098	Methylated	228.121	90-100%	CHLNCDRAFT_20429	0.00387597	Unmethylated	105.765	80-90%	OT_ostta01g06540	0.0203785	Methylated	85.7568	70-80%
CFRG5089	0.0202749	Methylated	27.3404	40-50%	APARG00000000826	0.160819	Methylated	20.1344	60-70%	AWHISG00000001640	0	Unmethylated	0.041387	No expr.	CPERKG00000000642	0.0743223	Methylated	49.6689	60-70%	Clim_evmTU17s54	0.0253968	Methylated	200.451	80-90%	SPPG_00630	0.0552855	Methylated	46.7294	50-60%	BAESF_00667	0.107143	Methylated	59.2773	80-90%	CHLRE_01g051950v5	0.0234987	Methylated	43.6367	80-90%	CHLNCDRAFT_7891	0	Unmethylated	23.4612	40-50%	OT_ostta01g06545	0.0143658	Unmethylated	90.0488	70-80%
CFRG5056	0.0200208	Methylated	106.302	80-90%	APARG00000000827	0.0969803	Methylated	9.48641	40-50%	AWHISG00000001641	0.000241488	Unmethylated	0.068675	No expr.	CPERKG00000000643	0.118971	Methylated	134.601	80-90%	Clim_evmTU2s55	0.0325815	Methylated	27.6661	20-30%	SPPG_00631	0.0159674	Methylated	8.24875	10-20%	BAESF_00668	0.000761383	Unmethylated	8.80187	20-30%	CHLRE_01g052000v5	0.00234055	Unmethylated	26.6038	70-80%	CHLNCDRAFT_142431	0	Unmethylated	16.6026	30-40%	OT_ostta01g06550	0.0229489	Unmethylated	30.41	40-50%
CFRG5027	0.0496359	Methylated	153.677	80-90%	APARG00000000828	0.0636347	Methylated	23.3646	60-70%	AWHISG00000001646	0	Unmethylated	0.04557	No expr.	CPERKG00000000644	0.0761259	Methylated	22.6352	40-50%	Clim_evmTU7s55	0.0173193	Methylated	10.5627	0-10%	SPPG_00632	0.0520043	Methylated	56.5118	60-70%	BAESF_00669	0.0442907	Methylated	227.333	90-100%	CHLRE_01g052050v5	0.0260146	Methylated	21.6675	70-80%	CHLNCDRAFT_57128	0	Unmethylated	7.53569	10-20%	OT_ostta01g06555	0.0048627	Unmethylated	48.5466	50-60%
CFRG4992	0.0346462	Methylated	241.119	90-100%	APARG00000000829	0.00016188	Unmethylated	0.065552	No expr.	AWHISG00000001648	0.0839416	Methylated	1.89203	0-10%	CPERKG00000000645	0.108812	Methylated	45.7823	60-70%	Clim_evmTU10s55	0.0106472	Methylated	33.8774	30-40%	SPPG_00633	0.0401786	Methylated	21.2816	30-40%	BAESF_00670	0.00583431	Unmethylated	72.7486	80-90%	CHLRE_01g052100v5	0.0225904	Methylated	704.095	90-100%	CHLNCDRAFT_141888	0	NA	67.35	70-80%	OT_ostta01g06560	0.00803764	Methylated	22.9393	30-40%
CFRG5025	0.0593404	Methylated	5.14027	0-10%	APARG00000000830	0.000713946	Unmethylated	13.8488	50-60%	AWHISG00000001654	0.000841184	Unmethylated	0.073901	No expr.	CPERKG00000000646	0.130735	Methylated	46.0163	60-70%	Clim_evmTU11s55	0.00388128	Methylated	23.2561	10-20%	SPPG_00634	0.0299338	Methylated	27.517	40-50%	BAESF_00671	0.0058651	Unmethylated	28.0883	60-70%	CHLRE_01g052150v5	0.00456621	Methylated	10.4625	50-60%	CHLNCDRAFT_142059	0	Unmethylated	55.0375	60-70%	OT_ostta01g06570	0.000617475	Unmethylated	24.6957	30-40%
CFRG4813	0.0191961	Methylated	23.7808	40-50%	APARG00000000831	0	Unmethylated	0	No expr.	AWHISG00000001655	0.0106693	Methylated	4.96051	20-30%	CPERKG00000000647	0.0418727	Methylated	37.7004	60-70%	Clim_evmTU12s55	0.02442	Methylated	17.9811	10-20%	SPPG_00635	0.044186	Methylated	31.9704	40-50%	BAESF_00672	0.0582715	Methylated	267.436	90-100%	CHLRE_01g052200v5	0.00375375	Unmethylated	37.3387	80-90%	CHLNCDRAFT_57031	0	Unmethylated	1.74885	0-10%	OT_ostta01g06580	0	Unmethylated	893.386	90-100%
CFRG4848	0.059494	Methylated	23.6893	40-50%	APARG00000000832	0.0370074	Methylated	36.7057	70-80%	AWHISG00000001656	0.000889193	Unmethylated	10.1352	40-50%	CPERKG00000000648	0.0684953	Methylated	3.61408	0-10%	Clim_evmTU14s55	0.0161663	Methylated	28.2895	20-30%	SPPG_08859	0.0313402	Methylated	29.652	40-50%	BAESF_00673	0.00479986	Methylated	7.692	20-30%	CHLRE_01g052250v5	0.0201281	Methylated	125.884	90-100%	CHLNCDRAFT_57165	0	Unmethylated	79.7258	70-80%	OT_ostta01g06590	0	Unmethylated	23.3536	30-40%
CFRG4949	0.0584241	Methylated	105.93	80-90%	APARG00000000833	0.0137816	Methylated	19.0552	60-70%	AWHISG00000001657	0.0242024	Methylated	0	No expr.	CPERKG00000000649	0.0400802	Methylated	2.39141	0-10%	Clim_evmTU15s55	0.0068113	Methylated	21.6089	10-20%	SPPG_00638	0.00104167	Unmethylated	2.72189	0-10%	BAESF_00674	0.0320385	Methylated	31.7555	60-70%	CHLRE_01g052300v5	0.00991885	Methylated	3.6189	20-30%	CHLNCDRAFT_34303	0.00387597	Unmethylated	246.659	90-100%	OT_ostta01g06600	0.000326264	Unmethylated	10.0918	10-20%
CFRG4781	0.128	Methylated	42.5369	60-70%	APARG00000000834	0.0231533	Methylated	3.62895	10-20%	AWHISG00000001665	0.00327551	NA	52.4502	80-90%	CPERKG00000000650	0.141738	Methylated	30.2075	50-60%	Clim_evmTU16s55	0.00208551	Unmethylated	1275.71	90-100%	SPPG_08860	0.0216013	Methylated	8.11392	10-20%	BAESF_00675	0.0580777	Methylated	58.2904	80-90%	CHLRE_01g052350v5	0.00568828	Unmethylated	33.9633	80-90%	CHLNCDRAFT_57123	0.00355872	Unmethylated	29.3671	50-60%	OT_ostta01g06610	0.054872	Methylated	1576.5	90-100%
CFRG4942	0.0297841	Methylated	9.48667	10-20%	APARG00000000835	0.204036	Methylated	0.101104	No expr.	AWHISG00000001666	0.000188359	Unmethylated	0	No expr.	CPERKG00000000651	0.146226	Methylated	4365.06	90-100%	Clim_evmTU18s55	0.00328407	Unmethylated	59.1551	50-60%	SPPG_08861	0.114257	Methylated	703.439	90-100%	BAESF_00676	0.000990099	Unmethylated	4.57708	10-20%	CHLRE_01g052400v5	0.00452899	Unmethylated	27.4602	70-80%	CHLNCDRAFT_142109	0	Unmethylated	291.613	90-100%	OT_ostta01g06620	0.0579065	Methylated	44.7242	50-60%
CFRG5059	0.0407212	Methylated	0.25796	No expr.	APARG00000000836	0.000397141	Unmethylated	14.7004	50-60%	AWHISG00000001667	0	Unmethylated	0	No expr.	CPERKG00000000652	0.0651704	Methylated	1.04281	0-10%	Clim_evmTU20s55	0.013306	Methylated	26.4464	20-30%	SPPG_00640	0.0321295	Methylated	20.8241	30-40%	BAESF_00677	0.0822567	Methylated	8.89007	20-30%	CHLRE_01g052450v5	0.00142857	Unmethylated	4.0579	30-40%	CHLNCDRAFT_30027	0	Unmethylated	91.8275	70-80%	OT_ostta01g06630	0.0138022	Unmethylated	180.1	80-90%
CFRG4793	0.0883495	Methylated	124.246	80-90%	APARG00000000837	0.016456	Methylated	18.2738	60-70%	AWHISG00000001668	0	Unmethylated	0	No expr.	CPERKG00000000653	0.0381143	Methylated	4.04926	0-10%	Clim_evmTU23s55	0.017744	Methylated	184.441	80-90%	SPPG_00641	0.00196961	Unmethylated	2.5373	0-10%	BAESF_00678	0.000234412	Unmethylated	0.990103	No expr.	CHLRE_01g052650v5	0.0097166	Methylated	1.11097	0-10%	CHLNCDRAFT_142232	0	Unmethylated	19.6281	30-40%	OT_ostta01g06640	0.000794202	Unmethylated	39.9106	50-60%
CFRG4988	0.00815843	Methylated	20.5552	30-40%	APARG00000000838	0.00034647	Unmethylated	85.0611	80-90%	AWHISG00000001669	0	Unmethylated	0	No expr.	CPERKG00000000654	0.0643946	Methylated	43.1309	60-70%	Clim_evmTU24s55	0.0403769	Methylated	12.0873	0-10%	SPPG_08862	0.048244	Methylated	35.8322	50-60%	BAESF_00679	0.000879121	Unmethylated	6.89203	20-30%	CHLRE_01g052750v5	0.00171784	Methylated	0.573442	No expr.	CHLNCDRAFT_142128	0.00497512	Unmethylated	9.60869	20-30%	OT_ostta01g06650	0.000140203	Unmethylated	6.00283	0-10%
CFRG5055	0.0486993	Methylated	20.9715	30-40%	APARG00000000839	0.0149825	Methylated	12.5847	40-50%	AWHISG00000001670	0.000208138	Unmethylated	0	No expr.	Nk52_evmTU65s223	0.0637271	Methylated	12.279	20-30%	Clim_evmTU25s55	0.0101074	Methylated	41.5461	40-50%	SPPG_08863	0.0725875	Methylated	175.859	80-90%	BAESF_00680	0.074856	Methylated	16.3881	40-50%	CHLRE_01g052800v5	0.00165406	Unmethylated	0.832318	No expr.	CHLNCDRAFT_142388	0	Unmethylated	42.8209	60-70%	OT_ostta01g06660	0.0182714	Methylated	171.718	80-90%
CFRG4823	0.164587	Methylated	27.7194	40-50%	APARG00000000840	0.00312094	Unmethylated	0.029653	No expr.	AWHISG00000001673	0.0413136	Methylated	6.43902	30-40%	CPERKG00000000655	0.103842	Methylated	29.9167	50-60%	Clim_evmTU26s55	0.0159325	Methylated	31.7746	20-30%	SPPG_00643	0.0342403	Methylated	89.8618	70-80%	BAESF_00681	0.000518135	Unmethylated	1.10133	0-10%	CHLRE_01g052850v5	0.000682361	Unmethylated	0.106478	No expr.	CHLNCDRAFT_142359	0	Unmethylated	7.64091	20-30%	OT_ostta01g06670	0.0189914	Methylated	56.5258	60-70%
CFRG5041	0.0333214	Methylated	18.3324	30-40%	APARG00000000841	0.0118866	Methylated	48.4369	80-90%	AWHISG00000001675	0.0486806	Methylated	8.46074	40-50%	CPERKG00000000656	0.0488075	Methylated	78.0713	80-90%	Clim_evmTU29s55	0.0104874	Methylated	75.3249	60-70%	SPPG_00644	0.0503597	Methylated	13.3224	10-20%	BAESF_00682	0.11891	Methylated	50.9763	70-80%	CHLRE_01g052950v5	0.00282646	Unmethylated	1.28914	0-10%	CHLNCDRAFT_142390	0.0140845	Unmethylated	719.818	90-100%	OT_ostta01g06680	0.00638316	Unmethylated	112.04	80-90%
CFRG8669	0.107578	Methylated	360.246	90-100%	APARG00000000842	0.00500206	Methylated	10.1201	40-50%	AWHISG00000001683	0.0286055	Methylated	222.229	90-100%	CPERKG00000000657	0.0454465	Methylated	38.7051	60-70%	Clim_evmTU30s55	0.00561798	Unmethylated	96.7386	70-80%	SPPG_00645	0.0845697	Methylated	256.171	90-100%	BAESF_00683	0.0332454	Methylated	26.7731	60-70%	CHLRE_01g053000v5	0.00668258	Methylated	62.3831	80-90%	CHLNCDRAFT_142340	0	Unmethylated	10.1431	20-30%	OT_ostta02g00035	0.0720781	Methylated	110.171	80-90%
CFRG4797	0.0321834	Methylated	44.0394	60-70%	APARG00000000843	0.151839	Methylated	4.41735	10-20%	AWHISG00000001686	0.00463701	NA	6.12937	30-40%	CPERKG00000000658	0.0432333	Methylated	13.3532	20-30%	Clim_evmTU33s55	0.0145414	Methylated	131.886	80-90%	SPPG_00646	0.000768443	Unmethylated	25.0451	30-40%	BAESF_00684	0.00074217	Unmethylated	3.75833	10-20%	CHLRE_01g053050v5	0	Unmethylated	0	No expr.	CHLNCDRAFT_142450	0	Unmethylated	19.0031	30-40%	OT_ostta02g00037	0.0206371	Methylated	57.7049	60-70%
CFRG5057	0.15369	Methylated	314.356	90-100%	APARG00000000844	0.00315016	Unmethylated	770.36	90-100%	AWHISG00000001687	0.000148898	Unmethylated	0.246756	No expr.	CPERKG00000000659	0.0345392	Methylated	14.7923	30-40%	Clim_evmTU35s55	0.0080402	Methylated	54.0165	50-60%	SPPG_00648	0.159712	Methylated	111.501	80-90%	BAESF_00685	0.0172487	Methylated	12.6659	30-40%	CHLRE_01g053100v5	0.0162602	Methylated	1.25499	0-10%	CHLNCDRAFT_34412	0	Unmethylated	156.625	80-90%	OT_ostta02g00040	0	Unmethylated	63.8391	60-70%
CFRG5053	0.0277186	Methylated	48.2459	60-70%	APARG00000000845	0.161105	Methylated	419.987	90-100%	AWHISG00000001688	0.000191865	Unmethylated	1.66771	0-10%	CPERKG00000000660	0.0718465	Methylated	10.4468	20-30%	Clim_evmTU36s55	0.0166205	Methylated	104.206	70-80%	SPPG_00649	0.00667223	Methylated	4.85818	0-10%	BAESF_00686	0.000300933	Unmethylated	3.56472	0-10%	CHLRE_01g053150v5	0.00986079	Methylated	13.6497	60-70%	CHLNCDRAFT_10568	0	Unmethylated	41.1365	50-60%	OT_ostta02g00050	0.0188339	Methylated	8.76201	10-20%
CFRG5079	0.0579483	Methylated	16.6039	20-30%	APARG00000000846	0.0535895	Methylated	4.62614	20-30%	AWHISG00000001698	0.00347897	Methylated	4.32047	20-30%	CPERKG00000000661	0.0380303	Methylated	21.0203	40-50%	Clim_evmTU37s55	0.0118577	Methylated	46.9444	40-50%	SPPG_00650	0	Unmethylated	35.928	50-60%	BAESF_00687	0.000487329	Unmethylated	1.07093	0-10%	CHLRE_01g053200v5	0.00411831	Unmethylated	1.21726	0-10%	CHLNCDRAFT_57007	0.00416667	Unmethylated	68.7104	70-80%	OT_ostta02g00080	0.0405644	Methylated	32.232	40-50%
CFRG4787	0.0726998	Methylated	35.7371	50-60%	APARG00000000847	0.0333333	Methylated	5.72015	20-30%	AWHISG00000001700	0	Unmethylated	1.11952	0-10%	CPERKG00000000662	0.112428	Methylated	46.483	60-70%	Clim_evmTU41s55	0.015493	Methylated	137.909	80-90%	SPPG_00651	0.112169	Methylated	40.1626	50-60%	BAESF_00688	0	Unmethylated	1.13676	0-10%	CHLRE_01g053250v5	0.0086858	Methylated	2.97751	20-30%	CHLNCDRAFT_12772	0	Unmethylated	16.5281	30-40%	OT_ostta02g00275	0.0153128	Methylated	77.4962	70-80%
CFRG4956	0.0211401	Methylated	17.2368	20-30%	APARG00000000848	0.0086744	Methylated	12.429	40-50%	AWHISG00000001704	0.0394505	Methylated	3.09002	10-20%	CPERKG00000000663	0.086861	Methylated	11.073	20-30%	Clim_evmTU43s55	0.0268908	Methylated	22.1606	10-20%	SPPG_00652	0.0792359	Methylated	79.7164	70-80%	BAESF_00689	0.00389179	Methylated	5.77428	10-20%	CHLRE_01g053288v5	0	Unmethylated	10.9804	50-60%	CHLNCDRAFT_142234	0	Unmethylated	7.34519	10-20%	OT_ostta02g00277	0.0287356	Methylated	70.0736	60-70%
CFRG4801	0.0611461	Methylated	1212.01	90-100%	APARG00000000849	0.0436137	Methylated	11.6176	40-50%	AWHISG00000001705	0.00964592	Methylated	2.70626	10-20%	CPERKG00000000664	0.089983	Methylated	26.2951	40-50%	Clim_evmTU46s55	0.0460177	Methylated	48.3878	40-50%	SPPG_00653	0.0469376	Methylated	35.4591	50-60%	BAESF_00690	0.000498803	Unmethylated	1.20205	0-10%	CHLRE_01g053300v5	0.00387898	Unmethylated	5.70868	40-50%	CHLNCDRAFT_142167	0	Unmethylated	0	No expr.	OT_ostta02g00300	0.0128866	Unmethylated	97.1957	70-80%
CFRG8670	0.0687767	Methylated	0.594575	No expr.	APARG00000000850	0.182492	Methylated	46.0917	80-90%	AWHISG00000001719	0.00326036	Methylated	72.4734	80-90%	CPERKG00000000665	0.131214	Methylated	114.623	80-90%	Clim_evmTU47s55	0.0217391	Methylated	59.2006	50-60%	SPPG_00654	0.0232258	Methylated	16.8154	20-30%	BAESF_00691	0.00469584	Unmethylated	13.7436	40-50%	CHLRE_01g053350v5	0	Unmethylated	3.39014	20-30%	CHLNCDRAFT_15671	0	Unmethylated	3.04988	0-10%	OT_ostta02g00310	0.00620767	Unmethylated	31.7356	40-50%
CFRG4799	0.078848	Methylated	77.5261	70-80%	APARG00000000851	0.181607	Methylated	19.8913	60-70%	AWHISG00000001720	0.000120656	Unmethylated	0	No expr.	CPERKG00000000666	0.105338	Methylated	3.01767	0-10%	Clim_evmTU48s55	0.0217391	Methylated	501.61	90-100%	SPPG_00655	0.0122616	Methylated	35.8733	50-60%	BAESF_00692	0.0205731	Methylated	208.876	90-100%	CHLRE_01g053450v5	0.011901	Methylated	4.04358	30-40%	CHLNCDRAFT_56033	0	Unmethylated	335.977	90-100%	OT_ostta02g00320	0.0811321	Methylated	115.106	80-90%
CFRG5028	0.00289702	Unmethylated	0.028124	No expr.	APARG00000000852	0.177429	Methylated	21.0608	60-70%	AWHISG00000001721	0.000834957	Unmethylated	0.09064	No expr.	CPERKG00000000667	0.0013289	Unmethylated	0	No expr.	Clim_evmTU49s55	0.0108355	Methylated	121.634	70-80%	SPPG_00656	0.0131148	Methylated	6.67823	0-10%	BAESF_00693	0.0078017	Methylated	1.67071	0-10%	CHLRE_01g053500v5	0.00325468	Unmethylated	10.1962	50-60%	CHLNCDRAFT_50528	0	Unmethylated	0	No expr.	OT_ostta02g00330	0.0083127	Unmethylated	65.295	60-70%
CFRG4954	0.0608994	Methylated	41.2241	60-70%	APARG00000000853	0.0553308	Methylated	8.75297	30-40%	AWHISG00000001722	0.00316131	Methylated	35.7418	70-80%	CPERKG00000000668	0.00692602	Unmethylated	4.42257	10-20%	Clim_evmTU50s55	0.000664894	Unmethylated	10.1257	0-10%	SPPG_00657	0.0409919	Methylated	10.2643	10-20%	BAESF_00694	0.00585223	Unmethylated	8.99425	20-30%	CHLRE_01g053550v5	0.00267738	Unmethylated	0.729019	No expr.	CHLNCDRAFT_141896	0	NA	3.47246	0-10%	OT_ostta02g00340	0.0209116	Methylated	385.471	90-100%
CFRG5030	0.0391802	Methylated	12.4484	20-30%	APARG00000000854	0.252143	Methylated	2.01696	0-10%	AWHISG00000001724	0.00148734	Methylated	3.66478	20-30%	CPERKG00000000669	0.0600948	Methylated	136.912	80-90%	Clim_evmTU51s55	0.00995379	Methylated	56.1576	50-60%	SPPG_00658	0.0184991	Methylated	249.151	90-100%	BAESF_00695	0	Unmethylated	5.67524	10-20%	CHLRE_01g053600v5	0.0202977	Methylated	6.26706	40-50%	CHLNCDRAFT_7378	0	Unmethylated	3.10719	0-10%	OT_ostta02g00450	0.00179856	Unmethylated	74.3406	70-80%
CFRG4955	0.0587452	Methylated	21.2763	30-40%	APARG00000000855	0.043628	Methylated	2.25173	0-10%	AWHISG00000001734	0	Unmethylated	0.521173	No expr.	CPERKG00000000670	0.056754	Methylated	233.719	90-100%	Clim_evmTU52s55	0.00857449	Methylated	13.3412	0-10%	SPPG_00659	0.0284698	Methylated	21.8748	30-40%	BAESF_00696	0.00156705	Unmethylated	13.5456	40-50%	CHLRE_01g053700v5	0.00153198	Unmethylated	0.07919	No expr.	CHLNCDRAFT_141869	0.00480769	Unmethylated	14.5354	30-40%	OT_ostta02g00520	0.00811359	Unmethylated	126.321	80-90%
CFRG5087	0.143824	Methylated	101.651	80-90%	APARG00000000856	0	Unmethylated	1.30971	0-10%	AWHISG00000001735	0.0096694	Methylated	0.458048	No expr.	CPERKG00000000671	0.0616306	Methylated	121.616	80-90%	Clim_evmTU53s55	0.0140449	Methylated	16.5577	0-10%	SPPG_00660	0.10712	Methylated	570.725	90-100%	BAESF_00697	0.0468261	Methylated	16.8972	40-50%	CHLRE_01g053750v5	0.00511073	Unmethylated	9.07156	50-60%	CHLNCDRAFT_57077	0	Unmethylated	20.7082	40-50%	OT_ostta02g00530	0.00813376	Unmethylated	23.9777	30-40%
CFRG4982	0.0199275	Methylated	69.1544	70-80%	APARG00000000857	0.164983	Methylated	80.5674	80-90%	AWHISG00000001736	0	Unmethylated	0.110632	No expr.	CPERKG00000000672	0.0502723	Methylated	31.342	50-60%	Clim_evmTU54s55	0.0206505	Methylated	40.6313	30-40%	SPPG_00661	0.0699301	Methylated	214.95	90-100%	BAESF_00698	0.216311	Methylated	118.398	90-100%	CHLRE_01g053800v5	0.00410959	Unmethylated	0.628034	No expr.	CHLNCDRAFT_20716	0.00414938	Unmethylated	82.9811	70-80%	OT_ostta02g00660	0.0331802	Methylated	149.045	80-90%
CFRG4922	0.0682766	Methylated	143.7	80-90%	APARG00000000858	0.0168522	Methylated	6.96653	30-40%	AWHISG00000001745	9.67961e-05	Unmethylated	33.5554	70-80%	CPERKG00000000673	0.0451495	Methylated	111.325	80-90%	Clim_evmTU55s55	0.012043	Methylated	40.443	30-40%	SPPG_00662	0.0023175	Unmethylated	314.139	90-100%	BAESF_00699	0.00673854	Unmethylated	21.1148	50-60%	CHLRE_01g053850v5	0.00554187	Unmethylated	2.99468	20-30%	CHLNCDRAFT_57086	0.00158228	Unmethylated	27.9265	40-50%	OT_ostta02g00700	0.0489347	Methylated	79.7136	70-80%
CFRG4855	0.0347614	Methylated	227.723	90-100%	APARG00000000859	0.000228154	Unmethylated	4.18207	10-20%	AWHISG00000001750	0.00558249	Methylated	8.86234	40-50%	CPERKG00000000674	0.0315372	Methylated	101.744	80-90%	Clim_evmTU56s55	0.0203562	Methylated	339.444	90-100%	SPPG_08864	0.00117925	Unmethylated	2.0306	0-10%	BAESF_00700	0.00369276	Unmethylated	13.2282	40-50%	CHLRE_01g054000v5	0.00413223	Unmethylated	19.5899	70-80%	CHLNCDRAFT_141978	0.00534759	Unmethylated	233.228	90-100%	OT_ostta02g00710	0.0196298	Methylated	17.6091	20-30%
CFRG4971	0.0264633	Methylated	0.066386	No expr.	APARG00000000860	0.0247707	Methylated	1.4629	0-10%	AWHISG00000001751	0.0107072	Methylated	74.5228	80-90%	CPERKG00000000675	0.0276736	Methylated	29.4845	50-60%	Clim_evmTU57s55	0.0225	Methylated	50.4845	40-50%	SPPG_00663	0.0242756	Methylated	44.6144	50-60%	BAESF_00701	0.0458121	Methylated	4.5203	10-20%	CHLRE_01g054050v5	0.00733138	Methylated	38.5783	80-90%	CHLNCDRAFT_142154	0.0121581	NA	273.054	90-100%	OT_ostta02g00730	0.00309489	Unmethylated	170.644	80-90%
CFRG5070	0.00624143	Methylated	0.439588	No expr.	APARG00000000861	8.22639e-05	Unmethylated	52.334	80-90%	AWHISG00000001756	0	Unmethylated	0.31352	No expr.	CPERKG00000000676	0.155878	Methylated	30.3502	50-60%	Clim_evmTU58s55	0.0479183	Methylated	105.83	70-80%	SPPG_08865	0.0235935	Methylated	99.5274	80-90%	BAESF_00702	0.0264599	Methylated	31.8777	60-70%	CHLRE_01g054150v5	0.00549218	Methylated	36.6487	80-90%	CHLNCDRAFT_30036	0.0065703	Unmethylated	3341.52	90-100%	OT_ostta02g00770	0.0220215	Methylated	95.7549	70-80%
CFRG5052	0.0531077	Methylated	46.0933	60-70%	APARG00000000862	0.037534	Methylated	3.65416	10-20%	AWHISG00000001761	0	Unmethylated	0	No expr.	CPERKG00000000677	0.158768	Methylated	31.4096	50-60%	Clim_evmTU59s55	0.0341328	Methylated	44.8574	40-50%	SPPG_00664	0.0149642	Methylated	23.1487	30-40%	BAESF_00703	0.243048	Methylated	4.12059	10-20%	CHLRE_01g054250v5	0.00208914	Unmethylated	0.067658	No expr.	CHLNCDRAFT_34496	0	Unmethylated	70.4816	70-80%	OT_ostta02g00780	0.0356228	Methylated	36.191	40-50%
CFRG4946	0.116114	Methylated	60.8937	70-80%	APARG00000000863	0.0546421	Methylated	4.01349	10-20%	AWHISG00000001762	0.00133869	Unmethylated	0.012582	No expr.	CPERKG00000000678	0.0597033	Methylated	31.9139	50-60%	Clim_evmTU60s55	0.00609491	Methylated	68.7609	60-70%	SPPG_00665	0.0414969	Methylated	29.628	40-50%	BAESF_00704	0.000896772	Unmethylated	7.12997	20-30%	CHLRE_01g054400v5	0.0128755	Unmethylated	12.1168	60-70%	CHLNCDRAFT_142114	0	Unmethylated	176.758	80-90%	OT_ostta02g00810	0.0198785	Methylated	346.502	90-100%
CFRG5008	0.0731707	Methylated	19.3792	30-40%	APARG00000000864	0.0213212	Methylated	43.3571	70-80%	AWHISG00000001763	0.00382044	Unmethylated	0.005273	No expr.	CPERKG00000000679	0.0981735	Methylated	17.1808	30-40%	Clim_evmTU1s56	0.00972763	Methylated	194.312	80-90%	SPPG_00666	0.0238411	Methylated	25.907	30-40%	BAESF_00705	0.0848927	Methylated	132.886	90-100%	CHLRE_01g054433v5	0	Unmethylated	0.245265	No expr.	CHLNCDRAFT_142024	0	Unmethylated	260.318	90-100%	OT_ostta02g00910	0.0432289	Methylated	100.062	70-80%
CFRG4930	0.016882	Methylated	7.00865	10-20%	APARG00000000865	0.201761	Methylated	6.73954	20-30%	AWHISG00000001770	0.00135078	Methylated	5.92082	30-40%	CPERKG00000000680	0.0654963	Methylated	41.6803	60-70%	Clim_evmTU2s56	0.0248447	Methylated	39.1737	30-40%	SPPG_00667	0.0760028	Methylated	63.0205	60-70%	BAESF_00706	0.0642182	Methylated	82.9677	80-90%	CHLRE_01g054500v5	0.00131464	Unmethylated	14.7823	60-70%	CHLNCDRAFT_142107	0.000898473	NA	11.0576	20-30%	OT_ostta02g00920	0.00398981	Unmethylated	117.868	80-90%
CFRG4831	0.011292	Methylated	19.7155	30-40%	APARG00000000866	0.0280828	Methylated	6.42644	20-30%	AWHISG00000001771	0.000713535	Methylated	0	No expr.	CPERKG00000000681	0.0298357	Methylated	316.748	90-100%	Clim_evmTU3s56	0.0345745	Methylated	68.5259	60-70%	SPPG_00668	0.0661041	Methylated	102.865	80-90%	BAESF_00707	0.036012	Methylated	8.70859	20-30%	CHLRE_01g054550v5	0.000747943	Unmethylated	0.843494	No expr.	CHLNCDRAFT_142064	0	Unmethylated	0	No expr.	OT_ostta02g00930	0.00364594	Unmethylated	8.17089	0-10%
CFRG5054	0.0242958	Methylated	57.335	70-80%	APARG00000000867	0.0801181	Methylated	11.001	40-50%	AWHISG00000001774	0	Unmethylated	0	No expr.	CPERKG00000000682	0.0915292	Methylated	44.6281	60-70%	Clim_evmTU4s56	0.0152801	Methylated	16.2255	0-10%	SPPG_00669	0.030107	Methylated	14.2293	20-30%	BAESF_00708	0.0181954	Methylated	9.38165	20-30%	CHLRE_01g054600v5	0.00749625	Unmethylated	0.644574	No expr.	CHLNCDRAFT_142040	0	Unmethylated	136.332	80-90%	OT_ostta02g00940	0.0216138	Methylated	84.8483	70-80%
CFRG5015	0.00800429	Methylated	34.1879	50-60%	APARG00000000868	0.0333654	Methylated	121.174	90-100%	AWHISG00000001775	0.0282258	Unmethylated	0	No expr.	CPERKG00000000683	0.0640103	Methylated	29.048	50-60%	Clim_evmTU7s56	0.0131965	Methylated	62.9096	50-60%	SPPG_00670	0.0407265	Methylated	177.736	80-90%	BAESF_00709	0.203257	Methylated	2660.49	90-100%	CHLRE_01g054650v5	0	Unmethylated	5.52241	40-50%	CHLNCDRAFT_50767	0	Unmethylated	15.5663	30-40%	OT_ostta02g00950	0.0046341	Unmethylated	54.3185	60-70%
CFRG4849	0.141223	Methylated	205.856	90-100%	APARG00000000869	0.000390829	Unmethylated	2.06969	0-10%	AWHISG00000001781	0.000407681	Methylated	6.43462	30-40%	CPERKG00000000684	0.0633458	Methylated	25.1976	40-50%	Clim_evmTU9s57	0.0315615	Methylated	1981.13	90-100%	SPPG_00671	0.116109	Methylated	7.23652	0-10%	BAESF_00710	0.0989697	Methylated	39.1662	70-80%	CHLRE_01g054700v5	0.00547645	Unmethylated	30.6154	70-80%	CHLNCDRAFT_142203	0.00816327	Unmethylated	64.736	60-70%	OT_ostta02g01010	0.100487	Methylated	402.26	90-100%
CFRG4883	0.0309586	Methylated	13.4812	20-30%	APARG00000000870	0	Unmethylated	1.62661	0-10%	AWHISG00000001782	0	Unmethylated	4.62486	20-30%	CPERKG00000000685	0.0415714	Methylated	73.0652	70-80%	Clim_evmTU10s57	0.0293663	Methylated	95.7465	70-80%	SPPG_08866	0.00174886	Unmethylated	338.146	90-100%	BAESF_00711	0.00372093	Unmethylated	54.5157	70-80%	CHLRE_01g054750v5	0.00625	Methylated	5.32193	30-40%	CHLNCDRAFT_142246	0	Unmethylated	18.4025	30-40%	OT_ostta02g01020	0.0135106	Methylated	196.046	80-90%
CFRG4850	0.097838	Methylated	29.5397	40-50%	APARG00000000871	0	Unmethylated	0	No expr.	AWHISG00000001783	0.0233559	Methylated	0.294498	No expr.	CPERKG00000000686	0.0271284	Methylated	34.8798	50-60%	Clim_evmTU11s57	0.01849	Methylated	17.3853	10-20%	SPPG_08867	0.030296	Methylated	61.2458	60-70%	BAESF_00712	0.0472904	Methylated	29.4132	60-70%	CHLRE_01g054800v5	0.00844967	Methylated	1.16259	0-10%	CHLNCDRAFT_142075	0	Unmethylated	21.283	40-50%	OT_ostta02g01170	0.00600707	Unmethylated	45.4732	50-60%
CFRG4970	0.0267901	Methylated	14.8985	20-30%	APARG00000000872	0	Unmethylated	0.186872	No expr.	AWHISG00000001787	0	Unmethylated	0.093577	No expr.	CPERKG00000000687	0.0312769	Methylated	55.5065	70-80%	Clim_evmTU12s57	0.0117188	Methylated	91.3649	70-80%	SPPG_00673	0.0387755	Methylated	47.1136	60-70%	BAESF_00713	0.0193741	Methylated	30.0589	60-70%	CHLRE_01g054850v5	0.0265675	Methylated	277.717	90-100%	CHLNCDRAFT_34388	0	Unmethylated	23.5738	40-50%	OT_ostta02g01180	0.0067535	Unmethylated	237.951	90-100%
CFRG4920	0.016616	Methylated	54.4402	70-80%	APARG00000000873	0.000172641	Unmethylated	0.031658	No expr.	AWHISG00000001800	7.70416e-05	Unmethylated	0	No expr.	CPERKG00000000688	0.0682697	Methylated	34.5534	50-60%	Clim_evmTU13s57	0.027417	Methylated	33.2538	30-40%	SPPG_00674	0.0452756	Methylated	34.1806	40-50%	BAESF_00714	0.00462574	Unmethylated	20.7883	50-60%	CHLRE_01g054900v5	0.0041632	Unmethylated	2.31762	10-20%	CHLNCDRAFT_57000	0	Unmethylated	58.8112	60-70%	OT_ostta02g01190	0.0110446	Methylated	101.392	70-80%
CFRG5005	0.000886918	Unmethylated	41.9217	60-70%	APARG00000000874	0.00829444	Methylated	2.22165	0-10%	AWHISG00000001801	0	Unmethylated	0	No expr.	CPERKG00000000689	0.0575269	Methylated	58.7721	70-80%	Clim_evmTU14s57	0.035503	Methylated	119.353	70-80%	SPPG_00675	0.0290566	Methylated	185.55	80-90%	BAESF_00715	0.016004	Methylated	2.20721	0-10%	CHLRE_01g054950v5	0.0109351	Methylated	2.96619	20-30%	CHLNCDRAFT_142039	0	Unmethylated	6.2094	10-20%	OT_ostta02g01200	0	Unmethylated	69.6731	60-70%
CFRG4858	0.0104068	Methylated	36.935	50-60%	APARG00000000875	0	Unmethylated	0.161706	No expr.	AWHISG00000001804	0.0053509	NA	3.99136	20-30%	CPERKG00000000690	0.0758505	Methylated	49.7655	60-70%	Clim_evmTU15s57	0.0142977	Methylated	64.3482	50-60%	SPPG_00676	0.00126559	Unmethylated	4.15388	0-10%	BAESF_00716	0.00177189	Unmethylated	6.27109	10-20%	CHLRE_01g055000v5	0.0029873	Unmethylated	48.6856	80-90%	CHLNCDRAFT_20260	0.0152905	Methylated	67.4045	70-80%	OT_ostta02g01210	0.0614729	Methylated	295.569	90-100%
CFRG4918	0.0980226	Methylated	449.353	90-100%	APARG00000000876	0.207112	Methylated	16.1275	50-60%	AWHISG00000001806	0.0586166	Methylated	4.09246	20-30%	CPERKG00000000691	0.0554539	Methylated	61.3191	70-80%	Clim_evmTU17s57	0.0167038	Methylated	81.1113	60-70%	SPPG_08868	0.000738007	Unmethylated	1.92517	0-10%	BAESF_00717	0.168782	Methylated	74.9077	80-90%	CHLRE_01g055050v5	0.0071066	Unmethylated	6.45058	40-50%	CHLNCDRAFT_142278	0	Unmethylated	35.3055	50-60%	OT_ostta02g01230	0	Unmethylated	6.57716	0-10%
CFRG4878_CFRG4879	0.0142434	Methylated	27.5351	40-50%	APARG00000000878	0.107607	Methylated	1.80703	0-10%	AWHISG00000001807	0.0136033	Methylated	1237.3	90-100%	CPERKG00000000692	0.0993538	Methylated	19.4764	40-50%	Clim_evmTU18s57	0.0139442	Methylated	65.802	50-60%	SPPG_00677	0.0312296	Methylated	24.8446	30-40%	BAESF_00718	0.000643639	Unmethylated	0.697762	No expr.	CHLRE_01g055100v5	0.0136396	Methylated	13.5296	60-70%	CHLNCDRAFT_12126	0	Unmethylated	18.7941	30-40%	OT_ostta02g01240	0.0148912	Unmethylated	37.559	40-50%
CFRG4926	0.114408	Methylated	17.5852	30-40%	APARG00000000879	0.0670573	Methylated	4.66701	20-30%	AWHISG00000001809	0	Unmethylated	3.00368	10-20%	CPERKG00000000693	0.0613274	Methylated	89.3896	80-90%	Clim_evmTU19s57	0.03	Methylated	131.288	70-80%	SPPG_00678	0.0356972	Methylated	73.7723	70-80%	BAESF_00719	0.102389	Methylated	8.68765	20-30%	CHLRE_01g055151v5	0.0138751	Methylated	1.76687	10-20%	CHLNCDRAFT_142035	0	Unmethylated	32.5903	50-60%	OT_ostta02g01245	0.0135203	Unmethylated	166.45	80-90%
CFRG4979	0.0631321	Methylated	40.6711	60-70%	APARG00000000880	0.0149121	Methylated	9.03563	30-40%	AWHISG00000001810	0	Unmethylated	0	No expr.	CPERKG00000000694	0.061842	Methylated	39.7488	60-70%	Clim_evmTU1s58	0	Unmethylated	63.2144	50-60%	SPPG_00679	0.0981327	Methylated	28.0977	40-50%	BAESF_00720	0.00406964	Methylated	6.09309	10-20%	CHLRE_01g055200v5	0.00151976	Unmethylated	7.71826	50-60%	CHLNCDRAFT_15827	0	Unmethylated	99.427	70-80%	OT_ostta02g01247	0.0234064	Methylated	143.399	80-90%
CFRG5044	0.0346947	Methylated	112.961	80-90%	APARG00000000881	0.0252941	Methylated	16.0782	50-60%	AWHISG00000001812	0.000255977	Unmethylated	1.24239	0-10%	CPERKG00000000695	0.081959	Methylated	154.286	90-100%	Clim_evmTU2s58	0.00724638	Methylated	7.32629	0-10%	SPPG_00680	0.0974576	Methylated	68.0631	70-80%	BAESF_00721	0.00057971	Unmethylated	27.5116	60-70%	CHLRE_01g055250v5	0.00146628	Unmethylated	2.59057	20-30%	CHLNCDRAFT_20468	0	Unmethylated	0	No expr.	OT_ostta02g01510	0.0483126	Methylated	176.205	80-90%
CFRG4996	0.00157978	Unmethylated	1.97019	0-10%	APARG00000000882	0.0686709	Methylated	72.9631	80-90%	AWHISG00000001813	0.029549	Methylated	0.562185	No expr.	CPERKG00000000696	0.0854854	Methylated	25.2764	40-50%	Clim_evmTU5s58	0	Unmethylated	2.04333	0-10%	SPPG_00681	0.0406586	Methylated	50.0336	60-70%	BAESF_00722	0.0592776	Methylated	15.0265	40-50%	CHLRE_01g055300v5	0.0144766	Methylated	4.12645	30-40%	CHLNCDRAFT_141895	0	Unmethylated	10.7219	20-30%	OT_ostta02g01560	0.0146074	Methylated	149.724	80-90%
CFRG4800	0.0575939	Methylated	4.16937	0-10%	APARG00000000883	0.0136375	Methylated	7.8675	30-40%	AWHISG00000001814	0.00655933	Methylated	461.841	90-100%	CPERKG00000000697	0.082076	Methylated	76.366	80-90%	Clim_evmTU7s58	0.0127877	Methylated	69.9632	60-70%	SPPG_00682	0.0704036	Methylated	50.2697	60-70%	BAESF_00723	0.0725429	Methylated	80.7879	80-90%	CHLRE_01g055316v5	0	Unmethylated	0.99433	No expr.	CHLNCDRAFT_141817	0	Unmethylated	178.39	80-90%	OT_ostta02g01630	0.0410256	Methylated	215.498	90-100%
CFRG5040	0.0379708	Methylated	144.788	80-90%	APARG00000000884	0.0225847	Methylated	2.83123	10-20%	AWHISG00000001815	0.00578035	NA	13.072	50-60%	CPERKG00000000698	0.0505303	Methylated	17.1693	30-40%	Clim_evmTU8s58	0	Unmethylated	3.31915	0-10%	SPPG_00683	0.0681699	Methylated	31.4132	40-50%	BAESF_00724	0.109617	Methylated	18.8322	50-60%	CHLRE_01g055350v5	0.000684463	Unmethylated	0.215098	No expr.	CHLNCDRAFT_138514	0	Unmethylated	28.3196	40-50%	OT_ostta02g01720	0.0196078	Unmethylated	12.1412	10-20%
CFRG5047	0.071977	Methylated	462.006	90-100%	APARG00000000885	0.000370828	Unmethylated	0.038835	No expr.	AWHISG00000001817	0.00354441	Methylated	47.9298	70-80%	CPERKG00000000699	0.0726257	Methylated	25.5853	40-50%	Clim_evmTU9s58	0.0126582	Methylated	36.0541	30-40%	SPPG_00684	0.182011	Methylated	51.1593	60-70%	BAESF_00725	0.00127646	Unmethylated	23.566	50-60%	CHLRE_01g055400v5	0.0108025	Unmethylated	60.5959	80-90%	CHLNCDRAFT_28922	0	Unmethylated	24.978	40-50%	OT_ostta02g01725	0.0254646	Unmethylated	62.6658	60-70%
CFRG5078	0.0917944	Methylated	1.91931	0-10%	APARG00000000886	0.0110478	Methylated	3.90446	10-20%	AWHISG00000001829	0.0116618	Methylated	778.388	90-100%	CPERKG00000000700	0.0855856	Methylated	0.349734	No expr.	Clim_evmTU10s58	0	Unmethylated	7.7712	0-10%	SPPG_00685	0.00136752	Unmethylated	1.45528	0-10%	BAESF_00726	0.0356093	Methylated	8.51609	20-30%	CHLRE_01g055404v5	0.0147493	Unmethylated	3.51829	20-30%	CHLNCDRAFT_56773	0	Unmethylated	13.2258	30-40%	OT_ostta02g01730	0.00909485	Methylated	226.954	90-100%
CFRG4921	0.0448053	Methylated	33.8908	50-60%	APARG00000000887	0.000928793	Unmethylated	6.11235	20-30%	AWHISG00000001830	0	Unmethylated	0	No expr.	CPERKG00000000701	0.0454215	Methylated	3.22272	0-10%	Clim_evmTU9s60	0.0181818	Methylated	63.053	50-60%	SPPG_00686	0.115085	Methylated	160.573	80-90%	BAESF_00727	0	Unmethylated	10.6532	30-40%	CHLRE_01g055408v5	0.00267237	Unmethylated	90.938	90-100%	CHLNCDRAFT_49971	0	Unmethylated	40.5533	50-60%	OT_ostta02g01750	0.0334752	Methylated	170.141	80-90%
CFRG4976	0.0351351	Methylated	1747.65	90-100%	APARG00000000888	0.0341711	Methylated	5.13958	20-30%	AWHISG00000001831	8.13603e-05	Unmethylated	0	No expr.	CPERKG00000000702	0.0518492	Methylated	15.2015	30-40%	Clim_evmTU11s60	0.0128023	Methylated	16.0471	0-10%	SPPG_00687	0.0505145	Methylated	10.933	10-20%	BAESF_00728	0.00840657	Unmethylated	58.627	80-90%	CHLRE_01g055416v5	0.00942127	Unmethylated	25.9904	70-80%	CHLNCDRAFT_137823	0	NA	6.04681	10-20%	OT_ostta02g01820	0.0176886	Methylated	199.044	80-90%
CFRG5004	0.00185968	Unmethylated	114.491	80-90%	APARG00000000889	0.024774	Methylated	2.07089	0-10%	AWHISG00000001832	0.0401216	Methylated	0.258549	No expr.	CPERKG00000000703	0.0508161	Methylated	114.952	80-90%	Clim_evmTU12s60	0.00804455	Methylated	56.1612	50-60%	SPPG_00688	0.15496	Methylated	14.5582	20-30%	BAESF_00729	0.0070904	Unmethylated	38.5488	70-80%	CHLRE_01g055453v5	0.000631712	Unmethylated	155.047	90-100%	CHLNCDRAFT_137880	0	Unmethylated	27.4373	40-50%	OT_ostta02g01840	0.0065842	Unmethylated	440.973	90-100%
CFRG4870	0.00624712	Methylated	2.12343	0-10%	APARG00000000890	0.0286774	Methylated	9.79469	40-50%	AWHISG00000001833	0.00843882	Unmethylated	0.099738	No expr.	CPERKG00000000704	0.0905329	Methylated	68.1514	70-80%	Clim_evmTU8s61	0.0116959	Unmethylated	123.855	70-80%	SPPG_00689	0.00362833	Unmethylated	14.4049	20-30%	BAESF_00730	0.00146484	Unmethylated	28.0871	60-70%	CHLRE_01g055966v5	0.0149413	Methylated	1.23724	0-10%	CHLNCDRAFT_137543	0	Unmethylated	121.726	80-90%	OT_ostta02g01850	0.00801394	Unmethylated	54.8429	60-70%
CFRG4880	0.0583001	Methylated	19.7189	30-40%	APARG00000000891	0.00115031	Unmethylated	41.1326	70-80%	AWHISG00000001834	0.00157122	Methylated	7.88813	30-40%	CPERKG00000000705	0.0533499	Methylated	211.596	90-100%	Clim_evmTU2s62	0.0172414	Unmethylated	0.407584	No expr.	SPPG_00690	0.144134	Methylated	111.108	80-90%	BAESF_00731	0.0365657	Methylated	0.841808	No expr.	CHLRE_01g058521v5	0.0107941	Methylated	6.26673	40-50%	CHLNCDRAFT_137784	0	Unmethylated	16.1996	30-40%	OT_ostta02g01860	0.00208433	Unmethylated	22.0113	30-40%
CFRG4902	0.0835481	Methylated	29.2283	40-50%	APARG00000000892	0.0709064	Methylated	30.9665	70-80%	AWHISG00000001837	0	Unmethylated	0	No expr.	CPERKG00000000706	0.0725417	Methylated	30.1854	50-60%	Clim_evmTU3s62	0.0230179	Methylated	67.5137	60-70%	SPPG_00691	0.052439	Methylated	292.501	90-100%	BAESF_00732	0.0122828	Unmethylated	6.84746	20-30%	CHLRE_01g058886v5	0.00376294	Unmethylated	42.4062	80-90%	CHLNCDRAFT_138004	0.00421941	Unmethylated	139.544	80-90%	OT_ostta02g01870	0.0117611	Unmethylated	69.664	60-70%
CFRG5073	0.00368098	Unmethylated	0.342659	No expr.	APARG00000000893	0.000661923	Unmethylated	0.208861	No expr.	AWHISG00000001838	0.0247117	Methylated	2.52797	10-20%	CPERKG00000000707	0.0474004	Methylated	67.7032	70-80%	Clim_evmTU4s62	0.0379747	Methylated	80.5186	60-70%	SPPG_00692	0.0764295	Methylated	46.2227	50-60%	BAESF_00733	0.0292712	Methylated	6.53537	20-30%	CHLRE_01g059252v5	0.00183936	Unmethylated	9.70846	50-60%	CHLNCDRAFT_138179	0	Unmethylated	2.82107	0-10%	OT_ostta02g01880	0.00119	Unmethylated	1.53239	0-10%
CFRG4770	0.0209646	Methylated	41.9383	60-70%	APARG00000000894	0.000216779	Unmethylated	0	No expr.	AWHISG00000001842	0.011456	Methylated	76.3294	80-90%	CPERKG00000000708	0.0601403	Methylated	65.7454	70-80%	Clim_evmTU5s62	0.0200927	Methylated	102.366	70-80%	SPPG_00693	0.0443571	Methylated	28.7009	40-50%	BAESF_00734	0.017491	Methylated	10.2171	30-40%	CHLRE_01g059617v5	0.00309598	Unmethylated	5.30209	30-40%	CHLNCDRAFT_50106	0	Unmethylated	3.45995	0-10%	OT_ostta02g01890	0.0188917	Unmethylated	55.6572	60-70%
CFRG5018	0.0127067	Methylated	14.3879	20-30%	APARG00000000895	0.0130505	Methylated	20.1789	60-70%	AWHISG00000001843	0.00639241	Methylated	42.264	70-80%	CPERKG00000000709	0.082699	Methylated	5.91203	10-20%	Clim_evmTU6s62	0.0295082	Methylated	608.184	90-100%	SPPG_00694	0.00826682	Methylated	30.0224	40-50%	BAESF_00735	0.0989317	Methylated	12.3221	30-40%	CHLRE_01g059982v5	0.000428633	Unmethylated	2.88359	20-30%	CHLNCDRAFT_13957	0	Unmethylated	504.953	90-100%	OT_ostta02g01900	0.0783034	Methylated	3.08467	0-10%
CFRG4818	0.00101863	Unmethylated	860.165	90-100%	APARG00000000896	0.0313918	Methylated	7.00127	30-40%	AWHISG00000001856	0.00358183	Methylated	4.32812	20-30%	CPERKG00000000710	0.0490493	Methylated	127.255	80-90%	Clim_evmTU7s62	0.00715137	NA	31.8636	20-30%	SPPG_00695	0.0345584	Methylated	14.2818	20-30%	BAESF_00736	0.0721799	Methylated	25.6452	60-70%	CHLRE_01g060347v5	0.0120293	Methylated	7.66694	40-50%	CHLNCDRAFT_137896	0	Unmethylated	2.88996	0-10%	OT_ostta02g02070	0.00181818	Unmethylated	173.318	80-90%
CFRG4854	0.0310673	Methylated	86.2364	80-90%	APARG00000000897	0.000655881	Unmethylated	0.010661	No expr.	AWHISG00000001859	0	Unmethylated	0	No expr.	CPERKG00000000711	0.0963916	Methylated	37.0285	60-70%	Clim_evmTU9s62	0.0394089	Methylated	713.241	90-100%	SPPG_00696	0.146715	Methylated	68.2738	70-80%	BAESF_00737	0.131258	Methylated	104.777	80-90%	CHLRE_01g060712v5	0	Unmethylated	0	No expr.	CHLNCDRAFT_49816	0	NA	23.89	40-50%	OT_ostta02g02080	0.038146	Methylated	107.948	70-80%
CFRG4908	0.0852152	Methylated	79.5601	70-80%	APARG00000000898	0.0120506	Methylated	227.706	90-100%	AWHISG00000001873	0.000496383	Unmethylated	9.69461	40-50%	CPERKG00000000712	0.0839123	Methylated	27.7801	50-60%	Clim_evmTU10s62	0.0283159	Methylated	27.2722	20-30%	SPPG_00697	0.0259504	Methylated	74.4661	70-80%	BAESF_00738	0.195357	Methylated	49.0443	70-80%	CHLRE_01g061077v5	0.0216561	Methylated	137.632	90-100%	CHLNCDRAFT_50112	0	Unmethylated	74.2791	70-80%	OT_ostta02g02090	0.00658653	Unmethylated	92.7561	70-80%
CFRG4900	0.0235319	Methylated	234.645	90-100%	APARG00000000899	0.0128907	Methylated	8.16522	30-40%	AWHISG00000001876	0.00553984	Methylated	239.351	90-100%	CPERKG00000000713	0.0757999	Methylated	63.183	70-80%	Clim_evmTU13s62	0.0155039	Methylated	408.198	90-100%	SPPG_00698	0.00254453	Unmethylated	10.1034	10-20%	BAESF_00739	0.061794	Methylated	18.0095	50-60%	CHLRE_01g061442v5	0.0409165	Methylated	70.041	80-90%	CHLNCDRAFT_137903	0.0118343	Unmethylated	1.46283	0-10%	OT_ostta02g02100	0.00624133	Unmethylated	36.4248	40-50%
CFRG4972	0.00103573	Unmethylated	0.028769	No expr.	APARG00000000900	0.0592115	Methylated	0.85325	No expr.	AWHISG00000001878	0.0383451	Methylated	132.032	90-100%	CPERKG00000000714	0.0653775	Methylated	15.1589	30-40%	Clim_evmTU1s63	0.00794913	Methylated	3303.14	90-100%	SPPG_00699	0.0378277	Methylated	36.6777	50-60%	BAESF_00740	0	Unmethylated	0.792395	No expr.	CHLRE_01g063632v5	0.00542005	Unmethylated	1.29705	0-10%	CHLNCDRAFT_138138	0.00328947	Unmethylated	6.08432	10-20%	OT_ostta02g02110	0.00925367	Unmethylated	21.587	20-30%
CFRG4836	0.015696	Methylated	2.32742	0-10%	APARG00000000901	0.000442152	Unmethylated	0.030118	No expr.	AWHISG00000001879	0.143813	Methylated	2.21947	10-20%	CPERKG00000000715	0.0313499	Methylated	26.7215	50-60%	Clim_evmTU2s63	0.00909526	Methylated	93.6574	70-80%	SPPG_00700	0.0346653	Methylated	26.5396	30-40%	BAESF_00741	0.00993246	Unmethylated	12.6405	30-40%	CHLRE_01g065822v5	0.0122829	Methylated	17.2596	60-70%	CHLNCDRAFT_138046	0.00738007	NA	17.5711	30-40%	OT_ostta02g02120	0.00288236	Unmethylated	57.8869	60-70%
CFRG4993	0	Unmethylated	0.919176	No expr.	APARG00000000902	0.0306644	Methylated	8.6431	30-40%	AWHISG00000001880	0.00248029	Methylated	13.9999	50-60%	CPERKG00000000716	0.0218231	Methylated	4.72847	10-20%	Clim_evmTU5s63	0.0251221	Methylated	36.4907	30-40%	SPPG_00701	0.162261	Methylated	137.969	80-90%	BAESF_00742	0.00349301	Unmethylated	10.3596	30-40%	CHLRE_01g067647v5	0	Unmethylated	0.081039	No expr.	CHLNCDRAFT_56705	0	NA	71.6896	70-80%	OT_ostta02g02130	0.00913065	Methylated	41.8305	50-60%
CFRG5039	0.114952	Methylated	35.8259	50-60%	APARG00000000903	0.000995685	Unmethylated	0.320242	No expr.	AWHISG00000001882	0	Unmethylated	0.022057	No expr.	CPERKG00000000717	0.0371973	Methylated	14.2908	30-40%	Clim_evmTU6s63	0.0669456	Methylated	27.5855	20-30%	SPPG_00702	0.00154083	Unmethylated	35.3476	50-60%	BAESF_00743	0.0433444	Methylated	9.42277	30-40%	CHLRE_02g073200v5	0.00253807	Unmethylated	27.4892	70-80%	CHLNCDRAFT_33881	0	Unmethylated	119.184	80-90%	OT_ostta02g02140	0.00902226	Unmethylated	40.8737	50-60%
CFRG4911	0.0536481	Methylated	23.3261	40-50%	APARG00000000904	0.00751754	Methylated	1262.9	90-100%	AWHISG00000001883	0.000712454	Unmethylated	0	No expr.	CPERKG00000000718	0.0434864	Methylated	4.83354	10-20%	Clim_evmTU6s64	0.0076746	Methylated	19.1656	10-20%	SPPG_00703	0.000946074	Unmethylated	13.9284	20-30%	BAESF_00744	0.0686275	Methylated	17.5382	40-50%	CHLRE_02g073250v5	0.00289436	Methylated	6.56924	40-50%	CHLNCDRAFT_137619	0	Unmethylated	18.4225	30-40%	OT_ostta02g02150	0.0297922	Methylated	59.1688	60-70%
CFRG5068	0.0387125	Methylated	28.2158	40-50%	APARG00000000905	0.193114	Methylated	235.246	90-100%	AWHISG00000001884	0.0550705	Methylated	10.5682	40-50%	Nk52_evmTU33s554	0.109808	Methylated	12.2301	20-30%	Clim_evmTU7s64	0.00684932	Unmethylated	11.8422	0-10%	SPPG_00704	0.0552857	Methylated	57.4789	60-70%	BAESF_00745	0.0423581	Methylated	23.7187	50-60%	CHLRE_02g073300v5	0.00508906	Unmethylated	4.1955	30-40%	CHLNCDRAFT_137561	0	Unmethylated	10.084	20-30%	OT_ostta02g02270	0.00438322	Unmethylated	96.556	70-80%
CFRG4952	0.0237301	Methylated	15.4448	20-30%	APARG00000000906	0.0376216	Methylated	41.3791	70-80%	AWHISG00000001888	0.0105471	Methylated	5632.26	90-100%	CPERKG00000000719	0.113412	Methylated	14.5827	30-40%	Clim_evmTU8s64	0.0197628	Methylated	27.3099	20-30%	SPPG_00705	0.0018174	Unmethylated	2.03404	0-10%	BAESF_00746	0.0266141	Methylated	3.53242	0-10%	CHLRE_02g073350v5	0.0222469	Methylated	7.73914	50-60%	CHLNCDRAFT_137664_gene-CHLNCDRAFT_137665	0.00178571	Unmethylated	18.9708	30-40%	OT_ostta02g02460	0.0120401	Unmethylated	8363.88	90-100%
CFRG4819	0.0881715	Methylated	45.6954	60-70%	APARG00000000907	0.0131614	Methylated	18.4421	60-70%	AWHISG00000001892	0.0163953	Methylated	19.4667	60-70%	CPERKG00000000720	0.0497959	Methylated	3.00562	0-10%	Clim_evmTU9s64	0.0230024	Methylated	123.722	70-80%	SPPG_00706	0.137468	Methylated	245.903	90-100%	BAESF_00747	0.0614735	Methylated	19.8786	50-60%	CHLRE_02g073400v5	0.0079588	Methylated	9.24541	50-60%	CHLNCDRAFT_18919	0	Unmethylated	9.94676	20-30%	OT_ostta02g02470	0.00621953	Unmethylated	577.893	90-100%
CFRG4943	0.0287364	Methylated	12.2581	20-30%	APARG00000000908	0.0145649	Methylated	11.7143	40-50%	AWHISG00000001893	0.00887421	Methylated	27.6196	60-70%	CPERKG00000000721	0.0772222	Methylated	7.08257	10-20%	Clim_evmTU12s64	0.0274779	Methylated	38.4579	30-40%	SPPG_00707	0.0661509	Methylated	84.4744	70-80%	BAESF_00748	0.0466293	Methylated	39.1252	70-80%	CHLRE_02g073450v5	0.000545852	Unmethylated	1.03914	0-10%	CHLNCDRAFT_137862	0	Unmethylated	1.60337	0-10%	OT_ostta02g02475	0.0360721	Methylated	208.432	90-100%
CFRG5021	0.116057	Methylated	7.47165	10-20%	APARG00000000909	0.0494756	Methylated	4.55816	20-30%	AWHISG00000001895	0.037037	Methylated	4.05553	20-30%	CPERKG00000000722	0.0988822	Methylated	44.3282	60-70%	Clim_evmTU13s64	0.0138889	Methylated	109.276	70-80%	SPPG_00708	0.086357	Methylated	44.2981	50-60%	BAESF_00749	0.124698	Methylated	11.9265	30-40%	CHLRE_02g073500v5	0.00849708	Methylated	7.7823	50-60%	CHLNCDRAFT_137675	0	Unmethylated	0.247168	No expr.	OT_ostta02g02500	0.0469311	Methylated	124.94	80-90%
CFRG4788	0.0130298	Methylated	34.66	50-60%	APARG00000000910	0	Unmethylated	19.6003	60-70%	AWHISG00000001903	0.00977969	Methylated	48.6314	70-80%	CPERKG00000000723	0.0917793	Methylated	21.7344	40-50%	Clim_evmTU16s64	0.0107914	Methylated	29.3041	20-30%	SPPG_08869	0.0184653	Methylated	61.2241	60-70%	BAESF_00750	0.0107239	Unmethylated	23.2779	50-60%	CHLRE_02g073550v5	0.00264026	Unmethylated	210.319	90-100%	CHLNCDRAFT_137940	0	Unmethylated	3.38253	0-10%	OT_ostta02g02510	0.018328	Methylated	1523.59	90-100%
CFRG4891	0.0389972	Methylated	53.438	60-70%	APARG00000000911	0.000854336	Unmethylated	4.71818	20-30%	AWHISG00000001904	0.0369416	Methylated	16.9408	50-60%	CPERKG00000000724	0.0866824	Methylated	42.6739	60-70%	Clim_evmTU1s65	0.0365854	Methylated	509.61	90-100%	SPPG_00711	0.0254022	Methylated	1379.06	90-100%	BAESF_00751	0.0177646	Methylated	15.8772	40-50%	CHLRE_02g073750v5	0.00712897	Methylated	11.2909	50-60%	CHLNCDRAFT_56669	0	Unmethylated	55.5036	60-70%	OT_ostta02g02610	6.18187e-05	Unmethylated	1.0966	0-10%
CFRG4948	0.0274583	Methylated	2.86164	0-10%	APARG00000000912	0.00708846	Methylated	5.93612	20-30%	AWHISG00000001905	0.000214133	Unmethylated	0	No expr.	CPERKG00000000725	0.0910846	Methylated	54.8398	70-80%	Clim_evmTU7s65	0.0223464	Methylated	33.9164	30-40%	SPPG_00712	0.070438	Methylated	31.8282	40-50%	BAESF_00752	0.135155	Methylated	205.095	90-100%	CHLRE_02g073800v5	0.00732601	Methylated	16.4143	60-70%	CHLNCDRAFT_137776	0.00423729	Unmethylated	211.955	90-100%	OT_ostta02g02615	0.000130443	Unmethylated	0.212167	No expr.
CFRG5034	0.0228535	Methylated	110.457	80-90%	APARG00000000913	0.0595851	Methylated	40.8298	70-80%	AWHISG00000001906	0.00184666	Methylated	8.32334	40-50%	CPERKG00000000726	0.0119731	Unmethylated	0.190431	No expr.	Clim_evmTU3s66	0.0182605	Methylated	31.0727	20-30%	SPPG_00713	0.0649888	Methylated	184.193	80-90%	BAESF_00753	0	Unmethylated	1.10665	0-10%	CHLRE_02g073826v5	0	Unmethylated	0.720223	No expr.	CHLNCDRAFT_138024	0	Unmethylated	0	No expr.	OT_ostta02g02720	0.00530179	Unmethylated	87.3919	70-80%
CFRG4910	0.019472	Methylated	39.0633	50-60%	APARG00000000914	0.00759186	Methylated	17.8246	50-60%	AWHISG00000001910	0.00354133	Methylated	14.1571	50-60%	CPERKG00000000727	0.0679852	Methylated	16.9529	30-40%	Clim_evmTU4s66	0.0551181	Methylated	135.677	80-90%	SPPG_00714	0.0280677	Methylated	60.7606	60-70%	BAESF_00754	0.0136225	Methylated	9.33673	20-30%	CHLRE_02g073850v5	0.0164179	Methylated	42.5321	80-90%	CHLNCDRAFT_137572	0	Unmethylated	19.0516	30-40%	OT_ostta02g02730	0.00844951	Methylated	38.985	50-60%
CFRG4866	0.033214	Methylated	17.7855	30-40%	APARG00000000915	0.0802614	Methylated	28.568	70-80%	AWHISG00000001911	0.0214193	Methylated	7.04158	30-40%	CPERKG00000000728	0.100386	Methylated	33.5292	50-60%	Clim_evmTU5s66	0.0146199	Methylated	132.85	80-90%	SPPG_00715	0.0149361	Methylated	26.6504	30-40%	BAESF_00755	0	Unmethylated	0.711756	No expr.	CHLRE_02g073900v5	0.0103448	Methylated	13.4991	60-70%	CHLNCDRAFT_137911	0	Unmethylated	532.94	90-100%	OT_ostta02g02740	0.00896675	Unmethylated	6.06329	0-10%
CFRG5090	0.0633393	Methylated	0.033246	No expr.	APARG00000000916	0.0908696	Methylated	44.266	70-80%	AWHISG00000001912	0	Unmethylated	11.7682	40-50%	CPERKG00000000729	0.108816	Methylated	30.738	50-60%	Clim_evmTU8s66	0.0262238	Methylated	161.725	80-90%	SPPG_00716	0.0344098	Methylated	90.7645	70-80%	BAESF_00756	0.176118	Methylated	14.2054	40-50%	CHLRE_02g073950v5	0.000634518	Unmethylated	3.65565	20-30%	CHLNCDRAFT_138247	0	Unmethylated	17.8447	30-40%	OT_ostta02g02750	0.0045977	Unmethylated	20.3789	20-30%
CFRG4951	0.117227	Methylated	125.487	80-90%	APARG00000000917	0.000576535	Unmethylated	1.69484	0-10%	AWHISG00000001913	0.00213904	Unmethylated	0.996967	No expr.	CPERKG00000000730	0.086972	Methylated	100.613	80-90%	Clim_evmTU9s66	0.034188	Methylated	308.464	90-100%	SPPG_00717	0.0673144	Methylated	2781	90-100%	BAESF_00757	0.00638026	Unmethylated	5.79345	10-20%	CHLRE_02g074000v5	0.00122549	Unmethylated	0.263924	No expr.	CHLNCDRAFT_19326	0.00719424	Unmethylated	32.1572	50-60%	OT_ostta02g02760	0.006917	Unmethylated	27.1766	30-40%
CFRG4805	0.0281262	Methylated	40.1051	60-70%	APARG00000000918	0.0401231	Methylated	55.7061	80-90%	AWHISG00000001914	0	Unmethylated	0.488555	No expr.	CPERKG00000000731	0.0705362	Methylated	197.572	90-100%	Clim_evmTU11s66	0.0186335	Methylated	35.6114	30-40%	SPPG_00718	0.0116758	Methylated	68.3418	70-80%	BAESF_00758	0.0424628	Methylated	30.1261	60-70%	CHLRE_02g074050v5	0.011208	Unmethylated	2.77609	20-30%	CHLNCDRAFT_56654	0	Unmethylated	40.7085	50-60%	OT_ostta02g02770	0.0412138	Methylated	88.2686	70-80%
CFRG4941	0.0119578	Methylated	5.45289	10-20%	APARG00000000919	0.0349047	Methylated	20.1293	60-70%	AWHISG00000001916	0	Unmethylated	384.039	90-100%	CPERKG00000000732	0.0761024	Methylated	75.7391	70-80%	Clim_evmTU27s66	0.0215947	Methylated	156.175	80-90%	SPPG_00719	0.0932611	Methylated	89.4659	70-80%	BAESF_00759	0.151766	Methylated	218.29	90-100%	CHLRE_02g074100v5	0.0148649	Unmethylated	124.837	90-100%	CHLNCDRAFT_49909	0	Unmethylated	0	No expr.	OT_ostta02g02780	0.000399553	Unmethylated	47.6326	50-60%
CFRG4968	0.119562	Methylated	119.13	80-90%	APARG00000000920	0.0084714	Methylated	12.4395	40-50%	AWHISG00000001919	0.00599281	Methylated	26.2194	60-70%	CPERKG00000000733	0.0978509	Methylated	42.5086	60-70%	Clim_evmTU28s66	0.0204499	Methylated	31.6365	20-30%	SPPG_08870	0.103571	Methylated	108.893	80-90%	BAESF_00760	0.000454133	Unmethylated	3.64395	0-10%	CHLRE_02g074150v5	0.00563173	Methylated	11.2575	50-60%	CHLNCDRAFT_137958	0	Unmethylated	21.3135	40-50%	OT_ostta02g02790	0.00291386	Unmethylated	12.023	10-20%
CFRG4827	0.0359434	Methylated	23.2868	30-40%	APARG00000000921	0.00842004	Methylated	24.8369	60-70%	AWHISG00000001921	0	Unmethylated	0	No expr.	CPERKG00000000734	0.0705515	Methylated	60.0331	70-80%	Clim_evmTU29s66	0.0218341	Methylated	319.849	90-100%	SPPG_08871	0.0130348	Methylated	11.2473	10-20%	BAESF_00761	0.00279685	Unmethylated	15.1274	40-50%	CHLRE_02g074200v5	0.00293255	Unmethylated	1.069	0-10%	CHLNCDRAFT_18853	0	Unmethylated	5.76731	10-20%	OT_ostta02g02800	0.0322712	Unmethylated	1085.27	90-100%
CFRG5036	0.0355352	Methylated	29.2624	40-50%	APARG00000000922	0	Unmethylated	0.793423	No expr.	AWHISG00000001924	0	Unmethylated	1661.52	90-100%	CPERKG00000000735	0.0890419	Methylated	72.7353	70-80%	Clim_evmTU30s66	0.0164948	Methylated	66.7968	60-70%	SPPG_08872	0.0578674	Methylated	31.4379	40-50%	BAESF_00762	0.0349665	Methylated	8.64205	20-30%	CHLRE_02g074217v5	0	Unmethylated	0	No expr.	CHLNCDRAFT_138186	0	Unmethylated	38.7891	50-60%	OT_ostta02g02810	0.00222519	Unmethylated	2.00505	0-10%
CFRG4985	0.0152543	Methylated	39.3922	50-60%	APARG00000000923	0.000142339	Unmethylated	2.59888	10-20%	AWHISG00000001928	0	Unmethylated	9.17048	40-50%	CPERKG00000000736	0.066536	Methylated	45.8333	60-70%	Clim_evmTU31s66	0.0289474	Methylated	1414.08	90-100%	SPPG_00721	0.0204778	Methylated	114.177	80-90%	BAESF_00763	0.0356164	Methylated	8.87132	20-30%	CHLRE_02g074250v5	0.0122532	Methylated	3.2102	20-30%	CHLNCDRAFT_8390	0	Unmethylated	3.52396	0-10%	OT_ostta02g02820	0.0338295	Unmethylated	2.81296	0-10%
CFRG4960	0.0471753	Methylated	9.92912	10-20%	APARG00000000924	0.0309218	Methylated	10.9163	40-50%	AWHISG00000001929	0.0309944	Methylated	15.3432	50-60%	CPERKG00000000737	0.0665727	Methylated	188.491	90-100%	Clim_evmTU2s67	0.0696517	Methylated	121.813	70-80%	SPPG_00722	0.0348904	Methylated	59.2042	60-70%	BAESF_00764	0.0700944	Methylated	42.8988	70-80%	CHLRE_02g074300v5	0.00203915	Unmethylated	1.2788	0-10%	CHLNCDRAFT_137973	0	Unmethylated	23.6813	40-50%	OT_ostta02g02830	0.0101656	Unmethylated	32.7069	40-50%
CFRG4994	0.00114863	Unmethylated	30.2878	50-60%	APARG00000000925	0.000179598	Unmethylated	0.093594	No expr.	AWHISG00000001932	0.000602107	Unmethylated	1.45805	0-10%	CPERKG00000000738	0.0771377	Methylated	22.8943	40-50%	Clim_evmTU3s68	0.00326797	Unmethylated	91.5865	70-80%	SPPG_00723	0.0338889	Methylated	127.401	80-90%	BAESF_00765	0.185849	Methylated	1646.13	90-100%	CHLRE_02g074350v5	0	Unmethylated	0.945303	No expr.	CHLNCDRAFT_137587	0	NA	4.68404	10-20%	OT_ostta02g02840	0.0102705	Unmethylated	54.1195	60-70%
CFRG4912	0.0744434	Methylated	27.7435	40-50%	APARG00000000926	0.194805	Methylated	1.03336	0-10%	AWHISG00000001939	0	Unmethylated	0.115171	No expr.	CPERKG00000000739	0.0240334	Methylated	9.11261	20-30%	Clim_evmTU4s68	0.0334928	Methylated	58.7864	50-60%	SPPG_00724	0.0712134	Methylated	154.308	80-90%	BAESF_00766	0.0107296	Unmethylated	7.18426	20-30%	CHLRE_02g074370v5	0.00845865	Methylated	1.72641	10-20%	CHLNCDRAFT_18957	0	Unmethylated	6.64919	10-20%	OT_ostta02g02850	0.00871249	Unmethylated	245.093	90-100%
CFRG4837	0.0822686	Methylated	100.983	80-90%	APARG00000000927	0.00215798	Methylated	9.24773	30-40%	AWHISG00000001940	0	Unmethylated	0.676319	No expr.	CPERKG00000000740	0.0591514	Methylated	22.1275	40-50%	Clim_evmTU5s68	0.0247934	Methylated	13.6328	0-10%	SPPG_00725	0.0394173	Methylated	30.2206	40-50%	BAESF_00767	0.0799107	Methylated	326.974	90-100%	CHLRE_02g074400v5	0.00107411	Unmethylated	10.6667	50-60%	CHLNCDRAFT_137573	0	Unmethylated	1.51785	0-10%	OT_ostta02g02860	0.00224444	Unmethylated	467.171	90-100%
CFRG5026	0.0207838	Methylated	29.3369	40-50%	APARG00000000928	0.20202	Methylated	10.5201	40-50%	AWHISG00000001941	0	Unmethylated	0.09842	No expr.	CPERKG00000000741	0.0979434	Methylated	6.71817	10-20%	Clim_evmTU2s69	0.0153453	Methylated	47.3765	40-50%	SPPG_00726	0.0844115	Methylated	8.87168	10-20%	BAESF_00768	0.0928874	Methylated	93.7007	80-90%	CHLRE_02g074437v5	0.00135044	Unmethylated	3.19565	20-30%	CHLNCDRAFT_138180	0	Unmethylated	51.9734	60-70%	OT_ostta02g02870	0.0142276	Unmethylated	210.376	90-100%
CFRG4782	0.0828853	Methylated	15.5755	20-30%	APARG00000000929	0.154833	Methylated	13.4057	50-60%	AWHISG00000001942	0.0106025	Methylated	195.817	90-100%	CPERKG00000000742	0.0740915	Methylated	62.4359	70-80%	Clim_evmTU3s69	0.0294737	Methylated	86.3789	60-70%	SPPG_00727	0.0625	Methylated	59.8598	60-70%	BAESF_00769	0.0724775	Methylated	18.8377	50-60%	CHLRE_02g074474v5	0	Unmethylated	0.2458	No expr.	CHLNCDRAFT_137688	0.00558659	Unmethylated	24.7612	40-50%	OT_ostta02g02880	0.0375307	Methylated	68.8374	60-70%
CFRG5048	0.0521042	Methylated	19.3675	30-40%	APARG00000000930	0.0195554	Methylated	29.5318	70-80%	AWHISG00000001955	0.00276764	Methylated	38.7378	70-80%	CPERKG00000000743	0.0721627	Methylated	47.6202	60-70%	Clim_evmTU4s69	0.0284974	Methylated	206.467	80-90%	SPPG_00728	0.0226397	Methylated	21.0515	30-40%	BAESF_00770	0.0501949	Methylated	20.0275	50-60%	CHLRE_02g074511v5	0.00742268	Methylated	96.4863	90-100%	CHLNCDRAFT_18852	0	Unmethylated	160.247	80-90%	OT_ostta02g02890	0.00301683	Unmethylated	33.93	40-50%
CFRG4775	0.000863271	Unmethylated	33.9534	50-60%	APARG00000000931	0.0122898	Methylated	33.2255	70-80%	AWHISG00000001956	0.0101432	Methylated	1.17877	0-10%	CPERKG00000000744	0.0693128	Methylated	13.7695	30-40%	Clim_evmTU5s69	0.00738007	Unmethylated	43.2452	40-50%	SPPG_00729	0.131594	Methylated	1388.89	90-100%	BAESF_00771	0.16078	Methylated	10.0188	30-40%	CHLRE_02g074626v5	0	Unmethylated	6.4151	40-50%	CHLNCDRAFT_137869	0	Unmethylated	5.36014	10-20%	OT_ostta02g02900	0.00776074	Unmethylated	1.90136	0-10%
CFRG4871	0.00825509	Methylated	36.4343	50-60%	APARG00000000932	0.0450192	Methylated	5.62566	20-30%	AWHISG00000001959	0	Unmethylated	0.010368	No expr.	CPERKG00000000745	0.0807966	Methylated	20.4836	40-50%	Clim_evmTU6s69	0.014862	Methylated	24.4252	10-20%	SPPG_00730	0.118717	Methylated	70.6467	70-80%	BAESF_00772	0.000474608	Unmethylated	0.494638	No expr.	CHLRE_02g074758v5	0.000423549	Unmethylated	1.14348	0-10%	CHLNCDRAFT_137774	0	Unmethylated	91.4624	70-80%	OT_ostta02g02910	0.000992204	Unmethylated	21.3371	20-30%
CFRG4963	0.135725	Methylated	65.1396	70-80%	APARG00000000933	0.00810667	Methylated	66.8044	80-90%	AWHISG00000001960	0.0495519	Methylated	52.8008	80-90%	CPERKG00000000746	0.0788346	Methylated	28.6748	50-60%	Clim_evmTU5s70	0.00120048	Unmethylated	179.314	80-90%	SPPG_00731	0.0747423	Methylated	24.1697	30-40%	BAESF_00773	0	Unmethylated	0	No expr.	CHLRE_02g074800v5	0.00263478	Unmethylated	0.706131	No expr.	CHLNCDRAFT_56815	0	Unmethylated	19.1303	30-40%	OT_ostta02g02920	0.00365224	Unmethylated	19.4938	20-30%
CFRG4847	0.0750722	Methylated	52.6072	60-70%	APARG00000000934	0	Unmethylated	1.13363	0-10%	AWHISG00000001961	0.00212905	Methylated	0.414192	No expr.	CPERKG00000000747	0.0362763	Methylated	30.2713	50-60%	Clim_evmTU6s70	0.0551724	Methylated	282.268	90-100%	SPPG_00732	0.0617422	Methylated	44.8989	50-60%	BAESF_00774	0.0084317	Unmethylated	28.4412	60-70%	CHLRE_02g074900v5	0.00443459	Methylated	5.58112	40-50%	CHLNCDRAFT_137839	0	Unmethylated	39.0994	50-60%	OT_ostta02g02930	0.00224952	Unmethylated	23.9194	30-40%
CFRG4820	0.00594945	Methylated	7.81897	10-20%	APARG00000000935	0	Unmethylated	0.010845	No expr.	AWHISG00000001967	0	Unmethylated	5.11019	20-30%	CPERKG00000000748	0.0867904	Methylated	6.82311	10-20%	Clim_evmTU9s70	0.0421687	Methylated	249.512	90-100%	SPPG_00733	0.0641975	Methylated	50.2872	60-70%	BAESF_00775	0.0377818	Methylated	2.37611	0-10%	CHLRE_02g074950v5	0.00394607	Methylated	1.73304	10-20%	CHLNCDRAFT_138191	0.00147493	Unmethylated	13.5335	30-40%	OT_ostta02g02940	0.00107875	Unmethylated	61.8398	60-70%
CFRG4925	0.100506	Methylated	5.60883	10-20%	APARG00000000936	0.000853522	Unmethylated	3.11468	10-20%	AWHISG00000001969	0.00215285	Unmethylated	0.124191	No expr.	CPERKG00000000749	0.0579965	Methylated	0.955214	No expr.	Clim_evmTU10s70	0.030303	Methylated	52.2234	50-60%	SPPG_00734	0.0285769	Methylated	122.164	80-90%	BAESF_00776	0.316112	Methylated	153.243	90-100%	CHLRE_02g075150v5	0.00323625	Unmethylated	16.3602	60-70%	CHLNCDRAFT_19334	0	Unmethylated	0	No expr.	OT_ostta02g02970	0.00212869	Unmethylated	5.94862	0-10%
CFRG4840	0.0949926	Methylated	105.153	80-90%	APARG00000000937	0.00185296	Methylated	3.82955	10-20%	AWHISG00000001970	0.0021762	Methylated	20.5194	60-70%	CPERKG00000000750	0.0551148	Methylated	9.4555	20-30%	Clim_evmTU11s70	0.0392927	Methylated	90.6375	70-80%	SPPG_00735	0.103717	Methylated	110.757	80-90%	BAESF_00777	0.0359215	Methylated	30.8884	60-70%	CHLRE_02g075400v5	0.00556242	Methylated	52.6589	80-90%	CHLNCDRAFT_138230	0	Unmethylated	239.741	90-100%	OT_ostta02g02980	0.00449193	Unmethylated	48.6076	50-60%
CFRG4798	0.0398566	Methylated	4.98163	0-10%	APARG00000000938	0.0618199	Methylated	343.305	90-100%	AWHISG00000001972	0	Unmethylated	16.5228	50-60%	CPERKG00000000751	0.0613718	Methylated	10.5047	20-30%	Clim_evmTU12s70	0.00762195	Unmethylated	177.924	80-90%	SPPG_00736	0.0438156	Methylated	30.9144	40-50%	BAESF_00778	0.0781091	Methylated	125.823	90-100%	CHLRE_02g075676v5	0.0622568	Methylated	0.808064	No expr.	CHLNCDRAFT_137716	0.00289855	Unmethylated	27.2589	40-50%	OT_ostta02g02990	0.0198812	Methylated	4.26071	0-10%
CFRG4821	0.126582	Methylated	8.53166	10-20%	APARG00000000939	0.0311895	Methylated	53.8798	80-90%	AWHISG00000001973	0.0681587	Methylated	0	No expr.	CPERKG00000000752	0.0203901	Methylated	27.5518	50-60%	Clim_evmTU13s70	0.031477	Methylated	50.9907	40-50%	SPPG_00737	0.0615457	Methylated	14.8028	20-30%	BAESF_00779	0.0919369	Methylated	5.94932	10-20%	CHLRE_02g075700v5	0.0154162	Methylated	4123.91	90-100%	CHLNCDRAFT_137547	0	Unmethylated	5.1799	10-20%	OT_ostta02g03000	0.00227558	Unmethylated	3.13785	0-10%
CFRG4895	0.0496278	Methylated	16.9534	20-30%	APARG00000000940	0.0459559	Methylated	29.2492	70-80%	AWHISG00000001974	0.00037332	Unmethylated	25.3107	60-70%	CPERKG00000000753	0.0283351	Methylated	52.2306	70-80%	Clim_evmTU15s70	0.035316	Methylated	194.71	80-90%	SPPG_00738	0.0153368	Methylated	255.371	90-100%	BAESF_00780	0.000397931	Unmethylated	0.02499	No expr.	CHLRE_02g075750v5	0.00521286	Unmethylated	0.470023	No expr.	CHLNCDRAFT_137938	0	NA	78.0144	70-80%	OT_ostta02g03010	0.0155087	Unmethylated	54.1199	60-70%
CFRG4824	0.0118307	Methylated	15.056	20-30%	APARG00000000941	0.000443754	Unmethylated	28.325	70-80%	AWHISG00000001977	0	Unmethylated	0.652363	No expr.	CPERKG00000000754	0.124864	Methylated	0.00289	No expr.	Clim_evmTU16s70	0.0125	Methylated	29.1412	20-30%	SPPG_00739	0.0153524	Methylated	14.9852	20-30%	BAESF_00781	0.0620072	Methylated	33.3327	60-70%	CHLRE_02g075800v5	0.0041632	Unmethylated	15.1563	60-70%	CHLNCDRAFT_138228	0	Unmethylated	5.67115	10-20%	OT_ostta02g03020	0.00313309	Unmethylated	38.184	40-50%
CFRG4852	0.12634	Methylated	11.5412	20-30%	APARG00000000942	0.0368715	Methylated	58.4952	80-90%	AWHISG00000001980	0	Unmethylated	0.231617	No expr.	CPERKG00000000755	0.0492611	Methylated	2.8928	0-10%	Clim_evmTU17s70	0.0288184	Methylated	129.888	70-80%	SPPG_00740	0.0359979	Methylated	41.1273	50-60%	BAESF_00782	0.0210065	Methylated	9.05396	20-30%	CHLRE_02g075850v5	0.00367197	Unmethylated	9.45306	50-60%	CHLNCDRAFT_138081	0	Unmethylated	26.3045	40-50%	OT_ostta02g03030	0.0176557	Unmethylated	9.2482	10-20%
CFRG4947	0.0180639	Methylated	43.0745	60-70%	APARG00000000943	0.00338761	Methylated	21.895	60-70%	AWHISG00000001992	0.0349246	Methylated	24.212	60-70%	CPERKG00000000756	0.0315491	Methylated	66.6105	70-80%	Clim_evmTU23s70	0.00434783	Unmethylated	94.6696	70-80%	SPPG_00741	0.0884049	Methylated	57.9012	60-70%	BAESF_00783	0.0530547	Methylated	36.454	70-80%	CHLRE_02g075900v5	0.00641026	Methylated	38.8308	80-90%	CHLNCDRAFT_48478	0	Unmethylated	26.8544	40-50%	OT_ostta02g03040	0.0261476	Unmethylated	31.0753	40-50%
CFRG4833	0.0912017	Methylated	81.7101	70-80%	APARG00000000944	0.00048048	Unmethylated	0.374319	No expr.	AWHISG00000001993	0	Unmethylated	0	No expr.	Nk52_evmTU74s554	0.146307	Methylated	126.658	80-90%	Clim_evmTU1s73	0.0326975	Methylated	162.593	80-90%	SPPG_00742	0.0274417	Methylated	33.8951	40-50%	BAESF_00784	0.0457291	Methylated	399.423	90-100%	CHLRE_02g075950v5	0.00339992	Unmethylated	2.00658	10-20%	CHLNCDRAFT_138057	0.0492958	Methylated	29.1635	50-60%	OT_ostta02g03050	0.000409668	Unmethylated	26.3892	30-40%
CFRG4874	0.0037803	Unmethylated	5523.6	90-100%	APARG00000000945	0.0297768	Methylated	3.08217	10-20%	AWHISG00000001994	0	Unmethylated	0	No expr.	CPERKG00000000757	0.0406536	Methylated	44.1034	60-70%	Clim_evmTU2s73	0.00843882	Unmethylated	421.117	90-100%	SPPG_00743	0.0586056	Methylated	336.248	90-100%	BAESF_00785	0.0130011	Unmethylated	11.8284	30-40%	CHLRE_02g075994v5	0.00174216	Unmethylated	0.178574	No expr.	CHLNCDRAFT_138056	0.028169	NA	22.2488	40-50%	OT_ostta02g03060	0.0125971	Methylated	202.608	80-90%
CFRG4964	0.0307874	Methylated	23.9987	40-50%	APARG00000000946	0	Unmethylated	0	No expr.	AWHISG00000001996	0.000414068	Methylated	25.1939	60-70%	CPERKG00000000758	0.120705	Methylated	60.7875	70-80%	Clim_evmTU3s73	0.0393701	Methylated	257.787	90-100%	SPPG_00744	0.0505155	Methylated	129.799	80-90%	BAESF_00786	0.0546787	Methylated	31.4907	60-70%	CHLRE_02g076000v5	0.00456621	Unmethylated	7.73623	50-60%	CHLNCDRAFT_137746	0	Unmethylated	0	No expr.	OT_ostta02g03070	0.00712494	Unmethylated	164.479	80-90%
CFRG4772	0.0126113	Methylated	0.097717	No expr.	APARG00000000947	0	Unmethylated	0	No expr.	AWHISG00000001998	0.00739477	Methylated	0	No expr.	CPERKG00000000759	0.0657482	Methylated	1.63386	0-10%	Clim_evmTU4s73	0.00601504	Methylated	42.5044	40-50%	SPPG_00745	0.0270563	Methylated	30.9151	40-50%	BAESF_00787	0	Unmethylated	2.15187	0-10%	CHLRE_02g076250v5	0.00410397	Methylated	379.528	90-100%	CHLNCDRAFT_50078	0	Unmethylated	7.75951	20-30%	OT_ostta02g03080	0.00470898	Unmethylated	28.0246	30-40%
CFRG4962	0.143775	Methylated	8.57823	10-20%	APARG00000000948	0	Unmethylated	0	No expr.	AWHISG00000001999	0.00264659	Methylated	5.43164	20-30%	CPERKG00000000760	0.0663788	Methylated	247.807	90-100%	Clim_evmTU5s73	0.0503597	Methylated	1399.64	90-100%	SPPG_00746	0.0258292	Methylated	13.6918	10-20%	BAESF_00788	0.0265777	Methylated	6.36477	10-20%	CHLRE_02g076300v5	0.0283951	Methylated	106.718	90-100%	CHLNCDRAFT_33950	0.0119332	NA	0	No expr.	OT_ostta02g03090	0.0130364	Methylated	11.584	10-20%
[truncated: 22,711 more rows]
[truncated: 25 more columns]
