# Supplementary material for: Adenine DNA methylation associated with transcriptionally permissive chromatin is widespread across eukaryotes
Source: Nat Genet. 2025 Nov 18;57(12):3126–36. doi: 10.1038/s41588-025-02409-6 (PMC12695648; doi:10.1038/s41588-025-02409-6)
Supplement: Supplementary file 11 — Raw values for Extended Data Fig. 5b,d. [file 41588_2025_2409_MOESM11_ESM.xlsx]

## Sheet: Extended 5B
Cfra				Cper				Spun				Acas
gene_id	Hypermethylated stage	RNA-seq Stage	TPM	gene_id	Hypermethylated stage	RNA-seq Stage	TPM	gene_id	Hypermethylated stage	RNA-seq Stage	TPM	gene_id	Hypermethylated stage	RNA-seq Stage	TPM
CFRG8608	Amoeba	Amoeba1	0	CPERKG00000000016	Cleavage	Growth_rep1	22.4702	SPPG_00018	Zoospore	Zoo1	18.9602	BAESF_00001	Trophozoite	0h	36.2898
CFRG2205	Coenocyte	Amoeba1	13.6544	CPERKG00000000020	Growth	Growth_rep1	23.5965	SPPG_08810	Multinucleated24h	Zoo1	0.403743	BAESF_00012	Trophozoite	0h	15.96
CFRG2233	Coenocyte	Amoeba1	6.5767	CPERKG00000000021	Cleavage	Growth_rep1	31.06	SPPG_08815	Zoospore	Zoo1	8.51163	BAESF_00026	Trophozoite	0h	698.268
CFRG2236	Amoeba	Amoeba1	2.07035	CPERKG00000000031	Cleavage	Growth_rep1	6.54629	SPPG_00071	Zoospore	Zoo1	2.22794	BAESF_00033	Cyst	0h	22.7999
CFRG2249	Amoeba	Amoeba1	15.8253	CPERKG00000000057	Cleavage	Growth_rep1	111.455	SPPG_00117	Multinucleated24h	Zoo1	9.85885	BAESF_00055	Cyst	0h	25.6139
CFRG2254	Amoeba	Amoeba1	2.49405	CPERKG00000000060	Cleavage	Growth_rep1	530.143	SPPG_00153	Multinucleated24h	Zoo1	0.474453	BAESF_00074	Trophozoite	0h	29.6833
CFRG2255	Amoeba	Amoeba1	2.35269	CPERKG00000000069	Cleavage	Growth_rep1	11.7928	SPPG_00247	Zoospore	Zoo1	10.312	BAESF_00076	Trophozoite	0h	3.23021
CFRG2304	Amoeba	Amoeba1	252.763	CPERKG00000000121	Cleavage	Growth_rep1	15.8797	SPPG_00250	Multinucleated24h	Zoo1	7.13929	BAESF_00078	Trophozoite	0h	267.199
CFRG2404	Amoeba	Amoeba1	78.9579	CPERKG00000000127	Cleavage	Growth_rep1	36.3107	SPPG_00333	Zoospore	Zoo1	8.08963	BAESF_00086	Cyst	0h	3.57168
CFRG2406	Coenocyte	Amoeba1	21.8128	CPERKG00000000131	Cleavage	Growth_rep1	8.9728	SPPG_00338	Zoospore	Zoo1	0.506959	BAESF_00088	Trophozoite	0h	54.3023
CFRG2410	Coenocyte	Amoeba1	44.0429	CPERKG00000000150	Growth	Growth_rep1	16.4827	SPPG_00344	Multinucleated24h	Zoo1	88.0312	BAESF_00101	Trophozoite	0h	120.994
CFRG2416	Amoeba	Amoeba1	76.8484	CPERKG00000000151	Growth	Growth_rep1	0	SPPG_00367	Multinucleated24h	Zoo1	31.377	BAESF_00102	Trophozoite	0h	91.9256
CFRG2417	Amoeba	Amoeba1	42.9551	CPERKG00000000179	Cleavage	Growth_rep1	33.7712	SPPG_00391	Zoospore	Zoo1	38.3573	BAESF_00104	Trophozoite	0h	729.888
CFRG2418	Coenocyte	Amoeba1	11454.5	CPERKG00000000182	Growth	Growth_rep1	49.443	SPPG_00392	Zoospore	Zoo1	61.6379	BAESF_00106	Trophozoite	0h	399.669
CFRG2424	Amoeba	Amoeba1	71.1189	CPERKG00000000198	Cleavage	Growth_rep1	49.6545	SPPG_08841	Zoospore	Zoo1	1263.08	BAESF_00107	Trophozoite	0h	680.796
CFRG2430	Amoeba	Amoeba1	225.143	CPERKG00000000204	Cleavage	Growth_rep1	0	SPPG_00421	Multinucleated24h	Zoo1	2.45337	BAESF_00114	Trophozoite	0h	88.1637
CFRG2438	Amoeba	Amoeba1	902.725	CPERKG00000000213	Cleavage	Growth_rep1	122.933	SPPG_00452	Zoospore	Zoo1	0.081119	BAESF_00115	Trophozoite	0h	373.274
CFRG2483	Amoeba	Amoeba1	50.4641	CPERKG00000000223	Growth	Growth_rep1	6.57816	SPPG_00496	Multinucleated24h	Zoo1	46.0837	BAESF_00116	Trophozoite	0h	7.16323
CFRG2487	Coenocyte	Amoeba1	10.3931	CPERKG00000000227	Cleavage	Growth_rep1	592.342	SPPG_00525	Multinucleated24h	Zoo1	2.40985	BAESF_00118	Cyst	0h	114.251
CFRG2490	Amoeba	Amoeba1	5.01989	CPERKG00000000235	Cleavage	Growth_rep1	53.5923	SPPG_00570	Zoospore	Zoo1	157.226	BAESF_00122	Trophozoite	0h	12.5819
CFRG2494	Amoeba	Amoeba1	19.9524	CPERKG00000000243	Cleavage	Growth_rep1	60.1473	SPPG_00576	Zoospore	Zoo1	23.0041	BAESF_00123	Trophozoite	0h	1.96949
CFRG2517	Amoeba	Amoeba1	3.97814	CPERKG00000000258	Cleavage	Growth_rep1	147.674	SPPG_08858	Multinucleated24h	Zoo1	10.5482	BAESF_00124	Trophozoite	0h	19.4024
CFRG2526	Amoeba	Amoeba1	36.6207	CPERKG00000000259	Cleavage	Growth_rep1	118.985	SPPG_00601	Multinucleated24h	Zoo1	0.573287	BAESF_00126	Trophozoite	0h	988.58
CFRG2550	Coenocyte	Amoeba1	0	CPERKG00000000279	Growth	Growth_rep1	36.6483	SPPG_08863	Multinucleated24h	Zoo1	7.95969	BAESF_00127	Trophozoite	0h	16.2491
CFRG2559	Amoeba	Amoeba1	9.60394	CPERKG00000000280	Growth	Growth_rep1	40.5715	SPPG_00657	Multinucleated24h	Zoo1	7.11549	BAESF_00129	Trophozoite	0h	26.0934
CFRG2605	Amoeba	Amoeba1	5.5102	CPERKG00000000281	Cleavage	Growth_rep1	343.422	SPPG_00686	Zoospore	Zoo1	225.837	BAESF_00133	Trophozoite	0h	129.265
CFRG2614	Amoeba	Amoeba1	299.404	CPERKG00000000285	Cleavage	Growth_rep1	8.35908	SPPG_00688	Multinucleated24h	Zoo1	0.712298	BAESF_00158	Trophozoite	0h	25.969
CFRG2625	Amoeba	Amoeba1	8.25343	CPERKG00000000291	Cleavage	Growth_rep1	152.031	SPPG_00737	Zoospore	Zoo1	2.32926	BAESF_00181	Cyst	0h	16.1943
CFRG2632	Amoeba	Amoeba1	9.28367	CPERKG00000000310	Cleavage	Growth_rep1	17.2872	SPPG_00749	Multinucleated24h	Zoo1	118.261	BAESF_00184	Cyst	0h	10.9266
CFRG2651	Coenocyte	Amoeba1	95.8581	CPERKG00000000318	Cleavage	Growth_rep1	45.5767	SPPG_00752	Multinucleated24h	Zoo1	84.9717	BAESF_00191	Trophozoite	0h	19.7201
CFRG2653	Amoeba	Amoeba1	68.9847	CPERKG00000000338	Cleavage	Growth_rep1	49.3937	SPPG_08875	Multinucleated24h	Zoo1	5.5876	BAESF_00198	Trophozoite	0h	3.66628
CFRG2680	Amoeba	Amoeba1	6.84484	CPERKG00000000341	Cleavage	Growth_rep1	41.2802	SPPG_00787	Multinucleated24h	Zoo1	2.60875	BAESF_00201	Cyst	0h	27.507
CFRG2728	Amoeba	Amoeba1	18.2561	CPERKG00000000342	Cleavage	Growth_rep1	162.228	SPPG_00825	Zoospore	Zoo1	13.753	BAESF_00202	Trophozoite	0h	25.0145
CFRG2733	Amoeba	Amoeba1	0	CPERKG00000000369	Cleavage	Growth_rep1	33.114	SPPG_00827	Multinucleated24h	Zoo1	127.392	BAESF_00228	Trophozoite	0h	595.31
CFRG4778	Amoeba	Amoeba1	18.1905	CPERKG00000000382	Cleavage	Growth_rep1	0	SPPG_00846	Multinucleated24h	Zoo1	26.5876	BAESF_00241	Cyst	0h	3.71777
CFRG4804	Coenocyte	Amoeba1	1.40565	CPERKG00000000388	Cleavage	Growth_rep1	3.32658	SPPG_00902	Multinucleated24h	Zoo1	4.61821	BAESF_00268	Trophozoite	0h	385.278
CFRG4808	Amoeba	Amoeba1	57.0152	CPERKG00000000394	Cleavage	Growth_rep1	124.432	SPPG_08892	Multinucleated24h	Zoo1	7.03674	BAESF_00285	Trophozoite	0h	72.0658
CFRG4814	Coenocyte	Amoeba1	12.3117	CPERKG00000000407	Growth	Growth_rep1	17.6041	SPPG_08895	Multinucleated24h	Zoo1	9.52968	BAESF_00287	Cyst	0h	1.4466
CFRG4816	Amoeba	Amoeba1	58.452	CPERKG00000000416	Growth	Growth_rep1	18.2946	SPPG_00997	Multinucleated24h	Zoo1	2259.72	BAESF_00289	Cyst	0h	150.289
CFRG4825	Coenocyte	Amoeba1	189.455	CPERKG00000000448	Growth	Growth_rep1	24.2455	SPPG_01061	Multinucleated24h	Zoo1	70.5727	BAESF_00298	Trophozoite	0h	3.44923
CFRG4833	Amoeba	Amoeba1	145.491	CPERKG00000000456	Cleavage	Growth_rep1	93.0154	SPPG_08904	Zoospore	Zoo1	49.1195	BAESF_00299	Trophozoite	0h	75.798
CFRG4887	Amoeba	Amoeba1	7.70476	CPERKG00000000464	Cleavage	Growth_rep1	2895.5	SPPG_01094	Zoospore	Zoo1	9.25464	BAESF_00304	Trophozoite	0h	39.6251
CFRG4892	Amoeba	Amoeba1	269.229	CPERKG00000000485	Growth	Growth_rep1	0.0477563	SPPG_01109	Zoospore	Zoo1	28.6834	BAESF_00305	Trophozoite	0h	61.7917
CFRG4907	Amoeba	Amoeba1	7.51879	CPERKG00000000489	Cleavage	Growth_rep1	18.6808	SPPG_01152	Multinucleated24h	Zoo1	48.404	BAESF_00308	Trophozoite	0h	121.411
CFRG4922	Amoeba	Amoeba1	48.8033	CPERKG00000000504	Growth	Growth_rep1	35.8739	SPPG_08911	Multinucleated24h	Zoo1	11.922	BAESF_00311	Cyst	0h	12.8
CFRG4962	Amoeba	Amoeba1	4.55856	CPERKG00000000522	Growth	Growth_rep1	2.67474	SPPG_01176	Zoospore	Zoo1	1179.1	BAESF_00322	Trophozoite	0h	502.595
CFRG4976	Coenocyte	Amoeba1	441.45	CPERKG00000000548	Cleavage	Growth_rep1	11.7591	SPPG_01191	Zoospore	Zoo1	19.5223	BAESF_00332	Trophozoite	0h	99.9015
CFRG5024	Coenocyte	Amoeba1	783.305	CPERKG00000000552	Cleavage	Growth_rep1	33.2585	SPPG_01192	Multinucleated24h	Zoo1	27.7641	BAESF_00333	Trophozoite	0h	65.1421
CFRG5032	Amoeba	Amoeba1	5.08532	CPERKG00000000555	Cleavage	Growth_rep1	232.444	SPPG_01199	Multinucleated24h	Zoo1	2.86654	BAESF_00336	Trophozoite	0h	3958.61
CFRG5050	Amoeba	Amoeba1	68.3104	CPERKG00000000572	Cleavage	Growth_rep1	10.8914	SPPG_01206	Zoospore	Zoo1	58.9168	BAESF_00338	Trophozoite	0h	189.569
CFRG5061	Coenocyte	Amoeba1	32.7038	CPERKG00000000579	Growth	Growth_rep1	145.705	SPPG_01210	Zoospore	Zoo1	0.934568	BAESF_00342	Trophozoite	0h	303.01
CFRG5082	Amoeba	Amoeba1	0	CPERKG00000000586	Cleavage	Growth_rep1	21.7167	SPPG_08916	Multinucleated24h	Zoo1	0.536973	BAESF_00344	Trophozoite	0h	32.6185
CFRG5087	Coenocyte	Amoeba1	37.4315	CPERKG00000000596	Cleavage	Growth_rep1	600.809	SPPG_01284	Zoospore	Zoo1	1.46636	BAESF_00345	Trophozoite	0h	8.20418
CFRG5660	Amoeba	Amoeba1	100.966	CPERKG00000000619	Cleavage	Growth_rep1	42.6595	SPPG_01443	Zoospore	Zoo1	60.6003	BAESF_00353	Trophozoite	0h	51.7629
CFRG5662	Amoeba	Amoeba1	65.1648	CPERKG00000000635	Growth	Growth_rep1	1620.08	SPPG_01459	Multinucleated24h	Zoo1	3.54938	BAESF_00356	Trophozoite	0h	131.339
CFRG5672	Amoeba	Amoeba1	21.5046	CPERKG00000000638	Cleavage	Growth_rep1	0	SPPG_01492	Multinucleated24h	Zoo1	0.373977	BAESF_00360	Trophozoite	0h	20.3982
CFRG5694	Amoeba	Amoeba1	413.637	CPERKG00000000642	Cleavage	Growth_rep1	68.9891	SPPG_01499	Multinucleated24h	Zoo1	0.52184	BAESF_00361	Trophozoite	0h	112.894
CFRG5709	Amoeba	Amoeba1	501.973	CPERKG00000000643	Cleavage	Growth_rep1	290.927	SPPG_01629	Multinucleated24h	Zoo1	1.90313	BAESF_00363	Trophozoite	0h	118.666
CFRG5734	Amoeba	Amoeba1	59.5123	CPERKG00000000646	Cleavage	Growth_rep1	2.26939	SPPG_01842	Multinucleated24h	Zoo1	5.23934	BAESF_00382	Trophozoite	0h	7.87513
CFRG5738	Coenocyte	Amoeba1	22.9497	CPERKG00000000665	Cleavage	Growth_rep1	54.5171	SPPG_01881	Zoospore	Zoo1	7.94943	BAESF_00395	Cyst	0h	99.3769
CFRG5739	Amoeba	Amoeba1	1.735	CPERKG00000000692	Growth	Growth_rep1	97.3004	SPPG_08970	Multinucleated24h	Zoo1	0.045307	BAESF_00409	Trophozoite	0h	246.079
CFRG5782	Coenocyte	Amoeba1	12.6248	CPERKG00000000699	Cleavage	Growth_rep1	43.0244	SPPG_02082	Zoospore	Zoo1	54.2941	BAESF_00412	Trophozoite	0h	49.9921
CFRG5802	Amoeba	Amoeba1	19.219	CPERKG00000000700	Cleavage	Growth_rep1	7.3253	SPPG_02106	Multinucleated24h	Zoo1	73.4086	BAESF_00417	Cyst	0h	134.993
CFRG5851	Coenocyte	Amoeba1	11.6135	CPERKG00000000723	Cleavage	Growth_rep1	30.734	SPPG_02117	Zoospore	Zoo1	282.081	BAESF_00419	Trophozoite	0h	100.502
CFRG5853	Amoeba	Amoeba1	61.668	CPERKG00000000729	Cleavage	Growth_rep1	19.9879	SPPG_02130	Zoospore	Zoo1	91.6119	BAESF_00426	Trophozoite	0h	91.0012
CFRG5857	Amoeba	Amoeba1	0	CPERKG00000000736	Cleavage	Growth_rep1	16.6478	SPPG_02132	Zoospore	Zoo1	2.04677	BAESF_00438	Trophozoite	0h	58.8416
CFRG5876	Amoeba	Amoeba1	37.1594	CPERKG00000000754	Growth	Growth_rep1	0	SPPG_02144	Multinucleated24h	Zoo1	5.80387	BAESF_00446	Cyst	0h	20.482
CFRG5890	Coenocyte	Amoeba1	86.4604	CPERKG00000000762	Growth	Growth_rep1	94.7227	SPPG_02187	Multinucleated24h	Zoo1	9.15267	BAESF_00447	Trophozoite	0h	1.4512
CFRG5898	Coenocyte	Amoeba1	10.7606	CPERKG00000000768	Growth	Growth_rep1	150.747	SPPG_02200	Multinucleated24h	Zoo1	3.85939	BAESF_00459	Trophozoite	0h	93.7285
CFRG8525	Amoeba	Amoeba1	19.1471	CPERKG00000000777	Cleavage	Growth_rep1	22.5736	SPPG_02215	Zoospore	Zoo1	7.34346	BAESF_00480	Trophozoite	0h	34.8202
CFRG8532	Amoeba	Amoeba1	17.7443	CPERKG00000000780	Cleavage	Growth_rep1	3.00192	SPPG_02230	Zoospore	Zoo1	0.231996	BAESF_00481	Cyst	0h	12.8652
CFRG4171	Amoeba	Amoeba1	15.576	CPERKG00000000791	Cleavage	Growth_rep1	26.4763	SPPG_02306	Multinucleated24h	Zoo1	11.5908	BAESF_00489	Trophozoite	0h	44.079
CFRG4194	Amoeba	Amoeba1	0	CPERKG00000000797	Cleavage	Growth_rep1	25.4934	SPPG_02374	Zoospore	Zoo1	7.21265	BAESF_00503	Trophozoite	0h	227.312
CFRG4232	Amoeba	Amoeba1	0	CPERKG00000000802	Growth	Growth_rep1	12.9565	SPPG_09018	Multinucleated24h	Zoo1	0.992363	BAESF_00504	Trophozoite	0h	165.1
CFRG4238	Amoeba	Amoeba1	49.9859	CPERKG00000000807	Cleavage	Growth_rep1	1.19167	SPPG_02408	Zoospore	Zoo1	99.5059	BAESF_00516	Trophozoite	0h	18.7433
CFRG4246	Amoeba	Amoeba1	88.5698	CPERKG00000000816	Cleavage	Growth_rep1	239.504	SPPG_02483	Multinucleated24h	Zoo1	1.03978	BAESF_00523	Trophozoite	0h	830.966
CFRG4281	Amoeba	Amoeba1	73.9853	CPERKG00000000833	Growth	Growth_rep1	55.2671	SPPG_02487	Multinucleated24h	Zoo1	49.7098	BAESF_00532	Trophozoite	0h	389.809
CFRG4291	Coenocyte	Amoeba1	2205.55	CPERKG00000000840	Cleavage	Growth_rep1	131.324	SPPG_02497	Multinucleated24h	Zoo1	332.044	BAESF_00539	Trophozoite	0h	166.556
CFRG4349	Amoeba	Amoeba1	14.6334	CPERKG00000000848	Cleavage	Growth_rep1	178.47	SPPG_02525	Multinucleated24h	Zoo1	1087.3	BAESF_00540	Trophozoite	0h	7637.7
CFRG4384	Amoeba	Amoeba1	1.10201	CPERKG00000000858	Cleavage	Growth_rep1	28.3496	SPPG_09033	Zoospore	Zoo1	0.047493	BAESF_00543	Trophozoite	0h	35.2815
CFRG3695	Amoeba	Amoeba1	1.70186	CPERKG00000000885	Growth	Growth_rep1	705.233	SPPG_02616	Zoospore	Zoo1	270.952	BAESF_00568	Cyst	0h	102.696
CFRG3701	Amoeba	Amoeba1	0	CPERKG00000000901	Growth	Growth_rep1	4.37608	SPPG_02625	Multinucleated24h	Zoo1	19.9609	BAESF_00573	Trophozoite	0h	5.44902
CFRG3820	Amoeba	Amoeba1	9.34125	CPERKG00000000903	Cleavage	Growth_rep1	0	SPPG_02631	Multinucleated24h	Zoo1	34.7055	BAESF_00584	Trophozoite	0h	10.1552
CFRG3844	Amoeba	Amoeba1	6.45568	CPERKG00000000904	Cleavage	Growth_rep1	246.227	SPPG_02637	Multinucleated24h	Zoo1	13.3436	BAESF_00587	Trophozoite	0h	161.319
CFRG3846	Amoeba	Amoeba1	9.93359	CPERKG00000000935	Growth	Growth_rep1	333.344	SPPG_02671	Zoospore	Zoo1	2.41875	BAESF_00588	Trophozoite	0h	298.083
CFRG3854	Coenocyte	Amoeba1	32.0326	CPERKG00000000946	Growth	Growth_rep1	52.0219	SPPG_02748	Multinucleated24h	Zoo1	20.0108	BAESF_00596	Trophozoite	0h	12.6302
CFRG3863	Amoeba	Amoeba1	236.563	CPERKG00000000960	Growth	Growth_rep1	47.4364	SPPG_09059	Multinucleated24h	Zoo1	2.32271	BAESF_00597	Trophozoite	0h	1.35212
CFRG3865	Amoeba	Amoeba1	10.9021	CPERKG00000000973	Cleavage	Growth_rep1	15.952	SPPG_02762	Zoospore	Zoo1	4.25599	BAESF_00605	Trophozoite	0h	50.1324
CFRG3895	Amoeba	Amoeba1	5.99645	CPERKG00000000999	Cleavage	Growth_rep1	110.07	SPPG_02819	Multinucleated24h	Zoo1	6.41957	BAESF_00608	Trophozoite	0h	51.1045
CFRG3900	Coenocyte	Amoeba1	1.12276	CPERKG00000001000	Cleavage	Growth_rep1	20.0073	SPPG_02851	Multinucleated24h	Zoo1	11.1606	BAESF_00622	Trophozoite	0h	48.9329
CFRG3908	Coenocyte	Amoeba1	62.5371	CPERKG00000001012	Cleavage	Growth_rep1	1438.23	SPPG_02914	Zoospore	Zoo1	252.186	BAESF_00625	Trophozoite	0h	44.5498
CFRG3928	Amoeba	Amoeba1	218.985	CPERKG00000001026	Cleavage	Growth_rep1	322.824	SPPG_02983	Zoospore	Zoo1	39.0552	BAESF_00640	Trophozoite	0h	3.31505
CFRG3930	Amoeba	Amoeba1	17.5542	CPERKG00000001042	Cleavage	Growth_rep1	205.338	SPPG_03018	Zoospore	Zoo1	7.79516	BAESF_00643	Trophozoite	0h	60.243
CFRG3931	Amoeba	Amoeba1	35.6813	CPERKG00000001059	Growth	Growth_rep1	224.787	SPPG_03019	Zoospore	Zoo1	3.81194	BAESF_00644	Trophozoite	0h	2.73503
CFRG3948	Amoeba	Amoeba1	169.908	CPERKG00000001083	Growth	Growth_rep1	174.92	SPPG_03022	Zoospore	Zoo1	0.70591	BAESF_00652	Trophozoite	0h	21.5465
CFRG3957	Amoeba	Amoeba1	0	CPERKG00000001113	Cleavage	Growth_rep1	100.337	SPPG_03159	Multinucleated24h	Zoo1	52.6331	BAESF_00658	Cyst	0h	4.94536
CFRG3983	Amoeba	Amoeba1	41.4996	CPERKG00000001114	Cleavage	Growth_rep1	366.411	SPPG_09097	Multinucleated24h	Zoo1	27.9691	BAESF_00667	Trophozoite	0h	120.153
CFRG3988	Amoeba	Amoeba1	22.1704	CPERKG00000001128	Growth	Growth_rep1	19.1373	SPPG_03258	Zoospore	Zoo1	16.303	BAESF_00669	Trophozoite	0h	122.311
CFRG4061	Amoeba	Amoeba1	2.52224	CPERKG00000001130	Growth	Growth_rep1	244.687	SPPG_03283	Multinucleated24h	Zoo1	144.849	BAESF_00692	Cyst	0h	5.19543
CFRG4074	Amoeba	Amoeba1	210.451	CPERKG00000001135	Cleavage	Growth_rep1	9.95232	SPPG_03304	Multinucleated24h	Zoo1	11.3128	BAESF_00709	Cyst	0h	3720.4
CFRG4100	Coenocyte	Amoeba1	5.76838	CPERKG00000001165	Cleavage	Growth_rep1	20.3955	SPPG_03372	Multinucleated24h	Zoo1	22.9712	BAESF_00717	Trophozoite	0h	39.4291
CFRG7095	Amoeba	Amoeba1	83.1792	CPERKG00000001171	Cleavage	Growth_rep1	6.08117	SPPG_03419	Multinucleated24h	Zoo1	3089.85	BAESF_00738	Trophozoite	0h	103.986
CFRG7099	Amoeba	Amoeba1	2.44935	CPERKG00000001178	Cleavage	Growth_rep1	5.32103	SPPG_03424	Multinucleated24h	Zoo1	164.29	BAESF_00739	Trophozoite	0h	23.1559
CFRG7110	Amoeba	Amoeba1	21.5066	CPERKG00000001183	Cleavage	Growth_rep1	153.048	SPPG_03507	Multinucleated24h	Zoo1	284.012	BAESF_00747	Trophozoite	0h	10.3312
CFRG7118	Amoeba	Amoeba1	0	CPERKG00000001189	Cleavage	Growth_rep1	18.1841	SPPG_03543	Zoospore	Zoo1	55.3959	BAESF_00752	Trophozoite	0h	239.208
CFRG7126	Coenocyte	Amoeba1	0.833836	CPERKG00000001192	Growth	Growth_rep1	35.3436	SPPG_09123	Zoospore	Zoo1	3.58916	BAESF_00756	Trophozoite	0h	17.4421
CFRG7169	Coenocyte	Amoeba1	0.940789	CPERKG00000001205	Cleavage	Growth_rep1	80.7782	SPPG_03594	Zoospore	Zoo1	3.07898	BAESF_00764	Cyst	0h	13.6036
CFRG7175	Amoeba	Amoeba1	38.1335	CPERKG00000001206	Cleavage	Growth_rep1	32.81	SPPG_09126	Zoospore	Zoo1	27.5474	BAESF_00768	Trophozoite	0h	107.284
CFRG7223	Amoeba	Amoeba1	52.4467	CPERKG00000001208	Cleavage	Growth_rep1	4.88616	SPPG_03632	Multinucleated24h	Zoo1	147.191	BAESF_00771	Trophozoite	0h	12.7961
CFRG7224	Amoeba	Amoeba1	728.812	CPERKG00000001216	Growth	Growth_rep1	35.298	SPPG_03798	Zoospore	Zoo1	66.3838	BAESF_00776	Trophozoite	0h	29.3104
CFRG8074	Coenocyte	Amoeba1	9.88174	CPERKG00000001218	Growth	Growth_rep1	18.4496	SPPG_03862	Zoospore	Zoo1	23.2347	BAESF_00783	Trophozoite	0h	47.3341
CFRG8085	Amoeba	Amoeba1	25.8293	CPERKG00000001234	Growth	Growth_rep1	190.503	SPPG_03902	Zoospore	Zoo1	1.57769	BAESF_00787	Cyst	0h	0
CFRG8101	Coenocyte	Amoeba1	570.775	CPERKG00000001248	Growth	Growth_rep1	17.2973	SPPG_04074	Multinucleated24h	Zoo1	20.7495	BAESF_00798	Trophozoite	0h	94.3088
CFRG8109	Coenocyte	Amoeba1	9.89477	CPERKG00000001249	Growth	Growth_rep1	33.114	SPPG_09175	Multinucleated24h	Zoo1	1.08327	BAESF_00802	Trophozoite	0h	53.5193
CFRG8115	Coenocyte	Amoeba1	66.4231	CPERKG00000001283	Cleavage	Growth_rep1	11.5565	SPPG_04121	Zoospore	Zoo1	154.063	BAESF_00807	Cyst	0h	72.7113
CFRG8127	Amoeba	Amoeba1	0	CPERKG00000001352	Cleavage	Growth_rep1	15.2016	SPPG_04140	Multinucleated24h	Zoo1	33.1164	BAESF_00813	Trophozoite	0h	2.84099
CFRG8138	Amoeba	Amoeba1	11.2698	CPERKG00000001366	Cleavage	Growth_rep1	54.7742	SPPG_04159	Zoospore	Zoo1	0.484521	BAESF_00815	Trophozoite	0h	30.2458
CFRG8577	Amoeba	Amoeba1	116.904	CPERKG00000001369	Cleavage	Growth_rep1	33.6738	SPPG_04196	Multinucleated24h	Zoo1	2.49688	BAESF_00817	Trophozoite	0h	20.7552
CFRG7624	Coenocyte	Amoeba1	14.3918	CPERKG00000001416	Cleavage	Growth_rep1	20.58	SPPG_04211	Multinucleated24h	Zoo1	59.447	BAESF_00822	Trophozoite	0h	120.843
CFRG7647	Coenocyte	Amoeba1	3109.6	CPERKG00000001417	Cleavage	Growth_rep1	1.94439	SPPG_04247	Multinucleated24h	Zoo1	136.943	BAESF_00831	Cyst	0h	46.5734
CFRG7692	Amoeba	Amoeba1	19.1098	CPERKG00000001442	Cleavage	Growth_rep1	2611.42	SPPG_04288	Zoospore	Zoo1	1.9607	BAESF_00833	Trophozoite	0h	118.196
CFRG7718	Amoeba	Amoeba1	27.105	CPERKG00000001448	Cleavage	Growth_rep1	409.579	SPPG_04314	Multinucleated24h	Zoo1	13.8934	BAESF_00847	Trophozoite	0h	11.0147
CFRG7729	Coenocyte	Amoeba1	30.39	CPERKG00000001462	Cleavage	Growth_rep1	21.298	SPPG_04320	Zoospore	Zoo1	41.3044	BAESF_00848	Trophozoite	0h	49.8582
CFRG7745	Coenocyte	Amoeba1	0	CPERKG00000001476	Cleavage	Growth_rep1	2208.38	SPPG_04412	Multinucleated24h	Zoo1	25.4821	BAESF_00868	Trophozoite	0h	1.45669
CFRG7755	Coenocyte	Amoeba1	9.37844	CPERKG00000001503	Cleavage	Growth_rep1	6.71629	SPPG_09193	Zoospore	Zoo1	222.654	BAESF_00873	Cyst	0h	160.427
CFRG8495	Amoeba	Amoeba1	0	CPERKG00000001513	Growth	Growth_rep1	5757.5	SPPG_04447	Multinucleated24h	Zoo1	46.2998	BAESF_00874	Cyst	0h	33.1735
CFRG8496	Amoeba	Amoeba1	8.69009	CPERKG00000001528	Cleavage	Growth_rep1	52.6131	SPPG_04471	Zoospore	Zoo1	2.008	BAESF_00878	Cyst	0h	131.379
CFRG6385	Amoeba	Amoeba1	64.8661	CPERKG00000001536	Growth	Growth_rep1	85.3967	SPPG_04493	Multinucleated24h	Zoo1	116.682	BAESF_00884	Trophozoite	0h	94.4655
CFRG6399	Coenocyte	Amoeba1	431.676	CPERKG00000001560	Cleavage	Growth_rep1	0	SPPG_04513	Zoospore	Zoo1	3377.25	BAESF_00890	Trophozoite	0h	84.101
CFRG6411	Amoeba	Amoeba1	4.40483e-06	CPERKG00000001562	Cleavage	Growth_rep1	1838.4	SPPG_04543	Multinucleated24h	Zoo1	1.13912	BAESF_00891	Trophozoite	0h	30.3013
CFRG6434	Coenocyte	Amoeba1	39.9793	CPERKG00000001584	Growth	Growth_rep1	50.093	SPPG_04666	Multinucleated24h	Zoo1	0.546151	BAESF_00892	Trophozoite	0h	117.527
CFRG6455	Amoeba	Amoeba1	1021.8	CPERKG00000001595	Cleavage	Growth_rep1	30.9039	SPPG_04690	Multinucleated24h	Zoo1	15.2974	BAESF_00900	Trophozoite	0h	2034.27
CFRG6457	Amoeba	Amoeba1	21.1826	CPERKG00000001600	Cleavage	Growth_rep1	286.213	SPPG_04700	Zoospore	Zoo1	4.90228	BAESF_00904	Trophozoite	0h	75.5573
CFRG6472	Amoeba	Amoeba1	9.45037	CPERKG00000001605	Growth	Growth_rep1	3.48985	SPPG_04702	Multinucleated24h	Zoo1	2.80354	BAESF_00913	Trophozoite	0h	3.68215
CFRG6501	Coenocyte	Amoeba1	8.15365	CPERKG00000001609	Cleavage	Growth_rep1	150.898	SPPG_04705	Multinucleated24h	Zoo1	0.662272	BAESF_00926	Cyst	0h	68.3813
CFRG6519	Amoeba	Amoeba1	152.92	CPERKG00000001612	Cleavage	Growth_rep1	24.7626	SPPG_04720	Zoospore	Zoo1	12.796	BAESF_00932	Trophozoite	0h	36.0355
CFRG6546	Amoeba	Amoeba1	28.9148	CPERKG00000001623	Growth	Growth_rep1	102.228	SPPG_04771	Multinucleated24h	Zoo1	83.4674	BAESF_00938	Trophozoite	0h	198.913
CFRG6576	Amoeba	Amoeba1	26.407	CPERKG00000001625	Growth	Growth_rep1	41.9637	SPPG_04823	Multinucleated24h	Zoo1	5.14148	BAESF_00939	Trophozoite	0h	69.7045
CFRG6577	Amoeba	Amoeba1	109.503	CPERKG00000001646	Cleavage	Growth_rep1	795.41	SPPG_04826	Multinucleated24h	Zoo1	14.3973	BAESF_05767	Trophozoite	0h	825.788
CFRG6590	Amoeba	Amoeba1	276.457	CPERKG00000001654	Cleavage	Growth_rep1	171.093	SPPG_04892	Multinucleated24h	Zoo1	9.12859	BAESF_05778	Trophozoite	0h	494.581
CFRG6624	Amoeba	Amoeba1	2.89684	CPERKG00000001677	Cleavage	Growth_rep1	3439.62	SPPG_04916	Multinucleated24h	Zoo1	35.4516	BAESF_05779	Trophozoite	0h	1087.79
CFRG1651	Amoeba	Amoeba1	27.4884	CPERKG00000001680	Growth	Growth_rep1	239.707	SPPG_04965	Multinucleated24h	Zoo1	188.004	BAESF_05796	Trophozoite	0h	1.27874
CFRG1690	Amoeba	Amoeba1	36.7621	CPERKG00000001686	Cleavage	Growth_rep1	16.4086	SPPG_05156	Multinucleated24h	Zoo1	174.317	BAESF_05806	Trophozoite	0h	30.6574
CFRG1717	Coenocyte	Amoeba1	89.6523	CPERKG00000001693	Cleavage	Growth_rep1	0	SPPG_05239	Zoospore	Zoo1	10.6349	BAESF_05808	Trophozoite	0h	1802.06
CFRG1723	Amoeba	Amoeba1	1.43608	CPERKG00000001709	Cleavage	Growth_rep1	2151.81	SPPG_05242	Multinucleated24h	Zoo1	43.8165	BAESF_05819	Trophozoite	0h	6.86035
CFRG1741	Amoeba	Amoeba1	38.2293	CPERKG00000001715	Growth	Growth_rep1	0	SPPG_05278	Multinucleated24h	Zoo1	14.3575	BAESF_05824	Trophozoite	0h	166.441
CFRG1742	Amoeba	Amoeba1	0	CPERKG00000001723	Cleavage	Growth_rep1	632.291	SPPG_09272	Zoospore	Zoo1	0.700421	BAESF_05835	Trophozoite	0h	73.0237
CFRG1743	Amoeba	Amoeba1	0	CPERKG00000001728	Cleavage	Growth_rep1	12.918	SPPG_05441	Multinucleated24h	Zoo1	95.2183	BAESF_05844	Trophozoite	0h	1.98627
CFRG1836	Coenocyte	Amoeba1	0	CPERKG00000001740	Cleavage	Growth_rep1	124.15	SPPG_05493	Multinucleated24h	Zoo1	1953.45	BAESF_05858	Cyst	0h	51.3245
CFRG1873	Coenocyte	Amoeba1	46.4593	CPERKG00000001773	Growth	Growth_rep1	15.2872	SPPG_05518	Zoospore	Zoo1	16.4729	BAESF_05864	Trophozoite	0h	129.451
CFRG1875	Amoeba	Amoeba1	6.77558	CPERKG00000001781	Cleavage	Growth_rep1	55.57	SPPG_05574	Multinucleated24h	Zoo1	54.9299	BAESF_05872	Trophozoite	0h	9.26739
CFRG1898	Coenocyte	Amoeba1	70.7107	CPERKG00000001786	Growth	Growth_rep1	62.0936	SPPG_05603	Multinucleated24h	Zoo1	9.98671	BAESF_05876	Trophozoite	0h	197.651
CFRG1909	Amoeba	Amoeba1	67.3656	CPERKG00000001807	Cleavage	Growth_rep1	59.637	SPPG_05660	Multinucleated24h	Zoo1	121.036	BAESF_05878	Trophozoite	0h	1954.73
CFRG1922	Amoeba	Amoeba1	20.007	CPERKG00000001812	Growth	Growth_rep1	7.01309	SPPG_05672	Multinucleated24h	Zoo1	707.505	BAESF_05885	Trophozoite	0h	15.3397
CFRG1929	Amoeba	Amoeba1	210.636	CPERKG00000001813	Cleavage	Growth_rep1	2.09587	SPPG_05686	Multinucleated24h	Zoo1	8.88748	BAESF_05890	Trophozoite	0h	0
CFRG1939	Amoeba	Amoeba1	143.787	CPERKG00000001824	Cleavage	Growth_rep1	62.1277	SPPG_05691	Zoospore	Zoo1	399.149	BAESF_05899	Trophozoite	0h	21.1205
CFRG1951	Coenocyte	Amoeba1	7.38642	CPERKG00000001833	Cleavage	Growth_rep1	67.416	SPPG_05823	Multinucleated24h	Zoo1	55.7407	BAESF_05901	Trophozoite	0h	19.5199
CFRG1957	Amoeba	Amoeba1	16.8513	CPERKG00000001856	Cleavage	Growth_rep1	31.0653	SPPG_05850	Zoospore	Zoo1	8.00553	BAESF_05915	Cyst	0h	4.08105
CFRG2022	Amoeba	Amoeba1	67.1892	CPERKG00000001877	Cleavage	Growth_rep1	26.4989	SPPG_05867	Multinucleated24h	Zoo1	20.7675	BAESF_05926	Trophozoite	0h	4.62106
CFRG2040	Amoeba	Amoeba1	66.8817	CPERKG00000001911	Cleavage	Growth_rep1	240.466	SPPG_05879	Multinucleated24h	Zoo1	58.371	BAESF_05929	Trophozoite	0h	42.8904
CFRG2044	Amoeba	Amoeba1	86.917	CPERKG00000001916	Cleavage	Growth_rep1	51.2839	SPPG_05893	Zoospore	Zoo1	189.912	BAESF_05945	Cyst	0h	36.0341
CFRG2067	Amoeba	Amoeba1	715.385	CPERKG00000001925	Cleavage	Growth_rep1	57.0084	SPPG_05920	Multinucleated24h	Zoo1	0.361817	BAESF_05950	Cyst	0h	75.5154
CFRG2077	Amoeba	Amoeba1	328.396	CPERKG00000001933	Cleavage	Growth_rep1	0	SPPG_05973	Multinucleated24h	Zoo1	73.1963	BAESF_05951	Cyst	0h	51.5338
CFRG2087	Coenocyte	Amoeba1	2.36487	CPERKG00000001944	Cleavage	Growth_rep1	963.735	SPPG_05989	Zoospore	Zoo1	253.433	BAESF_05955	Trophozoite	0h	2.58594
CFRG2095	Amoeba	Amoeba1	44.3363	CPERKG00000001955	Cleavage	Growth_rep1	74.813	SPPG_06118	Zoospore	Zoo1	541.22	BAESF_05956	Cyst	0h	14.7282
CFRG2116	Coenocyte	Amoeba1	9.05481	CPERKG00000001956	Cleavage	Growth_rep1	371.896	SPPG_06175	Multinucleated24h	Zoo1	0.235617	BAESF_05957	Cyst	0h	74.023
CFRG2141	Amoeba	Amoeba1	0	CPERKG00000001958	Cleavage	Growth_rep1	25.5191	SPPG_06202	Zoospore	Zoo1	39.1387	BAESF_05958	Trophozoite	0h	137.687
CFRG2147	Amoeba	Amoeba1	6.99533	CPERKG00000001965	Growth	Growth_rep1	38.6558	SPPG_06208	Zoospore	Zoo1	696.763	BAESF_05959	Cyst	0h	27.5346
CFRG2188	Amoeba	Amoeba1	83.6255	CPERKG00000001969	Growth	Growth_rep1	5.19384	SPPG_06234	Multinucleated24h	Zoo1	13.1165	BAESF_05966	Trophozoite	0h	13.6134
CFRG2189	Amoeba	Amoeba1	264.878	CPERKG00000001994	Growth	Growth_rep1	7.82724	SPPG_06272	Multinucleated24h	Zoo1	1723.28	BAESF_05969	Trophozoite	0h	2.27038
CFRG8280	Amoeba	Amoeba1	21.0302	CPERKG00000002001	Cleavage	Growth_rep1	2.13606	SPPG_06359	Multinucleated24h	Zoo1	1.58941	BAESF_05993	Trophozoite	0h	11.1151
CFRG6191	Amoeba	Amoeba1	11.5372	CPERKG00000002010	Cleavage	Growth_rep1	1.85279	SPPG_09363	Zoospore	Zoo1	0.772361	BAESF_05997	Trophozoite	0h	36.452
CFRG6239	Amoeba	Amoeba1	2.57658	CPERKG00000002042	Cleavage	Growth_rep1	84.858	SPPG_06391	Multinucleated24h	Zoo1	18.3715	BAESF_06013	Cyst	0h	114.382
CFRG6247	Amoeba	Amoeba1	149.202	CPERKG00000002062	Cleavage	Growth_rep1	0.129062	SPPG_06430	Multinucleated24h	Zoo1	0.708312	BAESF_06014	Cyst	0h	31.3311
CFRG6250	Amoeba	Amoeba1	98.8345	CPERKG00000002063	Cleavage	Growth_rep1	44.3765	SPPG_06503	Multinucleated24h	Zoo1	7.09688	BAESF_06021	Trophozoite	0h	2.918
CFRG6251	Amoeba	Amoeba1	17.2574	CPERKG00000002076	Cleavage	Growth_rep1	143.229	SPPG_06530	Multinucleated24h	Zoo1	84.9746	BAESF_06026	Cyst	0h	11.7384
CFRG6296	Coenocyte	Amoeba1	16.2158	CPERKG00000002077	Cleavage	Growth_rep1	6.11083	SPPG_09391	Multinucleated24h	Zoo1	6.13647	BAESF_06028	Cyst	0h	0.22451
CFRG6309	Amoeba	Amoeba1	15.8428	CPERKG00000002089	Cleavage	Growth_rep1	15.4743	SPPG_06608	Multinucleated24h	Zoo1	197.743	BAESF_06030	Cyst	0h	14.4988
CFRG6315	Amoeba	Amoeba1	14.3517	CPERKG00000002100	Cleavage	Growth_rep1	35.8589	SPPG_06678	Zoospore	Zoo1	8.85576	BAESF_06031	Trophozoite	0h	30.0482
CFRG6319	Coenocyte	Amoeba1	14.8945	CPERKG00000002101	Cleavage	Growth_rep1	111.806	SPPG_06731	Zoospore	Zoo1	37.224	BAESF_06038	Trophozoite	0h	17.4659
CFRG6328	Amoeba	Amoeba1	0	CPERKG00000002134	Cleavage	Growth_rep1	0	SPPG_06888	Multinucleated24h	Zoo1	49.2384	BAESF_06046	Trophozoite	0h	7.34099
CFRG6330	Amoeba	Amoeba1	21.4259	CPERKG00000002136	Cleavage	Growth_rep1	7.48904	SPPG_06893	Zoospore	Zoo1	0.22596	BAESF_06058	Trophozoite	0h	1.81946
CFRG6364	Amoeba	Amoeba1	797.828	CPERKG00000002148	Cleavage	Growth_rep1	93.4099	SPPG_06917	Multinucleated24h	Zoo1	2122.92	BAESF_06067	Trophozoite	0h	146.849
CFRG6367	Amoeba	Amoeba1	14.1516	CPERKG00000002156	Cleavage	Growth_rep1	737.218	SPPG_06963	Multinucleated24h	Zoo1	9.47669	BAESF_06089	Cyst	0h	6.08098
CFRG6368	Amoeba	Amoeba1	4.01351	CPERKG00000002163	Cleavage	Growth_rep1	15.5898	SPPG_07060	Multinucleated24h	Zoo1	13.7967	BAESF_06094	Cyst	0h	20.1787
CFRG6372	Amoeba	Amoeba1	110.906	CPERKG00000002164	Cleavage	Growth_rep1	45.1352	SPPG_07072	Multinucleated24h	Zoo1	78.3349	BAESF_06097	Trophozoite	0h	19.4172
CFRG0010	Coenocyte	Amoeba1	408.414	CPERKG00000002187	Cleavage	Growth_rep1	23.9145	SPPG_07077	Multinucleated24h	Zoo1	81.1503	BAESF_06098	Trophozoite	0h	12.1132
CFRG0015	Coenocyte	Amoeba1	24.2128	CPERKG00000002246	Cleavage	Growth_rep1	49.8731	SPPG_09447	Zoospore	Zoo1	0.649444	BAESF_06106	Trophozoite	0h	127.467
CFRG0016	Coenocyte	Amoeba1	63.929	CPERKG00000002254	Growth	Growth_rep1	821.777	SPPG_07155	Zoospore	Zoo1	39.8917	BAESF_06110	Trophozoite	0h	141.432
CFRG0048	Coenocyte	Amoeba1	8.81992	CPERKG00000002256	Cleavage	Growth_rep1	638.764	SPPG_09451	Multinucleated24h	Zoo1	7.83448	BAESF_06112	Cyst	0h	15.3527
CFRG0063	Amoeba	Amoeba1	26.5817	CPERKG00000002285	Cleavage	Growth_rep1	54.1556	SPPG_07226	Multinucleated24h	Zoo1	13.7496	BAESF_06113	Trophozoite	0h	195.065
CFRG0070	Coenocyte	Amoeba1	52.6719	CPERKG00000002288	Cleavage	Growth_rep1	135.037	SPPG_07240	Multinucleated24h	Zoo1	2.15455	BAESF_06139	Cyst	0h	26.9384
CFRG0074	Amoeba	Amoeba1	20.454	CPERKG00000002309	Growth	Growth_rep1	50.473	SPPG_07241	Multinucleated24h	Zoo1	0.572722	BAESF_06150	Trophozoite	0h	303.491
CFRG0075	Amoeba	Amoeba1	0	CPERKG00000002326	Cleavage	Growth_rep1	23.0951	SPPG_07269	Zoospore	Zoo1	211.443	BAESF_06157	Trophozoite	0h	3.65412
CFRG0079	Amoeba	Amoeba1	1415.55	CPERKG00000002350	Cleavage	Growth_rep1	242.62	SPPG_07280	Multinucleated24h	Zoo1	1.24321	BAESF_06164	Trophozoite	0h	7.99199
CFRG0082	Amoeba	Amoeba1	90.3499	CPERKG00000002363	Cleavage	Growth_rep1	1.23891	SPPG_07373	Multinucleated24h	Zoo1	36.4644	BAESF_06170	Trophozoite	0h	33.0073
CFRG0083	Amoeba	Amoeba1	36.4749	CPERKG00000002368	Growth	Growth_rep1	0.655732	SPPG_07452	Zoospore	Zoo1	2.94705	BAESF_06175	Cyst	0h	64.8433
CFRG0105	Amoeba	Amoeba1	5.43853	CPERKG00000002371	Cleavage	Growth_rep1	330.981	SPPG_07463	Zoospore	Zoo1	17.3144	BAESF_06190	Trophozoite	0h	120.292
CFRG0115	Coenocyte	Amoeba1	0	CPERKG00000002379	Growth	Growth_rep1	46.0155	SPPG_07472	Zoospore	Zoo1	12.5211	BAESF_06196	Trophozoite	0h	111.48
CFRG0117	Amoeba	Amoeba1	0	CPERKG00000002382	Growth	Growth_rep1	93.7584	SPPG_07474	Zoospore	Zoo1	44.4312	BAESF_06201	Trophozoite	0h	0
CFRG0133	Coenocyte	Amoeba1	975.538	CPERKG00000002400	Cleavage	Growth_rep1	10.5847	SPPG_07475	Zoospore	Zoo1	30.082	BAESF_06209	Trophozoite	0h	184.431
CFRG0138	Amoeba	Amoeba1	50.6137	CPERKG00000002401	Cleavage	Growth_rep1	0	SPPG_07528	Multinucleated24h	Zoo1	16.812	BAESF_06210	Trophozoite	0h	6.36889
CFRG0159	Amoeba	Amoeba1	22.1065	CPERKG00000002404	Cleavage	Growth_rep1	11.7069	SPPG_07614	Zoospore	Zoo1	249.78	BAESF_06220	Trophozoite	0h	140.974
CFRG0187	Amoeba	Amoeba1	199.659	CPERKG00000002428	Cleavage	Growth_rep1	67.5717	SPPG_09482	Zoospore	Zoo1	9.37403	BAESF_06226	Trophozoite	0h	6.39061
CFRG0226	Amoeba	Amoeba1	12.3781	CPERKG00000002444	Growth	Growth_rep1	63.8187	SPPG_07689	Zoospore	Zoo1	38.147	BAESF_06265	Trophozoite	0h	45.8962
CFRG0231	Amoeba	Amoeba1	249.408	CPERKG00000002445	Cleavage	Growth_rep1	296.569	SPPG_07788	Zoospore	Zoo1	74.2642	BAESF_06269	Cyst	0h	6.25429
CFRG0234	Amoeba	Amoeba1	32.2913	CPERKG00000002452	Cleavage	Growth_rep1	3.69404	SPPG_07848	Zoospore	Zoo1	10.6086	BAESF_06283	Trophozoite	0h	100.139
CFRG0259	Coenocyte	Amoeba1	110.666	CPERKG00000002455	Cleavage	Growth_rep1	0.0606277	SPPG_08017	Zoospore	Zoo1	38.7441	BAESF_06284	Trophozoite	0h	46.502
CFRG0366	Amoeba	Amoeba1	68.2162	CPERKG00000002476	Cleavage	Growth_rep1	15.2266	SPPG_08061	Zoospore	Zoo1	2.21574	BAESF_06287	Cyst	0h	79.7022
CFRG0380	Amoeba	Amoeba1	30.6583	CPERKG00000002506	Cleavage	Growth_rep1	80.3499	SPPG_08063	Zoospore	Zoo1	3.57221	BAESF_06299	Trophozoite	0h	138.312
CFRG0383	Coenocyte	Amoeba1	2436.2	CPERKG00000002520	Growth	Growth_rep1	193.813	SPPG_08099	Zoospore	Zoo1	0.822148	BAESF_06313	Cyst	0h	10.1498
CFRG0407	Amoeba	Amoeba1	7.24442	CPERKG00000002533	Cleavage	Growth_rep1	45.4681	SPPG_08179	Zoospore	Zoo1	1.55912	BAESF_06337	Trophozoite	0h	83.6838
CFRG0408	Amoeba	Amoeba1	61.7889	CPERKG00000002534	Cleavage	Growth_rep1	18.1592	SPPG_09526	Multinucleated24h	Zoo1	988.461	BAESF_06340	Cyst	0h	120.757
CFRG0428	Coenocyte	Amoeba1	0.118548	CPERKG00000002545	Growth	Growth_rep1	1.51464	SPPG_08282	Multinucleated24h	Zoo1	30.4536	BAESF_06342	Trophozoite	0h	47.0662
CFRG0430	Coenocyte	Amoeba1	12.1711	CPERKG00000002552	Cleavage	Growth_rep1	1.71713	SPPG_08293	Zoospore	Zoo1	65.3042	BAESF_06344	Cyst	0h	456.858
CFRG0432	Amoeba	Amoeba1	1242.18	CPERKG00000002559	Cleavage	Growth_rep1	133.111	SPPG_08301	Multinucleated24h	Zoo1	18.0549	BAESF_06346	Trophozoite	0h	2972.43
CFRG0446	Amoeba	Amoeba1	78.6323	CPERKG00000002581	Cleavage	Growth_rep1	200.519	SPPG_08337	Multinucleated24h	Zoo1	56.2476	BAESF_06350	Trophozoite	0h	38.0256
CFRG0459	Amoeba	Amoeba1	3.55726	CPERKG00000002591	Growth	Growth_rep1	18.6165	SPPG_08338	Multinucleated24h	Zoo1	4.47592	BAESF_06352	Trophozoite	0h	1005.38
CFRG0466	Amoeba	Amoeba1	76.3137	CPERKG00000002609	Growth	Growth_rep1	36.4402	SPPG_08393	Zoospore	Zoo1	51.2412	BAESF_06358	Trophozoite	0h	12.7366
CFRG0487	Amoeba	Amoeba1	0.286832	CPERKG00000002612	Cleavage	Growth_rep1	92.7307	SPPG_09536	Multinucleated24h	Zoo1	51.9855	BAESF_06360	Trophozoite	0h	3.6197
CFRG0495	Amoeba	Amoeba1	5.51043	CPERKG00000002626	Cleavage	Growth_rep1	72.4448	SPPG_08430	Zoospore	Zoo1	105.459	BAESF_06370	Trophozoite	0h	86.8482
CFRG0533	Coenocyte	Amoeba1	258.791	CPERKG00000002649	Cleavage	Growth_rep1	42.4505	SPPG_08442	Zoospore	Zoo1	13.0089	BAESF_06372	Trophozoite	0h	6.50307
CFRG0535	Coenocyte	Amoeba1	23.1209	CPERKG00000002681	Growth	Growth_rep1	75.2964	SPPG_08690	Multinucleated24h	Zoo1	71.8052	BAESF_06374	Trophozoite	0h	17.3767
CFRG0561	Coenocyte	Amoeba1	98.3455	CPERKG00000002695	Cleavage	Growth_rep1	21.7731	SPPG_08732	Zoospore	Zoo1	2.5933	BAESF_06376	Trophozoite	0h	16.0079
CFRG0563	Amoeba	Amoeba1	25.5179	CPERKG00000002696	Cleavage	Growth_rep1	0.285424	SPPG_08735	Multinucleated24h	Zoo1	34.6758	BAESF_06385	Cyst	0h	0.65167
CFRG0595	Amoeba	Amoeba1	54.6018	CPERKG00000002703	Cleavage	Growth_rep1	12.4187	SPPG_08739	Multinucleated24h	Zoo1	152.546	BAESF_06396	Trophozoite	0h	11.8104
CFRG0599	Amoeba	Amoeba1	37.7469	CPERKG00000002712	Cleavage	Growth_rep1	7.01579	SPPG_08751	Zoospore	Zoo1	15.5746	BAESF_06397	Trophozoite	0h	136.472
CFRG0616	Amoeba	Amoeba1	105.793	CPERKG00000002716	Cleavage	Growth_rep1	4.56964	SPPG_08788	Zoospore	Zoo1	0.180725	BAESF_06398	Trophozoite	0h	29.6153
CFRG0627	Amoeba	Amoeba1	7.07297	CPERKG00000002717	Cleavage	Growth_rep1	28.7577	SPPG_09012	Zoospore	Zoo1	0	BAESF_06407	Trophozoite	0h	31.9398
CFRG0678	Amoeba	Amoeba1	5.40129	CPERKG00000002720	Cleavage	Growth_rep1	369.437	SPPG_10045	Zoospore	Zoo1	0	BAESF_06423	Cyst	0h	24.1335
CFRG0708	Amoeba	Amoeba1	40.1764	CPERKG00000002742	Cleavage	Growth_rep1	108.58	SPPG_10133	Multinucleated24h	Zoo1	0	BAESF_06427	Trophozoite	0h	239.685
CFRG0724	Coenocyte	Amoeba1	16.1924	CPERKG00000002762	Cleavage	Growth_rep1	57.3292	SPPG_10173	Multinucleated24h	Zoo1	0	BAESF_06430	Trophozoite	0h	123.915
CFRG0730	Amoeba	Amoeba1	56.0998	CPERKG00000002763	Cleavage	Growth_rep1	14.4691	SPPG_00018	Zoospore	Zoo2	14.9627	BAESF_06432	Trophozoite	0h	15.0745
CFRG0755	Amoeba	Amoeba1	55.3191	CPERKG00000002764	Cleavage	Growth_rep1	107.769	SPPG_08810	Multinucleated24h	Zoo2	0.453877	BAESF_06433	Trophozoite	0h	58.1388
CFRG0766	Amoeba	Amoeba1	8.33679	CPERKG00000002842	Growth	Growth_rep1	4.81324	SPPG_08815	Zoospore	Zoo2	12.0189	BAESF_06450	Trophozoite	0h	8.09584
CFRG0768	Amoeba	Amoeba1	12.8091	CPERKG00000002843	Cleavage	Growth_rep1	526.99	SPPG_00071	Zoospore	Zoo2	3.87746	BAESF_06451	Trophozoite	0h	9.21537
CFRG0772	Amoeba	Amoeba1	921.547	CPERKG00000002859	Cleavage	Growth_rep1	39.0384	SPPG_00117	Multinucleated24h	Zoo2	9.02478	BAESF_10327	Trophozoite	0h	505.654
CFRG0773	Amoeba	Amoeba1	23.9589	CPERKG00000002880	Cleavage	Growth_rep1	251.667	SPPG_00153	Multinucleated24h	Zoo2	0.712253	BAESF_10328	Trophozoite	0h	60.2888
CFRG0783	Coenocyte	Amoeba1	0	CPERKG00000002923	Growth	Growth_rep1	4.24532	SPPG_00247	Zoospore	Zoo2	6.14099	BAESF_10332	Trophozoite	0h	47.5384
CFRG0796	Coenocyte	Amoeba1	6.49672	CPERKG00000002953	Growth	Growth_rep1	21.1687	SPPG_00250	Multinucleated24h	Zoo2	7.47534	BAESF_10336	Trophozoite	0h	47.2347
CFRG0803	Amoeba	Amoeba1	12.0441	CPERKG00000002966	Cleavage	Growth_rep1	280.044	SPPG_00333	Zoospore	Zoo2	5.121	BAESF_10352	Trophozoite	0h	640.179
CFRG0808	Coenocyte	Amoeba1	0	CPERKG00000002973	Cleavage	Growth_rep1	142.496	SPPG_00338	Zoospore	Zoo2	1.26939	BAESF_10368	Trophozoite	0h	19.3839
CFRG0827	Amoeba	Amoeba1	250.002	CPERKG00000002996	Cleavage	Growth_rep1	106.537	SPPG_00344	Multinucleated24h	Zoo2	73.1123	BAESF_10375	Trophozoite	0h	19.5312
CFRG5960	Amoeba	Amoeba1	18.5929	CPERKG00000003041	Cleavage	Growth_rep1	14.1268	SPPG_00367	Multinucleated24h	Zoo2	48.5719	BAESF_10386	Trophozoite	0h	615.187
CFRG6035	Amoeba	Amoeba1	24.5244	CPERKG00000003065	Cleavage	Growth_rep1	41.0616	SPPG_00391	Zoospore	Zoo2	50.4888	BAESF_10387	Cyst	0h	8.68875
CFRG6041	Amoeba	Amoeba1	55.4261	CPERKG00000003081	Cleavage	Growth_rep1	0	SPPG_00392	Zoospore	Zoo2	203.818	BAESF_10393	Trophozoite	0h	38.6399
CFRG6056	Amoeba	Amoeba1	21.0507	CPERKG00000003120	Cleavage	Growth_rep1	1108.72	SPPG_08841	Zoospore	Zoo2	989.239	BAESF_10405	Trophozoite	0h	402.474
CFRG6059	Coenocyte	Amoeba1	2.84353	CPERKG00000003129	Cleavage	Growth_rep1	171.894	SPPG_00421	Multinucleated24h	Zoo2	2.55689	BAESF_10411	Trophozoite	0h	46.0188
CFRG6107	Amoeba	Amoeba1	127.858	CPERKG00000003142	Cleavage	Growth_rep1	170.247	SPPG_00452	Zoospore	Zoo2	0.281949	BAESF_10412	Cyst	0h	8.86436
CFRG6143	Amoeba	Amoeba1	32.1262	CPERKG00000003198	Cleavage	Growth_rep1	679.561	SPPG_00496	Multinucleated24h	Zoo2	34.4695	BAESF_10415	Trophozoite	0h	46.4418
CFRG6144	Amoeba	Amoeba1	192.929	CPERKG00000003200	Cleavage	Growth_rep1	19.8804	SPPG_00525	Multinucleated24h	Zoo2	3.71534	BAESF_10423	Cyst	0h	246.137
CFRG6145	Amoeba	Amoeba1	29.8969	CPERKG00000003201	Cleavage	Growth_rep1	24.1492	SPPG_00570	Zoospore	Zoo2	126.207	BAESF_10426	Cyst	0h	67.3104
CFRG8008	Amoeba	Amoeba1	0.45201	CPERKG00000003203	Cleavage	Growth_rep1	0	SPPG_00576	Zoospore	Zoo2	32.5815	BAESF_10430	Trophozoite	0h	112.575
CFRG8012	Amoeba	Amoeba1	3.76097	CPERKG00000003210	Cleavage	Growth_rep1	17.1792	SPPG_08858	Multinucleated24h	Zoo2	7.85995	BAESF_10432	Trophozoite	0h	160.006
CFRG8057	Amoeba	Amoeba1	8.12184	CPERKG00000003226	Cleavage	Growth_rep1	28.9101	SPPG_00601	Multinucleated24h	Zoo2	1.28126	BAESF_10434	Trophozoite	0h	2798
CFRG8322	Amoeba	Amoeba1	14.829	CPERKG00000003233	Growth	Growth_rep1	23.84	SPPG_08863	Multinucleated24h	Zoo2	9.85036	BAESF_10435	Trophozoite	0h	68.4108
CFRG8342	Amoeba	Amoeba1	4.24099	CPERKG00000003250	Cleavage	Growth_rep1	34.332	SPPG_00657	Multinucleated24h	Zoo2	11.1207	BAESF_10458	Trophozoite	0h	12.6211
CFRG8358	Amoeba	Amoeba1	4425.31	CPERKG00000003255	Cleavage	Growth_rep1	4.08684	SPPG_00686	Zoospore	Zoo2	230.337	BAESF_10468	Cyst	0h	86.5589
CFRG8361	Amoeba	Amoeba1	19.7973	CPERKG00000003283	Cleavage	Growth_rep1	64.1637	SPPG_00688	Multinucleated24h	Zoo2	1.52575	BAESF_10470	Trophozoite	0h	181.586
CFRG8369	Amoeba	Amoeba1	412.519	CPERKG00000003294	Cleavage	Growth_rep1	0	SPPG_00737	Zoospore	Zoo2	4.63914	BAESF_10476	Trophozoite	0h	40.8999
CFRG5176	Amoeba	Amoeba1	5.37011	CPERKG00000003296	Cleavage	Growth_rep1	0	SPPG_00749	Multinucleated24h	Zoo2	116.996	BAESF_10478	Trophozoite	0h	38.1377
CFRG5178	Amoeba	Amoeba1	26.2907	CPERKG00000003300	Growth	Growth_rep1	78.629	SPPG_00752	Multinucleated24h	Zoo2	97.1988	BAESF_10483	Trophozoite	0h	168.789
CFRG5181	Amoeba	Amoeba1	14.072	CPERKG00000003303	Cleavage	Growth_rep1	7.86678	SPPG_08875	Multinucleated24h	Zoo2	3.03063	BAESF_10484	Trophozoite	0h	64.6106
CFRG5231	Amoeba	Amoeba1	6.01846	CPERKG00000003319	Growth	Growth_rep1	17.1825	SPPG_00787	Multinucleated24h	Zoo2	4.64043	BAESF_10489	Trophozoite	0h	12.3187
CFRG5282	Amoeba	Amoeba1	124.041	CPERKG00000003321	Cleavage	Growth_rep1	15.468	SPPG_00825	Zoospore	Zoo2	15.0883	BAESF_10499	Trophozoite	0h	23.2146
CFRG5287	Amoeba	Amoeba1	80.9981	CPERKG00000003370	Cleavage	Growth_rep1	530.919	SPPG_00827	Multinucleated24h	Zoo2	98.4651	BAESF_10501	Trophozoite	0h	43.7544
CFRG5303	Amoeba	Amoeba1	20.8109	CPERKG00000003386	Cleavage	Growth_rep1	1.55633	SPPG_00846	Multinucleated24h	Zoo2	26.1969	BAESF_10505	Trophozoite	0h	10.1493
CFRG5345	Amoeba	Amoeba1	18.2818	CPERKG00000003392	Cleavage	Growth_rep1	6.66376	SPPG_00902	Multinucleated24h	Zoo2	10.1755	BAESF_10509	Trophozoite	0h	164.458
CFRG5360	Amoeba	Amoeba1	15.2727	CPERKG00000003407	Cleavage	Growth_rep1	8.78083	SPPG_08892	Multinucleated24h	Zoo2	11.226	BAESF_10513	Trophozoite	0h	1842.95
CFRG8383	Amoeba	Amoeba1	8.2855	CPERKG00000003435	Cleavage	Growth_rep1	308.802	SPPG_08895	Multinucleated24h	Zoo2	11.6527	BAESF_10514	Trophozoite	0h	123.165
CFRG8393	Coenocyte	Amoeba1	3485.11	CPERKG00000003436	Cleavage	Growth_rep1	111.886	SPPG_00997	Multinucleated24h	Zoo2	2786.28	BAESF_10517	Trophozoite	0h	167.03
CFRG2778	Coenocyte	Amoeba1	2.56049	CPERKG00000003450	Cleavage	Growth_rep1	31.9828	SPPG_01061	Multinucleated24h	Zoo2	61.3483	BAESF_10519	Trophozoite	0h	39.4168
CFRG2787	Amoeba	Amoeba1	673.027	CPERKG00000003483	Cleavage	Growth_rep1	61.6258	SPPG_08904	Zoospore	Zoo2	38.2188	BAESF_10522	Trophozoite	0h	87.5293
CFRG2813	Amoeba	Amoeba1	72.7883	CPERKG00000003484	Growth	Growth_rep1	10.4863	SPPG_01094	Zoospore	Zoo2	8.40615	BAESF_10525	Trophozoite	0h	23.2099
CFRG2819	Amoeba	Amoeba1	210.518	CPERKG00000003505	Growth	Growth_rep1	190.072	SPPG_01109	Zoospore	Zoo2	26.4801	BAESF_10533	Cyst	0h	59.5243
CFRG2823	Amoeba	Amoeba1	7.1899	CPERKG00000003506	Cleavage	Growth_rep1	0.372326	SPPG_01152	Multinucleated24h	Zoo2	73.4144	BAESF_10536	Trophozoite	0h	230.43
CFRG2828	Coenocyte	Amoeba1	342.446	CPERKG00000003512	Growth	Growth_rep1	231.587	SPPG_08911	Multinucleated24h	Zoo2	12.8154	BAESF_10544	Cyst	0h	18.7255
CFRG2837	Coenocyte	Amoeba1	56.9472	CPERKG00000003513	Growth	Growth_rep1	0	SPPG_01176	Zoospore	Zoo2	1208.39	BAESF_10546	Trophozoite	0h	37.8854
CFRG2869	Amoeba	Amoeba1	35.0656	CPERKG00000003514	Growth	Growth_rep1	246.552	SPPG_01191	Zoospore	Zoo2	15.4654	BAESF_10547	Cyst	0h	17.1142
CFRG2883	Amoeba	Amoeba1	4554.5	CPERKG00000003541	Growth	Growth_rep1	3.51112	SPPG_01192	Multinucleated24h	Zoo2	26.2599	BAESF_10553	Trophozoite	0h	47.4651
CFRG2910	Coenocyte	Amoeba1	7.26212	CPERKG00000003566	Cleavage	Growth_rep1	2.92072	SPPG_01199	Multinucleated24h	Zoo2	0.633547	BAESF_10554	Trophozoite	0h	225.299
CFRG2954	Coenocyte	Amoeba1	28.6841	CPERKG00000003597	Cleavage	Growth_rep1	16.7715	SPPG_01206	Zoospore	Zoo2	64.6691	BAESF_10555	Cyst	0h	4.94153
CFRG3026	Amoeba	Amoeba1	357.675	CPERKG00000003598	Cleavage	Growth_rep1	192.061	SPPG_01210	Zoospore	Zoo2	0.70113	BAESF_10564	Trophozoite	0h	56.5017
CFRG3035	Coenocyte	Amoeba1	22.874	CPERKG00000003602	Cleavage	Growth_rep1	19.132	SPPG_08916	Multinucleated24h	Zoo2	0.535877	BAESF_10566	Trophozoite	0h	440.966
CFRG3038	Amoeba	Amoeba1	12.5987	CPERKG00000003617	Cleavage	Growth_rep1	195.289	SPPG_01284	Zoospore	Zoo2	1.43286	BAESF_10577	Trophozoite	0h	94.7536
CFRG3052	Amoeba	Amoeba1	10.849	CPERKG00000003619	Growth	Growth_rep1	5690.86	SPPG_01443	Zoospore	Zoo2	76.839	BAESF_10580	Trophozoite	0h	258.053
CFRG3053	Amoeba	Amoeba1	38.558	CPERKG00000003620	Cleavage	Growth_rep1	193.127	SPPG_01459	Multinucleated24h	Zoo2	5.19198	BAESF_10581	Trophozoite	0h	40.0979
CFRG3059	Amoeba	Amoeba1	12.4767	CPERKG00000003621	Cleavage	Growth_rep1	60.9756	SPPG_01492	Multinucleated24h	Zoo2	0.554845	BAESF_10587	Trophozoite	0h	5869.71
CFRG3060	Amoeba	Amoeba1	263.057	CPERKG00000003640	Cleavage	Growth_rep1	3.83771	SPPG_01499	Multinucleated24h	Zoo2	0.985525	BAESF_10591	Trophozoite	0h	21.7409
CFRG3092	Amoeba	Amoeba1	85.8329	CPERKG00000003641	Cleavage	Growth_rep1	90.4184	SPPG_01629	Multinucleated24h	Zoo2	2.69845	BAESF_10593	Trophozoite	0h	45.6584
CFRG3093	Amoeba	Amoeba1	11.854	CPERKG00000003644	Growth	Growth_rep1	1.17204	SPPG_01842	Multinucleated24h	Zoo2	3.81835	BAESF_10594	Trophozoite	0h	27.6133
CFRG3098	Amoeba	Amoeba1	623.228	CPERKG00000003680	Cleavage	Growth_rep1	0.200415	SPPG_01881	Zoospore	Zoo2	9.32304	BAESF_10595	Trophozoite	0h	93.7114
CFRG3134	Amoeba	Amoeba1	18.5881	CPERKG00000003695	Growth	Growth_rep1	97.7	SPPG_08970	Multinucleated24h	Zoo2	0.276899	BAESF_10596	Trophozoite	0h	11.6769
CFRG3190	Amoeba	Amoeba1	0	CPERKG00000003731	Cleavage	Growth_rep1	1.96426	SPPG_02082	Zoospore	Zoo2	83.8171	BAESF_10597	Trophozoite	0h	82.4279
CFRG3240	Amoeba	Amoeba1	0	CPERKG00000003757	Cleavage	Growth_rep1	32.6403	SPPG_02106	Multinucleated24h	Zoo2	101.831	BAESF_10598	Trophozoite	0h	25.5905
CFRG7933	Amoeba	Amoeba1	184.145	CPERKG00000003762	Growth	Growth_rep1	218.342	SPPG_02117	Zoospore	Zoo2	163.622	BAESF_10609	Trophozoite	0h	127.648
CFRG7948	Amoeba	Amoeba1	26.19	CPERKG00000003785	Cleavage	Growth_rep1	27.9375	SPPG_02130	Zoospore	Zoo2	44.794	BAESF_10622	Trophozoite	0h	55.8429
CFRG7991	Amoeba	Amoeba1	103.618	CPERKG00000003789	Cleavage	Growth_rep1	8.96116	SPPG_02132	Zoospore	Zoo2	2.32448	BAESF_10637	Cyst	0h	8.0056
CFRG0846	Amoeba	Amoeba1	44.7715	CPERKG00000003798	Growth	Growth_rep1	311.88	SPPG_02144	Multinucleated24h	Zoo2	5.61549	BAESF_10651	Trophozoite	0h	4.10628
CFRG0853	Amoeba	Amoeba1	11.8286	CPERKG00000003806	Cleavage	Growth_rep1	51.035	SPPG_02187	Multinucleated24h	Zoo2	14.29	BAESF_10658	Trophozoite	0h	145.213
CFRG0877	Coenocyte	Amoeba1	169.497	CPERKG00000003811	Growth	Growth_rep1	18.4374	SPPG_02200	Multinucleated24h	Zoo2	3.38408	BAESF_10661	Trophozoite	0h	1080.95
CFRG0887	Amoeba	Amoeba1	15.1244	CPERKG00000003815	Cleavage	Growth_rep1	18.0302	SPPG_02215	Zoospore	Zoo2	10.9818	BAESF_10668	Trophozoite	0h	116.3
CFRG0917	Amoeba	Amoeba1	22.7567	CPERKG00000003856	Growth	Growth_rep1	297.917	SPPG_02230	Zoospore	Zoo2	0.151113	BAESF_10679	Trophozoite	0h	3073.07
CFRG0976	Amoeba	Amoeba1	120.363	CPERKG00000003862	Cleavage	Growth_rep1	22.3706	SPPG_02306	Multinucleated24h	Zoo2	17.7607	BAESF_10681	Trophozoite	0h	231.537
CFRG1014	Coenocyte	Amoeba1	22.4126	CPERKG00000003870	Cleavage	Growth_rep1	41.1173	SPPG_02374	Zoospore	Zoo2	6.13776	BAESF_10683	Trophozoite	0h	108.592
CFRG1037	Amoeba	Amoeba1	35.4695	CPERKG00000003881	Growth	Growth_rep1	8.4299	SPPG_09018	Multinucleated24h	Zoo2	3.00679	BAESF_10691	Cyst	0h	9.49577
CFRG1052	Amoeba	Amoeba1	784.086	CPERKG00000003894	Growth	Growth_rep1	2931.13	SPPG_02408	Zoospore	Zoo2	60.7872	BAESF_10695	Trophozoite	0h	110.407
CFRG1063	Amoeba	Amoeba1	119.614	CPERKG00000003895	Cleavage	Growth_rep1	26.0051	SPPG_02483	Multinucleated24h	Zoo2	1.87443	BAESF_10700	Trophozoite	0h	390.961
CFRG1073	Amoeba	Amoeba1	387.701	CPERKG00000003911	Cleavage	Growth_rep1	3788.82	SPPG_02487	Multinucleated24h	Zoo2	60.1171	BAESF_10701	Trophozoite	0h	68.9182
CFRG1085	Amoeba	Amoeba1	37.678	CPERKG00000003921	Growth	Growth_rep1	114.245	SPPG_02497	Multinucleated24h	Zoo2	365.661	BAESF_10723	Trophozoite	0h	10.6399
CFRG1123	Amoeba	Amoeba1	68.7411	CPERKG00000003938	Cleavage	Growth_rep1	30.8284	SPPG_02525	Multinucleated24h	Zoo2	1173.99	BAESF_10736	Trophozoite	0h	435.793
CFRG1151	Amoeba	Amoeba1	8726.88	CPERKG00000003939	Cleavage	Growth_rep1	306.997	SPPG_09033	Zoospore	Zoo2	0.518645	BAESF_10745	Trophozoite	0h	0.676898
CFRG1153	Amoeba	Amoeba1	408.225	CPERKG00000003943	Cleavage	Growth_rep1	51.0607	SPPG_02616	Zoospore	Zoo2	303.486	BAESF_10747	Cyst	0h	0.628624
CFRG1155	Amoeba	Amoeba1	634.028	CPERKG00000003944	Cleavage	Growth_rep1	343.529	SPPG_02625	Multinucleated24h	Zoo2	32.0642	BAESF_10757	Trophozoite	0h	187.858
CFRG1185	Amoeba	Amoeba1	4.68704	CPERKG00000003957	Cleavage	Growth_rep1	15.4309	SPPG_02631	Multinucleated24h	Zoo2	39.0317	BAESF_10762	Trophozoite	0h	116.139
CFRG1215	Amoeba	Amoeba1	96.336	CPERKG00000003958	Cleavage	Growth_rep1	0	SPPG_02637	Multinucleated24h	Zoo2	16.3384	BAESF_10767	Trophozoite	0h	46.4162
CFRG1218	Amoeba	Amoeba1	423.34	CPERKG00000003999	Growth	Growth_rep1	6.09912	SPPG_02671	Zoospore	Zoo2	1.77665	BAESF_10777	Trophozoite	0h	15.9873
CFRG1224	Amoeba	Amoeba1	0	CPERKG00000004015	Cleavage	Growth_rep1	25.5107	SPPG_02748	Multinucleated24h	Zoo2	19.4051	BAESF_10780	Trophozoite	0h	39.194
CFRG1242	Amoeba	Amoeba1	7.58071	CPERKG00000004022	Cleavage	Growth_rep1	87.6407	SPPG_09059	Multinucleated24h	Zoo2	2.35012	BAESF_10790	Trophozoite	0h	5.06714
CFRG1247	Amoeba	Amoeba1	11.0439	CPERKG00000004034	Cleavage	Growth_rep1	8.92786	SPPG_02762	Zoospore	Zoo2	6.05135	BAESF_10792	Trophozoite	0h	14.9517
CFRG1260	Amoeba	Amoeba1	25.8097	CPERKG00000004048	Growth	Growth_rep1	2.16507	SPPG_02819	Multinucleated24h	Zoo2	6.31707	BAESF_10798	Cyst	0h	17.2465
CFRG1265	Coenocyte	Amoeba1	31.3696	CPERKG00000004067	Growth	Growth_rep1	23.2272	SPPG_02851	Multinucleated24h	Zoo2	13.3832	BAESF_10812	Trophozoite	0h	100.412
CFRG1276	Amoeba	Amoeba1	12.0745	CPERKG00000004095	Growth	Growth_rep1	8.53725	SPPG_02914	Zoospore	Zoo2	241.643	BAESF_10822	Trophozoite	0h	228.438
CFRG1278	Amoeba	Amoeba1	42.4129	CPERKG00000004096	Cleavage	Growth_rep1	3020.54	SPPG_02983	Zoospore	Zoo2	40.0105	BAESF_10833	Trophozoite	0h	202.021
CFRG1279	Amoeba	Amoeba1	26.1205	CPERKG00000004132	Cleavage	Growth_rep1	55.2735	SPPG_03018	Zoospore	Zoo2	10.7679	BAESF_10851	Trophozoite	0h	31.1344
CFRG1288	Amoeba	Amoeba1	130.395	CPERKG00000004158	Growth	Growth_rep1	0	SPPG_03019	Zoospore	Zoo2	5.47303	BAESF_10870	Trophozoite	0h	51.0349
CFRG1303	Amoeba	Amoeba1	39.1621	CPERKG00000004176	Cleavage	Growth_rep1	0	SPPG_03022	Zoospore	Zoo2	0.47496	BAESF_10873	Trophozoite	0h	130.239
CFRG1312	Amoeba	Amoeba1	104.694	CPERKG00000004192	Cleavage	Growth_rep1	35.5204	SPPG_03159	Multinucleated24h	Zoo2	59.5974	BAESF_10875	Cyst	0h	22.1814
CFRG1315	Amoeba	Amoeba1	31.551	CPERKG00000004201	Cleavage	Growth_rep1	347.885	SPPG_09097	Multinucleated24h	Zoo2	33.3286	BAESF_10879	Trophozoite	0h	2277.39
CFRG1322	Coenocyte	Amoeba1	56.8999	CPERKG00000004204	Cleavage	Growth_rep1	1425.35	SPPG_03258	Zoospore	Zoo2	14.641	BAESF_10880	Trophozoite	0h	928.535
CFRG1399	Coenocyte	Amoeba1	1.83618	CPERKG00000004209	Growth	Growth_rep1	29.9912	SPPG_03283	Multinucleated24h	Zoo2	188.392	BAESF_10882	Cyst	0h	10.269
CFRG1408	Amoeba	Amoeba1	0	CPERKG00000004211	Cleavage	Growth_rep1	7.10187	SPPG_03304	Multinucleated24h	Zoo2	7.73816	BAESF_10893	Cyst	0h	4.26381
CFRG1426	Amoeba	Amoeba1	83.3341	CPERKG00000004217	Cleavage	Growth_rep1	11.1805	SPPG_03372	Multinucleated24h	Zoo2	23.6479	BAESF_10904	Trophozoite	0h	22.2242
CFRG1462	Amoeba	Amoeba1	37.18	CPERKG00000004226	Growth	Growth_rep1	1.74814	SPPG_03419	Multinucleated24h	Zoo2	2684.01	BAESF_10911	Trophozoite	0h	103.608
CFRG1566	Amoeba	Amoeba1	102.751	CPERKG00000004228	Growth	Growth_rep1	34.9099	SPPG_03424	Multinucleated24h	Zoo2	194.729	BAESF_10927	Cyst	0h	44.8501
CFRG1567	Amoeba	Amoeba1	155.171	CPERKG00000004256	Cleavage	Growth_rep1	157.487	SPPG_03507	Multinucleated24h	Zoo2	315.623	BAESF_10932	Trophozoite	0h	64.2736
CFRG1573	Amoeba	Amoeba1	74.0824	CPERKG00000004270	Cleavage	Growth_rep1	270.291	SPPG_03543	Zoospore	Zoo2	43.807	BAESF_12022	Trophozoite	0h	82.7812
CFRG1600	Amoeba	Amoeba1	686.57	CPERKG00000004279	Cleavage	Growth_rep1	130.878	SPPG_09123	Zoospore	Zoo2	1.68354	BAESF_12024	Trophozoite	0h	98.8072
CFRG6875	Amoeba	Amoeba1	4.91934	CPERKG00000004311	Cleavage	Growth_rep1	14.556	SPPG_03594	Zoospore	Zoo2	6.98345	BAESF_12025	Trophozoite	0h	267.42
CFRG6897	Coenocyte	Amoeba1	94.7966	CPERKG00000004317	Cleavage	Growth_rep1	119.209	SPPG_09126	Zoospore	Zoo2	56.6371	BAESF_12031	Trophozoite	0h	154.169
CFRG6900	Coenocyte	Amoeba1	7.8033	CPERKG00000004319	Growth	Growth_rep1	21.2415	SPPG_03632	Multinucleated24h	Zoo2	251.172	BAESF_12034	Trophozoite	0h	625.086
CFRG6965	Amoeba	Amoeba1	27.6602	CPERKG00000004330	Cleavage	Growth_rep1	15.0493	SPPG_03798	Zoospore	Zoo2	49.2112	BAESF_12035	Trophozoite	0h	117.236
CFRG6974	Amoeba	Amoeba1	15.4136	CPERKG00000004341	Growth	Growth_rep1	2.67383	SPPG_03862	Zoospore	Zoo2	26.0106	BAESF_12042	Trophozoite	0h	31.7379
CFRG6986	Amoeba	Amoeba1	106.561	CPERKG00000004346	Cleavage	Growth_rep1	24.0783	SPPG_03902	Zoospore	Zoo2	1.76036	BAESF_12047	Trophozoite	0h	23.1725
CFRG6996	Amoeba	Amoeba1	8.77444	CPERKG00000004350	Growth	Growth_rep1	39.8154	SPPG_04074	Multinucleated24h	Zoo2	27.9925	BAESF_12049	Trophozoite	0h	521.467
CFRG7015	Amoeba	Amoeba1	1.09671	CPERKG00000004376	Cleavage	Growth_rep1	14.1295	SPPG_09175	Multinucleated24h	Zoo2	4.59539	BAESF_12051	Trophozoite	0h	191.125
CFRG7031	Amoeba	Amoeba1	252.408	CPERKG00000004378	Cleavage	Growth_rep1	0	SPPG_04121	Zoospore	Zoo2	160.838	BAESF_12065	Trophozoite	0h	124.954
CFRG7498	Coenocyte	Amoeba1	0	CPERKG00000004386	Cleavage	Growth_rep1	0.252335	SPPG_04140	Multinucleated24h	Zoo2	34.8984	BAESF_12071	Cyst	0h	105.576
CFRG7573	Amoeba	Amoeba1	166.679	CPERKG00000004398	Cleavage	Growth_rep1	0.475996	SPPG_04159	Zoospore	Zoo2	0.563407	BAESF_12078	Cyst	0h	10.2873
CFRG7607	Amoeba	Amoeba1	8.64906	CPERKG00000004399	Cleavage	Growth_rep1	15.1309	SPPG_04196	Multinucleated24h	Zoo2	7.76537	BAESF_12099	Trophozoite	0h	144.505
CFRG7615	Amoeba	Amoeba1	28.1367	CPERKG00000004422	Growth	Growth_rep1	17.4151	SPPG_04211	Multinucleated24h	Zoo2	55.3513	BAESF_12105	Cyst	0h	85.8668
CFRG3252	Coenocyte	Amoeba1	235.545	CPERKG00000004435	Cleavage	Growth_rep1	324.914	SPPG_04247	Multinucleated24h	Zoo2	146.77	BAESF_12109	Trophozoite	0h	26.1278
CFRG3276	Amoeba	Amoeba1	157.386	CPERKG00000004457	Cleavage	Growth_rep1	35.062	SPPG_04288	Zoospore	Zoo2	2.75743	BAESF_12121	Trophozoite	0h	59.8679
CFRG3277	Amoeba	Amoeba1	0	CPERKG00000004463	Cleavage	Growth_rep1	4.82423	SPPG_04314	Multinucleated24h	Zoo2	14.5002	BAESF_12126	Trophozoite	0h	13.2044
CFRG3286	Amoeba	Amoeba1	172.385	CPERKG00000004464	Cleavage	Growth_rep1	7.65431	SPPG_04320	Zoospore	Zoo2	40.4845	BAESF_12129	Trophozoite	0h	478.589
CFRG3324	Amoeba	Amoeba1	16.4714	CPERKG00000004466	Cleavage	Growth_rep1	79.677	SPPG_04412	Multinucleated24h	Zoo2	28.7067	BAESF_12132	Cyst	0h	0.116358
CFRG3344	Amoeba	Amoeba1	11.3362	CPERKG00000004485	Cleavage	Growth_rep1	26.7638	SPPG_09193	Zoospore	Zoo2	234.514	BAESF_12136	Trophozoite	0h	25.0885
CFRG3389	Amoeba	Amoeba1	51.2402	CPERKG00000004538	Cleavage	Growth_rep1	45.3095	SPPG_04447	Multinucleated24h	Zoo2	37.3586	BAESF_12137	Trophozoite	0h	29.9013
CFRG3395	Amoeba	Amoeba1	16.3294	CPERKG00000004551	Growth	Growth_rep1	0	SPPG_04471	Zoospore	Zoo2	4.56562	BAESF_12139	Trophozoite	0h	392.797
CFRG3397	Amoeba	Amoeba1	14.2501	CPERKG00000004554	Cleavage	Growth_rep1	547.588	SPPG_04493	Multinucleated24h	Zoo2	77.3188	BAESF_12153	Trophozoite	0h	16.2863
CFRG3412	Coenocyte	Amoeba1	60.1817	CPERKG00000004559	Cleavage	Growth_rep1	129.987	SPPG_04513	Zoospore	Zoo2	3917.39	BAESF_12154	Trophozoite	0h	148.167
CFRG3421	Amoeba	Amoeba1	0	CPERKG00000004578	Cleavage	Growth_rep1	27.3024	SPPG_04543	Multinucleated24h	Zoo2	0.623948	BAESF_12160	Trophozoite	0h	38.2072
CFRG3434	Amoeba	Amoeba1	21.0913	CPERKG00000004591	Cleavage	Growth_rep1	50.5871	SPPG_04666	Multinucleated24h	Zoo2	0.431191	BAESF_12161	Trophozoite	0h	12.3341
CFRG3461	Amoeba	Amoeba1	68.6823	CPERKG00000004592	Cleavage	Growth_rep1	17.7204	SPPG_04690	Multinucleated24h	Zoo2	19.8688	BAESF_12166	Trophozoite	0h	31.1395
CFRG3483	Amoeba	Amoeba1	395.689	CPERKG00000004601	Growth	Growth_rep1	55.5859	SPPG_04700	Zoospore	Zoo2	7.37566	BAESF_12175	Trophozoite	0h	22.3547
CFRG3553	Amoeba	Amoeba1	0	CPERKG00000004602	Growth	Growth_rep1	24.0369	SPPG_04702	Multinucleated24h	Zoo2	4.15146	BAESF_12178	Trophozoite	0h	37.6967
CFRG3574	Amoeba	Amoeba1	28.2872	CPERKG00000004633	Cleavage	Growth_rep1	898.923	SPPG_04705	Multinucleated24h	Zoo2	1.28687	BAESF_12182	Trophozoite	0h	120.377
CFRG3576	Amoeba	Amoeba1	12.0608	CPERKG00000004645	Cleavage	Growth_rep1	0	SPPG_04720	Zoospore	Zoo2	19.6006	BAESF_12186	Trophozoite	0h	63.7766
CFRG3578	Amoeba	Amoeba1	116.146	CPERKG00000004646	Cleavage	Growth_rep1	71.5577	SPPG_04771	Multinucleated24h	Zoo2	161.683	BAESF_12194	Trophozoite	0h	516.637
CFRG3590	Coenocyte	Amoeba1	3.98361	CPERKG00000004654	Cleavage	Growth_rep1	0	SPPG_04823	Multinucleated24h	Zoo2	4.37983	BAESF_12196	Trophozoite	0h	148.778
CFRG3593	Amoeba	Amoeba1	8.86371	CPERKG00000004692	Cleavage	Growth_rep1	0.543304	SPPG_04826	Multinucleated24h	Zoo2	20.2559	BAESF_12202	Trophozoite	0h	7.58298
CFRG3594	Coenocyte	Amoeba1	51.5866	CPERKG00000004694	Cleavage	Growth_rep1	43.0684	SPPG_04892	Multinucleated24h	Zoo2	8.69726	BAESF_12207	Trophozoite	0h	64.1752
CFRG3656	Coenocyte	Amoeba1	36.1143	CPERKG00000004708	Growth	Growth_rep1	44.838	SPPG_04916	Multinucleated24h	Zoo2	100.976	BAESF_12208	Trophozoite	0h	123.988
CFRG3691	Amoeba	Amoeba1	713.101	CPERKG00000004710	Cleavage	Growth_rep1	21.0404	SPPG_04965	Multinucleated24h	Zoo2	164.956	BAESF_12231	Trophozoite	0h	17.7127
CFRG6635	Amoeba	Amoeba1	10.9056	CPERKG00000004729	Cleavage	Growth_rep1	22.6727	SPPG_05156	Multinucleated24h	Zoo2	226.361	BAESF_12236	Trophozoite	0h	1114.76
CFRG6645	Amoeba	Amoeba1	1227.2	CPERKG00000004738	Cleavage	Growth_rep1	0	SPPG_05239	Zoospore	Zoo2	21.2488	BAESF_12246	Trophozoite	0h	12.1489
CFRG6647	Amoeba	Amoeba1	46.9018	CPERKG00000004752	Cleavage	Growth_rep1	44.9519	SPPG_05242	Multinucleated24h	Zoo2	44.8327	BAESF_12250	Cyst	0h	55.3383
CFRG6670	Amoeba	Amoeba1	25.0949	CPERKG00000004753	Cleavage	Growth_rep1	7.13948	SPPG_05278	Multinucleated24h	Zoo2	23.7906	BAESF_12254	Trophozoite	0h	28.5922
CFRG6678	Amoeba	Amoeba1	15.3999	CPERKG00000004762	Growth	Growth_rep1	6.02361	SPPG_09272	Zoospore	Zoo2	2.67831	BAESF_12271	Trophozoite	0h	137.459
CFRG6715	Amoeba	Amoeba1	26.2609	CPERKG00000004765	Growth	Growth_rep1	0	SPPG_05441	Multinucleated24h	Zoo2	134.997	BAESF_12281	Trophozoite	0h	2.04153
CFRG6731	Coenocyte	Amoeba1	184.145	CPERKG00000004771	Growth	Growth_rep1	17.4362	SPPG_05493	Multinucleated24h	Zoo2	1546.87	BAESF_12297	Trophozoite	0h	136.232
CFRG6733	Amoeba	Amoeba1	0	CPERKG00000004795	Cleavage	Growth_rep1	8.54385	SPPG_05518	Zoospore	Zoo2	22.6964	BAESF_12309	Trophozoite	0h	38.0963
CFRG6773	Amoeba	Amoeba1	66.2629	CPERKG00000004796	Cleavage	Growth_rep1	3468.46	SPPG_05574	Multinucleated24h	Zoo2	57.9122	BAESF_12316	Cyst	0h	13.3516
CFRG6783	Amoeba	Amoeba1	55.03	CPERKG00000004797	Growth	Growth_rep1	4.99256	SPPG_05603	Multinucleated24h	Zoo2	14.0871	BAESF_12317	Trophozoite	0h	13.2634
CFRG6792	Amoeba	Amoeba1	11.5873	CPERKG00000004823	Growth	Growth_rep1	769.699	SPPG_05660	Multinucleated24h	Zoo2	276.421	BAESF_12320	Trophozoite	0h	248.939
CFRG6796	Amoeba	Amoeba1	15.2398	CPERKG00000004852	Cleavage	Growth_rep1	55.6043	SPPG_05672	Multinucleated24h	Zoo2	456.259	BAESF_12339	Trophozoite	0h	17.4542
CFRG6813	Amoeba	Amoeba1	11.5348	CPERKG00000004853	Cleavage	Growth_rep1	17.1215	SPPG_05686	Multinucleated24h	Zoo2	8.29927	BAESF_12340	Cyst	0h	11.4305
CFRG6829	Amoeba	Amoeba1	11.5907	CPERKG00000004874	Cleavage	Growth_rep1	3.06328	SPPG_05691	Zoospore	Zoo2	286.023	BAESF_12345	Trophozoite	0h	730.119
CFRG6831	Amoeba	Amoeba1	33.0965	CPERKG00000004887	Cleavage	Growth_rep1	111.331	SPPG_05823	Multinucleated24h	Zoo2	46.7975	BAESF_12346	Trophozoite	0h	18.8239
CFRG6834	Amoeba	Amoeba1	885.407	CPERKG00000004891	Cleavage	Growth_rep1	407.299	SPPG_05850	Zoospore	Zoo2	14.5361	BAESF_12350	Cyst	0h	2.9876
CFRG4483	Amoeba	Amoeba1	271.445	CPERKG00000004892	Cleavage	Growth_rep1	16.3691	SPPG_05867	Multinucleated24h	Zoo2	21.5141	BAESF_12351	Trophozoite	0h	67.4513
CFRG4503	Amoeba	Amoeba1	4.71752	CPERKG00000004895	Cleavage	Growth_rep1	102.909	SPPG_05879	Multinucleated24h	Zoo2	65.2616	BAESF_12354	Trophozoite	0h	4.47616
CFRG4531	Amoeba	Amoeba1	3.91839	CPERKG00000004930	Growth	Growth_rep1	17.0426	SPPG_05893	Zoospore	Zoo2	170.885	BAESF_12358	Cyst	0h	3.02421
CFRG4548	Coenocyte	Amoeba1	0	CPERKG00000004947	Cleavage	Growth_rep1	116.798	SPPG_05920	Multinucleated24h	Zoo2	0.068594	BAESF_12363	Cyst	0h	14.5572
CFRG4552	Coenocyte	Amoeba1	0	CPERKG00000004953	Cleavage	Growth_rep1	86.6753	SPPG_05973	Multinucleated24h	Zoo2	62.9049	BAESF_12365	Cyst	0h	1.99289
CFRG4555	Amoeba	Amoeba1	12.8471	CPERKG00000004961	Cleavage	Growth_rep1	70.0499	SPPG_05989	Zoospore	Zoo2	265.288	BAESF_12378	Trophozoite	0h	83.5571
CFRG4565	Coenocyte	Amoeba1	31.4532	CPERKG00000004964	Cleavage	Growth_rep1	2.45986	SPPG_06118	Zoospore	Zoo2	425.161	BAESF_12385	Cyst	0h	15.3739
CFRG4616	Amoeba	Amoeba1	57.1616	CPERKG00000004967	Cleavage	Growth_rep1	37.0953	SPPG_06175	Multinucleated24h	Zoo2	0.753601	BAESF_12386	Trophozoite	0h	193.821
CFRG4622	Coenocyte	Amoeba1	17.581	CPERKG00000004971	Growth	Growth_rep1	4.19542	SPPG_06202	Zoospore	Zoo2	44.8648	BAESF_12400	Trophozoite	0h	45.2702
CFRG4656	Coenocyte	Amoeba1	66.5018	CPERKG00000004975	Cleavage	Growth_rep1	72.4447	SPPG_06208	Zoospore	Zoo2	879.134	BAESF_12403	Trophozoite	0h	3.36249
CFRG4670	Amoeba	Amoeba1	38.4094	CPERKG00000004981	Cleavage	Growth_rep1	45.3225	SPPG_06234	Multinucleated24h	Zoo2	12.2494	BAESF_12405	Trophozoite	0h	36.5673
CFRG4672	Amoeba	Amoeba1	38.6335	CPERKG00000004988	Cleavage	Growth_rep1	111.453	SPPG_06272	Multinucleated24h	Zoo2	1578.75	BAESF_12411	Trophozoite	0h	20.9242
CFRG4673	Amoeba	Amoeba1	22.7958	CPERKG00000004993	Cleavage	Growth_rep1	350.079	SPPG_06359	Multinucleated24h	Zoo2	1.46435	BAESF_12417	Trophozoite	0h	155.753
CFRG4678	Amoeba	Amoeba1	79.6445	CPERKG00000005002	Cleavage	Growth_rep1	87.0065	SPPG_09363	Zoospore	Zoo2	1.53891	BAESF_12418	Trophozoite	0h	66.2679
CFRG4723	Amoeba	Amoeba1	58.6611	CPERKG00000005003	Cleavage	Growth_rep1	69.6239	SPPG_06391	Multinucleated24h	Zoo2	19.8985	BAESF_12423	Trophozoite	0h	70.7678
CFRG4762	Amoeba	Amoeba1	0	CPERKG00000005010	Cleavage	Growth_rep1	102.278	SPPG_06430	Multinucleated24h	Zoo2	1.34154	BAESF_12432	Trophozoite	0h	13.7163
CFRG4763	Amoeba	Amoeba1	57.4692	CPERKG00000005021	Cleavage	Growth_rep1	11.5819	SPPG_06503	Multinucleated24h	Zoo2	8.24574	BAESF_12436	Trophozoite	0h	9.80484
CFRG4764	Amoeba	Amoeba1	110.906	CPERKG00000005036	Cleavage	Growth_rep1	13.5413	SPPG_06530	Multinucleated24h	Zoo2	38.678	BAESF_12438	Cyst	0h	12.0528
CFRG7267	Amoeba	Amoeba1	27.8764	CPERKG00000005042	Cleavage	Growth_rep1	2877.58	SPPG_09391	Multinucleated24h	Zoo2	7.15651	BAESF_12439	Cyst	0h	3.39901
CFRG7283	Amoeba	Amoeba1	140.897	CPERKG00000005044	Growth	Growth_rep1	20.0053	SPPG_06608	Multinucleated24h	Zoo2	203.693	BAESF_12441	Trophozoite	0h	33.9446
CFRG7338	Amoeba	Amoeba1	16.1103	CPERKG00000005089	Cleavage	Growth_rep1	12.0413	SPPG_06678	Zoospore	Zoo2	14.9945	BAESF_12442	Cyst	0h	23.5173
CFRG7437	Amoeba	Amoeba1	8.76224	CPERKG00000005091	Cleavage	Growth_rep1	112.165	SPPG_06731	Zoospore	Zoo2	52.0387	BAESF_12449	Cyst	0h	24.3046
CFRG7441	Coenocyte	Amoeba1	0	CPERKG00000005101	Cleavage	Growth_rep1	23.3243	SPPG_06888	Multinucleated24h	Zoo2	31.3987	BAESF_12450	Cyst	0h	2.49929
CFRG7813	Amoeba	Amoeba1	7.40767	CPERKG00000005113	Cleavage	Growth_rep1	22.2556	SPPG_06893	Zoospore	Zoo2	0.63839	BAESF_12455	Trophozoite	0h	52.0871
CFRG7852	Amoeba	Amoeba1	14.3278	CPERKG00000005121	Cleavage	Growth_rep1	196.274	SPPG_06917	Multinucleated24h	Zoo2	3705.95	BAESF_12458	Trophozoite	0h	25.2031
CFRG7903	Coenocyte	Amoeba1	74.4534	CPERKG00000005122	Growth	Growth_rep1	86.345	SPPG_06963	Multinucleated24h	Zoo2	9.98571	BAESF_12476	Trophozoite	0h	25.4339
CFRG8597	Coenocyte	Amoeba1	3.09174	CPERKG00000005130	Growth	Growth_rep1	102.312	SPPG_07060	Multinucleated24h	Zoo2	11.7436	BAESF_12484	Trophozoite	0h	9.22927
CFRG8170	Amoeba	Amoeba1	332.198	CPERKG00000005152	Cleavage	Growth_rep1	1.04156	SPPG_07072	Multinucleated24h	Zoo2	72.2303	BAESF_12485	Trophozoite	0h	398.399
CFRG8171	Amoeba	Amoeba1	15.8735	CPERKG00000005156	Growth	Growth_rep1	43.0717	SPPG_07077	Multinucleated24h	Zoo2	66.0536	BAESF_12492	Trophozoite	0h	35.2991
CFRG8176	Amoeba	Amoeba1	389.209	CPERKG00000005164	Growth	Growth_rep1	0	SPPG_09447	Zoospore	Zoo2	0.402062	BAESF_12496	Trophozoite	0h	1.77311
CFRG8194	Amoeba	Amoeba1	228.586	CPERKG00000005173	Growth	Growth_rep1	80.7711	SPPG_07155	Zoospore	Zoo2	35.89	BAESF_12504	Trophozoite	0h	10.439
CFRG8211	Amoeba	Amoeba1	25.5985	CPERKG00000005176	Cleavage	Growth_rep1	3123.68	SPPG_09451	Multinucleated24h	Zoo2	6.77802	BAESF_12516	Trophozoite	0h	3.9026
CFRG5470	Coenocyte	Amoeba1	124.691	CPERKG00000005202	Cleavage	Growth_rep1	80.1934	SPPG_07226	Multinucleated24h	Zoo2	10.1067	BAESF_12517	Cyst	0h	5.59761
CFRG5493	Amoeba	Amoeba1	6260	CPERKG00000005203	Cleavage	Growth_rep1	355.073	SPPG_07240	Multinucleated24h	Zoo2	4.22038	BAESF_12522	Trophozoite	0h	15.7828
CFRG5495	Coenocyte	Amoeba1	40.0612	CPERKG00000005213	Growth	Growth_rep1	10.9497	SPPG_07241	Multinucleated24h	Zoo2	0.234861	BAESF_12527	Trophozoite	0h	22.3814
CFRG5567	Coenocyte	Amoeba1	109.297	CPERKG00000005232	Growth	Growth_rep1	34.4631	SPPG_07269	Zoospore	Zoo2	284.888	BAESF_12540	Trophozoite	0h	28.7469
CFRG5581	Amoeba	Amoeba1	51.1588	CPERKG00000005259	Growth	Growth_rep1	399.797	SPPG_07280	Multinucleated24h	Zoo2	1.54923	BAESF_12542	Cyst	0h	0.96022
CFRG5582	Amoeba	Amoeba1	185.091	CPERKG00000005277	Cleavage	Growth_rep1	4.25034	SPPG_07373	Multinucleated24h	Zoo2	31.4986	BAESF_12547	Cyst	0h	12.6363
CFRG5588	Amoeba	Amoeba1	0	CPERKG00000005322	Cleavage	Growth_rep1	80.3006	SPPG_07452	Zoospore	Zoo2	2.67695	BAESF_12550	Trophozoite	0h	1.45087
CFRG5641	Amoeba	Amoeba1	0	CPERKG00000005333	Growth	Growth_rep1	8.68902	SPPG_07463	Zoospore	Zoo2	23.576	BAESF_12555	Trophozoite	0h	36.6082
CFRG8608	Amoeba	Amoeba2	0.784018	CPERKG00000005345	Cleavage	Growth_rep1	9.03741	SPPG_07472	Zoospore	Zoo2	16.0866	BAESF_12575	Cyst	0h	21.2328
CFRG2205	Coenocyte	Amoeba2	9.77337	CPERKG00000005354	Cleavage	Growth_rep1	54.6803	SPPG_07474	Zoospore	Zoo2	34.8372	BAESF_12580	Trophozoite	0h	379.116
CFRG2233	Coenocyte	Amoeba2	4.71665	CPERKG00000005355	Cleavage	Growth_rep1	39.6505	SPPG_07475	Zoospore	Zoo2	50.1091	BAESF_12594	Trophozoite	0h	103.151
CFRG2236	Amoeba	Amoeba2	2.60895	CPERKG00000005360	Growth	Growth_rep1	2206.32	SPPG_07528	Multinucleated24h	Zoo2	18.5225	BAESF_12602	Trophozoite	0h	13.5417
CFRG2249	Amoeba	Amoeba2	16.3833	CPERKG00000005377	Cleavage	Growth_rep1	5.02548	SPPG_07614	Zoospore	Zoo2	261.45	BAESF_12606	Trophozoite	0h	116.831
CFRG2254	Amoeba	Amoeba2	3.54622	CPERKG00000005388	Cleavage	Growth_rep1	0	SPPG_09482	Zoospore	Zoo2	14.3267	BAESF_12621	Trophozoite	0h	1.80549
CFRG2255	Amoeba	Amoeba2	6.73435	CPERKG00000005400	Cleavage	Growth_rep1	68.6289	SPPG_07689	Zoospore	Zoo2	67.9179	BAESF_12717	Cyst	0h	146.031
CFRG2304	Amoeba	Amoeba2	338.293	CPERKG00000005403	Cleavage	Growth_rep1	14.0152	SPPG_07788	Zoospore	Zoo2	32.5558	BAESF_12733	Trophozoite	0h	15.5338
CFRG2404	Amoeba	Amoeba2	37.8447	CPERKG00000005404	Cleavage	Growth_rep1	4.72803	SPPG_07848	Zoospore	Zoo2	8.34703	BAESF_12734	Trophozoite	0h	10.3061
CFRG2406	Coenocyte	Amoeba2	9.38914	CPERKG00000005409	Growth	Growth_rep1	0.215263	SPPG_08017	Zoospore	Zoo2	45.1718	BAESF_12754	Cyst	0h	13.0971
CFRG2410	Coenocyte	Amoeba2	75.8339	CPERKG00000005423	Cleavage	Growth_rep1	291.378	SPPG_08061	Zoospore	Zoo2	3.03896	BAESF_12757	Trophozoite	0h	304.962
CFRG2416	Amoeba	Amoeba2	85.9464	CPERKG00000005456	Cleavage	Growth_rep1	111.87	SPPG_08063	Zoospore	Zoo2	6.94605	BAESF_12762	Trophozoite	0h	17.2374
CFRG2417	Amoeba	Amoeba2	49.3974	CPERKG00000005462	Cleavage	Growth_rep1	199.674	SPPG_08099	Zoospore	Zoo2	0.260885	BAESF_12763	Trophozoite	0h	382.643
CFRG2418	Coenocyte	Amoeba2	11006	CPERKG00000005469	Cleavage	Growth_rep1	3.74964	SPPG_08179	Zoospore	Zoo2	2.00549	BAESF_12777	Trophozoite	0h	21.4908
CFRG2424	Amoeba	Amoeba2	58.3251	CPERKG00000005482	Growth	Growth_rep1	12.1482	SPPG_09526	Multinucleated24h	Zoo2	1377.03	BAESF_12780	Trophozoite	0h	1.74489
CFRG2430	Amoeba	Amoeba2	274.528	CPERKG00000005521	Cleavage	Growth_rep1	27.8705	SPPG_08282	Multinucleated24h	Zoo2	24.446	BAESF_12817	Trophozoite	0h	35.6826
CFRG2438	Amoeba	Amoeba2	857.751	CPERKG00000005526	Cleavage	Growth_rep1	264.274	SPPG_08293	Zoospore	Zoo2	68.0775	BAESF_12824	Cyst	0h	2.52286
CFRG2483	Amoeba	Amoeba2	54.6987	CPERKG00000005528	Cleavage	Growth_rep1	96.6457	SPPG_08301	Multinucleated24h	Zoo2	27.5261	BAESF_12827	Trophozoite	0h	305.766
CFRG2487	Coenocyte	Amoeba2	22.1282	CPERKG00000005531	Growth	Growth_rep1	5388.75	SPPG_08337	Multinucleated24h	Zoo2	75.1232	BAESF_12831	Trophozoite	0h	11.3936
CFRG2490	Amoeba	Amoeba2	7.16198	CPERKG00000005544	Cleavage	Growth_rep1	57.8331	SPPG_08338	Multinucleated24h	Zoo2	6.76947	BAESF_12850	Trophozoite	0h	81.181
CFRG2494	Amoeba	Amoeba2	23.2037	CPERKG00000005548	Cleavage	Growth_rep1	24.7825	SPPG_08393	Zoospore	Zoo2	50.1132	BAESF_12879	Trophozoite	0h	25.1626
CFRG2517	Amoeba	Amoeba2	15.2957	CPERKG00000005555	Cleavage	Growth_rep1	83.6596	SPPG_09536	Multinucleated24h	Zoo2	49.8158	BAESF_12889	Trophozoite	0h	18.919
CFRG2526	Amoeba	Amoeba2	38.6565	CPERKG00000005594	Cleavage	Growth_rep1	2.58226	SPPG_08430	Zoospore	Zoo2	117.882	BAESF_12896	Trophozoite	0h	113.682
CFRG2550	Coenocyte	Amoeba2	0	CPERKG00000005603	Growth	Growth_rep1	27.8013	SPPG_08442	Zoospore	Zoo2	11.3761	BAESF_12906	Trophozoite	0h	85.673
CFRG2559	Amoeba	Amoeba2	13.6664	CPERKG00000005607	Cleavage	Growth_rep1	1.24728	SPPG_08690	Multinucleated24h	Zoo2	61.0305	BAESF_12920	Trophozoite	0h	8.5806
CFRG2605	Amoeba	Amoeba2	2.11576	CPERKG00000005619	Growth	Growth_rep1	23.1946	SPPG_08732	Zoospore	Zoo2	4.23821	BAESF_12930	Cyst	0h	0.415731
CFRG2614	Amoeba	Amoeba2	381.165	CPERKG00000005623	Growth	Growth_rep1	6.99838	SPPG_08735	Multinucleated24h	Zoo2	44.5566	BAESF_12937	Trophozoite	0h	202.478
CFRG2625	Amoeba	Amoeba2	20.5037	CPERKG00000005649	Cleavage	Growth_rep1	7.71855	SPPG_08739	Multinucleated24h	Zoo2	175.124	BAESF_12947	Trophozoite	0h	203.486
CFRG2632	Amoeba	Amoeba2	16.7511	CPERKG00000005681	Cleavage	Growth_rep1	73.5197	SPPG_08751	Zoospore	Zoo2	10.7224	BAESF_12948	Trophozoite	0h	14.1982
CFRG2651	Coenocyte	Amoeba2	124.77	CPERKG00000005684	Growth	Growth_rep1	6.3036	SPPG_08788	Zoospore	Zoo2	0.540935	BAESF_12973	Trophozoite	0h	10.7185
CFRG2653	Amoeba	Amoeba2	80.5314	CPERKG00000005685	Cleavage	Growth_rep1	17.6438	SPPG_09012	Zoospore	Zoo2	0.064456	BAESF_12991	Trophozoite	0h	47.0804
CFRG2680	Amoeba	Amoeba2	14.8409	CPERKG00000005708	Growth	Growth_rep1	2.94716	SPPG_10045	Zoospore	Zoo2	0	BAESF_12992	Trophozoite	0h	470.306
CFRG2728	Amoeba	Amoeba2	31.0757	CPERKG00000005712	Cleavage	Growth_rep1	1.22083	SPPG_10133	Multinucleated24h	Zoo2	0	BAESF_12993	Trophozoite	0h	11.9541
CFRG2733	Amoeba	Amoeba2	27.7812	CPERKG00000005722	Cleavage	Growth_rep1	34.4409	SPPG_10173	Multinucleated24h	Zoo2	0	BAESF_12994	Trophozoite	0h	191.937
CFRG4778	Amoeba	Amoeba2	12.5268	CPERKG00000005750	Cleavage	Growth_rep1	119.177	SPPG_00018	Zoospore	Multi24h1	21.8563	BAESF_12996	Cyst	0h	4170.1
CFRG4804	Coenocyte	Amoeba2	4.85074	CPERKG00000005751	Growth	Growth_rep1	11.7162	SPPG_08810	Multinucleated24h	Multi24h1	9.87493	BAESF_12997	Trophozoite	0h	65.6753
CFRG4808	Amoeba	Amoeba2	63.5759	CPERKG00000005752	Growth	Growth_rep1	28.7488	SPPG_08815	Zoospore	Multi24h1	8.71507	BAESF_13011	Trophozoite	0h	160.718
CFRG4814	Coenocyte	Amoeba2	50.0506	CPERKG00000005776	Cleavage	Growth_rep1	147.214	SPPG_00071	Zoospore	Multi24h1	109.76	BAESF_13017	Trophozoite	0h	14.8127
CFRG4816	Amoeba	Amoeba2	68.9511	CPERKG00000005796	Cleavage	Growth_rep1	124.944	SPPG_00117	Multinucleated24h	Multi24h1	54.8317	BAESF_13026	Trophozoite	0h	117.677
CFRG4825	Coenocyte	Amoeba2	177.666	CPERKG00000005797	Cleavage	Growth_rep1	177.694	SPPG_00153	Multinucleated24h	Multi24h1	6.56258	BAESF_13031	Trophozoite	0h	50.2743
CFRG4833	Amoeba	Amoeba2	133.169	CPERKG00000005804	Cleavage	Growth_rep1	125.521	SPPG_00247	Zoospore	Multi24h1	5.96856	BAESF_13034	Trophozoite	0h	156.265
CFRG4887	Amoeba	Amoeba2	4.10743	CPERKG00000005827	Cleavage	Growth_rep1	358.727	SPPG_00250	Multinucleated24h	Multi24h1	28.7454	BAESF_13054	Trophozoite	0h	116.443
CFRG4892	Amoeba	Amoeba2	271.049	CPERKG00000005829	Cleavage	Growth_rep1	0	SPPG_00333	Zoospore	Multi24h1	25.0664	BAESF_13063	Trophozoite	0h	38.2888
CFRG4907	Amoeba	Amoeba2	11.0452	CPERKG00000005845	Cleavage	Growth_rep1	89.4347	SPPG_00338	Zoospore	Multi24h1	32.7894	BAESF_13076	Trophozoite	0h	114.041
CFRG4922	Amoeba	Amoeba2	53.6892	CPERKG00000005847	Cleavage	Growth_rep1	238.389	SPPG_00344	Multinucleated24h	Multi24h1	20.922	BAESF_13079	Cyst	0h	88.8224
CFRG4962	Amoeba	Amoeba2	4.56388	CPERKG00000005871	Cleavage	Growth_rep1	201.402	SPPG_00367	Multinucleated24h	Multi24h1	229.769	BAESF_13080	Trophozoite	0h	49.7108
CFRG4976	Coenocyte	Amoeba2	552.468	CPERKG00000005874	Growth	Growth_rep1	7.07169	SPPG_00391	Zoospore	Multi24h1	73.8904	BAESF_13082	Trophozoite	0h	175.492
CFRG5024	Coenocyte	Amoeba2	743.612	CPERKG00000005881	Growth	Growth_rep1	52.7084	SPPG_00392	Zoospore	Multi24h1	33.1873	BAESF_13089	Trophozoite	0h	10.1999
CFRG5032	Amoeba	Amoeba2	3.70412	CPERKG00000005883	Growth	Growth_rep1	5.29413	SPPG_08841	Zoospore	Multi24h1	1424.45	BAESF_13102	Trophozoite	0h	17.505
CFRG5050	Amoeba	Amoeba2	45.2418	CPERKG00000005888	Cleavage	Growth_rep1	45.4627	SPPG_00421	Multinucleated24h	Multi24h1	72.5655	BAESF_13103	Trophozoite	0h	16.1713
CFRG5061	Coenocyte	Amoeba2	32.0615	CPERKG00000005892	Cleavage	Growth_rep1	41.1946	SPPG_00452	Zoospore	Multi24h1	2.58477	BAESF_13117	Cyst	0h	0.018479
CFRG5082	Amoeba	Amoeba2	0.158004	CPERKG00000005898	Cleavage	Growth_rep1	60.0912	SPPG_00496	Multinucleated24h	Multi24h1	88.5083	BAESF_13128	Trophozoite	0h	53.2076
CFRG5087	Coenocyte	Amoeba2	71.5227	CPERKG00000005899	Growth	Growth_rep1	104.535	SPPG_00525	Multinucleated24h	Multi24h1	32.7259	BAESF_13135	Trophozoite	0h	27.7139
CFRG5660	Amoeba	Amoeba2	108.332	CPERKG00000005905	Cleavage	Growth_rep1	52.3424	SPPG_00570	Zoospore	Multi24h1	218.548	BAESF_13141	Trophozoite	0h	264.144
CFRG5662	Amoeba	Amoeba2	74.6864	CPERKG00000005906	Cleavage	Growth_rep1	0	SPPG_00576	Zoospore	Multi24h1	65.0976	BAESF_13148	Trophozoite	0h	209.302
CFRG5672	Amoeba	Amoeba2	18.4389	CPERKG00000005927	Growth	Growth_rep1	0.571874	SPPG_08858	Multinucleated24h	Multi24h1	38.5473	BAESF_13178	Trophozoite	0h	107.053
CFRG5694	Amoeba	Amoeba2	371.993	CPERKG00000005928	Growth	Growth_rep1	809.245	SPPG_00601	Multinucleated24h	Multi24h1	42.4067	BAESF_13181	Cyst	0h	0.059823
CFRG5709	Amoeba	Amoeba2	460.661	CPERKG00000005934	Growth	Growth_rep1	39.5944	SPPG_08863	Multinucleated24h	Multi24h1	195.541	BAESF_13183	Trophozoite	0h	275.834
CFRG5734	Amoeba	Amoeba2	47.9479	CPERKG00000005942	Growth	Growth_rep1	25.8529	SPPG_00657	Multinucleated24h	Multi24h1	8.22557	BAESF_13190	Trophozoite	0h	33.7541
CFRG5738	Coenocyte	Amoeba2	43.1053	CPERKG00000005952	Cleavage	Growth_rep1	771.724	SPPG_00686	Zoospore	Multi24h1	194.06	BAESF_13195	Trophozoite	0h	73.7984
CFRG5739	Amoeba	Amoeba2	4.81835	CPERKG00000005982	Cleavage	Growth_rep1	32.9958	SPPG_00688	Multinucleated24h	Multi24h1	22.2718	BAESF_13196	Trophozoite	0h	0.305046
CFRG5782	Coenocyte	Amoeba2	11.7426	CPERKG00000005984	Cleavage	Growth_rep1	23.7403	SPPG_00737	Zoospore	Multi24h1	23.3939	BAESF_13207	Trophozoite	0h	289.542
CFRG5802	Amoeba	Amoeba2	10.4749	CPERKG00000005990	Cleavage	Growth_rep1	1572.43	SPPG_00749	Multinucleated24h	Multi24h1	91.6483	BAESF_13214	Cyst	0h	56.3397
CFRG5851	Coenocyte	Amoeba2	6.77998	CPERKG00000006006	Cleavage	Growth_rep1	418.193	SPPG_00752	Multinucleated24h	Multi24h1	114.652	BAESF_13219	Trophozoite	0h	14.0682
CFRG5853	Amoeba	Amoeba2	116.636	CPERKG00000006027	Cleavage	Growth_rep1	60.0383	SPPG_08875	Multinucleated24h	Multi24h1	12.9012	BAESF_13229	Trophozoite	0h	2.0946
CFRG5857	Amoeba	Amoeba2	2.0353	CPERKG00000006031	Cleavage	Growth_rep1	16.5173	SPPG_00787	Multinucleated24h	Multi24h1	13.2538	BAESF_13233	Cyst	0h	1.02878
CFRG5876	Amoeba	Amoeba2	28.0007	CPERKG00000006039	Cleavage	Growth_rep1	49.3795	SPPG_00825	Zoospore	Multi24h1	27.264	BAESF_13256	Cyst	0h	3.98674
CFRG5890	Coenocyte	Amoeba2	67.459	CPERKG00000006059	Cleavage	Growth_rep1	39.3382	SPPG_00827	Multinucleated24h	Multi24h1	172.77	BAESF_13258	Trophozoite	0h	110.018
CFRG5898	Coenocyte	Amoeba2	22.9383	CPERKG00000006061	Cleavage	Growth_rep1	7.26748	SPPG_00846	Multinucleated24h	Multi24h1	47.0734	BAESF_13265	Trophozoite	0h	5.79129
CFRG8525	Amoeba	Amoeba2	19.789	CPERKG00000006070	Growth	Growth_rep1	408.053	SPPG_00902	Multinucleated24h	Multi24h1	211.314	BAESF_13272	Trophozoite	0h	3643.43
CFRG8532	Amoeba	Amoeba2	22.2202	CPERKG00000006071	Cleavage	Growth_rep1	46.5041	SPPG_08892	Multinucleated24h	Multi24h1	53.3397	BAESF_13274	Cyst	0h	47.0683
CFRG4171	Amoeba	Amoeba2	24.404	CPERKG00000006072	Growth	Growth_rep1	58.5862	SPPG_08895	Multinucleated24h	Multi24h1	40.1666	BAESF_13277	Trophozoite	0h	282.695
CFRG4194	Amoeba	Amoeba2	0.869823	CPERKG00000006082	Cleavage	Growth_rep1	567.247	SPPG_00997	Multinucleated24h	Multi24h1	119.793	BAESF_13289	Cyst	0h	16.0721
CFRG4232	Amoeba	Amoeba2	2.89516	CPERKG00000006087	Growth	Growth_rep1	0.307564	SPPG_01061	Multinucleated24h	Multi24h1	139.184	BAESF_13347	Trophozoite	0h	46.1355
CFRG4238	Amoeba	Amoeba2	47.5081	CPERKG00000006090	Cleavage	Growth_rep1	60.0738	SPPG_08904	Zoospore	Multi24h1	78.8641	BAESF_13349	Trophozoite	0h	5.01486
CFRG4246	Amoeba	Amoeba2	106.53	CPERKG00000006106	Growth	Growth_rep1	10.4553	SPPG_01094	Zoospore	Multi24h1	22.0124	BAESF_13362	Trophozoite	0h	152.553
CFRG4281	Amoeba	Amoeba2	67.6122	CPERKG00000006109	Growth	Growth_rep1	0.620401	SPPG_01109	Zoospore	Multi24h1	0.31629	BAESF_13369	Trophozoite	0h	47.4576
CFRG4291	Coenocyte	Amoeba2	2761.62	CPERKG00000006117	Cleavage	Growth_rep1	8.82819	SPPG_01152	Multinucleated24h	Multi24h1	90.7905	BAESF_13370	Trophozoite	0h	250.504
CFRG4349	Amoeba	Amoeba2	17.6109	CPERKG00000006122	Growth	Growth_rep1	0.445723	SPPG_08911	Multinucleated24h	Multi24h1	263.178	BAESF_13376	Trophozoite	0h	46.5091
CFRG4384	Amoeba	Amoeba2	2.52444	CPERKG00000006151	Growth	Growth_rep1	28.9093	SPPG_01176	Zoospore	Multi24h1	3074.01	BAESF_13385	Cyst	0h	8.25224
CFRG3695	Amoeba	Amoeba2	1.35043	CPERKG00000006154	Cleavage	Growth_rep1	207.368	SPPG_01191	Zoospore	Multi24h1	25.538	BAESF_13386	Trophozoite	0h	143.876
CFRG3701	Amoeba	Amoeba2	11.2718	CPERKG00000006166	Growth	Growth_rep1	841.156	SPPG_01192	Multinucleated24h	Multi24h1	134.222	BAESF_13396	Trophozoite	0h	30.992
CFRG3820	Amoeba	Amoeba2	13.1855	CPERKG00000006170	Cleavage	Growth_rep1	122.674	SPPG_01199	Multinucleated24h	Multi24h1	1.05811	BAESF_13402	Trophozoite	0h	34.5716
CFRG3844	Amoeba	Amoeba2	8.97304	CPERKG00000006200	Growth	Growth_rep1	4.81718	SPPG_01206	Zoospore	Multi24h1	30.8488	BAESF_13416	Trophozoite	0h	29.5302
CFRG3846	Amoeba	Amoeba2	18.048	CPERKG00000006201	Cleavage	Growth_rep1	43.3474	SPPG_01210	Zoospore	Multi24h1	42.6189	BAESF_13426	Trophozoite	0h	117.477
CFRG3854	Coenocyte	Amoeba2	50.0546	CPERKG00000006233	Cleavage	Growth_rep1	1059.08	SPPG_08916	Multinucleated24h	Multi24h1	23.0561	BAESF_13431	Trophozoite	0h	63.7138
CFRG3863	Amoeba	Amoeba2	220.656	CPERKG00000006255	Cleavage	Growth_rep1	23.5802	SPPG_01284	Zoospore	Multi24h1	15.5213	BAESF_13441	Cyst	0h	27.3669
CFRG3865	Amoeba	Amoeba2	7.7967	CPERKG00000006262	Growth	Growth_rep1	137.16	SPPG_01443	Zoospore	Multi24h1	30.6953	BAESF_13446	Trophozoite	0h	7.63063
CFRG3895	Amoeba	Amoeba2	4.03727	CPERKG00000006266	Cleavage	Growth_rep1	586.437	SPPG_01459	Multinucleated24h	Multi24h1	229.842	BAESF_13449	Trophozoite	0h	562.668
CFRG3900	Coenocyte	Amoeba2	2.77396	CPERKG00000006277	Cleavage	Growth_rep1	84.3907	SPPG_01492	Multinucleated24h	Multi24h1	27.0275	BAESF_13457	Trophozoite	0h	3422.34
CFRG3908	Coenocyte	Amoeba2	58.5273	CPERKG00000006278	Cleavage	Growth_rep1	1.16329	SPPG_01499	Multinucleated24h	Multi24h1	46.9709	BAESF_13458	Trophozoite	0h	136.786
CFRG3928	Amoeba	Amoeba2	162.285	CPERKG00000006280	Cleavage	Growth_rep1	44.4815	SPPG_01629	Multinucleated24h	Multi24h1	43.8399	BAESF_13460	Cyst	0h	3.81844
CFRG3930	Amoeba	Amoeba2	19.6766	CPERKG00000006286	Growth	Growth_rep1	8.22739	SPPG_01842	Multinucleated24h	Multi24h1	36.2823	BAESF_13462	Cyst	0h	12.0015
CFRG3931	Amoeba	Amoeba2	28.5269	CPERKG00000006289	Cleavage	Growth_rep1	11.5207	SPPG_01881	Zoospore	Multi24h1	73.3212	BAESF_13485	Trophozoite	0h	27.2947
CFRG3948	Amoeba	Amoeba2	140.57	CPERKG00000006294	Cleavage	Growth_rep1	6.15737	SPPG_08970	Multinucleated24h	Multi24h1	11.0438	BAESF_13497	Trophozoite	0h	77.3258
CFRG3957	Amoeba	Amoeba2	4.22069	CPERKG00000006331	Cleavage	Growth_rep1	25.054	SPPG_02082	Zoospore	Multi24h1	2231.21	BAESF_13503	Trophozoite	0h	28.0917
CFRG3983	Amoeba	Amoeba2	32.5611	CPERKG00000006332	Cleavage	Growth_rep1	11.8379	SPPG_02106	Multinucleated24h	Multi24h1	258.066	BAESF_13525	Trophozoite	0h	7.52674
CFRG3988	Amoeba	Amoeba2	22.9912	CPERKG00000006333	Growth	Growth_rep1	0	SPPG_02117	Zoospore	Multi24h1	192.511	BAESF_13532	Cyst	0h	7.47095
CFRG4061	Amoeba	Amoeba2	4.06223	CPERKG00000006342	Cleavage	Growth_rep1	0	SPPG_02130	Zoospore	Multi24h1	29.4316	BAESF_13537	Trophozoite	0h	71.3605
CFRG4074	Amoeba	Amoeba2	80.8817	CPERKG00000006357	Cleavage	Growth_rep1	12.2099	SPPG_02132	Zoospore	Multi24h1	18.5337	BAESF_13538	Cyst	0h	4.21952
CFRG4100	Coenocyte	Amoeba2	4.78102	CPERKG00000006364	Cleavage	Growth_rep1	44.6514	SPPG_02144	Multinucleated24h	Multi24h1	51.5846	BAESF_13542	Cyst	0h	141.872
CFRG7095	Amoeba	Amoeba2	135.56	CPERKG00000006381	Growth	Growth_rep1	57.0848	SPPG_02187	Multinucleated24h	Multi24h1	291.524	BAESF_13547	Trophozoite	0h	106.354
CFRG7099	Amoeba	Amoeba2	7.37799	CPERKG00000006390	Growth	Growth_rep1	398.954	SPPG_02200	Multinucleated24h	Multi24h1	49.5312	BAESF_13548	Trophozoite	0h	224.094
CFRG7110	Amoeba	Amoeba2	34.197	CPERKG00000006393	Cleavage	Growth_rep1	230.816	SPPG_02215	Zoospore	Multi24h1	111.708	BAESF_13555	Trophozoite	0h	6.26995
CFRG7118	Amoeba	Amoeba2	6.75969	CPERKG00000006402	Cleavage	Growth_rep1	7.0267	SPPG_02230	Zoospore	Multi24h1	5.718	BAESF_13558	Trophozoite	0h	10.8398
CFRG7126	Coenocyte	Amoeba2	1.14692	CPERKG00000006406	Growth	Growth_rep1	17.7467	SPPG_02306	Multinucleated24h	Multi24h1	564.842	BAESF_13560	Trophozoite	0h	2.55074
CFRG7169	Coenocyte	Amoeba2	2.05657	CPERKG00000006410	Cleavage	Growth_rep1	3.46641	SPPG_02374	Zoospore	Multi24h1	58.8779	BAESF_13561	Trophozoite	0h	8.82534
CFRG7175	Amoeba	Amoeba2	40.6741	CPERKG00000006438	Growth	Growth_rep1	14.6016	SPPG_09018	Multinucleated24h	Multi24h1	25.6172	BAESF_13569	Cyst	0h	320.782
CFRG7223	Amoeba	Amoeba2	60.8061	CPERKG00000006456	Cleavage	Growth_rep1	77.0917	SPPG_02408	Zoospore	Multi24h1	89.2457	BAESF_13570	Trophozoite	0h	18.2171
CFRG7224	Amoeba	Amoeba2	678.362	CPERKG00000006480	Cleavage	Growth_rep1	24.09	SPPG_02483	Multinucleated24h	Multi24h1	28.1111	BAESF_13571	Trophozoite	0h	78.7827
CFRG8074	Coenocyte	Amoeba2	22.3783	CPERKG00000006483	Cleavage	Growth_rep1	1925.52	SPPG_02487	Multinucleated24h	Multi24h1	52.978	BAESF_13581	Trophozoite	0h	16.6177
CFRG8085	Amoeba	Amoeba2	37.4978	CPERKG00000006491	Cleavage	Growth_rep1	227.276	SPPG_02497	Multinucleated24h	Multi24h1	481.418	BAESF_13586	Trophozoite	0h	34.3563
CFRG8101	Coenocyte	Amoeba2	660.891	CPERKG00000006504	Growth	Growth_rep1	77.7471	SPPG_02525	Multinucleated24h	Multi24h1	109.939	BAESF_13591	Trophozoite	0h	7.9513
CFRG8109	Coenocyte	Amoeba2	10.7973	CPERKG00000006534	Cleavage	Growth_rep1	24.1979	SPPG_09033	Zoospore	Multi24h1	0.799937	BAESF_13606	Trophozoite	0h	6.28978
CFRG8115	Coenocyte	Amoeba2	108.22	CPERKG00000006535	Cleavage	Growth_rep1	73.974	SPPG_02616	Zoospore	Multi24h1	157.564	BAESF_13607	Trophozoite	0h	59.4053
CFRG8127	Amoeba	Amoeba2	0	CPERKG00000006545	Cleavage	Growth_rep1	126.197	SPPG_02625	Multinucleated24h	Multi24h1	67.8495	BAESF_13608	Cyst	0h	62.0668
CFRG8138	Amoeba	Amoeba2	12.036	CPERKG00000006548	Cleavage	Growth_rep1	610.204	SPPG_02631	Multinucleated24h	Multi24h1	11.7725	BAESF_13621	Trophozoite	0h	121.189
CFRG8577	Amoeba	Amoeba2	159.531	CPERKG00000006552	Cleavage	Growth_rep1	555.098	SPPG_02637	Multinucleated24h	Multi24h1	73.0442	BAESF_13624	Cyst	0h	200.49
CFRG7624	Coenocyte	Amoeba2	13.2286	CPERKG00000006558	Growth	Growth_rep1	65.2436	SPPG_02671	Zoospore	Multi24h1	9.84299	BAESF_13633	Trophozoite	0h	1.73923
CFRG7647	Coenocyte	Amoeba2	3002.73	CPERKG00000006559	Cleavage	Growth_rep1	31.0054	SPPG_02748	Multinucleated24h	Multi24h1	64.7647	BAESF_13636	Trophozoite	0h	23.0187
CFRG7692	Amoeba	Amoeba2	23.1333	CPERKG00000006568	Cleavage	Growth_rep1	5.89555	SPPG_09059	Multinucleated24h	Multi24h1	37.7581	BAESF_13666	Trophozoite	0h	72.5666
CFRG7718	Amoeba	Amoeba2	13.9783	CPERKG00000006573	Growth	Growth_rep1	37.4247	SPPG_02762	Zoospore	Multi24h1	116.784	BAESF_13680	Cyst	0h	55.7488
CFRG7729	Coenocyte	Amoeba2	27.7995	CPERKG00000006590	Growth	Growth_rep1	786.075	SPPG_02819	Multinucleated24h	Multi24h1	101.092	BAESF_13687	Trophozoite	0h	44.4512
CFRG7745	Coenocyte	Amoeba2	2.19514	CPERKG00000006591	Growth	Growth_rep1	36.059	SPPG_02851	Multinucleated24h	Multi24h1	53.4427	BAESF_13688	Trophozoite	0h	72.8936
CFRG7755	Coenocyte	Amoeba2	11.3753	CPERKG00000006602	Cleavage	Growth_rep1	5.90393	SPPG_02914	Zoospore	Multi24h1	176.752	BAESF_13689	Trophozoite	0h	151.087
CFRG8495	Amoeba	Amoeba2	1.94256	CPERKG00000006639	Cleavage	Growth_rep1	15.8799	SPPG_02983	Zoospore	Multi24h1	38.8999	BAESF_13706	Trophozoite	0h	95.4493
CFRG8496	Amoeba	Amoeba2	2.33901	CPERKG00000006640	Cleavage	Growth_rep1	21.5132	SPPG_03018	Zoospore	Multi24h1	9.46381	BAESF_13709	Trophozoite	0h	82.9851
CFRG6385	Amoeba	Amoeba2	53.0557	CPERKG00000006645	Cleavage	Growth_rep1	5.14375	SPPG_03019	Zoospore	Multi24h1	14.5069	BAESF_13726	Trophozoite	0h	37.5087
CFRG6399	Coenocyte	Amoeba2	321.892	CPERKG00000006660	Growth	Growth_rep1	16.3503	SPPG_03022	Zoospore	Multi24h1	4.98165	BAESF_13727	Trophozoite	0h	29.7469
CFRG6411	Amoeba	Amoeba2	7.55708	CPERKG00000006680	Growth	Growth_rep1	44.8704	SPPG_03159	Multinucleated24h	Multi24h1	45.9824	BAESF_13740	Trophozoite	0h	37.7578
CFRG6434	Coenocyte	Amoeba2	43.9731	CPERKG00000006693	Growth	Growth_rep1	75.5755	SPPG_09097	Multinucleated24h	Multi24h1	104.507	BAESF_13746	Cyst	0h	0.926075
CFRG6455	Amoeba	Amoeba2	539.202	CPERKG00000006699	Growth	Growth_rep1	35.9074	SPPG_03258	Zoospore	Multi24h1	43.7054	BAESF_13747	Trophozoite	0h	8.08613
CFRG6457	Amoeba	Amoeba2	20.2634	CPERKG00000006700	Growth	Growth_rep1	99.1773	SPPG_03283	Multinucleated24h	Multi24h1	222.667	BAESF_13750	Trophozoite	0h	301.831
CFRG6472	Amoeba	Amoeba2	8.47451	CPERKG00000006721	Growth	Growth_rep1	25.6215	SPPG_03304	Multinucleated24h	Multi24h1	90.104	BAESF_13754	Trophozoite	0h	19.7453
CFRG6501	Coenocyte	Amoeba2	4.56574	CPERKG00000006730	Growth	Growth_rep1	524.468	SPPG_03372	Multinucleated24h	Multi24h1	455.654	BAESF_13765	Cyst	0h	7.83431
CFRG6519	Amoeba	Amoeba2	100.432	CPERKG00000006731	Cleavage	Growth_rep1	21.5777	SPPG_03419	Multinucleated24h	Multi24h1	212.958	BAESF_13766	Trophozoite	0h	14.1869
CFRG6546	Amoeba	Amoeba2	14.628	CPERKG00000006738	Cleavage	Growth_rep1	985.437	SPPG_03424	Multinucleated24h	Multi24h1	33.5909	BAESF_13770	Trophozoite	0h	5.61266
CFRG6576	Amoeba	Amoeba2	24.5716	CPERKG00000006749	Growth	Growth_rep1	26.8453	SPPG_03507	Multinucleated24h	Multi24h1	1440.37	BAESF_13773	Trophozoite	0h	18.551
CFRG6577	Amoeba	Amoeba2	123.56	CPERKG00000006752	Cleavage	Growth_rep1	1.57621	SPPG_03543	Zoospore	Multi24h1	163.921	BAESF_13774	Trophozoite	0h	11.8665
CFRG6590	Amoeba	Amoeba2	299.017	CPERKG00000006769	Cleavage	Growth_rep1	7.8116	SPPG_09123	Zoospore	Multi24h1	47.94	BAESF_13780	Trophozoite	0h	684.51
CFRG6624	Amoeba	Amoeba2	3.01605	CPERKG00000006790	Cleavage	Growth_rep1	50.9455	SPPG_03594	Zoospore	Multi24h1	30.5094	BAESF_13786	Trophozoite	0h	88.3675
CFRG1651	Amoeba	Amoeba2	50.3379	CPERKG00000006800	Cleavage	Growth_rep1	14.2734	SPPG_09126	Zoospore	Multi24h1	15.7922	BAESF_13788	Trophozoite	0h	44.2898
CFRG1690	Amoeba	Amoeba2	39.5304	CPERKG00000006806	Cleavage	Growth_rep1	8.15105	SPPG_03632	Multinucleated24h	Multi24h1	91.5664	BAESF_13794	Trophozoite	0h	2.8876
CFRG1717	Coenocyte	Amoeba2	110.958	CPERKG00000006816	Cleavage	Growth_rep1	14.7012	SPPG_03798	Zoospore	Multi24h1	116.055	BAESF_13797	Trophozoite	0h	44.8623
CFRG1723	Amoeba	Amoeba2	0.606964	CPERKG00000006829	Cleavage	Growth_rep1	61.9909	SPPG_03862	Zoospore	Multi24h1	28.4626	BAESF_13807	Trophozoite	0h	24.3241
CFRG1741	Amoeba	Amoeba2	29.7403	CPERKG00000006832	Cleavage	Growth_rep1	4.48584	SPPG_03902	Zoospore	Multi24h1	45.9784	BAESF_13817	Trophozoite	0h	10.3136
CFRG1742	Amoeba	Amoeba2	4.00523	CPERKG00000006858	Cleavage	Growth_rep1	67.9566	SPPG_04074	Multinucleated24h	Multi24h1	145.424	BAESF_13820	Trophozoite	0h	49.5446
CFRG1743	Amoeba	Amoeba2	0	CPERKG00000006897	Growth	Growth_rep1	79.031	SPPG_09175	Multinucleated24h	Multi24h1	62.974	BAESF_13825	Trophozoite	0h	9.14397
CFRG1836	Coenocyte	Amoeba2	0.66965	CPERKG00000006912	Cleavage	Growth_rep1	139.413	SPPG_04121	Zoospore	Multi24h1	80.215	BAESF_13828	Trophozoite	0h	5.19748
CFRG1873	Coenocyte	Amoeba2	44.4586	CPERKG00000006913	Cleavage	Growth_rep1	88.3049	SPPG_04140	Multinucleated24h	Multi24h1	143.654	BAESF_13830	Cyst	0h	44.8055
CFRG1875	Amoeba	Amoeba2	2.26832	CPERKG00000006926	Cleavage	Growth_rep1	12.4225	SPPG_04159	Zoospore	Multi24h1	12.8312	BAESF_13833	Trophozoite	0h	92.5407
CFRG1898	Coenocyte	Amoeba2	38.8912	CPERKG00000006932	Growth	Growth_rep1	18.1946	SPPG_04196	Multinucleated24h	Multi24h1	50.6795	BAESF_13866	Trophozoite	0h	19.3324
CFRG1909	Amoeba	Amoeba2	89.8857	CPERKG00000006939	Cleavage	Growth_rep1	0	SPPG_04211	Multinucleated24h	Multi24h1	80.0779	BAESF_13889	Cyst	0h	24.2319
CFRG1922	Amoeba	Amoeba2	26.6471	CPERKG00000006943	Cleavage	Growth_rep1	0	SPPG_04247	Multinucleated24h	Multi24h1	154.559	BAESF_13918	Trophozoite	0h	64.6496
CFRG1929	Amoeba	Amoeba2	294.475	CPERKG00000006948	Cleavage	Growth_rep1	285.425	SPPG_04288	Zoospore	Multi24h1	27.9859	BAESF_13922	Cyst	0h	10.4822
CFRG1939	Amoeba	Amoeba2	117.334	CPERKG00000006953	Cleavage	Growth_rep1	256.884	SPPG_04314	Multinucleated24h	Multi24h1	26.7219	BAESF_13931	Trophozoite	0h	130.227
CFRG1951	Coenocyte	Amoeba2	9.12767	CPERKG00000006974	Cleavage	Growth_rep1	40.049	SPPG_04320	Zoospore	Multi24h1	27.1783	BAESF_13936	Trophozoite	0h	2826.98
CFRG1957	Amoeba	Amoeba2	26.9873	CPERKG00000006976	Cleavage	Growth_rep1	25.5464	SPPG_04412	Multinucleated24h	Multi24h1	291.302	BAESF_13937	Trophozoite	0h	155.518
CFRG2022	Amoeba	Amoeba2	58.1054	CPERKG00000006977	Cleavage	Growth_rep1	20.3276	SPPG_09193	Zoospore	Multi24h1	43.9577	BAESF_13944	Cyst	0h	31.2052
CFRG2040	Amoeba	Amoeba2	85.0161	CPERKG00000006979	Cleavage	Growth_rep1	32.3603	SPPG_04447	Multinucleated24h	Multi24h1	204.419	BAESF_13963	Trophozoite	0h	30.1773
CFRG2044	Amoeba	Amoeba2	90.6198	CPERKG00000006980	Cleavage	Growth_rep1	15.6931	SPPG_04471	Zoospore	Multi24h1	45.8775	BAESF_13966	Trophozoite	0h	25.2305
CFRG2067	Amoeba	Amoeba2	638.742	CPERKG00000006993	Cleavage	Growth_rep1	14.938	SPPG_04493	Multinucleated24h	Multi24h1	89.3143	BAESF_13967	Trophozoite	0h	2098.02
CFRG2077	Amoeba	Amoeba2	292.826	CPERKG00000006994	Cleavage	Growth_rep1	269.46	SPPG_04513	Zoospore	Multi24h1	19.4575	BAESF_13969	Trophozoite	0h	4.11439
CFRG2087	Coenocyte	Amoeba2	12.2507	CPERKG00000007010	Cleavage	Growth_rep1	36.9553	SPPG_04543	Multinucleated24h	Multi24h1	19.4001	BAESF_13976	Trophozoite	0h	42.5709
CFRG2095	Amoeba	Amoeba2	38.2611	CPERKG00000007022	Cleavage	Growth_rep1	98.4662	SPPG_04666	Multinucleated24h	Multi24h1	20.3749	BAESF_13980	Trophozoite	0h	190.676
CFRG2116	Coenocyte	Amoeba2	5.10718	CPERKG00000007037	Cleavage	Growth_rep1	0	SPPG_04690	Multinucleated24h	Multi24h1	383.695	BAESF_13996	Trophozoite	0h	87.2573
CFRG2141	Amoeba	Amoeba2	0.489281	CPERKG00000007042	Cleavage	Growth_rep1	71.66	SPPG_04700	Zoospore	Multi24h1	210.093	BAESF_14005	Cyst	0h	21.1587
CFRG2147	Amoeba	Amoeba2	5.34939	CPERKG00000007048	Growth	Growth_rep1	49.0695	SPPG_04702	Multinucleated24h	Multi24h1	70.3598	BAESF_14019	Trophozoite	0h	16.0262
CFRG2188	Amoeba	Amoeba2	97.0432	CPERKG00000007069	Cleavage	Growth_rep1	249.681	SPPG_04705	Multinucleated24h	Multi24h1	17.6467	BAESF_14033	Trophozoite	0h	53.3325
CFRG2189	Amoeba	Amoeba2	236.977	CPERKG00000007071	Cleavage	Growth_rep1	29.6718	SPPG_04720	Zoospore	Multi24h1	33.989	BAESF_14042	Trophozoite	0h	93.2579
CFRG8280	Amoeba	Amoeba2	36.1687	CPERKG00000007084	Growth	Growth_rep1	113.751	SPPG_04771	Multinucleated24h	Multi24h1	1232.05	BAESF_14048	Trophozoite	0h	11.5107
CFRG6191	Amoeba	Amoeba2	12.2567	CPERKG00000007085	Growth	Growth_rep1	14.1193	SPPG_04823	Multinucleated24h	Multi24h1	51.7607	BAESF_14062	Trophozoite	0h	77.9501
CFRG6239	Amoeba	Amoeba2	2.97762	CPERKG00000007086	Growth	Growth_rep1	15.8439	SPPG_04826	Multinucleated24h	Multi24h1	36.5178	BAESF_14067	Cyst	0h	0.133852
CFRG6247	Amoeba	Amoeba2	109.461	CPERKG00000007087	Growth	Growth_rep1	19.0768	SPPG_04892	Multinucleated24h	Multi24h1	39.3036	BAESF_14085	Cyst	0h	18.1276
CFRG6250	Amoeba	Amoeba2	57.4431	CPERKG00000007093	Growth	Growth_rep1	1.87091	SPPG_04916	Multinucleated24h	Multi24h1	203.576	BAESF_14125	Trophozoite	0h	38.7464
CFRG6251	Amoeba	Amoeba2	11.8308	CPERKG00000007115	Cleavage	Growth_rep1	60.8282	SPPG_04965	Multinucleated24h	Multi24h1	190.473	BAESF_14126	Trophozoite	0h	1341.25
CFRG6296	Coenocyte	Amoeba2	60.222	CPERKG00000007124	Growth	Growth_rep1	4.52533	SPPG_05156	Multinucleated24h	Multi24h1	163.336	BAESF_14131	Trophozoite	0h	274.196
CFRG6309	Amoeba	Amoeba2	1.90437	CPERKG00000007136	Cleavage	Growth_rep1	3.7732	SPPG_05239	Zoospore	Multi24h1	54.7346	BAESF_14133	Trophozoite	0h	29.4136
CFRG6315	Amoeba	Amoeba2	15.7812	CPERKG00000007143	Growth	Growth_rep1	43.6316	SPPG_05242	Multinucleated24h	Multi24h1	17.2677	BAESF_14138	Trophozoite	0h	117.287
CFRG6319	Coenocyte	Amoeba2	14.7006	CPERKG00000007145	Cleavage	Growth_rep1	14.9027	SPPG_05278	Multinucleated24h	Multi24h1	787.866	BAESF_14147	Trophozoite	0h	11.0823
CFRG6328	Amoeba	Amoeba2	5.02967	CPERKG00000007146	Cleavage	Growth_rep1	63.0514	SPPG_09272	Zoospore	Multi24h1	52.5876	BAESF_14148	Trophozoite	0h	68.7036
CFRG6330	Amoeba	Amoeba2	51.6082	CPERKG00000007155	Cleavage	Growth_rep1	18.6323	SPPG_05441	Multinucleated24h	Multi24h1	184.713	BAESF_14149	Trophozoite	0h	729.286
CFRG6364	Amoeba	Amoeba2	229.442	CPERKG00000007166	Cleavage	Growth_rep1	1003.68	SPPG_05493	Multinucleated24h	Multi24h1	3803.21	BAESF_14174	Trophozoite	0h	8.29531
CFRG6367	Amoeba	Amoeba2	6.80034	CPERKG00000007175	Growth	Growth_rep1	452.497	SPPG_05518	Zoospore	Multi24h1	59.4361	BAESF_14175	Trophozoite	0h	68.6543
CFRG6368	Amoeba	Amoeba2	6.31366	CPERKG00000007193	Cleavage	Growth_rep1	5.30836	SPPG_05574	Multinucleated24h	Multi24h1	245.22	BAESF_14181	Trophozoite	0h	2.47365
CFRG6372	Amoeba	Amoeba2	60.785	CPERKG00000007199	Cleavage	Growth_rep1	76.9047	SPPG_05603	Multinucleated24h	Multi24h1	31.7418	BAESF_14185	Trophozoite	0h	322.343
CFRG0010	Coenocyte	Amoeba2	407.2	CPERKG00000007200	Growth	Growth_rep1	106.617	SPPG_05660	Multinucleated24h	Multi24h1	456.847	BAESF_14190	Trophozoite	0h	178.269
CFRG0015	Coenocyte	Amoeba2	0	CPERKG00000007201	Cleavage	Growth_rep1	10.043	SPPG_05672	Multinucleated24h	Multi24h1	286.844	BAESF_14203	Trophozoite	0h	837.063
CFRG0016	Coenocyte	Amoeba2	49.5733	CPERKG00000007204	Cleavage	Growth_rep1	26.3149	SPPG_05686	Multinucleated24h	Multi24h1	39.2442	BAESF_14206	Trophozoite	0h	718.089
CFRG0048	Coenocyte	Amoeba2	13.0543	CPERKG00000007208	Cleavage	Growth_rep1	11.6118	SPPG_05691	Zoospore	Multi24h1	1575.45	BAESF_14231	Cyst	0h	0
CFRG0063	Amoeba	Amoeba2	19.7516	CPERKG00000007217	Growth	Growth_rep1	25.1858	SPPG_05823	Multinucleated24h	Multi24h1	78.7026	BAESF_14241	Trophozoite	0h	176.361
CFRG0070	Coenocyte	Amoeba2	53.6291	CPERKG00000007236	Cleavage	Growth_rep1	5.69192	SPPG_05850	Zoospore	Multi24h1	5.9154	BAESF_14242	Trophozoite	0h	39.6537
CFRG0074	Amoeba	Amoeba2	18.6081	CPERKG00000007252	Cleavage	Growth_rep1	31.6179	SPPG_05867	Multinucleated24h	Multi24h1	49.4312	BAESF_14247	Trophozoite	0h	42.1156
CFRG0075	Amoeba	Amoeba2	25.0475	CPERKG00000007254	Growth	Growth_rep1	10.5597	SPPG_05879	Multinucleated24h	Multi24h1	101.905	BAESF_14257	Trophozoite	0h	581.753
CFRG0079	Amoeba	Amoeba2	1233.13	CPERKG00000007256	Growth	Growth_rep1	10.0177	SPPG_05893	Zoospore	Multi24h1	94.1145	BAESF_14265	Trophozoite	0h	11.1531
CFRG0082	Amoeba	Amoeba2	88.5898	CPERKG00000007265	Cleavage	Growth_rep1	31.798	SPPG_05920	Multinucleated24h	Multi24h1	8.31851	BAESF_14292	Trophozoite	0h	19.7467
CFRG0083	Amoeba	Amoeba2	29.3483	CPERKG00000007289	Cleavage	Growth_rep1	106.982	SPPG_05973	Multinucleated24h	Multi24h1	243.747	BAESF_14304	Trophozoite	0h	19.2066
CFRG0105	Amoeba	Amoeba2	11.3998	CPERKG00000007305	Growth	Growth_rep1	0.198638	SPPG_05989	Zoospore	Multi24h1	34.5765	BAESF_14325	Trophozoite	0h	16.8364
CFRG0115	Coenocyte	Amoeba2	4.24603	CPERKG00000007317	Cleavage	Growth_rep1	0	SPPG_06118	Zoospore	Multi24h1	88.9786	BAESF_14327	Trophozoite	0h	444.124
CFRG0117	Amoeba	Amoeba2	1.00325	CPERKG00000007323	Growth	Growth_rep1	41.7392	SPPG_06175	Multinucleated24h	Multi24h1	9.44243	BAESF_14338	Trophozoite	0h	9.83096
CFRG0133	Coenocyte	Amoeba2	868.242	CPERKG00000007335	Cleavage	Growth_rep1	41.5511	SPPG_06202	Zoospore	Multi24h1	23.5452	BAESF_14342	Trophozoite	0h	118.856
CFRG0138	Amoeba	Amoeba2	46.3778	CPERKG00000007336	Cleavage	Growth_rep1	13.3042	SPPG_06208	Zoospore	Multi24h1	109.814	BAESF_14362	Cyst	0h	0
CFRG0159	Amoeba	Amoeba2	3.68248	CPERKG00000007389	Cleavage	Growth_rep1	15.291	SPPG_06234	Multinucleated24h	Multi24h1	42.4252	BAESF_14370	Trophozoite	0h	25.0401
CFRG0187	Amoeba	Amoeba2	200.734	CPERKG00000007390	Cleavage	Growth_rep1	19.4211	SPPG_06272	Multinucleated24h	Multi24h1	36.8456	BAESF_14375	Trophozoite	0h	155.257
CFRG0226	Amoeba	Amoeba2	15.9893	CPERKG00000007393	Growth	Growth_rep1	2481.53	SPPG_06359	Multinucleated24h	Multi24h1	33.5847	BAESF_14376	Trophozoite	0h	73.8183
CFRG0231	Amoeba	Amoeba2	223.27	CPERKG00000007409	Growth	Growth_rep1	37.6461	SPPG_09363	Zoospore	Multi24h1	7.90947	BAESF_14383	Trophozoite	0h	737.298
CFRG0234	Amoeba	Amoeba2	25.9416	CPERKG00000007418	Growth	Growth_rep1	20.2184	SPPG_06391	Multinucleated24h	Multi24h1	25.7829	BAESF_14384	Trophozoite	0h	40.77
CFRG0259	Coenocyte	Amoeba2	93.6544	CPERKG00000007419	Growth	Growth_rep1	211.606	SPPG_06430	Multinucleated24h	Multi24h1	13.6706	BAESF_14385	Trophozoite	0h	830.77
CFRG0366	Amoeba	Amoeba2	84.2961	CPERKG00000007428	Cleavage	Growth_rep1	16.8468	SPPG_06503	Multinucleated24h	Multi24h1	27.8516	BAESF_14386	Trophozoite	0h	2.76836
CFRG0380	Amoeba	Amoeba2	21.852	CPERKG00000007438	Cleavage	Growth_rep1	18.2814	SPPG_06530	Multinucleated24h	Multi24h1	104.957	BAESF_14388	Trophozoite	0h	267.295
CFRG0383	Coenocyte	Amoeba2	1501.44	CPERKG00000007440	Growth	Growth_rep1	5.77459	SPPG_09391	Multinucleated24h	Multi24h1	20.3703	BAESF_14389	Trophozoite	0h	141.427
CFRG0407	Amoeba	Amoeba2	2.11412	CPERKG00000007462	Growth	Growth_rep1	8.98234	SPPG_06608	Multinucleated24h	Multi24h1	680.14	BAESF_14391	Trophozoite	0h	5117.53
CFRG0408	Amoeba	Amoeba2	35.5859	CPERKG00000007475	Growth	Growth_rep1	571.881	SPPG_06678	Zoospore	Multi24h1	95.4986	BAESF_14393	Cyst	0h	4.17946
CFRG0428	Coenocyte	Amoeba2	11.4588	CPERKG00000007506	Cleavage	Growth_rep1	3.18	SPPG_06731	Zoospore	Multi24h1	67.9339	BAESF_14397	Trophozoite	0h	33.3381
CFRG0430	Coenocyte	Amoeba2	18.9753	CPERKG00000007515	Cleavage	Growth_rep1	157.144	SPPG_06888	Multinucleated24h	Multi24h1	107.877	BAESF_14398	Trophozoite	0h	33.3587
CFRG0432	Amoeba	Amoeba2	1068.2	CPERKG00000007558	Cleavage	Growth_rep1	549.877	SPPG_06893	Zoospore	Multi24h1	8.59761	BAESF_14401	Trophozoite	0h	614.988
CFRG0446	Amoeba	Amoeba2	82.2078	CPERKG00000007561	Cleavage	Growth_rep1	121.29	SPPG_06917	Multinucleated24h	Multi24h1	205.107	BAESF_14433	Cyst	0h	2.30639
CFRG0459	Amoeba	Amoeba2	3.90126	CPERKG00000007570	Cleavage	Growth_rep1	16.2152	SPPG_06963	Multinucleated24h	Multi24h1	24.1161	BAESF_14435	Cyst	0h	9.52958
CFRG0466	Amoeba	Amoeba2	81.0092	CPERKG00000007573	Growth	Growth_rep1	411.742	SPPG_07060	Multinucleated24h	Multi24h1	19.2009	BAESF_14449	Trophozoite	0h	34.9527
CFRG0487	Amoeba	Amoeba2	8.27793	CPERKG00000007580	Cleavage	Growth_rep1	39.9022	SPPG_07072	Multinucleated24h	Multi24h1	108.377	BAESF_14451	Trophozoite	0h	4.23585
CFRG0495	Amoeba	Amoeba2	6.8129	CPERKG00000007590	Growth	Growth_rep1	26.411	SPPG_07077	Multinucleated24h	Multi24h1	45.3816	BAESF_14452	Trophozoite	0h	0.28296
CFRG0533	Coenocyte	Amoeba2	239.763	CPERKG00000007623	Growth	Growth_rep1	2.14427	SPPG_09447	Zoospore	Multi24h1	45.7463	BAESF_14470	Cyst	0h	3.64066
CFRG0535	Coenocyte	Amoeba2	38.6482	CPERKG00000007627	Cleavage	Growth_rep1	0	SPPG_07155	Zoospore	Multi24h1	312.888	BAESF_14476	Cyst	0h	2.28005
CFRG0561	Coenocyte	Amoeba2	36.7946	CPERKG00000007628	Growth	Growth_rep1	935.492	SPPG_09451	Multinucleated24h	Multi24h1	4.31816	BAESF_14486	Trophozoite	0h	115.293
CFRG0563	Amoeba	Amoeba2	18.1299	CPERKG00000007636	Cleavage	Growth_rep1	6.38877	SPPG_07226	Multinucleated24h	Multi24h1	50.6948	BAESF_14487	Trophozoite	0h	9.41538
CFRG0595	Amoeba	Amoeba2	58.9465	CPERKG00000007643	Growth	Growth_rep1	0	SPPG_07240	Multinucleated24h	Multi24h1	91.936	BAESF_14492	Cyst	0h	84.2454
CFRG0599	Amoeba	Amoeba2	48.774	CPERKG00000007652	Growth	Growth_rep1	38.7907	SPPG_07241	Multinucleated24h	Multi24h1	14.2125	BAESF_14493	Cyst	0h	631.931
CFRG0616	Amoeba	Amoeba2	80.3352	CPERKG00000007670	Growth	Growth_rep1	105.691	SPPG_07269	Zoospore	Multi24h1	30.1057	BAESF_14499	Trophozoite	0h	19.4449
CFRG0627	Amoeba	Amoeba2	2.72061	CPERKG00000007678	Cleavage	Growth_rep1	71.3043	SPPG_07280	Multinucleated24h	Multi24h1	9.7088	BAESF_14501	Trophozoite	0h	25.1972
CFRG0678	Amoeba	Amoeba2	6.97247	CPERKG00000007679	Cleavage	Growth_rep1	19.9368	SPPG_07373	Multinucleated24h	Multi24h1	176.588	BAESF_14512	Trophozoite	0h	141.342
CFRG0708	Amoeba	Amoeba2	40.8101	CPERKG00000007689	Cleavage	Growth_rep1	41.005	SPPG_07452	Zoospore	Multi24h1	29.5022	BAESF_14513	Trophozoite	0h	54.4786
CFRG0724	Coenocyte	Amoeba2	13.9087	CPERKG00000007691	Growth	Growth_rep1	30.3278	SPPG_07463	Zoospore	Multi24h1	17.179	BAESF_14515	Trophozoite	0h	76.3944
CFRG0730	Amoeba	Amoeba2	56.9724	CPERKG00000007733	Cleavage	Growth_rep1	36.6807	SPPG_07472	Zoospore	Multi24h1	47.2509	BAESF_14520	Trophozoite	0h	12.0828
CFRG0755	Amoeba	Amoeba2	64.0174	CPERKG00000007740	Cleavage	Growth_rep1	26.6217	SPPG_07474	Zoospore	Multi24h1	35.2169	BAESF_14524	Trophozoite	0h	9.26148
CFRG0766	Amoeba	Amoeba2	14.4311	CPERKG00000007750	Cleavage	Growth_rep1	78.5192	SPPG_07475	Zoospore	Multi24h1	4117.98	BAESF_14537	Trophozoite	0h	8.86856
CFRG0768	Amoeba	Amoeba2	15.7426	CPERKG00000007751	Cleavage	Growth_rep1	11.7961	SPPG_07528	Multinucleated24h	Multi24h1	39.1301	BAESF_14541	Trophozoite	0h	12.958
CFRG0772	Amoeba	Amoeba2	706.938	CPERKG00000007757	Growth	Growth_rep1	6.57736	SPPG_07614	Zoospore	Multi24h1	188.005	BAESF_14543	Trophozoite	0h	13.2981
CFRG0773	Amoeba	Amoeba2	24.5682	CPERKG00000007762	Cleavage	Growth_rep1	27.7652	SPPG_09482	Zoospore	Multi24h1	4.59115	BAESF_14558	Trophozoite	0h	15.4071
CFRG0783	Coenocyte	Amoeba2	18.2407	CPERKG00000007763	Cleavage	Growth_rep1	110.634	SPPG_07689	Zoospore	Multi24h1	224.721	BAESF_14568	Trophozoite	0h	88.4733
CFRG0796	Coenocyte	Amoeba2	7.42922	CPERKG00000007789	Cleavage	Growth_rep1	46.5614	SPPG_07788	Zoospore	Multi24h1	60.8233	BAESF_14572	Cyst	0h	0.705743
CFRG0803	Amoeba	Amoeba2	7.73428	CPERKG00000007790	Cleavage	Growth_rep1	62.4847	SPPG_07848	Zoospore	Multi24h1	125.491	BAESF_14578	Cyst	0h	0
CFRG0808	Coenocyte	Amoeba2	2.66937	CPERKG00000007816	Cleavage	Growth_rep1	3.90495	SPPG_08017	Zoospore	Multi24h1	136.735	BAESF_14593	Cyst	0h	17.034
CFRG0827	Amoeba	Amoeba2	304.787	CPERKG00000007818	Cleavage	Growth_rep1	672.435	SPPG_08061	Zoospore	Multi24h1	14.7261	BAESF_14600	Trophozoite	0h	293.932
CFRG5960	Amoeba	Amoeba2	24.2922	CPERKG00000007820	Cleavage	Growth_rep1	0	SPPG_08063	Zoospore	Multi24h1	138.725	BAESF_14602	Cyst	0h	13.4251
CFRG6035	Amoeba	Amoeba2	42.108	CPERKG00000007836	Cleavage	Growth_rep1	34.3187	SPPG_08099	Zoospore	Multi24h1	57.5378	BAESF_14603	Cyst	0h	0.041549
CFRG6041	Amoeba	Amoeba2	37.4826	CPERKG00000007869	Cleavage	Growth_rep1	14.6936	SPPG_08179	Zoospore	Multi24h1	23.4201	BAESF_14604	Cyst	0h	2.77685
CFRG6056	Amoeba	Amoeba2	29.1815	CPERKG00000007872	Growth	Growth_rep1	804.657	SPPG_09526	Multinucleated24h	Multi24h1	152.13	BAESF_14608	Trophozoite	0h	37.1766
CFRG6059	Coenocyte	Amoeba2	11.7189	CPERKG00000007925	Growth	Growth_rep1	332.605	SPPG_08282	Multinucleated24h	Multi24h1	159.285	BAESF_14632	Cyst	0h	67.6589
CFRG6107	Amoeba	Amoeba2	121.984	CPERKG00000007931	Growth	Growth_rep1	40.1932	SPPG_08293	Zoospore	Multi24h1	68.0739	BAESF_14640	Cyst	0h	6.46945
CFRG6143	Amoeba	Amoeba2	46.9594	CPERKG00000007976	Cleavage	Growth_rep1	77.7159	SPPG_08301	Multinucleated24h	Multi24h1	42.2676	BAESF_14648	Cyst	0h	59.4764
CFRG6144	Amoeba	Amoeba2	263.238	CPERKG00000007985	Growth	Growth_rep1	60.9216	SPPG_08337	Multinucleated24h	Multi24h1	20.9124	BAESF_14651	Trophozoite	0h	19.8918
CFRG6145	Amoeba	Amoeba2	30.1581	CPERKG00000007989	Growth	Growth_rep1	5.71271	SPPG_08338	Multinucleated24h	Multi24h1	78.9556	BAESF_14660	Trophozoite	0h	2320.25
CFRG8008	Amoeba	Amoeba2	0	CPERKG00000007990	Cleavage	Growth_rep1	319.294	SPPG_08393	Zoospore	Multi24h1	34.0814	BAESF_14688	Trophozoite	0h	461.217
CFRG8012	Amoeba	Amoeba2	2.19123	CPERKG00000008004	Growth	Growth_rep1	39.1067	SPPG_09536	Multinucleated24h	Multi24h1	24.7908	BAESF_14691	Trophozoite	0h	5.04035
CFRG8057	Amoeba	Amoeba2	0	CPERKG00000008011	Growth	Growth_rep1	2875.37	SPPG_08430	Zoospore	Multi24h1	143.3	BAESF_14692	Trophozoite	0h	13.816
CFRG8322	Amoeba	Amoeba2	35.1253	CPERKG00000008021	Cleavage	Growth_rep1	38.2446	SPPG_08442	Zoospore	Multi24h1	69.7148	BAESF_14698	Trophozoite	0h	112.354
CFRG8342	Amoeba	Amoeba2	3.22431	CPERKG00000008067	Cleavage	Growth_rep1	8.03552	SPPG_08690	Multinucleated24h	Multi24h1	12.702	BAESF_14701	Cyst	0h	0
CFRG8358	Amoeba	Amoeba2	4283.17	CPERKG00000008069	Cleavage	Growth_rep1	18.3859	SPPG_08732	Zoospore	Multi24h1	95.8391	BAESF_14704	Trophozoite	0h	91.8256
CFRG8361	Amoeba	Amoeba2	22.4254	CPERKG00000008084	Growth	Growth_rep1	180.955	SPPG_08735	Multinucleated24h	Multi24h1	87.4168	BAESF_14708	Cyst	0h	35.224
CFRG8369	Amoeba	Amoeba2	551.997	CPERKG00000008086	Cleavage	Growth_rep1	8.61896	SPPG_08739	Multinucleated24h	Multi24h1	12.9567	BAESF_14730	Trophozoite	0h	195.587
CFRG5176	Amoeba	Amoeba2	8.50043	CPERKG00000008123	Cleavage	Growth_rep1	4.24669	SPPG_08751	Zoospore	Multi24h1	99.3722	BAESF_14737	Cyst	0h	2.38123
CFRG5178	Amoeba	Amoeba2	26.8362	CPERKG00000008139	Cleavage	Growth_rep1	5.74275	SPPG_08788	Zoospore	Multi24h1	0.197538	BAESF_14746	Trophozoite	0h	38.4164
CFRG5181	Amoeba	Amoeba2	9.28197	CPERKG00000008143	Growth	Growth_rep1	14.8343	SPPG_09012	Zoospore	Multi24h1	0.348437	BAESF_14755	Trophozoite	0h	12.3446
CFRG5231	Amoeba	Amoeba2	7.99414	CPERKG00000008155	Cleavage	Growth_rep1	14.0607	SPPG_10045	Zoospore	Multi24h1	0	BAESF_14756	Trophozoite	0h	287.779
CFRG5282	Amoeba	Amoeba2	110.833	CPERKG00000008158	Cleavage	Growth_rep1	9.99714	SPPG_10133	Multinucleated24h	Multi24h1	0	BAESF_14767	Cyst	0h	362.358
CFRG5287	Amoeba	Amoeba2	109.269	CPERKG00000008163	Cleavage	Growth_rep1	6.69174	SPPG_10173	Multinucleated24h	Multi24h1	0	BAESF_14769	Trophozoite	0h	6.39231
CFRG5303	Amoeba	Amoeba2	14.8214	CPERKG00000008185	Cleavage	Growth_rep1	52.1671	SPPG_00018	Zoospore	Multi24h2	23.5246	BAESF_14784	Trophozoite	0h	191.052
CFRG5345	Amoeba	Amoeba2	9.46072	CPERKG00000008200	Growth	Growth_rep1	14.2371	SPPG_08810	Multinucleated24h	Multi24h2	9.88468	BAESF_14791	Trophozoite	0h	12.6252
CFRG5360	Amoeba	Amoeba2	10.3985	CPERKG00000008218	Growth	Growth_rep1	95.6909	SPPG_08815	Zoospore	Multi24h2	7.90331	BAESF_14793	Trophozoite	0h	214.655
CFRG8383	Amoeba	Amoeba2	7.89663	CPERKG00000008231	Cleavage	Growth_rep1	31.0612	SPPG_00071	Zoospore	Multi24h2	109.045	BAESF_14801	Trophozoite	0h	103.33
CFRG8393	Coenocyte	Amoeba2	3467.94	CPERKG00000008251	Cleavage	Growth_rep1	5.41349	SPPG_00117	Multinucleated24h	Multi24h2	62.5754	BAESF_14806	Trophozoite	0h	0.211511
CFRG2778	Coenocyte	Amoeba2	5.97683	CPERKG00000008252	Cleavage	Growth_rep1	10.6704	SPPG_00153	Multinucleated24h	Multi24h2	6.44913	BAESF_14809	Trophozoite	0h	9.202
CFRG2787	Amoeba	Amoeba2	762.423	CPERKG00000008264	Cleavage	Growth_rep1	0.256689	SPPG_00247	Zoospore	Multi24h2	6.21265	BAESF_14812	Trophozoite	0h	4.72464
CFRG2813	Amoeba	Amoeba2	75.8101	CPERKG00000008280	Cleavage	Growth_rep1	3.85226	SPPG_00250	Multinucleated24h	Multi24h2	29.8244	BAESF_14813	Trophozoite	0h	12.6494
CFRG2819	Amoeba	Amoeba2	149.838	CPERKG00000008287	Cleavage	Growth_rep1	9.44298	SPPG_00333	Zoospore	Multi24h2	18.6767	BAESF_14824	Cyst	0h	20.9066
CFRG2823	Amoeba	Amoeba2	6.96315	CPERKG00000008299	Growth	Growth_rep1	7.08268	SPPG_00338	Zoospore	Multi24h2	33.5758	BAESF_14827	Cyst	0h	6955.24
CFRG2828	Coenocyte	Amoeba2	285.422	CPERKG00000008315	Cleavage	Growth_rep1	48.1795	SPPG_00344	Multinucleated24h	Multi24h2	23.0361	BAESF_14831	Trophozoite	0h	3386.52
CFRG2837	Coenocyte	Amoeba2	62.1222	CPERKG00000008331	Growth	Growth_rep1	4.70096	SPPG_00367	Multinucleated24h	Multi24h2	221.146	BAESF_14857	Trophozoite	0h	33.7544
CFRG2869	Amoeba	Amoeba2	24.273	CPERKG00000008334	Cleavage	Growth_rep1	5.25476	SPPG_00391	Zoospore	Multi24h2	71.4146	BAESF_14861	Trophozoite	0h	17.3304
CFRG2883	Amoeba	Amoeba2	4564.86	CPERKG00000008338	Cleavage	Growth_rep1	148.751	SPPG_00392	Zoospore	Multi24h2	30.6288	BAESF_14867	Trophozoite	0h	20.1387
CFRG2910	Coenocyte	Amoeba2	6.48961	CPERKG00000008354	Cleavage	Growth_rep1	98.6043	SPPG_08841	Zoospore	Multi24h2	1488.83	BAESF_14873	Trophozoite	0h	413.279
CFRG2954	Coenocyte	Amoeba2	44.7556	CPERKG00000008356	Growth	Growth_rep1	1.92285	SPPG_00421	Multinucleated24h	Multi24h2	73.583	BAESF_14880	Trophozoite	0h	46.8451
CFRG3026	Amoeba	Amoeba2	387.9	CPERKG00000008374	Cleavage	Growth_rep1	2272.16	SPPG_00452	Zoospore	Multi24h2	2.30726	BAESF_14882	Trophozoite	0h	4.42205
CFRG3035	Coenocyte	Amoeba2	21.3418	CPERKG00000008383	Growth	Growth_rep1	1.86658	SPPG_00496	Multinucleated24h	Multi24h2	81.5068	BAESF_14886	Trophozoite	0h	1069.35
CFRG3038	Amoeba	Amoeba2	18.4019	CPERKG00000008385	Cleavage	Growth_rep1	21.8	SPPG_00525	Multinucleated24h	Multi24h2	32.9127	BAESF_14893	Trophozoite	0h	3069.85
CFRG3052	Amoeba	Amoeba2	8.95628	CPERKG00000008395	Cleavage	Growth_rep1	63.4787	SPPG_00570	Zoospore	Multi24h2	215.416	BAESF_14896	Cyst	0h	49.3945
CFRG3053	Amoeba	Amoeba2	49.3304	CPERKG00000008417	Growth	Growth_rep1	52.8105	SPPG_00576	Zoospore	Multi24h2	65.5403	BAESF_14901	Trophozoite	0h	4.1085
CFRG3059	Amoeba	Amoeba2	8.8437	CPERKG00000008425	Growth	Growth_rep1	22.8726	SPPG_08858	Multinucleated24h	Multi24h2	38.5892	BAESF_14906	Cyst	0h	92.9694
CFRG3060	Amoeba	Amoeba2	313.435	CPERKG00000008441	Growth	Growth_rep1	147.865	SPPG_00601	Multinucleated24h	Multi24h2	35.7637	BAESF_14907	Cyst	0h	10.1854
CFRG3092	Amoeba	Amoeba2	71.7973	CPERKG00000008456	Cleavage	Growth_rep1	143.23	SPPG_08863	Multinucleated24h	Multi24h2	204.164	BAESF_14918	Trophozoite	0h	48.9717
CFRG3093	Amoeba	Amoeba2	21.2493	CPERKG00000008488	Growth	Growth_rep1	4.17696	SPPG_00657	Multinucleated24h	Multi24h2	10.0992	BAESF_14919	Trophozoite	0h	74.0338
CFRG3098	Amoeba	Amoeba2	629.308	CPERKG00000008538	Growth	Growth_rep1	21.2804	SPPG_00686	Zoospore	Multi24h2	186.643	BAESF_14920	Cyst	0h	2.03732
CFRG3134	Amoeba	Amoeba2	14.8925	CPERKG00000008542	Cleavage	Growth_rep1	11.1246	SPPG_00688	Multinucleated24h	Multi24h2	18.6706	BAESF_14924	Trophozoite	0h	124.762
CFRG3190	Amoeba	Amoeba2	6.82119	CPERKG00000008558	Cleavage	Growth_rep1	72.9492	SPPG_00737	Zoospore	Multi24h2	19.315	BAESF_14931	Trophozoite	0h	27.3433
CFRG3240	Amoeba	Amoeba2	0.114387	CPERKG00000008581	Cleavage	Growth_rep1	135.4	SPPG_00749	Multinucleated24h	Multi24h2	92.0215	BAESF_14933	Trophozoite	0h	14.5579
CFRG7933	Amoeba	Amoeba2	292.911	CPERKG00000008586	Cleavage	Growth_rep1	0.0202861	SPPG_00752	Multinucleated24h	Multi24h2	108.334	BAESF_14942	Trophozoite	0h	37.5882
CFRG7948	Amoeba	Amoeba2	15.8881	CPERKG00000008593	Cleavage	Growth_rep1	37.3734	SPPG_08875	Multinucleated24h	Multi24h2	13.8536	BAESF_14944	Trophozoite	0h	30.9488
CFRG7991	Amoeba	Amoeba2	100.827	CPERKG00000008607	Growth	Growth_rep1	431.927	SPPG_00787	Multinucleated24h	Multi24h2	12.4522	BAESF_14951	Cyst	0h	10.2951
CFRG0846	Amoeba	Amoeba2	52.9575	CPERKG00000008615	Growth	Growth_rep1	345.39	SPPG_00825	Zoospore	Multi24h2	26.954	BAESF_14959	Trophozoite	0h	2350.93
CFRG0853	Amoeba	Amoeba2	41.1461	CPERKG00000008626	Cleavage	Growth_rep1	103.8	SPPG_00827	Multinucleated24h	Multi24h2	166.124	BAESF_14963	Cyst	0h	876.757
CFRG0877	Coenocyte	Amoeba2	185.839	CPERKG00000008651	Cleavage	Growth_rep1	45.5785	SPPG_00846	Multinucleated24h	Multi24h2	48.4277	BAESF_15017	Trophozoite	0h	58.7318
CFRG0887	Amoeba	Amoeba2	17.7285	CPERKG00000008694	Cleavage	Growth_rep1	5.81473	SPPG_00902	Multinucleated24h	Multi24h2	174.274	BAESF_15033	Trophozoite	0h	262.577
CFRG0917	Amoeba	Amoeba2	23.7803	CPERKG00000008703	Cleavage	Growth_rep1	5.49092	SPPG_08892	Multinucleated24h	Multi24h2	50.429	BAESF_15034	Trophozoite	0h	547.549
CFRG0976	Amoeba	Amoeba2	39.2983	CPERKG00000008704	Cleavage	Growth_rep1	24.9804	SPPG_08895	Multinucleated24h	Multi24h2	36.7132	BAESF_15056	Trophozoite	0h	51.503
CFRG1014	Coenocyte	Amoeba2	20.9889	CPERKG00000008709	Cleavage	Growth_rep1	2.48528	SPPG_00997	Multinucleated24h	Multi24h2	125.296	BAESF_15061	Trophozoite	0h	55.4267
CFRG1037	Amoeba	Amoeba2	59.6847	CPERKG00000008711	Cleavage	Growth_rep1	13.7216	SPPG_01061	Multinucleated24h	Multi24h2	148.971	BAESF_15066	Cyst	0h	88.9608
CFRG1052	Amoeba	Amoeba2	737.705	CPERKG00000008713	Cleavage	Growth_rep1	168.311	SPPG_08904	Zoospore	Multi24h2	63.1151	BAESF_15085	Trophozoite	0h	15.9947
CFRG1063	Amoeba	Amoeba2	117.335	CPERKG00000008715	Cleavage	Growth_rep1	316.797	SPPG_01094	Zoospore	Multi24h2	25.7685	BAESF_15096	Trophozoite	0h	2.26447
CFRG1073	Amoeba	Amoeba2	401.056	CPERKG00000008721	Growth	Growth_rep1	204.6	SPPG_01109	Zoospore	Multi24h2	0.350948	BAESF_15104	Cyst	0h	33.0248
CFRG1085	Amoeba	Amoeba2	40.1041	CPERKG00000008724	Cleavage	Growth_rep1	9.22162	SPPG_01152	Multinucleated24h	Multi24h2	82.6229	BAESF_15125	Trophozoite	0h	28.811
CFRG1123	Amoeba	Amoeba2	80.2265	CPERKG00000008730	Growth	Growth_rep1	38.0655	SPPG_08911	Multinucleated24h	Multi24h2	229.698	BAESF_15134	Trophozoite	0h	317.207
CFRG1151	Amoeba	Amoeba2	8338.63	CPERKG00000008732	Cleavage	Growth_rep1	6.15987	SPPG_01176	Zoospore	Multi24h2	2858.67	BAESF_15136	Trophozoite	0h	2.39611
CFRG1153	Amoeba	Amoeba2	529.079	CPERKG00000008741	Cleavage	Growth_rep1	15.8867	SPPG_01191	Zoospore	Multi24h2	26.4087	BAESF_15139	Trophozoite	0h	19.5419
CFRG1155	Amoeba	Amoeba2	556.371	CPERKG00000008742	Growth	Growth_rep1	5.32143	SPPG_01192	Multinucleated24h	Multi24h2	117.65	BAESF_15146	Cyst	0h	0.231866
CFRG1185	Amoeba	Amoeba2	8.14722	CPERKG00000008750	Growth	Growth_rep1	0.539858	SPPG_01199	Multinucleated24h	Multi24h2	1.61271	BAESF_15148	Trophozoite	0h	1.96813
CFRG1215	Amoeba	Amoeba2	36.3107	CPERKG00000008774	Cleavage	Growth_rep1	0.804512	SPPG_01206	Zoospore	Multi24h2	33.5154	BAESF_15152	Trophozoite	0h	17.5813
CFRG1218	Amoeba	Amoeba2	341.663	CPERKG00000008789	Cleavage	Growth_rep1	26.4275	SPPG_01210	Zoospore	Multi24h2	38.5887	BAESF_15155	Trophozoite	0h	16.3906
CFRG1224	Amoeba	Amoeba2	1.44575	CPERKG00000008808	Cleavage	Growth_rep1	21.1165	SPPG_08916	Multinucleated24h	Multi24h2	22.7939	BAESF_15161	Trophozoite	0h	3512.97
CFRG1242	Amoeba	Amoeba2	6.29751	CPERKG00000008811	Cleavage	Growth_rep1	30.5178	SPPG_01284	Zoospore	Multi24h2	18.4941	BAESF_15165	Trophozoite	0h	19.7919
CFRG1247	Amoeba	Amoeba2	4.31899	CPERKG00000008813	Cleavage	Growth_rep1	25.9897	SPPG_01443	Zoospore	Multi24h2	27.3867	BAESF_15172	Cyst	0h	63.422
CFRG1260	Amoeba	Amoeba2	15.1042	CPERKG00000008828	Cleavage	Growth_rep1	51.5373	SPPG_01459	Multinucleated24h	Multi24h2	235.706	BAESF_15179	Trophozoite	0h	42.2679
CFRG1265	Coenocyte	Amoeba2	38.1657	CPERKG00000008866	Cleavage	Growth_rep1	18.2131	SPPG_01492	Multinucleated24h	Multi24h2	27.1181	BAESF_15186	Trophozoite	0h	29.7326
CFRG1276	Amoeba	Amoeba2	10.5153	CPERKG00000008901	Cleavage	Growth_rep1	46.8592	SPPG_01499	Multinucleated24h	Multi24h2	40.2552	BAESF_15187	Trophozoite	0h	32.5802
CFRG1278	Amoeba	Amoeba2	29.2514	CPERKG00000008904	Cleavage	Growth_rep1	168.466	SPPG_01629	Multinucleated24h	Multi24h2	45.9811	BAESF_15196	Trophozoite	0h	257.114
CFRG1279	Amoeba	Amoeba2	39.3376	CPERKG00000008913	Growth	Growth_rep1	149.116	SPPG_01842	Multinucleated24h	Multi24h2	29.9075	BAESF_15198	Trophozoite	0h	26.4583
CFRG1288	Amoeba	Amoeba2	130.377	CPERKG00000008924	Growth	Growth_rep1	3.50767	SPPG_01881	Zoospore	Multi24h2	76.6348	BAESF_15205	Cyst	0h	1.89226
CFRG1303	Amoeba	Amoeba2	17.3544	CPERKG00000008927	Growth	Growth_rep1	8.80605	SPPG_08970	Multinucleated24h	Multi24h2	8.7876	BAESF_15214	Trophozoite	0h	90.2876
CFRG1312	Amoeba	Amoeba2	108.646	CPERKG00000008952	Growth	Growth_rep1	35.6894	SPPG_02082	Zoospore	Multi24h2	2169.43	BAESF_15220	Trophozoite	0h	1.42582
CFRG1315	Amoeba	Amoeba2	29.0537	CPERKG00000008960	Cleavage	Growth_rep1	17.3255	SPPG_02106	Multinucleated24h	Multi24h2	249.764	BAESF_15222	Trophozoite	0h	380.525
CFRG1322	Coenocyte	Amoeba2	66.8652	CPERKG00000008985	Cleavage	Growth_rep1	24.4063	SPPG_02117	Zoospore	Multi24h2	210.819	BAESF_15224	Trophozoite	0h	63.0349
CFRG1399	Coenocyte	Amoeba2	0.793117	CPERKG00000009023	Cleavage	Growth_rep1	1.24409	SPPG_02130	Zoospore	Multi24h2	24.5227	BAESF_15228	Trophozoite	0h	436.739
CFRG1408	Amoeba	Amoeba2	0	CPERKG00000009024	Growth	Growth_rep1	30.8394	SPPG_02132	Zoospore	Multi24h2	21.3318	BAESF_15229	Trophozoite	0h	35.4494
CFRG1426	Amoeba	Amoeba2	161.527	CPERKG00000009025	Growth	Growth_rep1	20.537	SPPG_02144	Multinucleated24h	Multi24h2	50.5839	BAESF_15230	Trophozoite	0h	5.11414
CFRG1462	Amoeba	Amoeba2	50.0137	CPERKG00000009027	Cleavage	Growth_rep1	15.9711	SPPG_02187	Multinucleated24h	Multi24h2	295.664	BAESF_15232	Trophozoite	0h	250.515
CFRG1566	Amoeba	Amoeba2	128.29	CPERKG00000009060	Cleavage	Growth_rep1	2200.2	SPPG_02200	Multinucleated24h	Multi24h2	48.4345	BAESF_15245	Trophozoite	0h	82.4273
CFRG1567	Amoeba	Amoeba2	176.98	CPERKG00000009070	Growth	Growth_rep1	207.755	SPPG_02215	Zoospore	Multi24h2	109.079	BAESF_15250	Cyst	0h	131.548
CFRG1573	Amoeba	Amoeba2	90.3169	CPERKG00000009083	Cleavage	Growth_rep1	0	SPPG_02230	Zoospore	Multi24h2	5.25693	BAESF_15255	Cyst	0h	205.464
CFRG1600	Amoeba	Amoeba2	804.427	CPERKG00000009092	Cleavage	Growth_rep1	82.5497	SPPG_02306	Multinucleated24h	Multi24h2	668.71	BAESF_15257	Trophozoite	0h	351.913
CFRG6875	Amoeba	Amoeba2	5.49761	CPERKG00000009098	Cleavage	Growth_rep1	12.8759	SPPG_02374	Zoospore	Multi24h2	56.6533	BAESF_15260	Trophozoite	0h	7.35269
CFRG6897	Coenocyte	Amoeba2	70.4233	CPERKG00000009128	Cleavage	Growth_rep1	10430.4	SPPG_09018	Multinucleated24h	Multi24h2	23.0035	BAESF_15262	Trophozoite	0h	39.8403
CFRG6900	Coenocyte	Amoeba2	10.0781	CPERKG00000009142	Cleavage	Growth_rep1	46.9353	SPPG_02408	Zoospore	Multi24h2	94.3057	BAESF_15283	Trophozoite	0h	127.284
CFRG6965	Amoeba	Amoeba2	19.6985	CPERKG00000009159	Cleavage	Growth_rep1	29.8182	SPPG_02483	Multinucleated24h	Multi24h2	22.9965	BAESF_15288	Trophozoite	0h	79.8897
CFRG6974	Amoeba	Amoeba2	12.1034	CPERKG00000009204	Cleavage	Growth_rep1	38.2981	SPPG_02487	Multinucleated24h	Multi24h2	53.405	BAESF_15302	Trophozoite	0h	51.3181
CFRG6986	Amoeba	Amoeba2	90.9895	CPERKG00000009233	Cleavage	Growth_rep1	2.09128	SPPG_02497	Multinucleated24h	Multi24h2	455.919	BAESF_15306	Trophozoite	0h	65.4159
CFRG6996	Amoeba	Amoeba2	10.317	CPERKG00000009234	Cleavage	Growth_rep1	2171.78	SPPG_02525	Multinucleated24h	Multi24h2	100.568	BAESF_15315	Cyst	0h	56.4856
CFRG7015	Amoeba	Amoeba2	4.87009	CPERKG00000009241	Cleavage	Growth_rep1	194.801	SPPG_09033	Zoospore	Multi24h2	0.443753	BAESF_15317	Trophozoite	0h	6018.12
CFRG7031	Amoeba	Amoeba2	449.387	CPERKG00000009244	Growth	Growth_rep1	11.9616	SPPG_02616	Zoospore	Multi24h2	158.229	BAESF_15330	Trophozoite	0h	2.74132
CFRG7498	Coenocyte	Amoeba2	0.312229	CPERKG00000009248	Cleavage	Growth_rep1	82.5542	SPPG_02625	Multinucleated24h	Multi24h2	60.7679	BAESF_15335	Trophozoite	0h	5.95388
CFRG7573	Amoeba	Amoeba2	164.552	CPERKG00000009249	Cleavage	Growth_rep1	39.5186	SPPG_02631	Multinucleated24h	Multi24h2	13.5968	BAESF_15344	Trophozoite	0h	102.72
CFRG7607	Amoeba	Amoeba2	13.3936	CPERKG00000009250	Growth	Growth_rep1	10.0248	SPPG_02637	Multinucleated24h	Multi24h2	70.4588	BAESF_15345	Cyst	0h	868.231
CFRG7615	Amoeba	Amoeba2	27.8143	CPERKG00000009257	Cleavage	Growth_rep1	9.98255	SPPG_02671	Zoospore	Multi24h2	10.5163	BAESF_15354	Trophozoite	0h	3.02326
CFRG3252	Coenocyte	Amoeba2	248.05	CPERKG00000009277	Cleavage	Growth_rep1	108.392	SPPG_02748	Multinucleated24h	Multi24h2	66.5988	BAESF_15356	Trophozoite	0h	37.7786
CFRG3276	Amoeba	Amoeba2	140.945	CPERKG00000009278	Cleavage	Growth_rep1	138.25	SPPG_09059	Multinucleated24h	Multi24h2	30.939	BAESF_15361	Trophozoite	0h	249.346
CFRG3277	Amoeba	Amoeba2	0	CPERKG00000009280	Cleavage	Growth_rep1	15.2176	SPPG_02762	Zoospore	Multi24h2	116.562	BAESF_15362	Trophozoite	0h	212.522
CFRG3286	Amoeba	Amoeba2	143.352	CPERKG00000009281	Cleavage	Growth_rep1	87.1457	SPPG_02819	Multinucleated24h	Multi24h2	103.469	BAESF_15368	Trophozoite	0h	7.59707
CFRG3324	Amoeba	Amoeba2	23.067	CPERKG00000009287	Cleavage	Growth_rep1	9.60113	SPPG_02851	Multinucleated24h	Multi24h2	50.9473	BAESF_15380	Trophozoite	0h	143.097
CFRG3344	Amoeba	Amoeba2	8.94303	CPERKG00000009290	Cleavage	Growth_rep1	218.578	SPPG_02914	Zoospore	Multi24h2	169.187	BAESF_15384	Trophozoite	0h	63.5941
CFRG3389	Amoeba	Amoeba2	45.6416	CPERKG00000009320	Growth	Growth_rep1	13.76	SPPG_02983	Zoospore	Multi24h2	42.9275	BAESF_15386	Trophozoite	0h	3669.42
CFRG3395	Amoeba	Amoeba2	11.8112	CPERKG00000009322	Growth	Growth_rep1	0.0381308	SPPG_03018	Zoospore	Multi24h2	9.69879	BAESF_15390	Trophozoite	0h	46.9106
CFRG3397	Amoeba	Amoeba2	16.2538	CPERKG00000009331	Cleavage	Growth_rep1	1.84442	SPPG_03019	Zoospore	Multi24h2	13.2195	BAESF_15394	Cyst	0h	238.011
CFRG3412	Coenocyte	Amoeba2	67.5931	CPERKG00000009350	Cleavage	Growth_rep1	45.9804	SPPG_03022	Zoospore	Multi24h2	4.02008	BAESF_15407	Trophozoite	0h	39.8575
CFRG3421	Amoeba	Amoeba2	9.74131	CPERKG00000009355	Cleavage	Growth_rep1	1.21423	SPPG_03159	Multinucleated24h	Multi24h2	44.3455	BAESF_15413	Cyst	0h	2.00025
CFRG3434	Amoeba	Amoeba2	51.5805	CPERKG00000009359	Cleavage	Growth_rep1	2.80769	SPPG_09097	Multinucleated24h	Multi24h2	112.8	BAESF_15418	Trophozoite	0h	59.7248
CFRG3461	Amoeba	Amoeba2	66.07	CPERKG00000009361	Cleavage	Growth_rep1	3.1468	SPPG_03258	Zoospore	Multi24h2	47.687	BAESF_15420	Trophozoite	0h	102.408
CFRG3483	Amoeba	Amoeba2	329.374	CPERKG00000009371	Cleavage	Growth_rep1	1104.93	SPPG_03283	Multinucleated24h	Multi24h2	221.889	BAESF_15421	Trophozoite	0h	218.976
CFRG3553	Amoeba	Amoeba2	0	CPERKG00000009378	Growth	Growth_rep1	2.99314	SPPG_03304	Multinucleated24h	Multi24h2	75.0776	BAESF_15423	Trophozoite	0h	327.912
CFRG3574	Amoeba	Amoeba2	33.2434	CPERKG00000009381	Cleavage	Growth_rep1	51.8823	SPPG_03372	Multinucleated24h	Multi24h2	477.409	BAESF_15425	Trophozoite	0h	60.9368
CFRG3576	Amoeba	Amoeba2	0	CPERKG00000009385	Cleavage	Growth_rep1	55.7217	SPPG_03419	Multinucleated24h	Multi24h2	230.268	BAESF_15427	Trophozoite	0h	13.4798
CFRG3578	Amoeba	Amoeba2	46.4607	CPERKG00000009394	Cleavage	Growth_rep1	79.358	SPPG_03424	Multinucleated24h	Multi24h2	35.0854	BAESF_15431	Cyst	0h	0.161628
CFRG3590	Coenocyte	Amoeba2	4.57798	CPERKG00000009425	Cleavage	Growth_rep1	1.76593	SPPG_03507	Multinucleated24h	Multi24h2	1493.42	BAESF_15433	Trophozoite	0h	89.6958
CFRG3593	Amoeba	Amoeba2	11.026	CPERKG00000009446	Cleavage	Growth_rep1	0.634847	SPPG_03543	Zoospore	Multi24h2	177.44	BAESF_15438	Trophozoite	0h	185.764
CFRG3594	Coenocyte	Amoeba2	36.3037	CPERKG00000009447	Cleavage	Growth_rep1	0.598361	SPPG_09123	Zoospore	Multi24h2	49.5643	BAESF_15439	Trophozoite	0h	18.494
CFRG3656	Coenocyte	Amoeba2	90.5647	CPERKG00000009466	Cleavage	Growth_rep1	35.5527	SPPG_03594	Zoospore	Multi24h2	33.3407	BAESF_15440	Trophozoite	0h	39.9079
CFRG3691	Amoeba	Amoeba2	596.542	CPERKG00000009491	Cleavage	Growth_rep1	2403.94	SPPG_09126	Zoospore	Multi24h2	16.2717	BAESF_15444	Trophozoite	0h	18.0467
CFRG6635	Amoeba	Amoeba2	17.0817	CPERKG00000009494	Growth	Growth_rep1	71.8087	SPPG_03632	Multinucleated24h	Multi24h2	90.9604	BAESF_15451	Trophozoite	0h	429.064
CFRG6645	Amoeba	Amoeba2	1429.22	CPERKG00000009507	Cleavage	Growth_rep1	49.7047	SPPG_03798	Zoospore	Multi24h2	115.797	BAESF_15452	Trophozoite	0h	13.5354
CFRG6647	Amoeba	Amoeba2	34.882	CPERKG00000009521	Growth	Growth_rep1	27.7776	SPPG_03862	Zoospore	Multi24h2	25.5675	BAESF_15470	Trophozoite	0h	70.7367
CFRG6670	Amoeba	Amoeba2	36.57	CPERKG00000009537	Cleavage	Growth_rep1	47.3486	SPPG_03902	Zoospore	Multi24h2	50.3952	BAESF_15474	Cyst	0h	9.27033
CFRG6678	Amoeba	Amoeba2	18.726	CPERKG00000009538	Cleavage	Growth_rep1	52.4316	SPPG_04074	Multinucleated24h	Multi24h2	144.15	BAESF_15476	Trophozoite	0h	223.825
CFRG6715	Amoeba	Amoeba2	29.2553	CPERKG00000009554	Cleavage	Growth_rep1	10.4236	SPPG_09175	Multinucleated24h	Multi24h2	50.486	BAESF_15479	Trophozoite	0h	16.1876
CFRG6731	Coenocyte	Amoeba2	113.783	CPERKG00000009566	Cleavage	Growth_rep1	1.17109	SPPG_04121	Zoospore	Multi24h2	79.7147	BAESF_15483	Trophozoite	0h	109.065
CFRG6733	Amoeba	Amoeba2	0	CPERKG00000009576	Cleavage	Growth_rep1	21.8815	SPPG_04140	Multinucleated24h	Multi24h2	151.717	BAESF_15486	Trophozoite	0h	21.165
CFRG6773	Amoeba	Amoeba2	72.1094	CPERKG00000009580	Cleavage	Growth_rep1	38.6514	SPPG_04159	Zoospore	Multi24h2	11.8064	BAESF_15489	Trophozoite	0h	28.4847
CFRG6783	Amoeba	Amoeba2	63.3373	CPERKG00000009588	Cleavage	Growth_rep1	156.029	SPPG_04196	Multinucleated24h	Multi24h2	49.0963	BAESF_15516	Trophozoite	0h	66.347
CFRG6792	Amoeba	Amoeba2	20.1944	CPERKG00000009597	Growth	Growth_rep1	7.29815	SPPG_04211	Multinucleated24h	Multi24h2	82.1594	BAESF_00943	Trophozoite	0h	1.85636
CFRG6796	Amoeba	Amoeba2	15.1102	CPERKG00000009600	Cleavage	Growth_rep1	33.4326	SPPG_04247	Multinucleated24h	Multi24h2	148.711	BAESF_00977	Trophozoite	0h	287.618
CFRG6813	Amoeba	Amoeba2	12.7783	CPERKG00000009606	Growth	Growth_rep1	18.9378	SPPG_04288	Zoospore	Multi24h2	31.2397	BAESF_00978	Cyst	0h	6.52106
CFRG6829	Amoeba	Amoeba2	25.0491	CPERKG00000009607	Growth	Growth_rep1	42.9865	SPPG_04314	Multinucleated24h	Multi24h2	24.8214	BAESF_01002	Trophozoite	0h	44.7665
CFRG6831	Amoeba	Amoeba2	24.2103	CPERKG00000009610	Cleavage	Growth_rep1	46.4787	SPPG_04320	Zoospore	Multi24h2	29.2264	BAESF_01011	Trophozoite	0h	369.774
CFRG6834	Amoeba	Amoeba2	1041.82	CPERKG00000009630	Growth	Growth_rep1	5.19967	SPPG_04412	Multinucleated24h	Multi24h2	297.33	BAESF_01013	Trophozoite	0h	83.8323
CFRG4483	Amoeba	Amoeba2	271.924	CPERKG00000009638	Cleavage	Growth_rep1	2.06361	SPPG_09193	Zoospore	Multi24h2	43.428	BAESF_01022	Trophozoite	0h	8.9216
CFRG4503	Amoeba	Amoeba2	9.60968	CPERKG00000009644	Cleavage	Growth_rep1	6.43974	SPPG_04447	Multinucleated24h	Multi24h2	199.193	BAESF_01023	Trophozoite	0h	16.5742
CFRG4531	Amoeba	Amoeba2	6.78581	CPERKG00000009646	Cleavage	Growth_rep1	12.3305	SPPG_04471	Zoospore	Multi24h2	42.7367	BAESF_01033	Trophozoite	0h	38.627
CFRG4548	Coenocyte	Amoeba2	3.73733	CPERKG00000009663	Growth	Growth_rep1	60.0285	SPPG_04493	Multinucleated24h	Multi24h2	85.546	BAESF_01053	Trophozoite	0h	9.90005
CFRG4552	Coenocyte	Amoeba2	0.164667	CPERKG00000009665	Cleavage	Growth_rep1	18.0626	SPPG_04513	Zoospore	Multi24h2	15.5264	BAESF_01057	Trophozoite	0h	11.2621
CFRG4555	Amoeba	Amoeba2	9.35355	CPERKG00000009670	Cleavage	Growth_rep1	7.77148	SPPG_04543	Multinucleated24h	Multi24h2	20.9962	BAESF_01074	Trophozoite	0h	39.9665
CFRG4565	Coenocyte	Amoeba2	30.4333	CPERKG00000009672	Cleavage	Growth_rep1	0	SPPG_04666	Multinucleated24h	Multi24h2	20.1974	BAESF_01084	Cyst	0h	2.76424
CFRG4616	Amoeba	Amoeba2	35.8973	CPERKG00000009685	Cleavage	Growth_rep1	159.918	SPPG_04690	Multinucleated24h	Multi24h2	389.024	BAESF_01095	Trophozoite	0h	30.073
CFRG4622	Coenocyte	Amoeba2	17.4667	CPERKG00000009698	Growth	Growth_rep1	37.8424	SPPG_04700	Zoospore	Multi24h2	213.318	BAESF_01096	Trophozoite	0h	75.5432
CFRG4656	Coenocyte	Amoeba2	59.0943	CPERKG00000009706	Cleavage	Growth_rep1	4.90175	SPPG_04702	Multinucleated24h	Multi24h2	66.0118	BAESF_01103	Trophozoite	0h	252.24
CFRG4670	Amoeba	Amoeba2	24.7305	CPERKG00000009713	Cleavage	Growth_rep1	1.23721	SPPG_04705	Multinucleated24h	Multi24h2	16.5585	BAESF_01110	Trophozoite	0h	36.849
CFRG4672	Amoeba	Amoeba2	47.5564	CPERKG00000009714	Cleavage	Growth_rep1	1.11942	SPPG_04720	Zoospore	Multi24h2	28.314	BAESF_01111	Trophozoite	0h	121.457
CFRG4673	Amoeba	Amoeba2	23.4734	CPERKG00000009718	Growth	Growth_rep1	65.0545	SPPG_04771	Multinucleated24h	Multi24h2	1110.59	BAESF_01127	Trophozoite	0h	59.6567
CFRG4678	Amoeba	Amoeba2	98.9687	CPERKG00000009733	Cleavage	Growth_rep1	9.5732	SPPG_04823	Multinucleated24h	Multi24h2	48.3922	BAESF_01134	Cyst	0h	223.827
CFRG4723	Amoeba	Amoeba2	59.7938	CPERKG00000009768	Growth	Growth_rep1	27.5761	SPPG_04826	Multinucleated24h	Multi24h2	38.7889	BAESF_01148	Trophozoite	0h	218.219
CFRG4762	Amoeba	Amoeba2	1.65795	CPERKG00000009771	Growth	Growth_rep1	3.86454	SPPG_04892	Multinucleated24h	Multi24h2	34.4273	BAESF_01151	Trophozoite	0h	152.107
CFRG4763	Amoeba	Amoeba2	59.3994	CPERKG00000009773	Cleavage	Growth_rep1	3.4868	SPPG_04916	Multinucleated24h	Multi24h2	197.693	BAESF_01170	Cyst	0h	266.521
CFRG4764	Amoeba	Amoeba2	165.953	CPERKG00000009778	Growth	Growth_rep1	270.926	SPPG_04965	Multinucleated24h	Multi24h2	179.162	BAESF_01177	Trophozoite	0h	745.721
CFRG7267	Amoeba	Amoeba2	43.8282	CPERKG00000009785	Cleavage	Growth_rep1	24.9401	SPPG_05156	Multinucleated24h	Multi24h2	171.486	BAESF_01195	Trophozoite	0h	10.4561
CFRG7283	Amoeba	Amoeba2	73.9713	CPERKG00000009801	Growth	Growth_rep1	68.4493	SPPG_05239	Zoospore	Multi24h2	53.4077	BAESF_01197	Trophozoite	0h	28.0765
CFRG7338	Amoeba	Amoeba2	11.4636	CPERKG00000009813	Growth	Growth_rep1	2.33657	SPPG_05242	Multinucleated24h	Multi24h2	12.6997	BAESF_01205	Trophozoite	0h	12.392
CFRG7437	Amoeba	Amoeba2	37.493	CPERKG00000009814	Growth	Growth_rep1	0	SPPG_05278	Multinucleated24h	Multi24h2	819.123	BAESF_01208	Cyst	0h	17.2409
CFRG7441	Coenocyte	Amoeba2	2.54994	CPERKG00000009822	Cleavage	Growth_rep1	0	SPPG_09272	Zoospore	Multi24h2	52.582	BAESF_01213	Trophozoite	0h	38.3594
CFRG7813	Amoeba	Amoeba2	5.45861	CPERKG00000009848	Cleavage	Growth_rep1	110.669	SPPG_05441	Multinucleated24h	Multi24h2	178.642	BAESF_01220	Cyst	0h	1.99189
CFRG7852	Amoeba	Amoeba2	22.6277	CPERKG00000009850	Growth	Growth_rep1	15.686	SPPG_05493	Multinucleated24h	Multi24h2	4228.77	BAESF_01232	Trophozoite	0h	59.0084
CFRG7903	Coenocyte	Amoeba2	86.1016	CPERKG00000009851	Cleavage	Growth_rep1	211.125	SPPG_05518	Zoospore	Multi24h2	64.2635	BAESF_01233	Trophozoite	0h	46.8184
CFRG8597	Coenocyte	Amoeba2	5.92977	CPERKG00000009865	Growth	Growth_rep1	58.6564	SPPG_05574	Multinucleated24h	Multi24h2	240.161	BAESF_01235	Trophozoite	0h	217.303
CFRG8170	Amoeba	Amoeba2	389.74	CPERKG00000009881	Cleavage	Growth_rep1	2.07713	SPPG_05603	Multinucleated24h	Multi24h2	33.4774	BAESF_01241	Trophozoite	0h	63.2845
CFRG8171	Amoeba	Amoeba2	16.7043	CPERKG00000009884	Growth	Growth_rep1	4.35201	SPPG_05660	Multinucleated24h	Multi24h2	483.417	BAESF_01249	Trophozoite	0h	212.592
CFRG8176	Amoeba	Amoeba2	214.942	CPERKG00000009885	Growth	Growth_rep1	23.5118	SPPG_05672	Multinucleated24h	Multi24h2	301.498	BAESF_01261	Trophozoite	0h	31.1372
CFRG8194	Amoeba	Amoeba2	241.341	CPERKG00000009886	Growth	Growth_rep1	17.2275	SPPG_05686	Multinucleated24h	Multi24h2	37.2551	BAESF_01262	Trophozoite	0h	183.193
CFRG8211	Amoeba	Amoeba2	1.8185	CPERKG00000009889	Growth	Growth_rep1	31.6433	SPPG_05691	Zoospore	Multi24h2	1808.16	BAESF_01264	Trophozoite	0h	7530.47
CFRG5470	Coenocyte	Amoeba2	131.839	CPERKG00000009893	Cleavage	Growth_rep1	19.2707	SPPG_05823	Multinucleated24h	Multi24h2	70.6216	BAESF_01267	Trophozoite	0h	60.1533
CFRG5493	Amoeba	Amoeba2	6467.82	CPERKG00000009909	Cleavage	Growth_rep1	5.03928	SPPG_05850	Zoospore	Multi24h2	4.83089	BAESF_01293	Trophozoite	0h	67.8185
CFRG5495	Coenocyte	Amoeba2	90.1775	CPERKG00000009935	Cleavage	Growth_rep1	257.132	SPPG_05867	Multinucleated24h	Multi24h2	51.1176	BAESF_01295	Trophozoite	0h	24.9905
CFRG5567	Coenocyte	Amoeba2	111.691	CPERKG00000009965	Growth	Growth_rep1	207.846	SPPG_05879	Multinucleated24h	Multi24h2	96.1546	BAESF_01296	Trophozoite	0h	224.112
CFRG5581	Amoeba	Amoeba2	43.3494	CPERKG00000009977	Cleavage	Growth_rep1	39.5264	SPPG_05893	Zoospore	Multi24h2	100.672	BAESF_01319	Trophozoite	0h	16.4528
CFRG5582	Amoeba	Amoeba2	173.362	CPERKG00000009992	Cleavage	Growth_rep1	73.014	SPPG_05920	Multinucleated24h	Multi24h2	9.62584	BAESF_01324	Trophozoite	0h	1741.78
CFRG5588	Amoeba	Amoeba2	7.57458	CPERKG00000010005	Cleavage	Growth_rep1	179.885	SPPG_05973	Multinucleated24h	Multi24h2	257.316	BAESF_01332	Trophozoite	0h	6.8716
CFRG5641	Amoeba	Amoeba2	0	CPERKG00000010032	Cleavage	Growth_rep1	6.43873	SPPG_05989	Zoospore	Multi24h2	33.811	BAESF_01334	Trophozoite	0h	28.947
CFRG8608	Amoeba	Amoeba3	0.613307	CPERKG00000010039	Cleavage	Growth_rep1	0	SPPG_06118	Zoospore	Multi24h2	76.4595	BAESF_01340	Trophozoite	0h	57.4571
CFRG2205	Coenocyte	Amoeba3	13.9044	CPERKG00000010063	Growth	Growth_rep1	15.9441	SPPG_06175	Multinucleated24h	Multi24h2	8.8701	BAESF_01343	Trophozoite	0h	8.05522
CFRG2233	Coenocyte	Amoeba3	4.41448	CPERKG00000010064	Cleavage	Growth_rep1	2.3746	SPPG_06202	Zoospore	Multi24h2	27.1726	BAESF_01349	Cyst	0h	40.3686
CFRG2236	Amoeba	Amoeba3	1.5202	CPERKG00000010073	Cleavage	Growth_rep1	42.9801	SPPG_06208	Zoospore	Multi24h2	111.945	BAESF_01350	Trophozoite	0h	24.8321
CFRG2249	Amoeba	Amoeba3	17.5159	CPERKG00000010091	Cleavage	Growth_rep1	556.63	SPPG_06234	Multinucleated24h	Multi24h2	44.0526	BAESF_01362	Trophozoite	0h	40.0647
CFRG2254	Amoeba	Amoeba3	4.11913	CPERKG00000010092	Cleavage	Growth_rep1	43.9107	SPPG_06272	Multinucleated24h	Multi24h2	42.8683	BAESF_01368	Trophozoite	0h	133.687
CFRG2255	Amoeba	Amoeba3	5.79728	CPERKG00000010098	Cleavage	Growth_rep1	230.81	SPPG_06359	Multinucleated24h	Multi24h2	33.8054	BAESF_01369	Trophozoite	0h	9.59183
CFRG2304	Amoeba	Amoeba3	480.247	CPERKG00000010129	Cleavage	Growth_rep1	69.4345	SPPG_09363	Zoospore	Multi24h2	6.28969	BAESF_01371	Trophozoite	0h	141.006
CFRG2404	Amoeba	Amoeba3	40.5042	CPERKG00000010138	Cleavage	Growth_rep1	43.97	SPPG_06391	Multinucleated24h	Multi24h2	24.0152	BAESF_01390	Trophozoite	0h	19.7954
CFRG2406	Coenocyte	Amoeba3	8.77541	CPERKG00000010143	Cleavage	Growth_rep1	92.9761	SPPG_06430	Multinucleated24h	Multi24h2	15.4855	BAESF_01393	Trophozoite	0h	14.0156
CFRG2410	Coenocyte	Amoeba3	52.1481	CPERKG00000010152	Growth	Growth_rep1	25.3698	SPPG_06503	Multinucleated24h	Multi24h2	23.4926	BAESF_01403	Cyst	0h	0
CFRG2416	Amoeba	Amoeba3	51.4424	CPERKG00000010157	Cleavage	Growth_rep1	5.56402	SPPG_06530	Multinucleated24h	Multi24h2	104.863	BAESF_01408	Trophozoite	0h	86.9992
CFRG2417	Amoeba	Amoeba3	68.4666	CPERKG00000010159	Cleavage	Growth_rep1	139.813	SPPG_09391	Multinucleated24h	Multi24h2	16.3945	BAESF_01438	Trophozoite	0h	14.3514
CFRG2418	Coenocyte	Amoeba3	10927.8	CPERKG00000010163	Growth	Growth_rep1	4.07589	SPPG_06608	Multinucleated24h	Multi24h2	660.157	BAESF_01448	Trophozoite	0h	11.4559
CFRG2424	Amoeba	Amoeba3	66.5043	CPERKG00000010169	Cleavage	Growth_rep1	2.98741	SPPG_06678	Zoospore	Multi24h2	101.931	BAESF_01450	Trophozoite	0h	199.096
CFRG2430	Amoeba	Amoeba3	299.114	CPERKG00000010173	Cleavage	Growth_rep1	19.2079	SPPG_06731	Zoospore	Multi24h2	72.3328	BAESF_01461	Trophozoite	0h	23.993
CFRG2438	Amoeba	Amoeba3	785.872	CPERKG00000010174	Cleavage	Growth_rep1	9.73799	SPPG_06888	Multinucleated24h	Multi24h2	132.888	BAESF_01463	Trophozoite	0h	661.048
CFRG2483	Amoeba	Amoeba3	71.6732	CPERKG00000010178	Cleavage	Growth_rep1	5.07197	SPPG_06893	Zoospore	Multi24h2	10.8624	BAESF_01505	Trophozoite	0h	11.9433
CFRG2487	Coenocyte	Amoeba3	30.9776	CPERKG00000010181	Cleavage	Growth_rep1	1.40265	SPPG_06917	Multinucleated24h	Multi24h2	181.148	BAESF_01510	Cyst	0h	167.75
CFRG2490	Amoeba	Amoeba3	8.00958	CPERKG00000010185	Growth	Growth_rep1	5.07116	SPPG_06963	Multinucleated24h	Multi24h2	26.9432	BAESF_01527	Trophozoite	0h	10.2418
CFRG2494	Amoeba	Amoeba3	23.2366	CPERKG00000010190	Cleavage	Growth_rep1	0.145289	SPPG_07060	Multinucleated24h	Multi24h2	17.8401	BAESF_01528	Trophozoite	0h	6.69089
CFRG2517	Amoeba	Amoeba3	11.7305	CPERKG00000010191	Cleavage	Growth_rep1	0	SPPG_07072	Multinucleated24h	Multi24h2	105.891	BAESF_01530	Trophozoite	0h	2.25577
CFRG2526	Amoeba	Amoeba3	25.6306	CPERKG00000010193	Growth	Growth_rep1	0.639156	SPPG_07077	Multinucleated24h	Multi24h2	46.9403	BAESF_01533	Trophozoite	0h	19.1824
CFRG2550	Coenocyte	Amoeba3	0.220194	CPERKG00000010195	Cleavage	Growth_rep1	0	SPPG_09447	Zoospore	Multi24h2	46.6125	BAESF_01541	Cyst	0h	3.48099
CFRG2559	Amoeba	Amoeba3	17.0153	CPERKG00000010197	Growth	Growth_rep1	0	SPPG_07155	Zoospore	Multi24h2	333.084	BAESF_01545	Trophozoite	0h	126.841
CFRG2605	Amoeba	Amoeba3	1.83884	CPERKG00000010208	Cleavage	Growth_rep1	91.8941	SPPG_09451	Multinucleated24h	Multi24h2	6.49247	BAESF_01547	Trophozoite	0h	8.47162
CFRG2614	Amoeba	Amoeba3	535.054	CPERKG00000010211	Cleavage	Growth_rep1	33.0966	SPPG_07226	Multinucleated24h	Multi24h2	52.7799	BAESF_01552	Cyst	0h	0.725701
CFRG2625	Amoeba	Amoeba3	23.3768	CPERKG00000010215	Growth	Growth_rep1	13.2524	SPPG_07240	Multinucleated24h	Multi24h2	92.6211	BAESF_01559	Trophozoite	0h	29.543
CFRG2632	Amoeba	Amoeba3	13.265	CPERKG00000010278	Cleavage	Growth_rep1	1.51847	SPPG_07241	Multinucleated24h	Multi24h2	11.5537	BAESF_01563	Cyst	0h	210.457
CFRG2651	Coenocyte	Amoeba3	171.808	CPERKG00000010294	Growth	Growth_rep1	13.6263	SPPG_07269	Zoospore	Multi24h2	22.5272	BAESF_01564	Trophozoite	0h	18.3872
CFRG2653	Amoeba	Amoeba3	121.84	CPERKG00000010301	Cleavage	Growth_rep1	1.30098	SPPG_07280	Multinucleated24h	Multi24h2	9.94554	BAESF_01570	Cyst	0h	21.352
CFRG2680	Amoeba	Amoeba3	13.6231	CPERKG00000010317	Cleavage	Growth_rep1	0	SPPG_07373	Multinucleated24h	Multi24h2	177.973	BAESF_01572	Cyst	0h	4.69104
CFRG2728	Amoeba	Amoeba3	28.1916	CPERKG00000010322	Cleavage	Growth_rep1	5.11351	SPPG_07452	Zoospore	Multi24h2	25.8559	BAESF_01578	Trophozoite	0h	92.7517
CFRG2733	Amoeba	Amoeba3	72.6486	CPERKG00000010326	Cleavage	Growth_rep1	365.21	SPPG_07463	Zoospore	Multi24h2	16.8207	BAESF_01580	Trophozoite	0h	248.586
CFRG4778	Amoeba	Amoeba3	11.1902	CPERKG00000010327	Growth	Growth_rep1	4.68927	SPPG_07472	Zoospore	Multi24h2	46.8291	BAESF_01583	Trophozoite	0h	66.9451
CFRG4804	Coenocyte	Amoeba3	3.49074	CPERKG00000010336	Cleavage	Growth_rep1	7.08931	SPPG_07474	Zoospore	Multi24h2	35.346	BAESF_01591	Trophozoite	0h	3.81957
CFRG4808	Amoeba	Amoeba3	107.096	CPERKG00000010343	Cleavage	Growth_rep1	7.77256e-10	SPPG_07475	Zoospore	Multi24h2	4146.27	BAESF_01592	Cyst	0h	0
CFRG4814	Coenocyte	Amoeba3	41.9301	CPERKG00000010345	Cleavage	Growth_rep1	112.974	SPPG_07528	Multinucleated24h	Multi24h2	40.3499	BAESF_01599	Trophozoite	0h	31.6266
CFRG4816	Amoeba	Amoeba3	74.0991	CPERKG00000010347	Cleavage	Growth_rep1	0	SPPG_07614	Zoospore	Multi24h2	184.64	BAESF_01607	Trophozoite	0h	75.9976
CFRG4825	Coenocyte	Amoeba3	146.812	CPERKG00000010350	Growth	Growth_rep1	3.21213	SPPG_09482	Zoospore	Multi24h2	3.52029	BAESF_01609	Trophozoite	0h	31.2541
CFRG4833	Amoeba	Amoeba3	129.824	CPERKG00000010353	Growth	Growth_rep1	0.148779	SPPG_07689	Zoospore	Multi24h2	232.444	BAESF_01610	Trophozoite	0h	40.1672
CFRG4887	Amoeba	Amoeba3	4.1341	CPERKG00000010370	Growth	Growth_rep1	0.154104	SPPG_07788	Zoospore	Multi24h2	61.994	BAESF_01624	Trophozoite	0h	9.1051
CFRG4892	Amoeba	Amoeba3	380.053	CPERKG00000010378	Growth	Growth_rep1	1.22626	SPPG_07848	Zoospore	Multi24h2	126.5	BAESF_01625	Trophozoite	0h	7.78236
CFRG4907	Amoeba	Amoeba3	10.3045	CPERKG00000010392	Growth	Growth_rep1	2.27482	SPPG_08017	Zoospore	Multi24h2	136.934	BAESF_01628	Trophozoite	0h	8.40807
CFRG4922	Amoeba	Amoeba3	47.8326	CPERKG00000010403	Cleavage	Growth_rep1	20.514	SPPG_08061	Zoospore	Multi24h2	11.6313	BAESF_01634	Cyst	0h	2.67575
CFRG4962	Amoeba	Amoeba3	4.74885	CPERKG00000010411	Growth	Growth_rep1	404.446	SPPG_08063	Zoospore	Multi24h2	125.256	BAESF_01647	Trophozoite	0h	75.8994
CFRG4976	Coenocyte	Amoeba3	315.026	CPERKG00000010413	Growth	Growth_rep1	4.93422	SPPG_08099	Zoospore	Multi24h2	49.6578	BAESF_01650	Trophozoite	0h	1420.63
CFRG5024	Coenocyte	Amoeba3	976.055	CPERKG00000010417	Growth	Growth_rep1	10.1657	SPPG_08179	Zoospore	Multi24h2	22.6514	BAESF_01654	Trophozoite	0h	41.9577
CFRG5032	Amoeba	Amoeba3	5.20796	CPERKG00000010437	Cleavage	Growth_rep1	285.641	SPPG_09526	Multinucleated24h	Multi24h2	146.005	BAESF_01661	Cyst	0h	0.066007
CFRG5050	Amoeba	Amoeba3	57.6675	CPERKG00000010453	Cleavage	Growth_rep1	11.0398	SPPG_08282	Multinucleated24h	Multi24h2	148.717	BAESF_01662	Trophozoite	0h	199.628
CFRG5061	Coenocyte	Amoeba3	22.9305	CPERKG00000010470	Growth	Growth_rep1	0.940826	SPPG_08293	Zoospore	Multi24h2	70.992	BAESF_01674	Trophozoite	0h	278.656
CFRG5082	Amoeba	Amoeba3	1.04904	CPERKG00000010473	Cleavage	Growth_rep1	14.0382	SPPG_08301	Multinucleated24h	Multi24h2	42.3553	BAESF_01677	Trophozoite	0h	4.79007
CFRG5087	Coenocyte	Amoeba3	85.8317	CPERKG00000010474	Cleavage	Growth_rep1	56.5965	SPPG_08337	Multinucleated24h	Multi24h2	22.0442	BAESF_01690	Cyst	0h	1.91317
CFRG5660	Amoeba	Amoeba3	123.891	CPERKG00000010507	Cleavage	Growth_rep1	1.40959	SPPG_08338	Multinucleated24h	Multi24h2	75.3433	BAESF_01693	Trophozoite	0h	19.5173
CFRG5662	Amoeba	Amoeba3	46.4675	CPERKG00000010512	Cleavage	Growth_rep1	0.00441064	SPPG_08393	Zoospore	Multi24h2	34.259	BAESF_01697	Trophozoite	0h	73.3144
CFRG5672	Amoeba	Amoeba3	16.7875	CPERKG00000010514	Cleavage	Growth_rep1	9.36968	SPPG_09536	Multinucleated24h	Multi24h2	23.7863	BAESF_01706	Trophozoite	0h	28.0704
CFRG5694	Amoeba	Amoeba3	502.619	CPERKG00000010519	Cleavage	Growth_rep1	0.179115	SPPG_08430	Zoospore	Multi24h2	148.089	BAESF_01711	Trophozoite	0h	6.53604
CFRG5709	Amoeba	Amoeba3	373.723	CPERKG00000010538	Growth	Growth_rep1	1.88083	SPPG_08442	Zoospore	Multi24h2	67.7361	BAESF_01724	Trophozoite	0h	188.512
CFRG5734	Amoeba	Amoeba3	46.416	CPERKG00000010539	Cleavage	Growth_rep1	0.129217	SPPG_08690	Multinucleated24h	Multi24h2	13.5882	BAESF_01733	Trophozoite	0h	0.632775
CFRG5738	Coenocyte	Amoeba3	61.4004	CPERKG00000010549	Cleavage	Growth_rep1	6.37793	SPPG_08732	Zoospore	Multi24h2	79.6048	BAESF_01736	Trophozoite	0h	73.7029
CFRG5739	Amoeba	Amoeba3	7.49741	CPERKG00000010551	Growth	Growth_rep1	6.35065	SPPG_08735	Multinucleated24h	Multi24h2	80.3306	BAESF_01742	Trophozoite	0h	127.02
CFRG5782	Coenocyte	Amoeba3	16.2757	CPERKG00000010555	Cleavage	Growth_rep1	0.879774	SPPG_08739	Multinucleated24h	Multi24h2	12.7176	BAESF_01749	Trophozoite	0h	33.0857
CFRG5802	Amoeba	Amoeba3	11.2771	CPERKG00000010556	Cleavage	Growth_rep1	3.79443	SPPG_08751	Zoospore	Multi24h2	98.4535	BAESF_01752	Trophozoite	0h	134.076
CFRG5851	Coenocyte	Amoeba3	6.96011	CPERKG00000010572	Cleavage	Growth_rep1	1.2103	SPPG_08788	Zoospore	Multi24h2	0.18907	BAESF_01780	Trophozoite	0h	2369.29
CFRG5853	Amoeba	Amoeba3	147.511	CPERKG00000010575	Cleavage	Growth_rep1	0	SPPG_09012	Zoospore	Multi24h2	0.38251	BAESF_01785	Trophozoite	0h	154.727
CFRG5857	Amoeba	Amoeba3	2.62125	CPERKG00000010578	Cleavage	Growth_rep1	49.1074	SPPG_10045	Zoospore	Multi24h2	0	BAESF_01786	Trophozoite	0h	21.7536
CFRG5876	Amoeba	Amoeba3	29.0961	CPERKG00000010594	Growth	Growth_rep1	1.63926	SPPG_10133	Multinucleated24h	Multi24h2	0	BAESF_01792	Trophozoite	0h	343.945
CFRG5890	Coenocyte	Amoeba3	42.9232	CPERKG00000010602	Cleavage	Growth_rep1	1.42363	SPPG_10173	Multinucleated24h	Multi24h2	0	BAESF_01800	Trophozoite	0h	2.34428
CFRG5898	Coenocyte	Amoeba3	14.5657	CPERKG00000010627	Growth	Growth_rep1	4.68133					BAESF_01804	Trophozoite	0h	15.0003
CFRG8525	Amoeba	Amoeba3	28.6944	CPERKG00000010628	Growth	Growth_rep1	0					BAESF_01809	Trophozoite	0h	247.091
CFRG8532	Amoeba	Amoeba3	15.2522	CPERKG00000010631	Cleavage	Growth_rep1	4.69228					BAESF_01810	Trophozoite	0h	3.08391
CFRG4171	Amoeba	Amoeba3	32.0326	CPERKG00000010634	Cleavage	Growth_rep1	1.13721					BAESF_01824	Trophozoite	0h	113.349
CFRG4194	Amoeba	Amoeba3	1.30415	CPERKG00000010645	Growth	Growth_rep1	1.33531					BAESF_01826	Cyst	0h	2.25951
CFRG4232	Amoeba	Amoeba3	5.7577	CPERKG00000000016	Cleavage	Growth_rep2	24.0311					BAESF_01837	Trophozoite	0h	59.1335
CFRG4238	Amoeba	Amoeba3	57.9469	CPERKG00000000020	Growth	Growth_rep2	23.1164					BAESF_01841	Trophozoite	0h	10.2893
CFRG4246	Amoeba	Amoeba3	159.889	CPERKG00000000021	Cleavage	Growth_rep2	31.4953					BAESF_01843	Trophozoite	0h	21.778
CFRG4281	Amoeba	Amoeba3	73.7916	CPERKG00000000031	Cleavage	Growth_rep2	5.86351					BAESF_01844	Trophozoite	0h	4.78184
CFRG4291	Coenocyte	Amoeba3	1694.27	CPERKG00000000057	Cleavage	Growth_rep2	47.2883					BAESF_01851	Trophozoite	0h	13.1469
CFRG4349	Amoeba	Amoeba3	15.5259	CPERKG00000000060	Cleavage	Growth_rep2	605.535					BAESF_01857	Trophozoite	0h	141.414
CFRG4384	Amoeba	Amoeba3	2.27223	CPERKG00000000069	Cleavage	Growth_rep2	8.88877					BAESF_01877	Trophozoite	0h	1.19825
CFRG3695	Amoeba	Amoeba3	1.26256	CPERKG00000000121	Cleavage	Growth_rep2	17.2423					BAESF_01900	Cyst	0h	6.17724
CFRG3701	Amoeba	Amoeba3	9.93741	CPERKG00000000127	Cleavage	Growth_rep2	35.8319					BAESF_01903	Trophozoite	0h	16.5026
CFRG3820	Amoeba	Amoeba3	13.2579	CPERKG00000000131	Cleavage	Growth_rep2	5.96636					BAESF_01907	Trophozoite	0h	54.2242
CFRG3844	Amoeba	Amoeba3	7.452	CPERKG00000000150	Growth	Growth_rep2	12.0288					BAESF_01908	Cyst	0h	24.6709
CFRG3846	Amoeba	Amoeba3	28.3523	CPERKG00000000151	Growth	Growth_rep2	0					BAESF_01910	Trophozoite	0h	71.0165
CFRG3854	Coenocyte	Amoeba3	45.924	CPERKG00000000179	Cleavage	Growth_rep2	47.3696					BAESF_01911	Trophozoite	0h	571.661
CFRG3863	Amoeba	Amoeba3	159.66	CPERKG00000000182	Growth	Growth_rep2	50.1285					BAESF_01913	Trophozoite	0h	2878.52
CFRG3865	Amoeba	Amoeba3	8.06611	CPERKG00000000198	Cleavage	Growth_rep2	43.7844					BAESF_01916	Cyst	0h	28.3983
CFRG3895	Amoeba	Amoeba3	6.12017	CPERKG00000000204	Cleavage	Growth_rep2	0					BAESF_01934	Trophozoite	0h	110.315
CFRG3900	Coenocyte	Amoeba3	3.10406	CPERKG00000000213	Cleavage	Growth_rep2	90.9068					BAESF_01940	Trophozoite	0h	45.0123
CFRG3908	Coenocyte	Amoeba3	52.7372	CPERKG00000000223	Growth	Growth_rep2	6.54747					BAESF_01946	Trophozoite	0h	4.6528
CFRG3928	Amoeba	Amoeba3	158.683	CPERKG00000000227	Cleavage	Growth_rep2	549.781					BAESF_01947	Trophozoite	0h	27.409
CFRG3930	Amoeba	Amoeba3	17.4327	CPERKG00000000235	Cleavage	Growth_rep2	52.1191					BAESF_01948	Trophozoite	0h	6.03529
CFRG3931	Amoeba	Amoeba3	25.9265	CPERKG00000000243	Cleavage	Growth_rep2	65.7864					BAESF_01960	Trophozoite	0h	220.616
CFRG3948	Amoeba	Amoeba3	129.642	CPERKG00000000258	Cleavage	Growth_rep2	179.205					BAESF_01968	Cyst	0h	25.3716
CFRG3957	Amoeba	Amoeba3	6.70919	CPERKG00000000259	Cleavage	Growth_rep2	135.386					BAESF_01976	Trophozoite	0h	13.485
CFRG3983	Amoeba	Amoeba3	66.2889	CPERKG00000000279	Growth	Growth_rep2	32.2457					BAESF_01977	Trophozoite	0h	59.1301
CFRG3988	Amoeba	Amoeba3	18.6057	CPERKG00000000280	Growth	Growth_rep2	23.1949					BAESF_01981	Cyst	0h	68.949
CFRG4061	Amoeba	Amoeba3	3.83895	CPERKG00000000281	Cleavage	Growth_rep2	432.534					BAESF_01984	Trophozoite	0h	52.2852
CFRG4074	Amoeba	Amoeba3	112.683	CPERKG00000000285	Cleavage	Growth_rep2	12.6204					BAESF_01995	Trophozoite	0h	330.063
CFRG4100	Coenocyte	Amoeba3	5.50778	CPERKG00000000291	Cleavage	Growth_rep2	114.51					BAESF_02004	Trophozoite	0h	8.38382
CFRG7095	Amoeba	Amoeba3	117.496	CPERKG00000000310	Cleavage	Growth_rep2	14.2964					BAESF_02011	Trophozoite	0h	135.729
CFRG7099	Amoeba	Amoeba3	6.19411	CPERKG00000000318	Cleavage	Growth_rep2	26.5248					BAESF_02013	Cyst	0h	18.8849
CFRG7110	Amoeba	Amoeba3	31.3495	CPERKG00000000338	Cleavage	Growth_rep2	68.3453					BAESF_02060	Trophozoite	0h	6.13156
CFRG7118	Amoeba	Amoeba3	4.60542	CPERKG00000000341	Cleavage	Growth_rep2	39.3849					BAESF_02061	Trophozoite	0h	855.485
CFRG7126	Coenocyte	Amoeba3	1.2176	CPERKG00000000342	Cleavage	Growth_rep2	153.246					BAESF_02062	Trophozoite	0h	65.6364
CFRG7169	Coenocyte	Amoeba3	1.60835	CPERKG00000000369	Cleavage	Growth_rep2	22.0867					BAESF_02064	Cyst	0h	224.682
CFRG7175	Amoeba	Amoeba3	29.0058	CPERKG00000000382	Cleavage	Growth_rep2	0					BAESF_02070	Trophozoite	0h	113.422
CFRG7223	Amoeba	Amoeba3	67.2141	CPERKG00000000388	Cleavage	Growth_rep2	5.84197					BAESF_02074	Trophozoite	0h	1077.83
CFRG7224	Amoeba	Amoeba3	616.482	CPERKG00000000394	Cleavage	Growth_rep2	153.73					BAESF_02077	Trophozoite	0h	33.5709
CFRG8074	Coenocyte	Amoeba3	23.6718	CPERKG00000000407	Growth	Growth_rep2	13.1976					BAESF_02111	Trophozoite	0h	16.9134
CFRG8085	Amoeba	Amoeba3	66.9027	CPERKG00000000416	Growth	Growth_rep2	17.1398					BAESF_02119	Trophozoite	0h	36.4797
CFRG8101	Coenocyte	Amoeba3	468.266	CPERKG00000000448	Growth	Growth_rep2	25.3541					BAESF_02121	Trophozoite	0h	116.085
CFRG8109	Coenocyte	Amoeba3	9.67602	CPERKG00000000456	Cleavage	Growth_rep2	112.517					BAESF_02125	Trophozoite	0h	20.4089
CFRG8115	Coenocyte	Amoeba3	118.137	CPERKG00000000464	Cleavage	Growth_rep2	1886.28					BAESF_02144	Cyst	0h	4.63735
CFRG8127	Amoeba	Amoeba3	0	CPERKG00000000485	Growth	Growth_rep2	0.0452905					BAESF_02145	Trophozoite	0h	47.7411
CFRG8138	Amoeba	Amoeba3	16.2214	CPERKG00000000489	Cleavage	Growth_rep2	17.5504					BAESF_02146	Cyst	0h	26.8429
CFRG8577	Amoeba	Amoeba3	167.502	CPERKG00000000504	Growth	Growth_rep2	47.5343					BAESF_02147	Trophozoite	0h	145.009
CFRG7624	Coenocyte	Amoeba3	9.72206	CPERKG00000000522	Growth	Growth_rep2	2.81401					BAESF_02163	Trophozoite	0h	24.5855
CFRG7647	Coenocyte	Amoeba3	3243.54	CPERKG00000000548	Cleavage	Growth_rep2	7.9582					BAESF_02164	Trophozoite	0h	411.148
CFRG7692	Amoeba	Amoeba3	33.4804	CPERKG00000000552	Cleavage	Growth_rep2	27.1322					BAESF_02177	Trophozoite	0h	7.66927
CFRG7718	Amoeba	Amoeba3	11.5134	CPERKG00000000555	Cleavage	Growth_rep2	333.112					BAESF_02199	Trophozoite	0h	69.8406
CFRG7729	Coenocyte	Amoeba3	34.5553	CPERKG00000000572	Cleavage	Growth_rep2	18.1154					BAESF_02203	Trophozoite	0h	221.84
CFRG7745	Coenocyte	Amoeba3	2.78604	CPERKG00000000579	Growth	Growth_rep2	186.121					BAESF_02205	Trophozoite	0h	364.816
CFRG7755	Coenocyte	Amoeba3	10.5155	CPERKG00000000586	Cleavage	Growth_rep2	20.7269					BAESF_02219	Trophozoite	0h	148.943
CFRG8495	Amoeba	Amoeba3	1.21797	CPERKG00000000596	Cleavage	Growth_rep2	632.706					BAESF_02247	Trophozoite	0h	11.5915
CFRG8496	Amoeba	Amoeba3	3.94697	CPERKG00000000619	Cleavage	Growth_rep2	57.2228					BAESF_02258	Trophozoite	0h	66.6601
CFRG6385	Amoeba	Amoeba3	55.1173	CPERKG00000000635	Growth	Growth_rep2	1734.75					BAESF_02285	Cyst	0h	6.21448
CFRG6399	Coenocyte	Amoeba3	336.229	CPERKG00000000638	Cleavage	Growth_rep2	0					BAESF_02286	Trophozoite	0h	152.187
CFRG6411	Amoeba	Amoeba3	92.3706	CPERKG00000000642	Cleavage	Growth_rep2	66.0294					BAESF_02287	Trophozoite	0h	5.48663
CFRG6434	Coenocyte	Amoeba3	60.2969	CPERKG00000000643	Cleavage	Growth_rep2	325.069					BAESF_02291	Trophozoite	0h	61.9668
CFRG6455	Amoeba	Amoeba3	830.408	CPERKG00000000646	Cleavage	Growth_rep2	3.06024					BAESF_02307	Trophozoite	0h	73.1129
CFRG6457	Amoeba	Amoeba3	30.819	CPERKG00000000665	Cleavage	Growth_rep2	62.8919					BAESF_02309	Trophozoite	0h	47.4844
CFRG6472	Amoeba	Amoeba3	7.48122	CPERKG00000000692	Growth	Growth_rep2	114.483					BAESF_02312	Cyst	0h	71.67
CFRG6501	Coenocyte	Amoeba3	3.87349	CPERKG00000000699	Cleavage	Growth_rep2	46.2236					BAESF_02316	Trophozoite	0h	252.857
CFRG6519	Amoeba	Amoeba3	68.9351	CPERKG00000000700	Cleavage	Growth_rep2	5.51428					BAESF_02317	Trophozoite	0h	808.845
CFRG6546	Amoeba	Amoeba3	11.6427	CPERKG00000000723	Cleavage	Growth_rep2	32.5815					BAESF_02324	Cyst	0h	42.6019
CFRG6576	Amoeba	Amoeba3	29.6494	CPERKG00000000729	Cleavage	Growth_rep2	16.7245					BAESF_02326	Trophozoite	0h	23.7637
CFRG6577	Amoeba	Amoeba3	105.532	CPERKG00000000736	Cleavage	Growth_rep2	12.1064					BAESF_02327	Trophozoite	0h	37.0745
CFRG6590	Amoeba	Amoeba3	234.169	CPERKG00000000754	Growth	Growth_rep2	0					BAESF_02337	Cyst	0h	365.736
CFRG6624	Amoeba	Amoeba3	4.8722	CPERKG00000000762	Growth	Growth_rep2	125.537					BAESF_02339	Cyst	0h	1.38969
CFRG1651	Amoeba	Amoeba3	43.0327	CPERKG00000000768	Growth	Growth_rep2	167.094					BAESF_02340	Cyst	0h	45.511
CFRG1690	Amoeba	Amoeba3	40.3689	CPERKG00000000777	Cleavage	Growth_rep2	14.59					BAESF_02355	Cyst	0h	24.5456
CFRG1717	Coenocyte	Amoeba3	147.286	CPERKG00000000780	Cleavage	Growth_rep2	4.51042					BAESF_02366	Trophozoite	0h	297.209
CFRG1723	Amoeba	Amoeba3	0.240166	CPERKG00000000791	Cleavage	Growth_rep2	26.1696					BAESF_02376	Trophozoite	0h	180.406
CFRG1741	Amoeba	Amoeba3	23.1825	CPERKG00000000797	Cleavage	Growth_rep2	27.0202					BAESF_02378	Trophozoite	0h	130.252
CFRG1742	Amoeba	Amoeba3	4.35485	CPERKG00000000802	Growth	Growth_rep2	6.93848					BAESF_02381	Trophozoite	0h	4.20138
CFRG1743	Amoeba	Amoeba3	0	CPERKG00000000807	Cleavage	Growth_rep2	1.04887					BAESF_02383	Trophozoite	0h	42.875
CFRG1836	Coenocyte	Amoeba3	0.603242	CPERKG00000000816	Cleavage	Growth_rep2	268.825					BAESF_02390	Trophozoite	0h	13.5175
CFRG1873	Coenocyte	Amoeba3	62.9593	CPERKG00000000833	Growth	Growth_rep2	52.5464					BAESF_02403	Trophozoite	0h	128.168
CFRG1875	Amoeba	Amoeba3	3.08983	CPERKG00000000840	Cleavage	Growth_rep2	110.491					BAESF_02411	Cyst	0h	0.395638
CFRG1898	Coenocyte	Amoeba3	50.9218	CPERKG00000000848	Cleavage	Growth_rep2	125.332					BAESF_02412	Trophozoite	0h	10.6805
CFRG1909	Amoeba	Amoeba3	110.469	CPERKG00000000858	Cleavage	Growth_rep2	18.1708					BAESF_02413	Trophozoite	0h	85.2339
CFRG1922	Amoeba	Amoeba3	34.2327	CPERKG00000000885	Growth	Growth_rep2	851.102					BAESF_02419	Trophozoite	0h	194.891
CFRG1929	Amoeba	Amoeba3	176.082	CPERKG00000000901	Growth	Growth_rep2	5.52787					BAESF_02422	Trophozoite	0h	72.5467
CFRG1939	Amoeba	Amoeba3	121.469	CPERKG00000000903	Cleavage	Growth_rep2	0					BAESF_02423	Trophozoite	0h	11.0965
CFRG1951	Coenocyte	Amoeba3	11.0581	CPERKG00000000904	Cleavage	Growth_rep2	184.289					BAESF_02424	Trophozoite	0h	51.9911
CFRG1957	Amoeba	Amoeba3	21.3341	CPERKG00000000935	Growth	Growth_rep2	345.322					BAESF_02430	Trophozoite	0h	105.32
CFRG2022	Amoeba	Amoeba3	77.3628	CPERKG00000000946	Growth	Growth_rep2	85.8788					BAESF_02433	Trophozoite	0h	23.6421
CFRG2040	Amoeba	Amoeba3	84.7462	CPERKG00000000960	Growth	Growth_rep2	70.4838					BAESF_02441	Trophozoite	0h	27.886
CFRG2044	Amoeba	Amoeba3	107.776	CPERKG00000000973	Cleavage	Growth_rep2	14.2538					BAESF_02449	Cyst	0h	96.6634
CFRG2067	Amoeba	Amoeba3	601.908	CPERKG00000000999	Cleavage	Growth_rep2	125.472					BAESF_02462	Cyst	0h	53.4823
CFRG2077	Amoeba	Amoeba3	412.183	CPERKG00000001000	Cleavage	Growth_rep2	18.6759					BAESF_02468	Cyst	0h	58.0137
CFRG2087	Coenocyte	Amoeba3	18.9959	CPERKG00000001012	Cleavage	Growth_rep2	1510.62					BAESF_02478	Trophozoite	0h	6.92617
CFRG2095	Amoeba	Amoeba3	42.2719	CPERKG00000001026	Cleavage	Growth_rep2	394.75					BAESF_02480	Trophozoite	0h	33.208
CFRG2116	Coenocyte	Amoeba3	3.82423	CPERKG00000001042	Cleavage	Growth_rep2	221.635					BAESF_02483	Trophozoite	0h	89.6262
CFRG2141	Amoeba	Amoeba3	0.542907	CPERKG00000001059	Growth	Growth_rep2	297.269					BAESF_02486	Cyst	0h	51.4321
CFRG2147	Amoeba	Amoeba3	4.57982	CPERKG00000001083	Growth	Growth_rep2	181.163					BAESF_02489	Trophozoite	0h	68.7129
CFRG2188	Amoeba	Amoeba3	75.4084	CPERKG00000001113	Cleavage	Growth_rep2	159.229					BAESF_02499	Cyst	0h	0.089589
CFRG2189	Amoeba	Amoeba3	149.216	CPERKG00000001114	Cleavage	Growth_rep2	359.241					BAESF_02515	Trophozoite	0h	1862.01
CFRG8280	Amoeba	Amoeba3	35.7604	CPERKG00000001128	Growth	Growth_rep2	15.6043					BAESF_02517	Trophozoite	0h	295.329
CFRG6191	Amoeba	Amoeba3	20.6581	CPERKG00000001130	Growth	Growth_rep2	355.089					BAESF_02518	Trophozoite	0h	389.648
CFRG6239	Amoeba	Amoeba3	4.39268	CPERKG00000001135	Cleavage	Growth_rep2	9.72593					BAESF_02519	Trophozoite	0h	30.7342
CFRG6247	Amoeba	Amoeba3	113.816	CPERKG00000001165	Cleavage	Growth_rep2	18.1872					BAESF_02540	Cyst	0h	22.7403
CFRG6250	Amoeba	Amoeba3	63.7992	CPERKG00000001171	Cleavage	Growth_rep2	4.25223					BAESF_02557	Cyst	0h	10.9734
CFRG6251	Amoeba	Amoeba3	18.6679	CPERKG00000001178	Cleavage	Growth_rep2	3.45786					BAESF_02558	Trophozoite	0h	36.981
CFRG6296	Coenocyte	Amoeba3	43.5064	CPERKG00000001183	Cleavage	Growth_rep2	155.096					BAESF_02566	Trophozoite	0h	1302.23
CFRG6309	Amoeba	Amoeba3	2.69555	CPERKG00000001189	Cleavage	Growth_rep2	12.0465					BAESF_02569	Trophozoite	0h	77.8933
CFRG6315	Amoeba	Amoeba3	18.0372	CPERKG00000001192	Growth	Growth_rep2	31.4151					BAESF_02577	Trophozoite	0h	167.899
CFRG6319	Coenocyte	Amoeba3	15.2065	CPERKG00000001205	Cleavage	Growth_rep2	53.313					BAESF_02595	Trophozoite	0h	409.508
CFRG6328	Amoeba	Amoeba3	6.76062	CPERKG00000001206	Cleavage	Growth_rep2	30.2126					BAESF_02624	Trophozoite	0h	102.425
CFRG6330	Amoeba	Amoeba3	63.9377	CPERKG00000001208	Cleavage	Growth_rep2	8.25117					BAESF_02632	Trophozoite	0h	47.4363
CFRG6364	Amoeba	Amoeba3	512.185	CPERKG00000001216	Growth	Growth_rep2	42.0924					BAESF_02638	Trophozoite	0h	23.1871
CFRG6367	Amoeba	Amoeba3	6.69906	CPERKG00000001218	Growth	Growth_rep2	17.4311					BAESF_02660	Trophozoite	0h	128.692
CFRG6368	Amoeba	Amoeba3	4.01314	CPERKG00000001234	Growth	Growth_rep2	200.312					BAESF_02672	Trophozoite	0h	65.2127
CFRG6372	Amoeba	Amoeba3	76.5718	CPERKG00000001248	Growth	Growth_rep2	18.1604					BAESF_02674	Trophozoite	0h	15.49
CFRG0010	Coenocyte	Amoeba3	310.62	CPERKG00000001249	Growth	Growth_rep2	32.5044					BAESF_02679	Trophozoite	0h	31.5924
CFRG0015	Coenocyte	Amoeba3	0	CPERKG00000001283	Cleavage	Growth_rep2	12.3233					BAESF_02682	Cyst	0h	3.45664
CFRG0016	Coenocyte	Amoeba3	53.489	CPERKG00000001352	Cleavage	Growth_rep2	10.5721					BAESF_02706	Trophozoite	0h	22.8123
CFRG0048	Coenocyte	Amoeba3	19.2574	CPERKG00000001366	Cleavage	Growth_rep2	52.5903					BAESF_02712	Trophozoite	0h	23.7724
CFRG0063	Amoeba	Amoeba3	18.3278	CPERKG00000001369	Cleavage	Growth_rep2	24.6763					BAESF_02714	Cyst	0h	0.347335
CFRG0070	Coenocyte	Amoeba3	38.3517	CPERKG00000001416	Cleavage	Growth_rep2	20.1499					BAESF_02739	Trophozoite	0h	91.8733
CFRG0074	Amoeba	Amoeba3	14.8804	CPERKG00000001417	Cleavage	Growth_rep2	3.79352					BAESF_02751	Trophozoite	0h	74.9397
CFRG0075	Amoeba	Amoeba3	43.0864	CPERKG00000001442	Cleavage	Growth_rep2	3171.24					BAESF_02752	Trophozoite	0h	123.095
CFRG0079	Amoeba	Amoeba3	1167.82	CPERKG00000001448	Cleavage	Growth_rep2	434.225					BAESF_02778	Trophozoite	0h	50.6325
CFRG0082	Amoeba	Amoeba3	96.6082	CPERKG00000001462	Cleavage	Growth_rep2	21.6485					BAESF_02781	Trophozoite	0h	6.42755
CFRG0083	Amoeba	Amoeba3	35.0837	CPERKG00000001476	Cleavage	Growth_rep2	2725.69					BAESF_02782	Trophozoite	0h	124.81
CFRG0105	Amoeba	Amoeba3	10.4611	CPERKG00000001503	Cleavage	Growth_rep2	4.60576					BAESF_02783	Trophozoite	0h	3.44767
CFRG0115	Coenocyte	Amoeba3	8.54504	CPERKG00000001513	Growth	Growth_rep2	7217.35					BAESF_02789	Trophozoite	0h	86.9704
CFRG0117	Amoeba	Amoeba3	3.59721	CPERKG00000001528	Cleavage	Growth_rep2	57.9932					BAESF_02791	Trophozoite	0h	72.9793
CFRG0133	Coenocyte	Amoeba3	993.215	CPERKG00000001536	Growth	Growth_rep2	89.0276					BAESF_02794	Cyst	0h	53.8529
CFRG0138	Amoeba	Amoeba3	33.1111	CPERKG00000001560	Cleavage	Growth_rep2	0					BAESF_02795	Cyst	0h	123.402
CFRG0159	Amoeba	Amoeba3	9.92972	CPERKG00000001562	Cleavage	Growth_rep2	1313.32					BAESF_02799	Trophozoite	0h	623.205
CFRG0187	Amoeba	Amoeba3	143.067	CPERKG00000001584	Growth	Growth_rep2	50.8372					BAESF_02813	Trophozoite	0h	6208.54
CFRG0226	Amoeba	Amoeba3	14.0182	CPERKG00000001595	Cleavage	Growth_rep2	38.7322					BAESF_02821	Trophozoite	0h	70.3379
CFRG0231	Amoeba	Amoeba3	156.924	CPERKG00000001600	Cleavage	Growth_rep2	296.507					BAESF_02829	Cyst	0h	181.202
CFRG0234	Amoeba	Amoeba3	26.9782	CPERKG00000001605	Growth	Growth_rep2	3.4683					BAESF_02831	Cyst	0h	25.1203
CFRG0259	Coenocyte	Amoeba3	110.817	CPERKG00000001609	Cleavage	Growth_rep2	155.897					BAESF_02860	Trophozoite	0h	470.557
CFRG0366	Amoeba	Amoeba3	65.9004	CPERKG00000001612	Cleavage	Growth_rep2	21.9203					BAESF_02863	Trophozoite	0h	48.7816
CFRG0380	Amoeba	Amoeba3	19.8768	CPERKG00000001623	Growth	Growth_rep2	136.703					BAESF_02912	Trophozoite	0h	426.533
CFRG0383	Coenocyte	Amoeba3	1931.33	CPERKG00000001625	Growth	Growth_rep2	40.0711					BAESF_02920	Trophozoite	0h	1590.12
CFRG0407	Amoeba	Amoeba3	2.68612	CPERKG00000001646	Cleavage	Growth_rep2	607.967					BAESF_02926	Trophozoite	0h	24.8923
CFRG0408	Amoeba	Amoeba3	32.1306	CPERKG00000001654	Cleavage	Growth_rep2	193.313					BAESF_02934	Trophozoite	0h	45.4822
CFRG0428	Coenocyte	Amoeba3	3.27763	CPERKG00000001677	Cleavage	Growth_rep2	1846.31					BAESF_02938	Cyst	0h	57.7262
CFRG0430	Coenocyte	Amoeba3	15.8454	CPERKG00000001680	Growth	Growth_rep2	150.845					BAESF_02952	Trophozoite	0h	30.2317
CFRG0432	Amoeba	Amoeba3	1373.12	CPERKG00000001686	Cleavage	Growth_rep2	14.4404					BAESF_02954	Trophozoite	0h	40.227
CFRG0446	Amoeba	Amoeba3	66.5997	CPERKG00000001693	Cleavage	Growth_rep2	0					BAESF_02962	Trophozoite	0h	137.009
CFRG0459	Amoeba	Amoeba3	3.44565	CPERKG00000001709	Cleavage	Growth_rep2	2518.34					BAESF_02965	Trophozoite	0h	37.0188
CFRG0466	Amoeba	Amoeba3	63.9106	CPERKG00000001715	Growth	Growth_rep2	0					BAESF_02967	Trophozoite	0h	267.72
CFRG0487	Amoeba	Amoeba3	22.9964	CPERKG00000001723	Cleavage	Growth_rep2	411.823					BAESF_02969	Trophozoite	0h	126.544
CFRG0495	Amoeba	Amoeba3	8.58996	CPERKG00000001728	Cleavage	Growth_rep2	8.7302					BAESF_02970	Trophozoite	0h	11.9293
CFRG0533	Coenocyte	Amoeba3	218.025	CPERKG00000001740	Cleavage	Growth_rep2	125.551					BAESF_02974	Cyst	0h	0.463413
CFRG0535	Coenocyte	Amoeba3	25.8952	CPERKG00000001773	Growth	Growth_rep2	14.4101					BAESF_02993	Trophozoite	0h	185.896
CFRG0561	Coenocyte	Amoeba3	39.5102	CPERKG00000001781	Cleavage	Growth_rep2	45.8396					BAESF_02995	Trophozoite	0h	10.1735
CFRG0563	Amoeba	Amoeba3	14.2881	CPERKG00000001786	Growth	Growth_rep2	68.2408					BAESF_03002	Trophozoite	0h	178.932
CFRG0595	Amoeba	Amoeba3	45.578	CPERKG00000001807	Cleavage	Growth_rep2	62.1643					BAESF_03006	Trophozoite	0h	111.943
CFRG0599	Amoeba	Amoeba3	55.2068	CPERKG00000001812	Growth	Growth_rep2	4.92974					BAESF_03074	Trophozoite	0h	128.939
CFRG0616	Amoeba	Amoeba3	68.5216	CPERKG00000001813	Cleavage	Growth_rep2	0					BAESF_03079	Trophozoite	0h	7.2613
CFRG0627	Amoeba	Amoeba3	3.95379	CPERKG00000001824	Cleavage	Growth_rep2	107.48					BAESF_03143	Trophozoite	0h	2742.81
CFRG0678	Amoeba	Amoeba3	7.51568	CPERKG00000001833	Cleavage	Growth_rep2	65.782					BAESF_03163	Trophozoite	0h	42.9272
CFRG0708	Amoeba	Amoeba3	24.3824	CPERKG00000001856	Cleavage	Growth_rep2	27.1987					BAESF_03166	Trophozoite	0h	100.216
CFRG0724	Coenocyte	Amoeba3	16.4812	CPERKG00000001877	Cleavage	Growth_rep2	27.7227					BAESF_03179	Trophozoite	0h	37.333
CFRG0730	Amoeba	Amoeba3	58.7228	CPERKG00000001911	Cleavage	Growth_rep2	257.292					BAESF_03181	Trophozoite	0h	628.449
CFRG0755	Amoeba	Amoeba3	76.2119	CPERKG00000001916	Cleavage	Growth_rep2	61.009					BAESF_03198	Cyst	0h	104.306
CFRG0766	Amoeba	Amoeba3	21.467	CPERKG00000001925	Cleavage	Growth_rep2	68.4022					BAESF_03209	Trophozoite	0h	66.0915
CFRG0768	Amoeba	Amoeba3	14.4872	CPERKG00000001933	Cleavage	Growth_rep2	3.97667					BAESF_03211	Trophozoite	0h	36.0475
CFRG0772	Amoeba	Amoeba3	813.44	CPERKG00000001944	Cleavage	Growth_rep2	995.645					BAESF_03226	Trophozoite	0h	12.3381
CFRG0773	Amoeba	Amoeba3	24.3491	CPERKG00000001955	Cleavage	Growth_rep2	88.0056					BAESF_03231	Trophozoite	0h	84.1344
CFRG0783	Coenocyte	Amoeba3	20.3086	CPERKG00000001956	Cleavage	Growth_rep2	239.41					BAESF_03263	Trophozoite	0h	132.266
CFRG0796	Coenocyte	Amoeba3	6.04863	CPERKG00000001958	Cleavage	Growth_rep2	23.9726					BAESF_03268	Trophozoite	0h	453.353
CFRG0803	Amoeba	Amoeba3	9.45416	CPERKG00000001965	Growth	Growth_rep2	28.2681					BAESF_03272	Trophozoite	0h	58.6185
CFRG0808	Coenocyte	Amoeba3	0.895969	CPERKG00000001969	Growth	Growth_rep2	7.63347					BAESF_03280	Trophozoite	0h	643.763
CFRG0827	Amoeba	Amoeba3	625.701	CPERKG00000001994	Growth	Growth_rep2	10.4683					BAESF_03318	Cyst	0h	41.8393
CFRG5960	Amoeba	Amoeba3	22.3951	CPERKG00000002001	Cleavage	Growth_rep2	2.51045					BAESF_03333	Trophozoite	0h	386.518
CFRG6035	Amoeba	Amoeba3	26.6861	CPERKG00000002010	Cleavage	Growth_rep2	3.90235					BAESF_03355	Trophozoite	0h	21.013
CFRG6041	Amoeba	Amoeba3	65.7217	CPERKG00000002042	Cleavage	Growth_rep2	115.853					BAESF_03358	Cyst	0h	30.4278
CFRG6056	Amoeba	Amoeba3	35.6427	CPERKG00000002062	Cleavage	Growth_rep2	0.529773					BAESF_03366	Trophozoite	0h	58.3423
CFRG6059	Coenocyte	Amoeba3	5.91849	CPERKG00000002063	Cleavage	Growth_rep2	44.2527					BAESF_03367	Trophozoite	0h	1181.79
CFRG6107	Amoeba	Amoeba3	115.301	CPERKG00000002076	Cleavage	Growth_rep2	172.95					BAESF_03374	Cyst	0h	66.2074
CFRG6143	Amoeba	Amoeba3	45.5177	CPERKG00000002077	Cleavage	Growth_rep2	6.02809					BAESF_03380	Trophozoite	0h	100.411
CFRG6144	Amoeba	Amoeba3	220.744	CPERKG00000002089	Cleavage	Growth_rep2	15.8833					BAESF_03390	Trophozoite	0h	508.122
CFRG6145	Amoeba	Amoeba3	24.6528	CPERKG00000002100	Cleavage	Growth_rep2	28.4247					BAESF_03404	Trophozoite	0h	50.3723
CFRG8008	Amoeba	Amoeba3	0	CPERKG00000002101	Cleavage	Growth_rep2	156.127					BAESF_03417	Trophozoite	0h	4505.48
CFRG8012	Amoeba	Amoeba3	3.36896	CPERKG00000002134	Cleavage	Growth_rep2	0					BAESF_03419	Trophozoite	0h	140.145
CFRG8057	Amoeba	Amoeba3	0	CPERKG00000002136	Cleavage	Growth_rep2	10.3982					BAESF_03421	Trophozoite	0h	922.657
CFRG8322	Amoeba	Amoeba3	22.4121	CPERKG00000002148	Cleavage	Growth_rep2	106.042					BAESF_03426	Trophozoite	0h	204.234
CFRG8342	Amoeba	Amoeba3	1.42211	CPERKG00000002156	Cleavage	Growth_rep2	771.399					BAESF_03454	Trophozoite	0h	246.061
CFRG8358	Amoeba	Amoeba3	4600.75	CPERKG00000002163	Cleavage	Growth_rep2	28.9723					BAESF_03457	Trophozoite	0h	5.31191
CFRG8361	Amoeba	Amoeba3	37.0078	CPERKG00000002164	Cleavage	Growth_rep2	50.7121					BAESF_03489	Trophozoite	0h	12.7872
CFRG8369	Amoeba	Amoeba3	814.064	CPERKG00000002187	Cleavage	Growth_rep2	17.3743					BAESF_03500	Trophozoite	0h	91.8767
CFRG5176	Amoeba	Amoeba3	8.13806	CPERKG00000002246	Cleavage	Growth_rep2	38.2233					BAESF_03501	Trophozoite	0h	20.4559
CFRG5178	Amoeba	Amoeba3	32.204	CPERKG00000002254	Growth	Growth_rep2	910.234					BAESF_03518	Trophozoite	0h	7.03948
CFRG5181	Amoeba	Amoeba3	9.07223	CPERKG00000002256	Cleavage	Growth_rep2	472.669					BAESF_03520	Trophozoite	0h	14.8606
CFRG5231	Amoeba	Amoeba3	7.91417	CPERKG00000002285	Cleavage	Growth_rep2	48.4585					BAESF_03521	Trophozoite	0h	61.6869
CFRG5282	Amoeba	Amoeba3	125.383	CPERKG00000002288	Cleavage	Growth_rep2	195.872					BAESF_03527	Cyst	0h	58.5343
CFRG5287	Amoeba	Amoeba3	137.433	CPERKG00000002309	Growth	Growth_rep2	62.9599					BAESF_03532	Trophozoite	0h	29.22
CFRG5303	Amoeba	Amoeba3	12.0303	CPERKG00000002326	Cleavage	Growth_rep2	17.8122					BAESF_03536	Trophozoite	0h	16.4875
CFRG5345	Amoeba	Amoeba3	7.21455	CPERKG00000002350	Cleavage	Growth_rep2	282.208					BAESF_03538	Trophozoite	0h	11.2548
CFRG5360	Amoeba	Amoeba3	11.2925	CPERKG00000002363	Cleavage	Growth_rep2	0.999924					BAESF_03542	Trophozoite	0h	93.1798
CFRG8383	Amoeba	Amoeba3	5.33634	CPERKG00000002368	Growth	Growth_rep2	0.899313					BAESF_03543	Cyst	0h	6.25119
CFRG8393	Coenocyte	Amoeba3	3059.4	CPERKG00000002371	Cleavage	Growth_rep2	252.245					BAESF_03555	Trophozoite	0h	8.81095
CFRG2778	Coenocyte	Amoeba3	6.89665	CPERKG00000002379	Growth	Growth_rep2	47.0555					BAESF_03560	Trophozoite	0h	3.58394
CFRG2787	Amoeba	Amoeba3	493.96	CPERKG00000002382	Growth	Growth_rep2	114.824					BAESF_03563	Trophozoite	0h	4.89188
CFRG2813	Amoeba	Amoeba3	72.7619	CPERKG00000002400	Cleavage	Growth_rep2	12.4664					BAESF_03576	Trophozoite	0h	92.9956
CFRG2819	Amoeba	Amoeba3	167.33	CPERKG00000002401	Cleavage	Growth_rep2	0					BAESF_03578	Trophozoite	0h	6.304
CFRG2823	Amoeba	Amoeba3	3.60166	CPERKG00000002404	Cleavage	Growth_rep2	7.59077					BAESF_03585	Trophozoite	0h	45.2829
CFRG2828	Coenocyte	Amoeba3	233.516	CPERKG00000002428	Cleavage	Growth_rep2	75.3406					BAESF_03588	Trophozoite	0h	15.4182
CFRG2837	Coenocyte	Amoeba3	67.8673	CPERKG00000002444	Growth	Growth_rep2	60.3151					BAESF_03593	Trophozoite	0h	15.9099
CFRG2869	Amoeba	Amoeba3	34.1752	CPERKG00000002445	Cleavage	Growth_rep2	311.565					BAESF_03599	Trophozoite	0h	8.22307
CFRG2883	Amoeba	Amoeba3	4725.01	CPERKG00000002452	Cleavage	Growth_rep2	3.97605					BAESF_03600	Trophozoite	0h	13.567
CFRG2910	Coenocyte	Amoeba3	8.08434	CPERKG00000002455	Cleavage	Growth_rep2	0.48353					BAESF_03602	Trophozoite	0h	38.3292
CFRG2954	Coenocyte	Amoeba3	80.0877	CPERKG00000002476	Cleavage	Growth_rep2	20.2715					BAESF_03609	Trophozoite	0h	42.8607
CFRG3026	Amoeba	Amoeba3	418.767	CPERKG00000002506	Cleavage	Growth_rep2	89.1243					BAESF_03616	Trophozoite	0h	707.099
CFRG3035	Coenocyte	Amoeba3	18.3792	CPERKG00000002520	Growth	Growth_rep2	296.769					BAESF_03621	Trophozoite	0h	7.24387
CFRG3038	Amoeba	Amoeba3	11.6404	CPERKG00000002533	Cleavage	Growth_rep2	35.8777					BAESF_03651	Trophozoite	0h	4.21488
CFRG3052	Amoeba	Amoeba3	8.14686	CPERKG00000002534	Cleavage	Growth_rep2	17.0903					BAESF_03668	Cyst	0h	31.4956
CFRG3053	Amoeba	Amoeba3	47.3944	CPERKG00000002545	Growth	Growth_rep2	0.963593					BAESF_03672	Trophozoite	0h	158.569
CFRG3059	Amoeba	Amoeba3	9.59376	CPERKG00000002552	Cleavage	Growth_rep2	0					BAESF_03700	Trophozoite	0h	22.4786
CFRG3060	Amoeba	Amoeba3	249.412	CPERKG00000002559	Cleavage	Growth_rep2	155.079					BAESF_03704	Trophozoite	0h	44.4162
CFRG3092	Amoeba	Amoeba3	70.8087	CPERKG00000002581	Cleavage	Growth_rep2	219.61					BAESF_03712	Trophozoite	0h	39.7894
CFRG3093	Amoeba	Amoeba3	17.8195	CPERKG00000002591	Growth	Growth_rep2	21.9649					BAESF_03722	Trophozoite	0h	68.0804
CFRG3098	Amoeba	Amoeba3	812.791	CPERKG00000002609	Growth	Growth_rep2	30.2186					BAESF_03727	Trophozoite	0h	77.5919
CFRG3134	Amoeba	Amoeba3	13.1715	CPERKG00000002612	Cleavage	Growth_rep2	110.936					BAESF_03737	Cyst	0h	60.1737
CFRG3190	Amoeba	Amoeba3	8.65998	CPERKG00000002626	Cleavage	Growth_rep2	68.7937					BAESF_03744	Trophozoite	0h	64.4039
CFRG3240	Amoeba	Amoeba3	1.57153	CPERKG00000002649	Cleavage	Growth_rep2	58.8252					BAESF_03748	Trophozoite	0h	4.06114
CFRG7933	Amoeba	Amoeba3	270.93	CPERKG00000002681	Growth	Growth_rep2	87.4897					BAESF_03755	Trophozoite	0h	2.97433
CFRG7948	Amoeba	Amoeba3	12.784	CPERKG00000002695	Cleavage	Growth_rep2	30.9542					BAESF_03756	Trophozoite	0h	2.83379
CFRG7991	Amoeba	Amoeba3	83.8556	CPERKG00000002696	Cleavage	Growth_rep2	0.593006					BAESF_03758	Cyst	0h	288.708
CFRG0846	Amoeba	Amoeba3	60.9572	CPERKG00000002703	Cleavage	Growth_rep2	11.6598					BAESF_03769	Trophozoite	0h	13.9284
CFRG0853	Amoeba	Amoeba3	25.7635	CPERKG00000002712	Cleavage	Growth_rep2	6.3732					BAESF_03777	Trophozoite	0h	28.8077
CFRG0877	Coenocyte	Amoeba3	122.444	CPERKG00000002716	Cleavage	Growth_rep2	4.71318					BAESF_03781	Cyst	0h	5.98181
CFRG0887	Amoeba	Amoeba3	19.868	CPERKG00000002717	Cleavage	Growth_rep2	22.7732					BAESF_03782	Cyst	0h	0.229143
CFRG0917	Amoeba	Amoeba3	28.5923	CPERKG00000002720	Cleavage	Growth_rep2	430.9					BAESF_03790	Cyst	0h	6.08305
CFRG0976	Amoeba	Amoeba3	38.3946	CPERKG00000002742	Cleavage	Growth_rep2	99.854					BAESF_03804	Cyst	0h	0
CFRG1014	Coenocyte	Amoeba3	16.3178	CPERKG00000002762	Cleavage	Growth_rep2	61.6574					BAESF_03806	Trophozoite	0h	17.5735
CFRG1037	Amoeba	Amoeba3	62.1953	CPERKG00000002763	Cleavage	Growth_rep2	14.5159					BAESF_03809	Trophozoite	0h	10.5325
CFRG1052	Amoeba	Amoeba3	984.428	CPERKG00000002764	Cleavage	Growth_rep2	94.0582					BAESF_03821	Cyst	0h	186.559
CFRG1063	Amoeba	Amoeba3	196.158	CPERKG00000002842	Growth	Growth_rep2	9.70588					BAESF_03833	Trophozoite	0h	30.7511
CFRG1073	Amoeba	Amoeba3	299.082	CPERKG00000002843	Cleavage	Growth_rep2	702.36					BAESF_03845	Cyst	0h	35.8224
CFRG1085	Amoeba	Amoeba3	33.2499	CPERKG00000002859	Cleavage	Growth_rep2	38.1148					BAESF_03849	Trophozoite	0h	23.9649
CFRG1123	Amoeba	Amoeba3	92.972	CPERKG00000002880	Cleavage	Growth_rep2	212.971					BAESF_03853	Cyst	0h	167.66
CFRG1151	Amoeba	Amoeba3	7542.41	CPERKG00000002923	Growth	Growth_rep2	3.21668					BAESF_03876	Cyst	0h	14.9913
CFRG1153	Amoeba	Amoeba3	615.172	CPERKG00000002953	Growth	Growth_rep2	22.2065					BAESF_03877	Trophozoite	0h	12.894
CFRG1155	Amoeba	Amoeba3	504.605	CPERKG00000002966	Cleavage	Growth_rep2	317.761					BAESF_03881	Trophozoite	0h	186.637
CFRG1185	Amoeba	Amoeba3	6.30144	CPERKG00000002973	Cleavage	Growth_rep2	147.169					BAESF_03895	Trophozoite	0h	90.4615
CFRG1215	Amoeba	Amoeba3	59.5908	CPERKG00000002996	Cleavage	Growth_rep2	113.151					BAESF_03899	Cyst	0h	2841.07
CFRG1218	Amoeba	Amoeba3	301.164	CPERKG00000003041	Cleavage	Growth_rep2	14.5806					BAESF_03902	Cyst	0h	10.3221
CFRG1224	Amoeba	Amoeba3	1.14451	CPERKG00000003065	Cleavage	Growth_rep2	33.1439					BAESF_03911	Trophozoite	0h	86.5529
CFRG1242	Amoeba	Amoeba3	4.65059	CPERKG00000003081	Cleavage	Growth_rep2	0					BAESF_03920	Trophozoite	0h	11.7899
CFRG1247	Amoeba	Amoeba3	5.44699	CPERKG00000003120	Cleavage	Growth_rep2	1091.07					BAESF_03921	Trophozoite	0h	47.575
CFRG1260	Amoeba	Amoeba3	17.3659	CPERKG00000003129	Cleavage	Growth_rep2	165.234					BAESF_03927	Trophozoite	0h	9.33422
CFRG1265	Coenocyte	Amoeba3	32.933	CPERKG00000003142	Cleavage	Growth_rep2	168.515					BAESF_03941	Trophozoite	0h	276.165
CFRG1276	Amoeba	Amoeba3	14.2093	CPERKG00000003198	Cleavage	Growth_rep2	624.985					BAESF_03960	Trophozoite	0h	24.438
CFRG1278	Amoeba	Amoeba3	26.0583	CPERKG00000003200	Cleavage	Growth_rep2	19.1142					BAESF_03967	Trophozoite	0h	13.633
CFRG1279	Amoeba	Amoeba3	30.3351	CPERKG00000003201	Cleavage	Growth_rep2	22.1344					BAESF_03972	Trophozoite	0h	19.3233
CFRG1288	Amoeba	Amoeba3	110.633	CPERKG00000003203	Cleavage	Growth_rep2	0					BAESF_03977	Trophozoite	0h	55.3459
CFRG1303	Amoeba	Amoeba3	23.5181	CPERKG00000003210	Cleavage	Growth_rep2	16.2737					BAESF_03979	Trophozoite	0h	7.86316
CFRG1312	Amoeba	Amoeba3	95.3333	CPERKG00000003226	Cleavage	Growth_rep2	20.9199					BAESF_03982	Trophozoite	0h	49.1647
CFRG1315	Amoeba	Amoeba3	19.9757	CPERKG00000003233	Growth	Growth_rep2	16.5135					BAESF_03983	Cyst	0h	41.356
CFRG1322	Coenocyte	Amoeba3	93.9105	CPERKG00000003250	Cleavage	Growth_rep2	25.3976					BAESF_03990	Trophozoite	0h	49.3646
CFRG1399	Coenocyte	Amoeba3	1.45921	CPERKG00000003255	Cleavage	Growth_rep2	4.13973					BAESF_03998	Trophozoite	0h	195.509
CFRG1408	Amoeba	Amoeba3	0	CPERKG00000003283	Cleavage	Growth_rep2	76.2782					BAESF_04012	Trophozoite	0h	207.558
CFRG1426	Amoeba	Amoeba3	220.338	CPERKG00000003294	Cleavage	Growth_rep2	0					BAESF_04028	Trophozoite	0h	3.81074
CFRG1462	Amoeba	Amoeba3	54.183	CPERKG00000003296	Cleavage	Growth_rep2	0					BAESF_04029	Cyst	0h	1.48739
CFRG1566	Amoeba	Amoeba3	106.442	CPERKG00000003300	Growth	Growth_rep2	89.6831					BAESF_04031	Trophozoite	0h	19.3157
CFRG1567	Amoeba	Amoeba3	174.785	CPERKG00000003303	Cleavage	Growth_rep2	7.81625					BAESF_04032	Trophozoite	0h	163.601
CFRG1573	Amoeba	Amoeba3	60.6729	CPERKG00000003319	Growth	Growth_rep2	11.9554					BAESF_04038	Trophozoite	0h	341.568
CFRG1600	Amoeba	Amoeba3	1373.7	CPERKG00000003321	Cleavage	Growth_rep2	20.1163					BAESF_04044	Trophozoite	0h	4.1139
CFRG6875	Amoeba	Amoeba3	3.54095	CPERKG00000003370	Cleavage	Growth_rep2	601.639					BAESF_04059	Cyst	0h	3.60137
CFRG6897	Coenocyte	Amoeba3	54.4151	CPERKG00000003386	Cleavage	Growth_rep2	1.43061					BAESF_04064	Cyst	0h	14.6942
CFRG6900	Coenocyte	Amoeba3	6.46935	CPERKG00000003392	Cleavage	Growth_rep2	3.72646					BAESF_04066	Trophozoite	0h	11.7601
CFRG6965	Amoeba	Amoeba3	18.9097	CPERKG00000003407	Cleavage	Growth_rep2	6.37094					BAESF_04072	Trophozoite	0h	0.873867
CFRG6974	Amoeba	Amoeba3	13.7512	CPERKG00000003435	Cleavage	Growth_rep2	201.007					BAESF_04073	Trophozoite	0h	4.63929
CFRG6986	Amoeba	Amoeba3	84.9875	CPERKG00000003436	Cleavage	Growth_rep2	135.137					BAESF_04076	Cyst	0h	5.96965
CFRG6996	Amoeba	Amoeba3	13.8415	CPERKG00000003450	Cleavage	Growth_rep2	28.7854					BAESF_04093	Trophozoite	0h	14.8062
CFRG7015	Amoeba	Amoeba3	4.79378	CPERKG00000003483	Cleavage	Growth_rep2	63.9192					BAESF_04113	Trophozoite	0h	168.359
CFRG7031	Amoeba	Amoeba3	985.718	CPERKG00000003484	Growth	Growth_rep2	10.4203					BAESF_04114	Cyst	0h	0
CFRG7498	Coenocyte	Amoeba3	0.874179	CPERKG00000003505	Growth	Growth_rep2	214.123					BAESF_04124	Trophozoite	0h	384.664
CFRG7573	Amoeba	Amoeba3	243.884	CPERKG00000003506	Cleavage	Growth_rep2	0.512767					BAESF_04140	Trophozoite	0h	135.13
CFRG7607	Amoeba	Amoeba3	16.7199	CPERKG00000003512	Growth	Growth_rep2	259.485					BAESF_04143	Trophozoite	0h	12.3953
CFRG7615	Amoeba	Amoeba3	24.568	CPERKG00000003513	Growth	Growth_rep2	0					BAESF_04149	Trophozoite	0h	2111.89
CFRG3252	Coenocyte	Amoeba3	272.097	CPERKG00000003514	Growth	Growth_rep2	338.441					BAESF_04176	Trophozoite	0h	3384.36
CFRG3276	Amoeba	Amoeba3	134.135	CPERKG00000003541	Growth	Growth_rep2	2.71494					BAESF_04180	Trophozoite	0h	16.4116
CFRG3277	Amoeba	Amoeba3	0	CPERKG00000003566	Cleavage	Growth_rep2	5.28796					BAESF_04184	Trophozoite	0h	13.4741
CFRG3286	Amoeba	Amoeba3	75.1535	CPERKG00000003597	Cleavage	Growth_rep2	9.6923					BAESF_04209	Trophozoite	0h	55.7464
CFRG3324	Amoeba	Amoeba3	21.4294	CPERKG00000003598	Cleavage	Growth_rep2	121.847					BAESF_04211	Trophozoite	0h	145.719
CFRG3344	Amoeba	Amoeba3	8.19217	CPERKG00000003602	Cleavage	Growth_rep2	19.3432					BAESF_04230	Trophozoite	0h	20.7105
CFRG3389	Amoeba	Amoeba3	50.8403	CPERKG00000003617	Cleavage	Growth_rep2	211.105					BAESF_04231	Trophozoite	0h	215.341
CFRG3395	Amoeba	Amoeba3	11.997	CPERKG00000003619	Growth	Growth_rep2	6486.27					BAESF_04237	Trophozoite	0h	110.696
CFRG3397	Amoeba	Amoeba3	11.9276	CPERKG00000003620	Cleavage	Growth_rep2	218.484					BAESF_04256	Trophozoite	0h	9.29006
CFRG3412	Coenocyte	Amoeba3	68.9016	CPERKG00000003621	Cleavage	Growth_rep2	44.4914					BAESF_04259	Trophozoite	0h	152.196
CFRG3421	Amoeba	Amoeba3	10.9188	CPERKG00000003640	Cleavage	Growth_rep2	6.12747					BAESF_04271	Cyst	0h	42.7058
CFRG3434	Amoeba	Amoeba3	39.0143	CPERKG00000003641	Cleavage	Growth_rep2	108.889					BAESF_04272	Trophozoite	0h	7.25657
CFRG3461	Amoeba	Amoeba3	51.287	CPERKG00000003644	Growth	Growth_rep2	1.06795					BAESF_04274	Trophozoite	0h	10.9805
CFRG3483	Amoeba	Amoeba3	318.423	CPERKG00000003680	Cleavage	Growth_rep2	0.198468					BAESF_04275	Trophozoite	0h	4.15797
CFRG3553	Amoeba	Amoeba3	0	CPERKG00000003695	Growth	Growth_rep2	98.7405					BAESF_04277	Cyst	0h	76.0674
CFRG3574	Amoeba	Amoeba3	42.3463	CPERKG00000003731	Cleavage	Growth_rep2	3.58007					BAESF_04278	Trophozoite	0h	1088.82
CFRG3576	Amoeba	Amoeba3	0	CPERKG00000003757	Cleavage	Growth_rep2	27.6817					BAESF_04279	Cyst	0h	371.257
CFRG3578	Amoeba	Amoeba3	88.095	CPERKG00000003762	Growth	Growth_rep2	230.82					BAESF_04287	Cyst	0h	3457.1
CFRG3590	Coenocyte	Amoeba3	3.43917	CPERKG00000003785	Cleavage	Growth_rep2	16.9635					BAESF_04295	Trophozoite	0h	508.249
CFRG3593	Amoeba	Amoeba3	13.8341	CPERKG00000003789	Cleavage	Growth_rep2	6.55016					BAESF_04316	Cyst	0h	194.079
CFRG3594	Coenocyte	Amoeba3	47.6758	CPERKG00000003798	Growth	Growth_rep2	362.691					BAESF_04323	Trophozoite	0h	52.393
CFRG3656	Coenocyte	Amoeba3	58.4356	CPERKG00000003806	Cleavage	Growth_rep2	48.5391					BAESF_04326	Trophozoite	0h	119.763
CFRG3691	Amoeba	Amoeba3	1014.82	CPERKG00000003811	Growth	Growth_rep2	15.5286					BAESF_04332	Trophozoite	0h	4.98361
CFRG6635	Amoeba	Amoeba3	18.8978	CPERKG00000003815	Cleavage	Growth_rep2	25.5802					BAESF_04334	Trophozoite	0h	3.53683
CFRG6645	Amoeba	Amoeba3	1181.78	CPERKG00000003856	Growth	Growth_rep2	332.002					BAESF_04338	Cyst	0h	2.9889
CFRG6647	Amoeba	Amoeba3	35.8852	CPERKG00000003862	Cleavage	Growth_rep2	22.2941					BAESF_04346	Cyst	0h	2.5849
CFRG6670	Amoeba	Amoeba3	36.2048	CPERKG00000003870	Cleavage	Growth_rep2	31.7663					BAESF_04355	Trophozoite	0h	9.63049
CFRG6678	Amoeba	Amoeba3	24.2098	CPERKG00000003881	Growth	Growth_rep2	8.18273					BAESF_04364	Trophozoite	0h	52.8717
CFRG6715	Amoeba	Amoeba3	21.1053	CPERKG00000003894	Growth	Growth_rep2	2139.39					BAESF_04369	Trophozoite	0h	133.835
CFRG6731	Coenocyte	Amoeba3	123.206	CPERKG00000003895	Cleavage	Growth_rep2	33.0957					BAESF_04371	Cyst	0h	11.3622
CFRG6733	Amoeba	Amoeba3	0	CPERKG00000003911	Cleavage	Growth_rep2	4499.05					BAESF_04383	Trophozoite	0h	23.7697
CFRG6773	Amoeba	Amoeba3	89.0707	CPERKG00000003921	Growth	Growth_rep2	88.4805					BAESF_04386	Trophozoite	0h	1.72463
CFRG6783	Amoeba	Amoeba3	78.6357	CPERKG00000003938	Cleavage	Growth_rep2	38.8683					BAESF_04388	Trophozoite	0h	0.948064
CFRG6792	Amoeba	Amoeba3	33.8152	CPERKG00000003939	Cleavage	Growth_rep2	342.968					BAESF_04396	Trophozoite	0h	1209.96
CFRG6796	Amoeba	Amoeba3	19.2981	CPERKG00000003943	Cleavage	Growth_rep2	52.9508					BAESF_04401	Cyst	0h	3.15265
CFRG6813	Amoeba	Amoeba3	11.8433	CPERKG00000003944	Cleavage	Growth_rep2	349.218					BAESF_04406	Trophozoite	0h	129.411
CFRG6829	Amoeba	Amoeba3	24.4098	CPERKG00000003957	Cleavage	Growth_rep2	11.1811					BAESF_04407	Trophozoite	0h	36.4321
CFRG6831	Amoeba	Amoeba3	21.5842	CPERKG00000003958	Cleavage	Growth_rep2	0					BAESF_04410	Trophozoite	0h	35.4159
CFRG6834	Amoeba	Amoeba3	937.996	CPERKG00000003999	Growth	Growth_rep2	9.21749					BAESF_04417	Trophozoite	0h	13.1145
CFRG4483	Amoeba	Amoeba3	368.251	CPERKG00000004015	Cleavage	Growth_rep2	32.8935					BAESF_04419	Trophozoite	0h	2.91702
CFRG4503	Amoeba	Amoeba3	8.21233	CPERKG00000004022	Cleavage	Growth_rep2	101.782					BAESF_04427	Trophozoite	0h	30.577
CFRG4531	Amoeba	Amoeba3	6.34054	CPERKG00000004034	Cleavage	Growth_rep2	13.5113					BAESF_04447	Trophozoite	0h	151.037
CFRG4548	Coenocyte	Amoeba3	2.3391	CPERKG00000004048	Growth	Growth_rep2	1.75666					BAESF_04454	Trophozoite	0h	30.2561
CFRG4552	Coenocyte	Amoeba3	0	CPERKG00000004067	Growth	Growth_rep2	23.599					BAESF_04460	Trophozoite	0h	10.7276
CFRG4555	Amoeba	Amoeba3	6.72323	CPERKG00000004095	Growth	Growth_rep2	6.95404					BAESF_04461	Trophozoite	0h	2.91201
CFRG4565	Coenocyte	Amoeba3	25.1301	CPERKG00000004096	Cleavage	Growth_rep2	1929.99					BAESF_04467	Trophozoite	0h	361.051
CFRG4616	Amoeba	Amoeba3	42.4398	CPERKG00000004132	Cleavage	Growth_rep2	43.3652					BAESF_04472	Cyst	0h	1.11698
CFRG4622	Coenocyte	Amoeba3	22.0559	CPERKG00000004158	Growth	Growth_rep2	1.45543					BAESF_04477	Trophozoite	0h	111.81
CFRG4656	Coenocyte	Amoeba3	51.3015	CPERKG00000004176	Cleavage	Growth_rep2	0					BAESF_04480	Trophozoite	0h	1.55136
CFRG4670	Amoeba	Amoeba3	23.007	CPERKG00000004192	Cleavage	Growth_rep2	39.7223					BAESF_04500	Trophozoite	0h	18.355
CFRG4672	Amoeba	Amoeba3	49.5265	CPERKG00000004201	Cleavage	Growth_rep2	402.751					BAESF_04506	Trophozoite	0h	36.8658
CFRG4673	Amoeba	Amoeba3	22.4383	CPERKG00000004204	Cleavage	Growth_rep2	1785.56					BAESF_04518	Trophozoite	0h	25.5573
CFRG4678	Amoeba	Amoeba3	72.0177	CPERKG00000004209	Growth	Growth_rep2	56.5845					BAESF_04519	Trophozoite	0h	7.60081
CFRG4723	Amoeba	Amoeba3	50.4176	CPERKG00000004211	Cleavage	Growth_rep2	6.88092					BAESF_04532	Cyst	0h	4.11509
CFRG4762	Amoeba	Amoeba3	1.86521	CPERKG00000004217	Cleavage	Growth_rep2	8.35062					BAESF_04537	Trophozoite	0h	0
CFRG4763	Amoeba	Amoeba3	53.7181	CPERKG00000004226	Growth	Growth_rep2	1.13151					BAESF_04541	Trophozoite	0h	17.5473
CFRG4764	Amoeba	Amoeba3	233.808	CPERKG00000004228	Growth	Growth_rep2	27.9365					BAESF_04542	Trophozoite	0h	118.767
CFRG7267	Amoeba	Amoeba3	48.5016	CPERKG00000004256	Cleavage	Growth_rep2	157.661					BAESF_04551	Trophozoite	0h	3.62552
CFRG7283	Amoeba	Amoeba3	71.418	CPERKG00000004270	Cleavage	Growth_rep2	282.845					BAESF_04556	Trophozoite	0h	29.6222
CFRG7338	Amoeba	Amoeba3	8.87829	CPERKG00000004279	Cleavage	Growth_rep2	124.714					BAESF_04559	Trophozoite	0h	47.8929
CFRG7437	Amoeba	Amoeba3	68.9756	CPERKG00000004311	Cleavage	Growth_rep2	12.4771					BAESF_04573	Trophozoite	0h	60.537
CFRG7441	Coenocyte	Amoeba3	5.80174	CPERKG00000004317	Cleavage	Growth_rep2	100.68					BAESF_04575	Trophozoite	0h	84.3914
CFRG7813	Amoeba	Amoeba3	3.97689	CPERKG00000004319	Growth	Growth_rep2	21.1256					BAESF_04576	Trophozoite	0h	25.499
CFRG7852	Amoeba	Amoeba3	22.9657	CPERKG00000004330	Cleavage	Growth_rep2	11.7587					BAESF_04584	Trophozoite	0h	850.129
CFRG7903	Coenocyte	Amoeba3	74.8137	CPERKG00000004341	Growth	Growth_rep2	2.64658					BAESF_04586	Cyst	0h	11.8139
CFRG8597	Coenocyte	Amoeba3	6.19635	CPERKG00000004346	Cleavage	Growth_rep2	23.0883					BAESF_04598	Trophozoite	0h	141.462
CFRG8170	Amoeba	Amoeba3	265.628	CPERKG00000004350	Growth	Growth_rep2	50.4042					BAESF_04599	Cyst	0h	48.7645
CFRG8171	Amoeba	Amoeba3	14.8772	CPERKG00000004376	Cleavage	Growth_rep2	14.0796					BAESF_04605	Trophozoite	0h	756.879
CFRG8176	Amoeba	Amoeba3	596.708	CPERKG00000004378	Cleavage	Growth_rep2	0					BAESF_04609	Trophozoite	0h	102.338
CFRG8194	Amoeba	Amoeba3	187.333	CPERKG00000004386	Cleavage	Growth_rep2	0.18877					BAESF_04615	Trophozoite	0h	18.5354
CFRG8211	Amoeba	Amoeba3	2.49703	CPERKG00000004398	Cleavage	Growth_rep2	0.859306					BAESF_04617	Trophozoite	0h	14.5799
CFRG5470	Coenocyte	Amoeba3	141.125	CPERKG00000004399	Cleavage	Growth_rep2	9.96015					BAESF_04649	Trophozoite	0h	29.5783
CFRG5493	Amoeba	Amoeba3	6704.53	CPERKG00000004422	Growth	Growth_rep2	11.5308					BAESF_04653	Trophozoite	0h	32.5415
CFRG5495	Coenocyte	Amoeba3	114.179	CPERKG00000004435	Cleavage	Growth_rep2	399.153					BAESF_04670	Trophozoite	0h	25.781
CFRG5567	Coenocyte	Amoeba3	133.186	CPERKG00000004457	Cleavage	Growth_rep2	34.3607					BAESF_04671	Trophozoite	0h	90.2781
CFRG5581	Amoeba	Amoeba3	34.6453	CPERKG00000004463	Cleavage	Growth_rep2	6.32058					BAESF_04674	Trophozoite	0h	1411.54
CFRG5582	Amoeba	Amoeba3	119.02	CPERKG00000004464	Cleavage	Growth_rep2	6.97616					BAESF_04679	Trophozoite	0h	11.0534
CFRG5588	Amoeba	Amoeba3	7.86737	CPERKG00000004466	Cleavage	Growth_rep2	102.842					BAESF_04681	Trophozoite	0h	158.146
CFRG5641	Amoeba	Amoeba3	0	CPERKG00000004485	Cleavage	Growth_rep2	24.8389					BAESF_04699	Trophozoite	0h	39.5518
CFRG8608	Amoeba	Coenocyte1	2.02014	CPERKG00000004538	Cleavage	Growth_rep2	49.4049					BAESF_04716	Trophozoite	0h	18.0316
CFRG2205	Coenocyte	Coenocyte1	24.9184	CPERKG00000004551	Growth	Growth_rep2	0					BAESF_04719	Trophozoite	0h	44.9935
CFRG2233	Coenocyte	Coenocyte1	5.72216	CPERKG00000004554	Cleavage	Growth_rep2	650.405					BAESF_04723	Cyst	0h	26.5315
CFRG2236	Amoeba	Coenocyte1	3.50654	CPERKG00000004559	Cleavage	Growth_rep2	156.434					BAESF_04730	Trophozoite	0h	26.456
CFRG2249	Amoeba	Coenocyte1	20.8183	CPERKG00000004578	Cleavage	Growth_rep2	20.2901					BAESF_04747	Trophozoite	0h	22.1413
CFRG2254	Amoeba	Coenocyte1	3.96878	CPERKG00000004591	Cleavage	Growth_rep2	46.9426					BAESF_04754	Trophozoite	0h	62.1037
CFRG2255	Amoeba	Coenocyte1	14.4312	CPERKG00000004592	Cleavage	Growth_rep2	9.27529					BAESF_04755	Cyst	0h	146.453
CFRG2304	Amoeba	Coenocyte1	149.499	CPERKG00000004601	Growth	Growth_rep2	60.1983					BAESF_04762	Trophozoite	0h	43.2198
CFRG2404	Amoeba	Coenocyte1	38.8369	CPERKG00000004602	Growth	Growth_rep2	19.3794					BAESF_04773	Trophozoite	0h	227.588
CFRG2406	Coenocyte	Coenocyte1	18.9811	CPERKG00000004633	Cleavage	Growth_rep2	983.657					BAESF_04781	Trophozoite	0h	647.393
CFRG2410	Coenocyte	Coenocyte1	83.0969	CPERKG00000004645	Cleavage	Growth_rep2	0					BAESF_04793	Trophozoite	0h	649.2
CFRG2416	Amoeba	Coenocyte1	159.648	CPERKG00000004646	Cleavage	Growth_rep2	59.6891					BAESF_04798	Trophozoite	0h	643.532
CFRG2417	Amoeba	Coenocyte1	53.7537	CPERKG00000004654	Cleavage	Growth_rep2	0					BAESF_04801	Trophozoite	0h	598.779
CFRG2418	Coenocyte	Coenocyte1	11650.9	CPERKG00000004692	Cleavage	Growth_rep2	0.615442					BAESF_04802	Trophozoite	0h	391.313
CFRG2424	Amoeba	Coenocyte1	78.4899	CPERKG00000004694	Cleavage	Growth_rep2	64.7564					BAESF_04820	Cyst	0h	40.7503
CFRG2430	Amoeba	Coenocyte1	457.329	CPERKG00000004708	Growth	Growth_rep2	43.4104					BAESF_04832	Trophozoite	0h	32.5387
CFRG2438	Amoeba	Coenocyte1	1120.39	CPERKG00000004710	Cleavage	Growth_rep2	18.6741					BAESF_04836	Trophozoite	0h	645.626
CFRG2483	Amoeba	Coenocyte1	49.1844	CPERKG00000004729	Cleavage	Growth_rep2	17.4574					BAESF_04837	Trophozoite	0h	250.331
CFRG2487	Coenocyte	Coenocyte1	15.5122	CPERKG00000004738	Cleavage	Growth_rep2	0					BAESF_04853	Cyst	0h	125.184
CFRG2490	Amoeba	Coenocyte1	8.60521	CPERKG00000004752	Cleavage	Growth_rep2	38.9457					BAESF_04857	Cyst	0h	24.5596
CFRG2494	Amoeba	Coenocyte1	24.0016	CPERKG00000004753	Cleavage	Growth_rep2	7.41738					BAESF_04865	Cyst	0h	67.2484
CFRG2517	Amoeba	Coenocyte1	8.69568	CPERKG00000004762	Growth	Growth_rep2	9.39194					BAESF_04870	Trophozoite	0h	96.8866
CFRG2526	Amoeba	Coenocyte1	64.5148	CPERKG00000004765	Growth	Growth_rep2	0					BAESF_04874	Trophozoite	0h	191.229
CFRG2550	Coenocyte	Coenocyte1	0	CPERKG00000004771	Growth	Growth_rep2	14.5779					BAESF_04875	Trophozoite	0h	17.0362
CFRG2559	Amoeba	Coenocyte1	7.83128	CPERKG00000004795	Cleavage	Growth_rep2	8.53359					BAESF_04876	Trophozoite	0h	11.8728
CFRG2605	Amoeba	Coenocyte1	0.994997	CPERKG00000004796	Cleavage	Growth_rep2	4583.03					BAESF_04880	Trophozoite	0h	27.317
CFRG2614	Amoeba	Coenocyte1	190.965	CPERKG00000004797	Growth	Growth_rep2	5.42283					BAESF_04882	Trophozoite	0h	390.612
CFRG2625	Amoeba	Coenocyte1	13.7718	CPERKG00000004823	Growth	Growth_rep2	718.549					BAESF_04885	Trophozoite	0h	60.017
CFRG2632	Amoeba	Coenocyte1	22.9118	CPERKG00000004852	Cleavage	Growth_rep2	66.7917					BAESF_04886	Trophozoite	0h	1986.45
CFRG2651	Coenocyte	Coenocyte1	98.7923	CPERKG00000004853	Cleavage	Growth_rep2	17.2682					BAESF_04890	Trophozoite	0h	3.38396
CFRG2653	Amoeba	Coenocyte1	54.8527	CPERKG00000004874	Cleavage	Growth_rep2	5.31541					BAESF_04892	Trophozoite	0h	7.97929
CFRG2680	Amoeba	Coenocyte1	22.0945	CPERKG00000004887	Cleavage	Growth_rep2	106.276					BAESF_04898	Trophozoite	0h	28.2919
CFRG2728	Amoeba	Coenocyte1	38.557	CPERKG00000004891	Cleavage	Growth_rep2	344.163					BAESF_04900	Trophozoite	0h	46.3873
CFRG2733	Amoeba	Coenocyte1	30.0972	CPERKG00000004892	Cleavage	Growth_rep2	9.54496					BAESF_04910	Cyst	0h	20.9757
CFRG4778	Amoeba	Coenocyte1	15.6814	CPERKG00000004895	Cleavage	Growth_rep2	75.7246					BAESF_04918	Trophozoite	0h	9.27589
CFRG4804	Coenocyte	Coenocyte1	1.37786	CPERKG00000004930	Growth	Growth_rep2	10.7228					BAESF_04923	Trophozoite	0h	30.982
CFRG4808	Amoeba	Coenocyte1	111.934	CPERKG00000004947	Cleavage	Growth_rep2	135.007					BAESF_04924	Trophozoite	0h	78.4129
CFRG4814	Coenocyte	Coenocyte1	25.3989	CPERKG00000004953	Cleavage	Growth_rep2	96.7273					BAESF_04955	Cyst	0h	8.28115
CFRG4816	Amoeba	Coenocyte1	58.5107	CPERKG00000004961	Cleavage	Growth_rep2	86.4508					BAESF_04957	Trophozoite	0h	3.98848
CFRG4825	Coenocyte	Coenocyte1	279.667	CPERKG00000004964	Cleavage	Growth_rep2	2.30983					BAESF_04979	Trophozoite	0h	19.6362
CFRG4833	Amoeba	Coenocyte1	193.32	CPERKG00000004967	Cleavage	Growth_rep2	33.0068					BAESF_04988	Trophozoite	0h	6.31329
CFRG4887	Amoeba	Coenocyte1	7.60827	CPERKG00000004971	Growth	Growth_rep2	6.85893					BAESF_04999	Trophozoite	0h	1726.46
CFRG4892	Amoeba	Coenocyte1	159.428	CPERKG00000004975	Cleavage	Growth_rep2	62.7071					BAESF_05002	Trophozoite	0h	2.69459
CFRG4907	Amoeba	Coenocyte1	15.9444	CPERKG00000004981	Cleavage	Growth_rep2	54.6507					BAESF_05016	Trophozoite	0h	11.5961
CFRG4922	Amoeba	Coenocyte1	96.3959	CPERKG00000004988	Cleavage	Growth_rep2	118.434					BAESF_05017	Trophozoite	0h	83.9398
CFRG4962	Amoeba	Coenocyte1	11.7331	CPERKG00000004993	Cleavage	Growth_rep2	383.449					BAESF_05019	Trophozoite	0h	2.97585
CFRG4976	Coenocyte	Coenocyte1	1111.98	CPERKG00000005002	Cleavage	Growth_rep2	55.2791					BAESF_05024	Trophozoite	0h	1901.34
CFRG5024	Coenocyte	Coenocyte1	590.351	CPERKG00000005003	Cleavage	Growth_rep2	60.4341					BAESF_05025	Trophozoite	0h	29.3892
CFRG5032	Amoeba	Coenocyte1	6.93776	CPERKG00000005010	Cleavage	Growth_rep2	106.937					BAESF_05037	Trophozoite	0h	2.45792
CFRG5050	Amoeba	Coenocyte1	74.4262	CPERKG00000005021	Cleavage	Growth_rep2	7.7992					BAESF_05038	Trophozoite	0h	16.2219
CFRG5061	Coenocyte	Coenocyte1	55.0942	CPERKG00000005036	Cleavage	Growth_rep2	9.17449					BAESF_05047	Trophozoite	0h	5.68182
CFRG5082	Amoeba	Coenocyte1	0	CPERKG00000005042	Cleavage	Growth_rep2	1722.5					BAESF_05060	Trophozoite	0h	171.042
CFRG5087	Coenocyte	Coenocyte1	154.475	CPERKG00000005044	Growth	Growth_rep2	16.2075					BAESF_05063	Trophozoite	0h	0.789188
CFRG5660	Amoeba	Coenocyte1	130.617	CPERKG00000005089	Cleavage	Growth_rep2	7.71937					BAESF_05080	Trophozoite	0h	10.1766
CFRG5662	Amoeba	Coenocyte1	116.682	CPERKG00000005091	Cleavage	Growth_rep2	122.265					BAESF_05086	Trophozoite	0h	35.1688
CFRG5672	Amoeba	Coenocyte1	25.869	CPERKG00000005101	Cleavage	Growth_rep2	17.3429					BAESF_05097	Trophozoite	0h	5.07596
CFRG5694	Amoeba	Coenocyte1	188.587	CPERKG00000005113	Cleavage	Growth_rep2	15.0374					BAESF_05099	Cyst	0h	19.286
CFRG5709	Amoeba	Coenocyte1	856.577	CPERKG00000005121	Cleavage	Growth_rep2	221.588					BAESF_05120	Cyst	0h	16.7811
CFRG5734	Amoeba	Coenocyte1	56.34	CPERKG00000005122	Growth	Growth_rep2	78.3911					BAESF_05122	Trophozoite	0h	372.973
CFRG5738	Coenocyte	Coenocyte1	17.4149	CPERKG00000005130	Growth	Growth_rep2	122.077					BAESF_05128	Trophozoite	0h	180.236
CFRG5739	Amoeba	Coenocyte1	1.10928	CPERKG00000005152	Cleavage	Growth_rep2	0.722421					BAESF_05132	Trophozoite	0h	860.328
CFRG5782	Coenocyte	Coenocyte1	13.9004	CPERKG00000005156	Growth	Growth_rep2	28.7807					BAESF_05138	Trophozoite	0h	74.7071
CFRG5802	Amoeba	Coenocyte1	7.26274	CPERKG00000005164	Growth	Growth_rep2	0.00126013					BAESF_05139	Trophozoite	0h	0.448068
CFRG5851	Coenocyte	Coenocyte1	24.1538	CPERKG00000005173	Growth	Growth_rep2	79.3468					BAESF_05140	Cyst	0h	19.9759
CFRG5853	Amoeba	Coenocyte1	128.483	CPERKG00000005176	Cleavage	Growth_rep2	3780.38					BAESF_05143	Trophozoite	0h	270.542
CFRG5857	Amoeba	Coenocyte1	1.57374	CPERKG00000005202	Cleavage	Growth_rep2	94.3901					BAESF_05144	Trophozoite	0h	116.182
CFRG5876	Amoeba	Coenocyte1	36.5882	CPERKG00000005203	Cleavage	Growth_rep2	384.534					BAESF_05146	Trophozoite	0h	43.8553
CFRG5890	Coenocyte	Coenocyte1	126.221	CPERKG00000005213	Growth	Growth_rep2	10.8297					BAESF_05147	Trophozoite	0h	163.53
CFRG5898	Coenocyte	Coenocyte1	44.7533	CPERKG00000005232	Growth	Growth_rep2	40.6084					BAESF_05148	Trophozoite	0h	82.3742
CFRG8525	Amoeba	Coenocyte1	9.18972	CPERKG00000005259	Growth	Growth_rep2	520.267					BAESF_05160	Cyst	0h	36.5055
CFRG8532	Amoeba	Coenocyte1	34.397	CPERKG00000005277	Cleavage	Growth_rep2	4.22661					BAESF_05171	Cyst	0h	56.3997
CFRG4171	Amoeba	Coenocyte1	30.189	CPERKG00000005322	Cleavage	Growth_rep2	64.1327					BAESF_05189	Trophozoite	0h	8.78293
CFRG4194	Amoeba	Coenocyte1	0	CPERKG00000005333	Growth	Growth_rep2	10.3644					BAESF_05208	Cyst	0h	22.596
CFRG4232	Amoeba	Coenocyte1	0.573274	CPERKG00000005345	Cleavage	Growth_rep2	4.92047					BAESF_05218	Trophozoite	0h	12.2699
CFRG4238	Amoeba	Coenocyte1	31.9886	CPERKG00000005354	Cleavage	Growth_rep2	63.1901					BAESF_05245	Trophozoite	0h	9.69975
CFRG4246	Amoeba	Coenocyte1	51.1783	CPERKG00000005355	Cleavage	Growth_rep2	42.9699					BAESF_05252	Trophozoite	0h	4.06096
CFRG4281	Amoeba	Coenocyte1	42.2985	CPERKG00000005360	Growth	Growth_rep2	2370.38					BAESF_05256	Trophozoite	0h	196.009
CFRG4291	Coenocyte	Coenocyte1	3030.69	CPERKG00000005377	Cleavage	Growth_rep2	2.94088					BAESF_05288	Trophozoite	0h	36.7326
CFRG4349	Amoeba	Coenocyte1	10.0717	CPERKG00000005388	Cleavage	Growth_rep2	0					BAESF_05314	Cyst	0h	2.19615
CFRG4384	Amoeba	Coenocyte1	5.64259	CPERKG00000005400	Cleavage	Growth_rep2	101.839					BAESF_05321	Cyst	0h	0
CFRG3695	Amoeba	Coenocyte1	2.30403	CPERKG00000005403	Cleavage	Growth_rep2	13.2531					BAESF_05322	Trophozoite	0h	12.1735
CFRG3701	Amoeba	Coenocyte1	16.0308	CPERKG00000005404	Cleavage	Growth_rep2	3.07384					BAESF_05334	Trophozoite	0h	44.1257
CFRG3820	Amoeba	Coenocyte1	13.7699	CPERKG00000005409	Growth	Growth_rep2	0.488655					BAESF_05346	Trophozoite	0h	1024.68
CFRG3844	Amoeba	Coenocyte1	17.1872	CPERKG00000005423	Cleavage	Growth_rep2	341.418					BAESF_05348	Cyst	0h	38.6941
CFRG3846	Amoeba	Coenocyte1	10.2953	CPERKG00000005456	Cleavage	Growth_rep2	122.776					BAESF_05350	Cyst	0h	0
CFRG3854	Coenocyte	Coenocyte1	59.1136	CPERKG00000005462	Cleavage	Growth_rep2	219.421					BAESF_05354	Cyst	0h	18.7908
CFRG3863	Amoeba	Coenocyte1	467.987	CPERKG00000005469	Cleavage	Growth_rep2	4.76177					BAESF_05369	Trophozoite	0h	33.0159
CFRG3865	Amoeba	Coenocyte1	0	CPERKG00000005482	Growth	Growth_rep2	10.3265					BAESF_05386	Trophozoite	0h	25.1808
CFRG3895	Amoeba	Coenocyte1	8.02895	CPERKG00000005521	Cleavage	Growth_rep2	20.5673					BAESF_05393	Trophozoite	0h	19.6254
CFRG3900	Coenocyte	Coenocyte1	2.23489	CPERKG00000005526	Cleavage	Growth_rep2	312.784					BAESF_05396	Trophozoite	0h	204.093
CFRG3908	Coenocyte	Coenocyte1	73.8699	CPERKG00000005528	Cleavage	Growth_rep2	54.4917					BAESF_05400	Trophozoite	0h	28.3012
CFRG3928	Amoeba	Coenocyte1	208.427	CPERKG00000005531	Growth	Growth_rep2	6993.36					BAESF_05403	Trophozoite	0h	101.609
CFRG3930	Amoeba	Coenocyte1	22.0445	CPERKG00000005544	Cleavage	Growth_rep2	62.7414					BAESF_05434	Trophozoite	0h	16.5685
CFRG3931	Amoeba	Coenocyte1	37.8858	CPERKG00000005548	Cleavage	Growth_rep2	17.6907					BAESF_05452	Trophozoite	0h	12.6466
CFRG3948	Amoeba	Coenocyte1	184.271	CPERKG00000005555	Cleavage	Growth_rep2	94.7724					BAESF_05456	Trophozoite	0h	47.4626
CFRG3957	Amoeba	Coenocyte1	8.70824	CPERKG00000005594	Cleavage	Growth_rep2	2.94105					BAESF_05464	Cyst	0h	0.215549
CFRG3983	Amoeba	Coenocyte1	39.0408	CPERKG00000005603	Growth	Growth_rep2	31.4864					BAESF_05469	Trophozoite	0h	349.538
CFRG3988	Amoeba	Coenocyte1	30.4733	CPERKG00000005607	Cleavage	Growth_rep2	1.18336					BAESF_05485	Cyst	0h	76.511
CFRG4061	Amoeba	Coenocyte1	4.48946	CPERKG00000005619	Growth	Growth_rep2	17.3529					BAESF_05502	Trophozoite	0h	86.838
CFRG4074	Amoeba	Coenocyte1	78.6509	CPERKG00000005623	Growth	Growth_rep2	6.83164					BAESF_05535	Trophozoite	0h	323.081
CFRG4100	Coenocyte	Coenocyte1	7.18872	CPERKG00000005649	Cleavage	Growth_rep2	9.07468					BAESF_05538	Trophozoite	0h	45.4086
CFRG7095	Amoeba	Coenocyte1	100.591	CPERKG00000005681	Cleavage	Growth_rep2	88.4832					BAESF_05543	Trophozoite	0h	23.1519
CFRG7099	Amoeba	Coenocyte1	10.8875	CPERKG00000005684	Growth	Growth_rep2	6.20853					BAESF_05547	Trophozoite	0h	10.6102
CFRG7110	Amoeba	Coenocyte1	18.099	CPERKG00000005685	Cleavage	Growth_rep2	17.6291					BAESF_05548	Trophozoite	0h	25.062
CFRG7118	Amoeba	Coenocyte1	5.65771	CPERKG00000005708	Growth	Growth_rep2	2.94892					BAESF_05568	Trophozoite	0h	20.4065
CFRG7126	Coenocyte	Coenocyte1	1.06607	CPERKG00000005712	Cleavage	Growth_rep2	0.823122					BAESF_05573	Trophozoite	0h	1713.25
CFRG7169	Coenocyte	Coenocyte1	4.17649	CPERKG00000005722	Cleavage	Growth_rep2	26.7917					BAESF_05574	Cyst	0h	31.7665
CFRG7175	Amoeba	Coenocyte1	54.9908	CPERKG00000005750	Cleavage	Growth_rep2	113.774					BAESF_05581	Cyst	0h	49.5508
CFRG7223	Amoeba	Coenocyte1	48.2589	CPERKG00000005751	Growth	Growth_rep2	8.78555					BAESF_05591	Trophozoite	0h	115.954
CFRG7224	Amoeba	Coenocyte1	946.488	CPERKG00000005752	Growth	Growth_rep2	22.4943					BAESF_05601	Trophozoite	0h	13.3591
CFRG8074	Coenocyte	Coenocyte1	21.9	CPERKG00000005776	Cleavage	Growth_rep2	115.332					BAESF_05617	Trophozoite	0h	33.9853
CFRG8085	Amoeba	Coenocyte1	16.6601	CPERKG00000005796	Cleavage	Growth_rep2	104.192					BAESF_05625	Trophozoite	0h	151.474
CFRG8101	Coenocyte	Coenocyte1	1388.27	CPERKG00000005797	Cleavage	Growth_rep2	206.413					BAESF_05630	Trophozoite	0h	531.011
CFRG8109	Coenocyte	Coenocyte1	15.4457	CPERKG00000005804	Cleavage	Growth_rep2	137.828					BAESF_05636	Trophozoite	0h	211.733
CFRG8115	Coenocyte	Coenocyte1	162.675	CPERKG00000005827	Cleavage	Growth_rep2	180.958					BAESF_05640	Trophozoite	0h	313.538
CFRG8127	Amoeba	Coenocyte1	0	CPERKG00000005829	Cleavage	Growth_rep2	0					BAESF_05647	Trophozoite	0h	189.367
CFRG8138	Amoeba	Coenocyte1	21.1556	CPERKG00000005845	Cleavage	Growth_rep2	105.246					BAESF_05651	Trophozoite	0h	216.301
CFRG8577	Amoeba	Coenocyte1	73.5358	CPERKG00000005847	Cleavage	Growth_rep2	256.562					BAESF_05652	Trophozoite	0h	142.276
CFRG7624	Coenocyte	Coenocyte1	31.7936	CPERKG00000005871	Cleavage	Growth_rep2	282.535					BAESF_05660	Cyst	0h	15.7055
CFRG7647	Coenocyte	Coenocyte1	2862.21	CPERKG00000005874	Growth	Growth_rep2	8.19488					BAESF_05664	Trophozoite	0h	20.7911
CFRG7692	Amoeba	Coenocyte1	14.562	CPERKG00000005881	Growth	Growth_rep2	50.9027					BAESF_05684	Cyst	0h	7.94624
CFRG7718	Amoeba	Coenocyte1	39.4329	CPERKG00000005883	Growth	Growth_rep2	5.04054					BAESF_05686	Trophozoite	0h	9.87678
CFRG7729	Coenocyte	Coenocyte1	29.3839	CPERKG00000005888	Cleavage	Growth_rep2	57.0217					BAESF_05690	Trophozoite	0h	829.195
CFRG7745	Coenocyte	Coenocyte1	4.0101	CPERKG00000005892	Cleavage	Growth_rep2	35.177					BAESF_05693	Trophozoite	0h	21.4458
CFRG7755	Coenocyte	Coenocyte1	15.8032	CPERKG00000005898	Cleavage	Growth_rep2	72.6849					BAESF_05694	Trophozoite	0h	281.87
CFRG8495	Amoeba	Coenocyte1	5.39591e-05	CPERKG00000005899	Growth	Growth_rep2	93.4476					BAESF_05705	Cyst	0h	21.2031
CFRG8496	Amoeba	Coenocyte1	4.71187	CPERKG00000005905	Cleavage	Growth_rep2	72.3433					BAESF_05706	Trophozoite	0h	241.222
CFRG6385	Amoeba	Coenocyte1	72.4813	CPERKG00000005906	Cleavage	Growth_rep2	0					BAESF_05710	Trophozoite	0h	276.004
CFRG6399	Coenocyte	Coenocyte1	261.84	CPERKG00000005927	Growth	Growth_rep2	4.83224e-06					BAESF_05713	Trophozoite	0h	46.6671
CFRG6411	Amoeba	Coenocyte1	45.4133	CPERKG00000005928	Growth	Growth_rep2	1028.03					BAESF_05747	Trophozoite	0h	26.0836
CFRG6434	Coenocyte	Coenocyte1	24.878	CPERKG00000005934	Growth	Growth_rep2	37.8048					BAESF_05751	Cyst	0h	3.11834
CFRG6455	Amoeba	Coenocyte1	737.958	CPERKG00000005942	Growth	Growth_rep2	21.9051					BAESF_06508	Trophozoite	0h	184.191
CFRG6457	Amoeba	Coenocyte1	18.6347	CPERKG00000005952	Cleavage	Growth_rep2	877.062					BAESF_06513	Cyst	0h	0.532561
CFRG6472	Amoeba	Coenocyte1	6.71296	CPERKG00000005982	Cleavage	Growth_rep2	28.4779					BAESF_06519	Cyst	0h	5.15078
CFRG6501	Coenocyte	Coenocyte1	6.5406	CPERKG00000005984	Cleavage	Growth_rep2	27.0171					BAESF_06531	Cyst	0h	31.0744
CFRG6519	Amoeba	Coenocyte1	232.1	CPERKG00000005990	Cleavage	Growth_rep2	2146.81					BAESF_06535	Cyst	0h	1.47037
CFRG6546	Amoeba	Coenocyte1	36.3942	CPERKG00000006006	Cleavage	Growth_rep2	518.077					BAESF_06540	Cyst	0h	96.0509
CFRG6576	Amoeba	Coenocyte1	24.9853	CPERKG00000006027	Cleavage	Growth_rep2	68.918					BAESF_06543	Cyst	0h	91.3135
CFRG6577	Amoeba	Coenocyte1	171.077	CPERKG00000006031	Cleavage	Growth_rep2	18.5688					BAESF_06546	Cyst	0h	10.1418
CFRG6590	Amoeba	Coenocyte1	523.883	CPERKG00000006039	Cleavage	Growth_rep2	30.4875					BAESF_06547	Trophozoite	0h	0.675982
CFRG6624	Amoeba	Coenocyte1	2.35021	CPERKG00000006059	Cleavage	Growth_rep2	39.3334					BAESF_06548	Trophozoite	0h	96.6226
CFRG1651	Amoeba	Coenocyte1	48.5038	CPERKG00000006061	Cleavage	Growth_rep2	5.4437					BAESF_06572	Trophozoite	0h	6.70299
CFRG1690	Amoeba	Coenocyte1	49.7728	CPERKG00000006070	Growth	Growth_rep2	400.158					BAESF_06573	Cyst	0h	6.43428
CFRG1717	Coenocyte	Coenocyte1	55.6785	CPERKG00000006071	Cleavage	Growth_rep2	45.959					BAESF_06579	Cyst	0h	4.16085
CFRG1723	Amoeba	Coenocyte1	7.89467	CPERKG00000006072	Growth	Growth_rep2	53.9721					BAESF_06583	Trophozoite	0h	1908.94
CFRG1741	Amoeba	Coenocyte1	36.3585	CPERKG00000006082	Cleavage	Growth_rep2	609.782					BAESF_06584	Cyst	0h	169.886
CFRG1742	Amoeba	Coenocyte1	5.59873	CPERKG00000006087	Growth	Growth_rep2	0.465818					BAESF_06594	Trophozoite	0h	83.6315
CFRG1743	Amoeba	Coenocyte1	0	CPERKG00000006090	Cleavage	Growth_rep2	55.9059					BAESF_06606	Trophozoite	0h	63.5721
CFRG1836	Coenocyte	Coenocyte1	0.331044	CPERKG00000006106	Growth	Growth_rep2	10.4876					BAESF_06607	Trophozoite	0h	2061.73
CFRG1873	Coenocyte	Coenocyte1	30.2828	CPERKG00000006109	Growth	Growth_rep2	0.830503					BAESF_06608	Trophozoite	0h	249.884
CFRG1875	Amoeba	Coenocyte1	4.59227	CPERKG00000006117	Cleavage	Growth_rep2	6.17347					BAESF_06616	Trophozoite	0h	90.2267
CFRG1898	Coenocyte	Coenocyte1	46.6133	CPERKG00000006122	Growth	Growth_rep2	0.167909					BAESF_06622	Trophozoite	0h	10.7804
CFRG1909	Amoeba	Coenocyte1	125.574	CPERKG00000006151	Growth	Growth_rep2	26.746					BAESF_06639	Cyst	0h	0.012413
CFRG1922	Amoeba	Coenocyte1	24.4472	CPERKG00000006154	Cleavage	Growth_rep2	127.811					BAESF_06652	Trophozoite	0h	6.51036
CFRG1929	Amoeba	Coenocyte1	521.227	CPERKG00000006166	Growth	Growth_rep2	912.036					BAESF_06655	Trophozoite	0h	62.5082
CFRG1939	Amoeba	Coenocyte1	145.836	CPERKG00000006170	Cleavage	Growth_rep2	113.267					BAESF_06656	Trophozoite	0h	1670.02
CFRG1951	Coenocyte	Coenocyte1	7.91127	CPERKG00000006200	Growth	Growth_rep2	6.27004					BAESF_06671	Trophozoite	0h	141.556
CFRG1957	Amoeba	Coenocyte1	34.5265	CPERKG00000006201	Cleavage	Growth_rep2	37.4763					BAESF_06681	Cyst	0h	37.8338
CFRG2022	Amoeba	Coenocyte1	48.2409	CPERKG00000006233	Cleavage	Growth_rep2	866.96					BAESF_06698	Trophozoite	0h	204.725
CFRG2040	Amoeba	Coenocyte1	86.9709	CPERKG00000006255	Cleavage	Growth_rep2	14.3067					BAESF_06710	Trophozoite	0h	82.2077
CFRG2044	Amoeba	Coenocyte1	81.9977	CPERKG00000006262	Growth	Growth_rep2	129.844					BAESF_06716	Trophozoite	0h	141.481
CFRG2067	Amoeba	Coenocyte1	540.954	CPERKG00000006266	Cleavage	Growth_rep2	522.686					BAESF_06734	Trophozoite	0h	17.5185
CFRG2077	Amoeba	Coenocyte1	159.431	CPERKG00000006277	Cleavage	Growth_rep2	86.9383					BAESF_06739	Trophozoite	0h	14.37
CFRG2087	Coenocyte	Coenocyte1	6.98471	CPERKG00000006278	Cleavage	Growth_rep2	1.41801					BAESF_06758	Trophozoite	0h	2.60946
CFRG2095	Amoeba	Coenocyte1	42.1161	CPERKG00000006280	Cleavage	Growth_rep2	38.6418					BAESF_06762	Trophozoite	0h	0
CFRG2116	Coenocyte	Coenocyte1	8.40535	CPERKG00000006286	Growth	Growth_rep2	11.5817					BAESF_06773	Trophozoite	0h	3.84413
CFRG2141	Amoeba	Coenocyte1	0	CPERKG00000006289	Cleavage	Growth_rep2	10.0068					BAESF_06776	Cyst	0h	34.7573
CFRG2147	Amoeba	Coenocyte1	4.98183	CPERKG00000006294	Cleavage	Growth_rep2	5.00722					BAESF_06779	Trophozoite	0h	9.89552
CFRG2188	Amoeba	Coenocyte1	159.264	CPERKG00000006331	Cleavage	Growth_rep2	25.9758					BAESF_06785	Trophozoite	0h	3.97009
CFRG2189	Amoeba	Coenocyte1	428.162	CPERKG00000006332	Cleavage	Growth_rep2	13.7896					BAESF_06798	Cyst	0h	9.58776
CFRG8280	Amoeba	Coenocyte1	36.8444	CPERKG00000006333	Growth	Growth_rep2	0					BAESF_06819	Trophozoite	0h	10.9702
CFRG6191	Amoeba	Coenocyte1	12.4807	CPERKG00000006342	Cleavage	Growth_rep2	0.0189597					BAESF_06829	Trophozoite	0h	20.881
CFRG6239	Amoeba	Coenocyte1	3.33978	CPERKG00000006357	Cleavage	Growth_rep2	7.88443					BAESF_06855	Trophozoite	0h	142.447
CFRG6247	Amoeba	Coenocyte1	231.451	CPERKG00000006364	Cleavage	Growth_rep2	52.5521					BAESF_06856	Trophozoite	0h	40.7416
CFRG6250	Amoeba	Coenocyte1	79.2272	CPERKG00000006381	Growth	Growth_rep2	63.4165					BAESF_06858	Cyst	0h	7.08339
CFRG6251	Amoeba	Coenocyte1	24.8126	CPERKG00000006390	Growth	Growth_rep2	461.325					BAESF_06863	Trophozoite	0h	147.166
CFRG6296	Coenocyte	Coenocyte1	24.2276	CPERKG00000006393	Cleavage	Growth_rep2	223.055					BAESF_06885	Trophozoite	0h	73.9495
CFRG6309	Amoeba	Coenocyte1	2.50516	CPERKG00000006402	Cleavage	Growth_rep2	7.48087					BAESF_06891	Trophozoite	0h	742.479
CFRG6315	Amoeba	Coenocyte1	15.5965	CPERKG00000006406	Growth	Growth_rep2	12.7863					BAESF_06896	Trophozoite	0h	19.5505
CFRG6319	Coenocyte	Coenocyte1	24.5724	CPERKG00000006410	Cleavage	Growth_rep2	1.96901					BAESF_06898	Trophozoite	0h	21.6356
CFRG6328	Amoeba	Coenocyte1	5.1085	CPERKG00000006438	Growth	Growth_rep2	14.9296					BAESF_06903	Trophozoite	0h	22.2053
CFRG6330	Amoeba	Coenocyte1	44.5442	CPERKG00000006456	Cleavage	Growth_rep2	72.289					BAESF_06926	Trophozoite	0h	19.8798
CFRG6364	Amoeba	Coenocyte1	471.414	CPERKG00000006480	Cleavage	Growth_rep2	16.8722					BAESF_06966	Trophozoite	0h	110.664
CFRG6367	Amoeba	Coenocyte1	7.94758	CPERKG00000006483	Cleavage	Growth_rep2	2035.82					BAESF_06987	Trophozoite	0h	80.1215
CFRG6368	Amoeba	Coenocyte1	5.02697	CPERKG00000006491	Cleavage	Growth_rep2	267.597					BAESF_06994	Trophozoite	0h	154.466
CFRG6372	Amoeba	Coenocyte1	87.1793	CPERKG00000006504	Growth	Growth_rep2	59.3					BAESF_06996	Trophozoite	0h	21.4665
CFRG0010	Coenocyte	Coenocyte1	551.98	CPERKG00000006534	Cleavage	Growth_rep2	20.2505					BAESF_06998	Trophozoite	0h	3.90742
CFRG0015	Coenocyte	Coenocyte1	0	CPERKG00000006535	Cleavage	Growth_rep2	78.0571					BAESF_07021	Trophozoite	0h	46.0449
CFRG0016	Coenocyte	Coenocyte1	105.482	CPERKG00000006545	Cleavage	Growth_rep2	125.279					BAESF_07048	Trophozoite	0h	2.72816
CFRG0048	Coenocyte	Coenocyte1	7.84265	CPERKG00000006548	Cleavage	Growth_rep2	496.32					BAESF_07052	Trophozoite	0h	14.5853
CFRG0063	Amoeba	Coenocyte1	37.3025	CPERKG00000006552	Cleavage	Growth_rep2	656.546					BAESF_07055	Trophozoite	0h	113.475
CFRG0070	Coenocyte	Coenocyte1	113.416	CPERKG00000006558	Growth	Growth_rep2	59.8205					BAESF_07058	Trophozoite	0h	142.344
CFRG0074	Amoeba	Coenocyte1	42.7457	CPERKG00000006559	Cleavage	Growth_rep2	26.8962					BAESF_07059	Trophozoite	0h	17.6009
CFRG0075	Amoeba	Coenocyte1	17.4501	CPERKG00000006568	Cleavage	Growth_rep2	9.9572					BAESF_07061	Trophozoite	0h	188.912
CFRG0079	Amoeba	Coenocyte1	1878.37	CPERKG00000006573	Growth	Growth_rep2	43.5395					BAESF_07062	Cyst	0h	3.85268
CFRG0082	Amoeba	Coenocyte1	57.0284	CPERKG00000006590	Growth	Growth_rep2	819.883					BAESF_07063	Trophozoite	0h	242.588
CFRG0083	Amoeba	Coenocyte1	13.0241	CPERKG00000006591	Growth	Growth_rep2	37.8315					BAESF_07066	Trophozoite	0h	15.5281
CFRG0105	Amoeba	Coenocyte1	21.4235	CPERKG00000006602	Cleavage	Growth_rep2	5.58749					BAESF_07071	Trophozoite	0h	11.0125
CFRG0115	Coenocyte	Coenocyte1	3.18126	CPERKG00000006639	Cleavage	Growth_rep2	12.2229					BAESF_07073	Trophozoite	0h	52.9655
CFRG0117	Amoeba	Coenocyte1	0	CPERKG00000006640	Cleavage	Growth_rep2	21.1497					BAESF_07084	Trophozoite	0h	15.1451
CFRG0133	Coenocyte	Coenocyte1	697.33	CPERKG00000006645	Cleavage	Growth_rep2	8.48609					BAESF_07085	Cyst	0h	13.7604
CFRG0138	Amoeba	Coenocyte1	100.192	CPERKG00000006660	Growth	Growth_rep2	10.9572					BAESF_07116	Trophozoite	0h	141.704
CFRG0159	Amoeba	Coenocyte1	8.78764	CPERKG00000006680	Growth	Growth_rep2	33.8411					BAESF_07123	Trophozoite	0h	1737.96
CFRG0187	Amoeba	Coenocyte1	329.952	CPERKG00000006693	Growth	Growth_rep2	135.71					BAESF_07124	Cyst	0h	0.306129
CFRG0226	Amoeba	Coenocyte1	21.9988	CPERKG00000006699	Growth	Growth_rep2	75.6673					BAESF_07130	Trophozoite	0h	4.72991
CFRG0231	Amoeba	Coenocyte1	208.121	CPERKG00000006700	Growth	Growth_rep2	144.43					BAESF_07131	Trophozoite	0h	30.8976
CFRG0234	Amoeba	Coenocyte1	14.3917	CPERKG00000006721	Growth	Growth_rep2	19.7482					BAESF_07143	Trophozoite	0h	162.777
CFRG0259	Coenocyte	Coenocyte1	124.531	CPERKG00000006730	Growth	Growth_rep2	493.59					BAESF_07144	Trophozoite	0h	18.9952
CFRG0366	Amoeba	Coenocyte1	153.097	CPERKG00000006731	Cleavage	Growth_rep2	16.9167					BAESF_07145	Trophozoite	0h	5.47657
CFRG0380	Amoeba	Coenocyte1	26.012	CPERKG00000006738	Cleavage	Growth_rep2	1207.32					BAESF_07147	Trophozoite	0h	2956.27
CFRG0383	Coenocyte	Coenocyte1	1809.96	CPERKG00000006749	Growth	Growth_rep2	15.5944					BAESF_07152	Trophozoite	0h	50.0443
CFRG0407	Amoeba	Coenocyte1	1.65347	CPERKG00000006752	Cleavage	Growth_rep2	1.72864					BAESF_07159	Trophozoite	0h	325.23
CFRG0408	Amoeba	Coenocyte1	41.3855	CPERKG00000006769	Cleavage	Growth_rep2	9.78397					BAESF_07161	Trophozoite	0h	42.6489
CFRG0428	Coenocyte	Coenocyte1	2.98302e-06	CPERKG00000006790	Cleavage	Growth_rep2	56.1252					BAESF_07185	Trophozoite	0h	3.81769
CFRG0430	Coenocyte	Coenocyte1	11.9863	CPERKG00000006800	Cleavage	Growth_rep2	15.897					BAESF_07198	Cyst	0h	0.878749
CFRG0432	Amoeba	Coenocyte1	541.424	CPERKG00000006806	Cleavage	Growth_rep2	4.94095					BAESF_07227	Trophozoite	0h	292.146
CFRG0446	Amoeba	Coenocyte1	130.018	CPERKG00000006816	Cleavage	Growth_rep2	7.64237					BAESF_07269	Trophozoite	0h	4239.33
CFRG0459	Amoeba	Coenocyte1	2.60383	CPERKG00000006829	Cleavage	Growth_rep2	87.3156					BAESF_07270	Trophozoite	0h	4921.95
CFRG0466	Amoeba	Coenocyte1	105.398	CPERKG00000006832	Cleavage	Growth_rep2	7.12577					BAESF_07272	Trophozoite	0h	26.678
CFRG0487	Amoeba	Coenocyte1	7.65181	CPERKG00000006858	Cleavage	Growth_rep2	52.5912					BAESF_07279	Cyst	0h	0.220358
CFRG0495	Amoeba	Coenocyte1	9.02152	CPERKG00000006897	Growth	Growth_rep2	77.4904					BAESF_07282	Trophozoite	0h	106.924
CFRG0533	Coenocyte	Coenocyte1	387.314	CPERKG00000006912	Cleavage	Growth_rep2	158.329					BAESF_07283	Trophozoite	0h	26.9755
CFRG0535	Coenocyte	Coenocyte1	20.5418	CPERKG00000006913	Cleavage	Growth_rep2	82.6861					BAESF_07284	Trophozoite	0h	13.0428
CFRG0561	Coenocyte	Coenocyte1	33.7948	CPERKG00000006926	Cleavage	Growth_rep2	12.4812					BAESF_07291	Cyst	0h	4.47419
CFRG0563	Amoeba	Coenocyte1	34.0755	CPERKG00000006932	Growth	Growth_rep2	14.7318					BAESF_07296	Trophozoite	0h	12.2074
CFRG0595	Amoeba	Coenocyte1	99.1361	CPERKG00000006939	Cleavage	Growth_rep2	0					BAESF_07297	Trophozoite	0h	0.583828
CFRG0599	Amoeba	Coenocyte1	43.893	CPERKG00000006943	Cleavage	Growth_rep2	16.0582					BAESF_07298	Trophozoite	0h	20.785
CFRG0616	Amoeba	Coenocyte1	195.075	CPERKG00000006948	Cleavage	Growth_rep2	237.155					BAESF_07303	Trophozoite	0h	5.18124
CFRG0627	Amoeba	Coenocyte1	3.90696	CPERKG00000006953	Cleavage	Growth_rep2	313.064					BAESF_07346	Cyst	0h	70.1353
CFRG0678	Amoeba	Coenocyte1	22.0139	CPERKG00000006974	Cleavage	Growth_rep2	43.554					BAESF_07349	Trophozoite	0h	26.6333
CFRG0708	Amoeba	Coenocyte1	20.7859	CPERKG00000006976	Cleavage	Growth_rep2	16.3099					BAESF_07354	Cyst	0h	4.29263
CFRG0724	Coenocyte	Coenocyte1	10.4181	CPERKG00000006977	Cleavage	Growth_rep2	11.3588					BAESF_07364	Trophozoite	0h	118.642
CFRG0730	Amoeba	Coenocyte1	56.3899	CPERKG00000006979	Cleavage	Growth_rep2	15.3107					BAESF_07375	Trophozoite	0h	337.631
CFRG0755	Amoeba	Coenocyte1	46.6405	CPERKG00000006980	Cleavage	Growth_rep2	9.20367					BAESF_07377	Trophozoite	0h	44.4736
CFRG0766	Amoeba	Coenocyte1	9.45827	CPERKG00000006993	Cleavage	Growth_rep2	15.5921					BAESF_07380	Trophozoite	0h	193.747
CFRG0768	Amoeba	Coenocyte1	25.5288	CPERKG00000006994	Cleavage	Growth_rep2	183.599					BAESF_07387	Cyst	0h	15.2782
CFRG0772	Amoeba	Coenocyte1	876.712	CPERKG00000007010	Cleavage	Growth_rep2	66.5115					BAESF_07388	Trophozoite	0h	81.8604
CFRG0773	Amoeba	Coenocyte1	39.0161	CPERKG00000007022	Cleavage	Growth_rep2	93.3079					BAESF_07401	Trophozoite	0h	22.467
CFRG0783	Coenocyte	Coenocyte1	6.21781	CPERKG00000007037	Cleavage	Growth_rep2	0.0970248					BAESF_07404	Trophozoite	0h	13.6693
CFRG0796	Coenocyte	Coenocyte1	9.50231	CPERKG00000007042	Cleavage	Growth_rep2	45.7427					BAESF_07409	Trophozoite	0h	8.371
CFRG0803	Amoeba	Coenocyte1	10.1221	CPERKG00000007048	Growth	Growth_rep2	42.3885					BAESF_07426	Trophozoite	0h	160.89
CFRG0808	Coenocyte	Coenocyte1	2.0726	CPERKG00000007069	Cleavage	Growth_rep2	216.03					BAESF_07428	Trophozoite	0h	224.118
CFRG0827	Amoeba	Coenocyte1	144.549	CPERKG00000007071	Cleavage	Growth_rep2	21.1655					BAESF_07436	Trophozoite	0h	2370.38
CFRG5960	Amoeba	Coenocyte1	18.9652	CPERKG00000007084	Growth	Growth_rep2	122.1					BAESF_07439	Trophozoite	0h	551.888
CFRG6035	Amoeba	Coenocyte1	51.995	CPERKG00000007085	Growth	Growth_rep2	14.1184					BAESF_07457	Trophozoite	0h	105.324
CFRG6041	Amoeba	Coenocyte1	48.3988	CPERKG00000007086	Growth	Growth_rep2	8.67293					BAESF_07463	Cyst	0h	4.07556
CFRG6056	Amoeba	Coenocyte1	19.2351	CPERKG00000007087	Growth	Growth_rep2	9.72839					BAESF_07465	Cyst	0h	7.66381
CFRG6059	Coenocyte	Coenocyte1	3.88468	CPERKG00000007093	Growth	Growth_rep2	1.53492					BAESF_07468	Trophozoite	0h	35.1096
CFRG6107	Amoeba	Coenocyte1	159.51	CPERKG00000007115	Cleavage	Growth_rep2	41.783					BAESF_07513	Cyst	0h	2.44714
CFRG6143	Amoeba	Coenocyte1	73.917	CPERKG00000007124	Growth	Growth_rep2	4.7174					BAESF_07526	Cyst	0h	8.83644
CFRG6144	Amoeba	Coenocyte1	416.624	CPERKG00000007136	Cleavage	Growth_rep2	2.64935					BAESF_07562	Trophozoite	0h	23.7282
CFRG6145	Amoeba	Coenocyte1	41.3143	CPERKG00000007143	Growth	Growth_rep2	38.5331					BAESF_07568	Trophozoite	0h	6.09451
CFRG8008	Amoeba	Coenocyte1	0	CPERKG00000007145	Cleavage	Growth_rep2	10.2322					BAESF_07569	Cyst	0h	51.6827
CFRG8012	Amoeba	Coenocyte1	3.27672	CPERKG00000007146	Cleavage	Growth_rep2	40.926					BAESF_07576	Trophozoite	0h	49.5141
CFRG8057	Amoeba	Coenocyte1	3.26126	CPERKG00000007155	Cleavage	Growth_rep2	15.7299					BAESF_07589	Trophozoite	0h	415.687
CFRG8322	Amoeba	Coenocyte1	87.8123	CPERKG00000007166	Cleavage	Growth_rep2	1166.05					BAESF_07590	Trophozoite	0h	358.446
CFRG8342	Amoeba	Coenocyte1	1.09498	CPERKG00000007175	Growth	Growth_rep2	556.573					BAESF_07594	Trophozoite	0h	9.25488
CFRG8358	Amoeba	Coenocyte1	1953.39	CPERKG00000007193	Cleavage	Growth_rep2	5.52956					BAESF_07600	Trophozoite	0h	7.44073
CFRG8361	Amoeba	Coenocyte1	10.087	CPERKG00000007199	Cleavage	Growth_rep2	49.0998					BAESF_07601	Trophozoite	0h	21.1803
CFRG8369	Amoeba	Coenocyte1	243.503	CPERKG00000007200	Growth	Growth_rep2	105.988					BAESF_07607	Trophozoite	0h	439.358
CFRG5176	Amoeba	Coenocyte1	18.7939	CPERKG00000007201	Cleavage	Growth_rep2	7.37526					BAESF_07621	Cyst	0h	441.792
CFRG5178	Amoeba	Coenocyte1	18.1591	CPERKG00000007204	Cleavage	Growth_rep2	21.0987					BAESF_07624	Trophozoite	0h	37.9404
CFRG5181	Amoeba	Coenocyte1	10.3619	CPERKG00000007208	Cleavage	Growth_rep2	21.5285					BAESF_07633	Trophozoite	0h	46.2412
CFRG5231	Amoeba	Coenocyte1	16.7753	CPERKG00000007217	Growth	Growth_rep2	29.3982					BAESF_07637	Trophozoite	0h	532.771
CFRG5282	Amoeba	Coenocyte1	91.4555	CPERKG00000007236	Cleavage	Growth_rep2	4.66628					BAESF_07639	Trophozoite	0h	20.5089
CFRG5287	Amoeba	Coenocyte1	28.3018	CPERKG00000007252	Cleavage	Growth_rep2	32.157					BAESF_07643	Trophozoite	0h	20.9596
CFRG5303	Amoeba	Coenocyte1	33.5995	CPERKG00000007254	Growth	Growth_rep2	13.7728					BAESF_07649	Cyst	0h	0.760371
CFRG5345	Amoeba	Coenocyte1	20.5582	CPERKG00000007256	Growth	Growth_rep2	7.74431					BAESF_07653	Trophozoite	0h	8.82244
CFRG5360	Amoeba	Coenocyte1	6.99462	CPERKG00000007265	Cleavage	Growth_rep2	22.5314					BAESF_07655	Trophozoite	0h	27.6355
CFRG8383	Amoeba	Coenocyte1	13.6199	CPERKG00000007289	Cleavage	Growth_rep2	91.3466					BAESF_07658	Trophozoite	0h	424.24
CFRG8393	Coenocyte	Coenocyte1	3215.44	CPERKG00000007305	Growth	Growth_rep2	0.474868					BAESF_07665	Cyst	0h	4.65071
CFRG2778	Coenocyte	Coenocyte1	1.94082	CPERKG00000007317	Cleavage	Growth_rep2	0					BAESF_07669	Trophozoite	0h	61.8525
CFRG2787	Amoeba	Coenocyte1	1444.26	CPERKG00000007323	Growth	Growth_rep2	55.552					BAESF_07671	Trophozoite	0h	2.17837
CFRG2813	Amoeba	Coenocyte1	100.576	CPERKG00000007335	Cleavage	Growth_rep2	26.7443					BAESF_07729	Cyst	0h	3.66179
CFRG2819	Amoeba	Coenocyte1	487.444	CPERKG00000007336	Cleavage	Growth_rep2	10.231					BAESF_07731	Cyst	0h	251.974
CFRG2823	Amoeba	Coenocyte1	9.6999	CPERKG00000007389	Cleavage	Growth_rep2	13.2487					BAESF_07732	Cyst	0h	13.67
CFRG2828	Coenocyte	Coenocyte1	320.084	CPERKG00000007390	Cleavage	Growth_rep2	15.6177					BAESF_07747	Trophozoite	0h	39.2692
CFRG2837	Coenocyte	Coenocyte1	59.0643	CPERKG00000007393	Growth	Growth_rep2	2969.02					BAESF_07765	Trophozoite	0h	100.686
CFRG2869	Amoeba	Coenocyte1	14.2693	CPERKG00000007409	Growth	Growth_rep2	44.6448					BAESF_07772	Trophozoite	0h	147.024
CFRG2883	Amoeba	Coenocyte1	4336.39	CPERKG00000007418	Growth	Growth_rep2	23.737					BAESF_07773	Trophozoite	0h	20.3173
CFRG2910	Coenocyte	Coenocyte1	11.6368	CPERKG00000007419	Growth	Growth_rep2	171.532					BAESF_07775	Trophozoite	0h	61.6663
CFRG2954	Coenocyte	Coenocyte1	19.2362	CPERKG00000007428	Cleavage	Growth_rep2	12.4823					BAESF_07776	Trophozoite	0h	32.5722
CFRG3026	Amoeba	Coenocyte1	230.051	CPERKG00000007438	Cleavage	Growth_rep2	20.2854					BAESF_07790	Trophozoite	0h	40.5946
CFRG3035	Coenocyte	Coenocyte1	27.6805	CPERKG00000007440	Growth	Growth_rep2	3.5303					BAESF_07798	Trophozoite	0h	101.711
CFRG3038	Amoeba	Coenocyte1	27.905	CPERKG00000007462	Growth	Growth_rep2	5.84056					BAESF_07802	Trophozoite	0h	575.063
CFRG3052	Amoeba	Coenocyte1	12.6253	CPERKG00000007475	Growth	Growth_rep2	343.929					BAESF_07818	Trophozoite	0h	55.4657
CFRG3053	Amoeba	Coenocyte1	44.2889	CPERKG00000007506	Cleavage	Growth_rep2	3.13368					BAESF_07825	Trophozoite	0h	936.487
CFRG3059	Amoeba	Coenocyte1	13.9975	CPERKG00000007515	Cleavage	Growth_rep2	173.191					BAESF_07837	Trophozoite	0h	1328.91
CFRG3060	Amoeba	Coenocyte1	347.707	CPERKG00000007558	Cleavage	Growth_rep2	638.594					BAESF_07883	Cyst	0h	63.8148
CFRG3092	Amoeba	Coenocyte1	79.7082	CPERKG00000007561	Cleavage	Growth_rep2	106.72					BAESF_07896	Trophozoite	0h	11.6939
CFRG3093	Amoeba	Coenocyte1	33.5316	CPERKG00000007570	Cleavage	Growth_rep2	14.5951					BAESF_07906	Trophozoite	0h	16.8254
CFRG3098	Amoeba	Coenocyte1	300.356	CPERKG00000007573	Growth	Growth_rep2	381.237					BAESF_07911	Trophozoite	0h	34.9226
CFRG3134	Amoeba	Coenocyte1	17.3165	CPERKG00000007580	Cleavage	Growth_rep2	33.7975					BAESF_07912	Trophozoite	0h	3.65293
CFRG3190	Amoeba	Coenocyte1	2.44245	CPERKG00000007590	Growth	Growth_rep2	30.6946					BAESF_07915	Trophozoite	0h	18.365
CFRG3240	Amoeba	Coenocyte1	0	CPERKG00000007623	Growth	Growth_rep2	5.39946					BAESF_07916	Cyst	0h	180.274
CFRG7933	Amoeba	Coenocyte1	380.5	CPERKG00000007627	Cleavage	Growth_rep2	0					BAESF_07922	Trophozoite	0h	65.2431
CFRG7948	Amoeba	Coenocyte1	37.0346	CPERKG00000007628	Growth	Growth_rep2	1136.49					BAESF_07931	Trophozoite	0h	31.4986
CFRG7991	Amoeba	Coenocyte1	122.996	CPERKG00000007636	Cleavage	Growth_rep2	7.53417					BAESF_07936	Trophozoite	0h	10.9201
CFRG0846	Amoeba	Coenocyte1	93.3352	CPERKG00000007643	Growth	Growth_rep2	0					BAESF_07941	Trophozoite	0h	54.0127
CFRG0853	Amoeba	Coenocyte1	6.83944	CPERKG00000007652	Growth	Growth_rep2	19.1797					BAESF_07944	Trophozoite	0h	65.2591
CFRG0877	Coenocyte	Coenocyte1	288.834	CPERKG00000007670	Growth	Growth_rep2	153.215					BAESF_07948	Trophozoite	0h	95.487
CFRG0887	Amoeba	Coenocyte1	14.0589	CPERKG00000007678	Cleavage	Growth_rep2	62.7889					BAESF_07954	Trophozoite	0h	190.205
CFRG0917	Amoeba	Coenocyte1	17.1079	CPERKG00000007679	Cleavage	Growth_rep2	14.6491					BAESF_07955	Trophozoite	0h	848.632
CFRG0976	Amoeba	Coenocyte1	73.0692	CPERKG00000007689	Cleavage	Growth_rep2	27.2602					BAESF_07956	Trophozoite	0h	90.2014
CFRG1014	Coenocyte	Coenocyte1	21.3645	CPERKG00000007691	Growth	Growth_rep2	34.3665					BAESF_07957	Cyst	0h	292.307
CFRG1037	Amoeba	Coenocyte1	55.6168	CPERKG00000007733	Cleavage	Growth_rep2	40.9863					BAESF_07959	Trophozoite	0h	14.2064
CFRG1052	Amoeba	Coenocyte1	313.436	CPERKG00000007740	Cleavage	Growth_rep2	21.8274					BAESF_07962	Cyst	0h	1.41206
CFRG1063	Amoeba	Coenocyte1	108.389	CPERKG00000007750	Cleavage	Growth_rep2	57.9487					BAESF_07965	Trophozoite	0h	17.0487
CFRG1073	Amoeba	Coenocyte1	449.441	CPERKG00000007751	Cleavage	Growth_rep2	9.06099					BAESF_07969	Trophozoite	0h	46.4517
CFRG1085	Amoeba	Coenocyte1	59.1261	CPERKG00000007757	Growth	Growth_rep2	7.37061					BAESF_07972	Trophozoite	0h	14.7534
CFRG1123	Amoeba	Coenocyte1	88.8812	CPERKG00000007762	Cleavage	Growth_rep2	22.5083					BAESF_07973	Trophozoite	0h	48.2276
CFRG1151	Amoeba	Coenocyte1	8256.4	CPERKG00000007763	Cleavage	Growth_rep2	104.4					BAESF_07995	Trophozoite	0h	307.231
CFRG1153	Amoeba	Coenocyte1	303.668	CPERKG00000007789	Cleavage	Growth_rep2	87.9022					BAESF_08005	Trophozoite	0h	2.50453
CFRG1155	Amoeba	Coenocyte1	769.53	CPERKG00000007790	Cleavage	Growth_rep2	116.247					BAESF_08006	Trophozoite	0h	2.62507
CFRG1185	Amoeba	Coenocyte1	7.47645	CPERKG00000007816	Cleavage	Growth_rep2	4.7582					BAESF_08010	Trophozoite	0h	4156.29
CFRG1215	Amoeba	Coenocyte1	73.6633	CPERKG00000007818	Cleavage	Growth_rep2	1142.58					BAESF_08011	Trophozoite	0h	62.7825
CFRG1218	Amoeba	Coenocyte1	392.893	CPERKG00000007820	Cleavage	Growth_rep2	0					BAESF_08033	Cyst	0h	0.376932
CFRG1224	Amoeba	Coenocyte1	0.910176	CPERKG00000007836	Cleavage	Growth_rep2	32.039					BAESF_08035	Trophozoite	0h	0.986782
CFRG1242	Amoeba	Coenocyte1	6.78438	CPERKG00000007869	Cleavage	Growth_rep2	7.11827					BAESF_08038	Trophozoite	0h	2.65385
CFRG1247	Amoeba	Coenocyte1	0.87624	CPERKG00000007872	Growth	Growth_rep2	339.433					BAESF_08060	Trophozoite	0h	13.7815
CFRG1260	Amoeba	Coenocyte1	23.966	CPERKG00000007925	Growth	Growth_rep2	374.727					BAESF_08067	Trophozoite	0h	5.58187
CFRG1265	Coenocyte	Coenocyte1	33.3953	CPERKG00000007931	Growth	Growth_rep2	34.0748					BAESF_08070	Trophozoite	0h	35.0719
CFRG1276	Amoeba	Coenocyte1	11.3414	CPERKG00000007976	Cleavage	Growth_rep2	59.3294					BAESF_08075	Trophozoite	0h	108.398
CFRG1278	Amoeba	Coenocyte1	31.4586	CPERKG00000007985	Growth	Growth_rep2	67.1064					BAESF_08076	Cyst	0h	1725.53
CFRG1279	Amoeba	Coenocyte1	75.5743	CPERKG00000007989	Growth	Growth_rep2	5.11004					BAESF_08077	Trophozoite	0h	89.6162
CFRG1288	Amoeba	Coenocyte1	207.88	CPERKG00000007990	Cleavage	Growth_rep2	324.451					BAESF_08081	Cyst	0h	28.8719
CFRG1303	Amoeba	Coenocyte1	16.4932	CPERKG00000008004	Growth	Growth_rep2	37.9614					BAESF_08089	Trophozoite	0h	32.2118
CFRG1312	Amoeba	Coenocyte1	120.064	CPERKG00000008011	Growth	Growth_rep2	1077.94					BAESF_08090	Trophozoite	0h	32.0253
CFRG1315	Amoeba	Coenocyte1	43.2774	CPERKG00000008021	Cleavage	Growth_rep2	26.9153					BAESF_08124	Cyst	0h	111.506
CFRG1322	Coenocyte	Coenocyte1	61.4555	CPERKG00000008067	Cleavage	Growth_rep2	6.21581					BAESF_08135	Trophozoite	0h	17.7297
CFRG1399	Coenocyte	Coenocyte1	1.17424	CPERKG00000008069	Cleavage	Growth_rep2	12.9485					BAESF_08136	Trophozoite	0h	90.9244
CFRG1408	Amoeba	Coenocyte1	0	CPERKG00000008084	Growth	Growth_rep2	103.582					BAESF_08139	Trophozoite	0h	17.3523
CFRG1426	Amoeba	Coenocyte1	99.7385	CPERKG00000008086	Cleavage	Growth_rep2	7.06146					BAESF_08140	Trophozoite	0h	164.451
CFRG1462	Amoeba	Coenocyte1	68.2044	CPERKG00000008123	Cleavage	Growth_rep2	2.82008					BAESF_08146	Cyst	0h	11.0846
CFRG1566	Amoeba	Coenocyte1	139.546	CPERKG00000008139	Cleavage	Growth_rep2	7.35491					BAESF_08162	Trophozoite	0h	14.0633
CFRG1567	Amoeba	Coenocyte1	245.506	CPERKG00000008143	Growth	Growth_rep2	19.8432					BAESF_08183	Trophozoite	0h	16.854
CFRG1573	Amoeba	Coenocyte1	165.726	CPERKG00000008155	Cleavage	Growth_rep2	19.9322					BAESF_08216	Trophozoite	0h	21.4229
CFRG1600	Amoeba	Coenocyte1	759.787	CPERKG00000008158	Cleavage	Growth_rep2	12.5774					BAESF_08231	Cyst	0h	10.5113
CFRG6875	Amoeba	Coenocyte1	4.59072	CPERKG00000008163	Cleavage	Growth_rep2	6.15					BAESF_08238	Trophozoite	0h	154.521
CFRG6897	Coenocyte	Coenocyte1	176.869	CPERKG00000008185	Cleavage	Growth_rep2	86.1489					BAESF_08266	Trophozoite	0h	47.9663
CFRG6900	Coenocyte	Coenocyte1	12.5462	CPERKG00000008200	Growth	Growth_rep2	10.4417					BAESF_08273	Cyst	0h	115.718
CFRG6965	Amoeba	Coenocyte1	21.8252	CPERKG00000008218	Growth	Growth_rep2	92.1669					BAESF_08287	Trophozoite	0h	18.1991
CFRG6974	Amoeba	Coenocyte1	14.2751	CPERKG00000008231	Cleavage	Growth_rep2	49.2181					BAESF_08288	Trophozoite	0h	40.0331
CFRG6986	Amoeba	Coenocyte1	109.119	CPERKG00000008251	Cleavage	Growth_rep2	2.69351					BAESF_08296	Trophozoite	0h	9.11142
CFRG6996	Amoeba	Coenocyte1	9.14427	CPERKG00000008252	Cleavage	Growth_rep2	9.79469					BAESF_08308	Trophozoite	0h	26.7872
CFRG7015	Amoeba	Coenocyte1	10.6526	CPERKG00000008264	Cleavage	Growth_rep2	0.394486					BAESF_08318	Trophozoite	0h	90.8046
CFRG7031	Amoeba	Coenocyte1	191.012	CPERKG00000008280	Cleavage	Growth_rep2	4.64569					BAESF_08330	Cyst	0h	16.2152
CFRG7498	Coenocyte	Coenocyte1	0.450829	CPERKG00000008287	Cleavage	Growth_rep2	11.4839					BAESF_08340	Cyst	0h	1.71128
CFRG7573	Amoeba	Coenocyte1	122.047	CPERKG00000008299	Growth	Growth_rep2	4.06085					BAESF_08346	Trophozoite	0h	171.395
CFRG7607	Amoeba	Coenocyte1	7.08177	CPERKG00000008315	Cleavage	Growth_rep2	28.0273					BAESF_08355	Trophozoite	0h	362.843
CFRG7615	Amoeba	Coenocyte1	32.7279	CPERKG00000008331	Growth	Growth_rep2	4.26371					BAESF_08363	Cyst	0h	51.868
CFRG3252	Coenocyte	Coenocyte1	231.362	CPERKG00000008334	Cleavage	Growth_rep2	5.26572					BAESF_08374	Trophozoite	0h	362.244
CFRG3276	Amoeba	Coenocyte1	129.591	CPERKG00000008338	Cleavage	Growth_rep2	139.407					BAESF_08400	Trophozoite	0h	21.5185
CFRG3277	Amoeba	Coenocyte1	0	CPERKG00000008354	Cleavage	Growth_rep2	107.003					BAESF_08427	Cyst	0h	53.8765
CFRG3286	Amoeba	Coenocyte1	334.115	CPERKG00000008356	Growth	Growth_rep2	1.18568					BAESF_08429	Cyst	0h	19.2108
CFRG3324	Amoeba	Coenocyte1	35.8209	CPERKG00000008374	Cleavage	Growth_rep2	2011.71					BAESF_08434	Trophozoite	0h	27.6701
CFRG3344	Amoeba	Coenocyte1	8.81419	CPERKG00000008383	Growth	Growth_rep2	1.67962					BAESF_08437	Trophozoite	0h	514.754
CFRG3389	Amoeba	Coenocyte1	37.0127	CPERKG00000008385	Cleavage	Growth_rep2	20.8999					BAESF_08440	Cyst	0h	3.06107
CFRG3395	Amoeba	Coenocyte1	15.1164	CPERKG00000008395	Cleavage	Growth_rep2	50.256					BAESF_08441	Cyst	0h	0.612577
CFRG3397	Amoeba	Coenocyte1	28.8069	CPERKG00000008417	Growth	Growth_rep2	66.6035					BAESF_08454	Cyst	0h	0.325731
CFRG3412	Coenocyte	Coenocyte1	85.2474	CPERKG00000008425	Growth	Growth_rep2	23.3828					BAESF_08472	Cyst	0h	18.8539
CFRG3421	Amoeba	Coenocyte1	1.17432	CPERKG00000008441	Growth	Growth_rep2	171.311					BAESF_08475	Cyst	0h	1.23704
CFRG3434	Amoeba	Coenocyte1	82.9714	CPERKG00000008456	Cleavage	Growth_rep2	158.488					BAESF_08481	Trophozoite	0h	4.07332
CFRG3461	Amoeba	Coenocyte1	151.269	CPERKG00000008488	Growth	Growth_rep2	3.72244					BAESF_08484	Cyst	0h	0.066003
CFRG3483	Amoeba	Coenocyte1	539.729	CPERKG00000008538	Growth	Growth_rep2	19.0118					BAESF_08485	Trophozoite	0h	40.6838
CFRG3553	Amoeba	Coenocyte1	0	CPERKG00000008542	Cleavage	Growth_rep2	6.41867					BAESF_08490	Trophozoite	0h	12.8962
CFRG3574	Amoeba	Coenocyte1	30.8218	CPERKG00000008558	Cleavage	Growth_rep2	76.8585					BAESF_08496	Cyst	0h	27.1971
CFRG3576	Amoeba	Coenocyte1	0	CPERKG00000008581	Cleavage	Growth_rep2	144.128					BAESF_08498	Trophozoite	0h	507.298
CFRG3578	Amoeba	Coenocyte1	100.777	CPERKG00000008586	Cleavage	Growth_rep2	0.0719853					BAESF_08502	Trophozoite	0h	27.1282
CFRG3590	Coenocyte	Coenocyte1	9.11765	CPERKG00000008593	Cleavage	Growth_rep2	36.9723					BAESF_08507	Trophozoite	0h	105.359
CFRG3593	Amoeba	Coenocyte1	8.91411	CPERKG00000008607	Growth	Growth_rep2	464.609					BAESF_08508	Trophozoite	0h	32.8894
CFRG3594	Coenocyte	Coenocyte1	57.4763	CPERKG00000008615	Growth	Growth_rep2	264.872					BAESF_08516	Trophozoite	0h	12.5974
CFRG3656	Coenocyte	Coenocyte1	17.445	CPERKG00000008626	Cleavage	Growth_rep2	75.5154					BAESF_08517	Trophozoite	0h	45.6161
CFRG3691	Amoeba	Coenocyte1	501.461	CPERKG00000008651	Cleavage	Growth_rep2	45.1385					BAESF_08536	Cyst	0h	32.3616
CFRG6635	Amoeba	Coenocyte1	16.4574	CPERKG00000008694	Cleavage	Growth_rep2	5.35481					BAESF_08544	Cyst	0h	0.950328
CFRG6645	Amoeba	Coenocyte1	692.843	CPERKG00000008703	Cleavage	Growth_rep2	3.06159					BAESF_08554	Cyst	0h	17.0619
CFRG6647	Amoeba	Coenocyte1	55.2207	CPERKG00000008704	Cleavage	Growth_rep2	30.8091					BAESF_08557	Trophozoite	0h	9.32038
CFRG6670	Amoeba	Coenocyte1	19.6933	CPERKG00000008709	Cleavage	Growth_rep2	1.30978					BAESF_08568	Cyst	0h	33.4373
CFRG6678	Amoeba	Coenocyte1	33.5154	CPERKG00000008711	Cleavage	Growth_rep2	10.933					BAESF_08571	Trophozoite	0h	41.0908
CFRG6715	Amoeba	Coenocyte1	12.9774	CPERKG00000008713	Cleavage	Growth_rep2	165.793					BAESF_08603	Cyst	0h	80.8125
CFRG6731	Coenocyte	Coenocyte1	125.416	CPERKG00000008715	Cleavage	Growth_rep2	368.366					BAESF_08605	Trophozoite	0h	6.01662
CFRG6733	Amoeba	Coenocyte1	0.77852	CPERKG00000008721	Growth	Growth_rep2	237.12					BAESF_08615	Trophozoite	0h	28.8413
CFRG6773	Amoeba	Coenocyte1	41.7123	CPERKG00000008724	Cleavage	Growth_rep2	8.93996					BAESF_08623	Trophozoite	0h	14.0876
CFRG6783	Amoeba	Coenocyte1	78.8706	CPERKG00000008730	Growth	Growth_rep2	39.4194					BAESF_08624	Trophozoite	0h	758.847
CFRG6792	Amoeba	Coenocyte1	24.5798	CPERKG00000008732	Cleavage	Growth_rep2	5.05561					BAESF_08625	Trophozoite	0h	61.7563
CFRG6796	Amoeba	Coenocyte1	14.7017	CPERKG00000008741	Cleavage	Growth_rep2	11.5983					BAESF_08626	Trophozoite	0h	12.1401
CFRG6813	Amoeba	Coenocyte1	15.0455	CPERKG00000008742	Growth	Growth_rep2	3.6647					BAESF_08628	Trophozoite	0h	31.303
CFRG6829	Amoeba	Coenocyte1	18.4782	CPERKG00000008750	Growth	Growth_rep2	0.376882					BAESF_08655	Trophozoite	0h	139.917
CFRG6831	Amoeba	Coenocyte1	24.7536	CPERKG00000008774	Cleavage	Growth_rep2	0.347699					BAESF_08667	Cyst	0h	20.2659
CFRG6834	Amoeba	Coenocyte1	1631.89	CPERKG00000008789	Cleavage	Growth_rep2	34.572					BAESF_08671	Trophozoite	0h	2.80844
CFRG4483	Amoeba	Coenocyte1	133.264	CPERKG00000008808	Cleavage	Growth_rep2	11.0657					BAESF_08676	Trophozoite	0h	5.26351
CFRG4503	Amoeba	Coenocyte1	6.25196	CPERKG00000008811	Cleavage	Growth_rep2	27.9972					BAESF_08681	Trophozoite	0h	15.5011
CFRG4531	Amoeba	Coenocyte1	4.52826	CPERKG00000008813	Cleavage	Growth_rep2	19.0312					BAESF_08687	Cyst	0h	31.1367
CFRG4548	Coenocyte	Coenocyte1	0.951178	CPERKG00000008828	Cleavage	Growth_rep2	40.7014					BAESF_08688	Cyst	0h	59.3875
CFRG4552	Coenocyte	Coenocyte1	0	CPERKG00000008866	Cleavage	Growth_rep2	14.0414					BAESF_08697	Cyst	0h	42.9867
CFRG4555	Amoeba	Coenocyte1	16.2404	CPERKG00000008901	Cleavage	Growth_rep2	52.4077					BAESF_08702	Cyst	0h	81.4483
CFRG4565	Coenocyte	Coenocyte1	46.1745	CPERKG00000008904	Cleavage	Growth_rep2	226.87					BAESF_08703	Trophozoite	0h	191.808
CFRG4616	Amoeba	Coenocyte1	35.7108	CPERKG00000008913	Growth	Growth_rep2	99.2742					BAESF_08714	Cyst	0h	1.66675
CFRG4622	Coenocyte	Coenocyte1	16.2538	CPERKG00000008924	Growth	Growth_rep2	2.43416					BAESF_08722	Trophozoite	0h	50.9299
CFRG4656	Coenocyte	Coenocyte1	44.0173	CPERKG00000008927	Growth	Growth_rep2	9.88116					BAESF_08723	Cyst	0h	21.7976
CFRG4670	Amoeba	Coenocyte1	26.2966	CPERKG00000008952	Growth	Growth_rep2	17.4459					BAESF_08732	Trophozoite	0h	13.6629
CFRG4672	Amoeba	Coenocyte1	42.7623	CPERKG00000008960	Cleavage	Growth_rep2	16.1894					BAESF_08735	Trophozoite	0h	20.2758
CFRG4673	Amoeba	Coenocyte1	30.7138	CPERKG00000008985	Cleavage	Growth_rep2	29.5913					BAESF_08748	Trophozoite	0h	14.0585
CFRG4678	Amoeba	Coenocyte1	134.282	CPERKG00000009023	Cleavage	Growth_rep2	0.719926					BAESF_08750	Trophozoite	0h	2135.1
CFRG4723	Amoeba	Coenocyte1	87.9426	CPERKG00000009024	Growth	Growth_rep2	19.9348					BAESF_08763	Trophozoite	0h	791.952
CFRG4762	Amoeba	Coenocyte1	0.381144	CPERKG00000009025	Growth	Growth_rep2	18.4155					BAESF_08770	Trophozoite	0h	333.182
CFRG4763	Amoeba	Coenocyte1	58.7481	CPERKG00000009027	Cleavage	Growth_rep2	14.0046					BAESF_08771	Cyst	0h	1.17259
CFRG4764	Amoeba	Coenocyte1	156.476	CPERKG00000009060	Cleavage	Growth_rep2	2852.3					BAESF_08774	Cyst	0h	40.5356
CFRG7267	Amoeba	Coenocyte1	26.6418	CPERKG00000009070	Growth	Growth_rep2	283.17					BAESF_08778	Trophozoite	0h	263.303
CFRG7283	Amoeba	Coenocyte1	163.363	CPERKG00000009083	Cleavage	Growth_rep2	0					BAESF_08783	Trophozoite	0h	1992.9
CFRG7338	Amoeba	Coenocyte1	14.9519	CPERKG00000009092	Cleavage	Growth_rep2	54.4386					BAESF_08794	Cyst	0h	173.728
CFRG7437	Amoeba	Coenocyte1	28.0005	CPERKG00000009098	Cleavage	Growth_rep2	10.1134					BAESF_08805	Trophozoite	0h	31.3099
CFRG7441	Coenocyte	Coenocyte1	2.2711	CPERKG00000009128	Cleavage	Growth_rep2	12981.6					BAESF_08811	Trophozoite	0h	75.7747
CFRG7813	Amoeba	Coenocyte1	11.4414	CPERKG00000009142	Cleavage	Growth_rep2	22.4963					BAESF_08821	Trophozoite	0h	0.257324
CFRG7852	Amoeba	Coenocyte1	25.5395	CPERKG00000009159	Cleavage	Growth_rep2	28.2391					BAESF_08823	Cyst	0h	3.65577
CFRG7903	Coenocyte	Coenocyte1	108.419	CPERKG00000009204	Cleavage	Growth_rep2	43.9138					BAESF_08824	Cyst	0h	0.408863
CFRG8597	Coenocyte	Coenocyte1	3.1345	CPERKG00000009233	Cleavage	Growth_rep2	2.3454					BAESF_08826	Trophozoite	0h	135.625
CFRG8170	Amoeba	Coenocyte1	247.322	CPERKG00000009234	Cleavage	Growth_rep2	1012.95					BAESF_08827	Trophozoite	0h	20.1364
CFRG8171	Amoeba	Coenocyte1	23.8085	CPERKG00000009241	Cleavage	Growth_rep2	154.97					BAESF_08829	Trophozoite	0h	44.8142
CFRG8176	Amoeba	Coenocyte1	307.991	CPERKG00000009244	Growth	Growth_rep2	5.9916					BAESF_08830	Trophozoite	0h	700.121
CFRG8194	Amoeba	Coenocyte1	328.988	CPERKG00000009248	Cleavage	Growth_rep2	94.959					BAESF_08833	Trophozoite	0h	6.43487
CFRG8211	Amoeba	Coenocyte1	5.30195	CPERKG00000009249	Cleavage	Growth_rep2	50.5541					BAESF_08834	Trophozoite	0h	22.3073
CFRG5470	Coenocyte	Coenocyte1	119.322	CPERKG00000009250	Growth	Growth_rep2	10.1002					BAESF_08845	Trophozoite	0h	51.6679
CFRG5493	Amoeba	Coenocyte1	5687	CPERKG00000009257	Cleavage	Growth_rep2	7.33601					BAESF_08848	Trophozoite	0h	8.14956
CFRG5495	Coenocyte	Coenocyte1	73.4439	CPERKG00000009277	Cleavage	Growth_rep2	103.434					BAESF_08864	Trophozoite	0h	61.679
CFRG5567	Coenocyte	Coenocyte1	50.0683	CPERKG00000009278	Cleavage	Growth_rep2	118.721					BAESF_08866	Trophozoite	0h	89.1422
CFRG5581	Amoeba	Coenocyte1	62.9023	CPERKG00000009280	Cleavage	Growth_rep2	11.8642					BAESF_08872	Trophozoite	0h	38.9229
CFRG5582	Amoeba	Coenocyte1	373.988	CPERKG00000009281	Cleavage	Growth_rep2	82.0943					BAESF_08875	Cyst	0h	218.625
CFRG5588	Amoeba	Coenocyte1	0	CPERKG00000009287	Cleavage	Growth_rep2	11.509					BAESF_08883	Trophozoite	0h	11.9493
CFRG5641	Amoeba	Coenocyte1	0	CPERKG00000009290	Cleavage	Growth_rep2	248.904					BAESF_08891	Trophozoite	0h	125.075
CFRG8608	Amoeba	Coenocyte2	1.24121	CPERKG00000009320	Growth	Growth_rep2	16.3377					BAESF_08892	Trophozoite	0h	5.29964
CFRG2205	Coenocyte	Coenocyte2	20.1151	CPERKG00000009322	Growth	Growth_rep2	0.0452763					BAESF_08905	Trophozoite	0h	353.954
CFRG2233	Coenocyte	Coenocyte2	4.7816	CPERKG00000009331	Cleavage	Growth_rep2	0.87633					BAESF_08923	Trophozoite	0h	154.562
CFRG2236	Amoeba	Coenocyte2	3.66466	CPERKG00000009350	Cleavage	Growth_rep2	52.708					BAESF_08928	Trophozoite	0h	40.4183
CFRG2249	Amoeba	Coenocyte2	20.9315	CPERKG00000009355	Cleavage	Growth_rep2	0.512749					BAESF_08939	Trophozoite	0h	8.81777
CFRG2254	Amoeba	Coenocyte2	4.65815	CPERKG00000009359	Cleavage	Growth_rep2	2.05802					BAESF_08946	Trophozoite	0h	5.20762
CFRG2255	Amoeba	Coenocyte2	12.8064	CPERKG00000009361	Cleavage	Growth_rep2	3.21725					BAESF_08957	Trophozoite	0h	656.819
CFRG2304	Amoeba	Coenocyte2	250.63	CPERKG00000009371	Cleavage	Growth_rep2	1252.27					BAESF_08963	Cyst	0h	2.236
CFRG2404	Amoeba	Coenocyte2	41.82	CPERKG00000009378	Growth	Growth_rep2	3.69194					BAESF_08972	Cyst	0h	18.5782
CFRG2406	Coenocyte	Coenocyte2	25.5493	CPERKG00000009381	Cleavage	Growth_rep2	30.857					BAESF_08975	Trophozoite	0h	44.9384
CFRG2410	Coenocyte	Coenocyte2	104.901	CPERKG00000009385	Cleavage	Growth_rep2	57.9382					BAESF_08978	Cyst	0h	11.8315
CFRG2416	Amoeba	Coenocyte2	174.62	CPERKG00000009394	Cleavage	Growth_rep2	85.018					BAESF_08983	Trophozoite	0h	216.562
CFRG2417	Amoeba	Coenocyte2	61.2925	CPERKG00000009425	Cleavage	Growth_rep2	2.70042					BAESF_08986	Trophozoite	0h	1462.53
CFRG2418	Coenocyte	Coenocyte2	10472.2	CPERKG00000009446	Cleavage	Growth_rep2	0.433553					BAESF_09003	Trophozoite	0h	3.53821
CFRG2424	Amoeba	Coenocyte2	83.1958	CPERKG00000009447	Cleavage	Growth_rep2	0.682619					BAESF_09007	Cyst	0h	9.8357
CFRG2430	Amoeba	Coenocyte2	462.037	CPERKG00000009466	Cleavage	Growth_rep2	18.4662					BAESF_09010	Cyst	0h	2.08211
CFRG2438	Amoeba	Coenocyte2	1153.89	CPERKG00000009491	Cleavage	Growth_rep2	2846.92					BAESF_09012	Cyst	0h	36.1407
CFRG2483	Amoeba	Coenocyte2	52.8754	CPERKG00000009494	Growth	Growth_rep2	62.5695					BAESF_09018	Trophozoite	0h	130.018
CFRG2487	Coenocyte	Coenocyte2	18.7253	CPERKG00000009507	Cleavage	Growth_rep2	46.9782					BAESF_09023	Cyst	0h	0.946245
CFRG2490	Amoeba	Coenocyte2	9.76355	CPERKG00000009521	Growth	Growth_rep2	27.0245					BAESF_09041	Trophozoite	0h	161.86
CFRG2494	Amoeba	Coenocyte2	31.1479	CPERKG00000009537	Cleavage	Growth_rep2	35.4525					BAESF_09046	Trophozoite	0h	3147.06
CFRG2517	Amoeba	Coenocyte2	8.92102	CPERKG00000009538	Cleavage	Growth_rep2	47.4452					BAESF_09048	Trophozoite	0h	49.2421
CFRG2526	Amoeba	Coenocyte2	65.2609	CPERKG00000009554	Cleavage	Growth_rep2	8.41928					BAESF_09055	Trophozoite	0h	17.2925
CFRG2550	Coenocyte	Coenocyte2	0.659759	CPERKG00000009566	Cleavage	Growth_rep2	0.737258					BAESF_09057	Trophozoite	0h	164.958
CFRG2559	Amoeba	Coenocyte2	8.73864	CPERKG00000009576	Cleavage	Growth_rep2	13.5387					BAESF_09059	Trophozoite	0h	46.5314
CFRG2605	Amoeba	Coenocyte2	4.13416	CPERKG00000009580	Cleavage	Growth_rep2	27.7105					BAESF_09075	Trophozoite	0h	13.9962
CFRG2614	Amoeba	Coenocyte2	217.161	CPERKG00000009588	Cleavage	Growth_rep2	134.8					BAESF_09084	Trophozoite	0h	17.688
CFRG2625	Amoeba	Coenocyte2	19.2792	CPERKG00000009597	Growth	Growth_rep2	6.09756					BAESF_09094	Cyst	0h	3.69886
CFRG2632	Amoeba	Coenocyte2	22.9665	CPERKG00000009600	Cleavage	Growth_rep2	16.7615					BAESF_09112	Trophozoite	0h	8.26992
CFRG2651	Coenocyte	Coenocyte2	80.5987	CPERKG00000009606	Growth	Growth_rep2	14.5754					BAESF_09120	Trophozoite	0h	13.1256
CFRG2653	Amoeba	Coenocyte2	57.1134	CPERKG00000009607	Growth	Growth_rep2	34.8197					BAESF_09127	Trophozoite	0h	2.28452
CFRG2680	Amoeba	Coenocyte2	23.7037	CPERKG00000009610	Cleavage	Growth_rep2	73.936					BAESF_09132	Cyst	0h	5.10743
CFRG2728	Amoeba	Coenocyte2	40.8011	CPERKG00000009630	Growth	Growth_rep2	2.41242					BAESF_09144	Trophozoite	0h	329.711
CFRG2733	Amoeba	Coenocyte2	28.1922	CPERKG00000009638	Cleavage	Growth_rep2	2.60743					BAESF_09154	Trophozoite	0h	19.353
CFRG4778	Amoeba	Coenocyte2	13.7845	CPERKG00000009644	Cleavage	Growth_rep2	5.33576					BAESF_09164	Cyst	0h	33.1989
CFRG4804	Coenocyte	Coenocyte2	2.3647	CPERKG00000009646	Cleavage	Growth_rep2	13.5166					BAESF_09165	Trophozoite	0h	2.63022
CFRG4808	Amoeba	Coenocyte2	128.287	CPERKG00000009663	Growth	Growth_rep2	110.137					BAESF_09166	Trophozoite	0h	2.39222
CFRG4814	Coenocyte	Coenocyte2	27.5812	CPERKG00000009665	Cleavage	Growth_rep2	30.7106					BAESF_09173	Cyst	0h	2.40109
CFRG4816	Amoeba	Coenocyte2	55.8436	CPERKG00000009670	Cleavage	Growth_rep2	7.81632					BAESF_09178	Trophozoite	0h	26.1754
CFRG4825	Coenocyte	Coenocyte2	265.432	CPERKG00000009672	Cleavage	Growth_rep2	0					BAESF_09191	Trophozoite	0h	434.282
CFRG4833	Amoeba	Coenocyte2	201.358	CPERKG00000009685	Cleavage	Growth_rep2	130.071					BAESF_09198	Trophozoite	0h	93.1385
CFRG4887	Amoeba	Coenocyte2	7.87732	CPERKG00000009698	Growth	Growth_rep2	18.0411					BAESF_09207	Trophozoite	0h	18.4072
CFRG4892	Amoeba	Coenocyte2	168.233	CPERKG00000009706	Cleavage	Growth_rep2	5.93724					BAESF_09210	Cyst	0h	7.79906
CFRG4907	Amoeba	Coenocyte2	17.8253	CPERKG00000009713	Cleavage	Growth_rep2	0.775063					BAESF_09217	Trophozoite	0h	36.3979
CFRG4922	Amoeba	Coenocyte2	94.625	CPERKG00000009714	Cleavage	Growth_rep2	3.16118					BAESF_09218	Trophozoite	0h	110.288
CFRG4962	Amoeba	Coenocyte2	8.55991	CPERKG00000009718	Growth	Growth_rep2	72.4582					BAESF_09219	Trophozoite	0h	118.259
CFRG4976	Coenocyte	Coenocyte2	1311.38	CPERKG00000009733	Cleavage	Growth_rep2	9.92959					BAESF_09228	Cyst	0h	4.17359
CFRG5024	Coenocyte	Coenocyte2	667.132	CPERKG00000009768	Growth	Growth_rep2	27.1914					BAESF_09229	Cyst	0h	59.2078
CFRG5032	Amoeba	Coenocyte2	7.66807	CPERKG00000009771	Growth	Growth_rep2	1.57755					BAESF_09240	Trophozoite	0h	34.2777
CFRG5050	Amoeba	Coenocyte2	68.8448	CPERKG00000009773	Cleavage	Growth_rep2	2.42369					BAESF_09266	Trophozoite	0h	112.841
CFRG5061	Coenocyte	Coenocyte2	63.9474	CPERKG00000009778	Growth	Growth_rep2	173.804					BAESF_09277	Cyst	0h	2.66548
CFRG5082	Amoeba	Coenocyte2	0.488114	CPERKG00000009785	Cleavage	Growth_rep2	26.9804					BAESF_09283	Trophozoite	0h	415.946
CFRG5087	Coenocyte	Coenocyte2	177.32	CPERKG00000009801	Growth	Growth_rep2	46.719					BAESF_09284	Trophozoite	0h	43.953
CFRG5660	Amoeba	Coenocyte2	125.292	CPERKG00000009813	Growth	Growth_rep2	2.1899					BAESF_09288	Trophozoite	0h	52.3177
CFRG5662	Amoeba	Coenocyte2	125.267	CPERKG00000009814	Growth	Growth_rep2	0.0176943					BAESF_09296	Trophozoite	0h	93.03
CFRG5672	Amoeba	Coenocyte2	25.7661	CPERKG00000009822	Cleavage	Growth_rep2	0.296948					BAESF_09297	Trophozoite	0h	27.1919
CFRG5694	Amoeba	Coenocyte2	232.508	CPERKG00000009848	Cleavage	Growth_rep2	88.6083					BAESF_09299	Trophozoite	0h	9.45185
CFRG5709	Amoeba	Coenocyte2	852.772	CPERKG00000009850	Growth	Growth_rep2	11.5875					BAESF_09361	Trophozoite	0h	20.4112
CFRG5734	Amoeba	Coenocyte2	60.8616	CPERKG00000009851	Cleavage	Growth_rep2	186.117					BAESF_09375	Cyst	0h	1.06896
CFRG5738	Coenocyte	Coenocyte2	23.5206	CPERKG00000009865	Growth	Growth_rep2	105.083					BAESF_09385	Trophozoite	0h	4.30479
CFRG5739	Amoeba	Coenocyte2	1.30165	CPERKG00000009881	Cleavage	Growth_rep2	2.51776					BAESF_09391	Trophozoite	0h	1.01828
CFRG5782	Coenocyte	Coenocyte2	15.1252	CPERKG00000009884	Growth	Growth_rep2	6.06326					BAESF_09410	Trophozoite	0h	50.4511
CFRG5802	Amoeba	Coenocyte2	12.0803	CPERKG00000009885	Growth	Growth_rep2	16.2072					BAESF_09431	Cyst	0h	0.244915
CFRG5851	Coenocyte	Coenocyte2	16.492	CPERKG00000009886	Growth	Growth_rep2	11.3858					BAESF_09441	Trophozoite	0h	53.6542
CFRG5853	Amoeba	Coenocyte2	141.44	CPERKG00000009889	Growth	Growth_rep2	25.1014					BAESF_09443	Trophozoite	0h	29.4923
CFRG5857	Amoeba	Coenocyte2	1.30653	CPERKG00000009893	Cleavage	Growth_rep2	16.4258					BAESF_09448	Trophozoite	0h	63.1316
CFRG5876	Amoeba	Coenocyte2	37.5947	CPERKG00000009909	Cleavage	Growth_rep2	3.2822					BAESF_09455	Trophozoite	0h	123.493
CFRG5890	Coenocyte	Coenocyte2	118.748	CPERKG00000009935	Cleavage	Growth_rep2	238.534					BAESF_09482	Cyst	0h	35.1195
CFRG5898	Coenocyte	Coenocyte2	47.5072	CPERKG00000009965	Growth	Growth_rep2	215.5					BAESF_09496	Trophozoite	0h	31.7453
CFRG8525	Amoeba	Coenocyte2	13.7647	CPERKG00000009977	Cleavage	Growth_rep2	32.032					BAESF_09508	Cyst	0h	3.09273
CFRG8532	Amoeba	Coenocyte2	31.9888	CPERKG00000009992	Cleavage	Growth_rep2	34.8515					BAESF_09515	Trophozoite	0h	285.036
CFRG4171	Amoeba	Coenocyte2	30.0533	CPERKG00000010005	Cleavage	Growth_rep2	145.528					BAESF_09529	Trophozoite	0h	1223.68
CFRG4194	Amoeba	Coenocyte2	0.58174	CPERKG00000010032	Cleavage	Growth_rep2	4.06391					BAESF_09530	Cyst	0h	61.1967
CFRG4232	Amoeba	Coenocyte2	1.62837	CPERKG00000010039	Cleavage	Growth_rep2	0					BAESF_09531	Trophozoite	0h	39.3235
CFRG4238	Amoeba	Coenocyte2	33.084	CPERKG00000010063	Growth	Growth_rep2	16.7977					BAESF_09533	Trophozoite	0h	20.8387
CFRG4246	Amoeba	Coenocyte2	50.3403	CPERKG00000010064	Cleavage	Growth_rep2	1.7418					BAESF_09565	Trophozoite	0h	71.4671
CFRG4281	Amoeba	Coenocyte2	69.4672	CPERKG00000010073	Cleavage	Growth_rep2	41.541					BAESF_09566	Trophozoite	0h	94.2888
CFRG4291	Coenocyte	Coenocyte2	3800.54	CPERKG00000010091	Cleavage	Growth_rep2	281.231					BAESF_09576	Cyst	0h	2.12173
CFRG4349	Amoeba	Coenocyte2	9.69604	CPERKG00000010092	Cleavage	Growth_rep2	42.2334					BAESF_09586	Trophozoite	0h	2.82567
CFRG4384	Amoeba	Coenocyte2	4.37126	CPERKG00000010098	Cleavage	Growth_rep2	199.023					BAESF_09594	Trophozoite	0h	103.9
CFRG3695	Amoeba	Coenocyte2	2.34383	CPERKG00000010129	Cleavage	Growth_rep2	38.4934					BAESF_09608	Trophozoite	0h	3.93653
CFRG3701	Amoeba	Coenocyte2	17.8858	CPERKG00000010138	Cleavage	Growth_rep2	59.9031					BAESF_09613	Trophozoite	0h	44.3344
CFRG3820	Amoeba	Coenocyte2	13.5802	CPERKG00000010143	Cleavage	Growth_rep2	82.3831					BAESF_09616	Cyst	0h	12.1558
CFRG3844	Amoeba	Coenocyte2	14.1256	CPERKG00000010152	Growth	Growth_rep2	29.4867					BAESF_09625	Cyst	0h	1.23955
CFRG3846	Amoeba	Coenocyte2	17.8074	CPERKG00000010157	Cleavage	Growth_rep2	3.73901					BAESF_09644	Cyst	0h	11.1749
CFRG3854	Coenocyte	Coenocyte2	66.678	CPERKG00000010159	Cleavage	Growth_rep2	171.245					BAESF_09645	Trophozoite	0h	2.15083
CFRG3863	Amoeba	Coenocyte2	468.553	CPERKG00000010163	Growth	Growth_rep2	2.38766					BAESF_09667	Trophozoite	0h	37.7282
CFRG3865	Amoeba	Coenocyte2	0.259946	CPERKG00000010169	Cleavage	Growth_rep2	6.64226					BAESF_09674	Trophozoite	0h	72.7626
CFRG3895	Amoeba	Coenocyte2	7.66875	CPERKG00000010173	Cleavage	Growth_rep2	19.4022					BAESF_09678	Trophozoite	0h	662.303
CFRG3900	Coenocyte	Coenocyte2	2.75081	CPERKG00000010174	Cleavage	Growth_rep2	4.58826					BAESF_09691	Trophozoite	0h	47.6166
CFRG3908	Coenocyte	Coenocyte2	74.9446	CPERKG00000010178	Cleavage	Growth_rep2	2.8897					BAESF_09692	Trophozoite	0h	208.814
CFRG3928	Amoeba	Coenocyte2	207.963	CPERKG00000010181	Cleavage	Growth_rep2	1.47994					BAESF_09695	Trophozoite	0h	36.6986
CFRG3930	Amoeba	Coenocyte2	23.7582	CPERKG00000010185	Growth	Growth_rep2	5.1997					BAESF_09714	Trophozoite	0h	256.974
CFRG3931	Amoeba	Coenocyte2	38.0938	CPERKG00000010190	Cleavage	Growth_rep2	0.133256					BAESF_09721	Trophozoite	0h	0.928456
CFRG3948	Amoeba	Coenocyte2	198.062	CPERKG00000010191	Cleavage	Growth_rep2	0					BAESF_09728	Trophozoite	0h	28.7358
CFRG3957	Amoeba	Coenocyte2	6.87492	CPERKG00000010193	Growth	Growth_rep2	0.540272					BAESF_09736	Trophozoite	0h	123.781
CFRG3983	Amoeba	Coenocyte2	50.7798	CPERKG00000010195	Cleavage	Growth_rep2	0					BAESF_09739	Cyst	0h	117.301
CFRG3988	Amoeba	Coenocyte2	32.6252	CPERKG00000010197	Growth	Growth_rep2	0.0545615					BAESF_09740	Cyst	0h	44.5158
CFRG4061	Amoeba	Coenocyte2	3.37002	CPERKG00000010208	Cleavage	Growth_rep2	79.799					BAESF_09770	Cyst	0h	118.122
CFRG4074	Amoeba	Coenocyte2	86.5722	CPERKG00000010211	Cleavage	Growth_rep2	16.6515					BAESF_09780	Trophozoite	0h	50.0639
CFRG4100	Coenocyte	Coenocyte2	5.16663	CPERKG00000010215	Growth	Growth_rep2	23.9939					BAESF_09805	Cyst	0h	624.482
CFRG7095	Amoeba	Coenocyte2	97.6138	CPERKG00000010278	Cleavage	Growth_rep2	0.932837					BAESF_09810	Trophozoite	0h	42.2695
CFRG7099	Amoeba	Coenocyte2	11.8882	CPERKG00000010294	Growth	Growth_rep2	9.1215					BAESF_09819	Trophozoite	0h	675.552
CFRG7110	Amoeba	Coenocyte2	24.6046	CPERKG00000010301	Cleavage	Growth_rep2	1.36372					BAESF_09820	Trophozoite	0h	859.596
CFRG7118	Amoeba	Coenocyte2	11.1846	CPERKG00000010317	Cleavage	Growth_rep2	0					BAESF_09826	Trophozoite	0h	1128.32
CFRG7126	Coenocyte	Coenocyte2	1.23234	CPERKG00000010322	Cleavage	Growth_rep2	2.30695					BAESF_09827	Trophozoite	0h	78.8724
CFRG7169	Coenocyte	Coenocyte2	3.79321	CPERKG00000010326	Cleavage	Growth_rep2	477.525					BAESF_09828	Trophozoite	0h	4.6941
CFRG7175	Amoeba	Coenocyte2	60.9765	CPERKG00000010327	Growth	Growth_rep2	2.95998					BAESF_09846	Trophozoite	0h	94.0549
CFRG7223	Amoeba	Coenocyte2	58.0144	CPERKG00000010336	Cleavage	Growth_rep2	1.21699					BAESF_09847	Trophozoite	0h	3560.67
CFRG7224	Amoeba	Coenocyte2	978.719	CPERKG00000010343	Cleavage	Growth_rep2	0					BAESF_09849	Trophozoite	0h	8.11407
CFRG8074	Coenocyte	Coenocyte2	24.1803	CPERKG00000010345	Cleavage	Growth_rep2	103.936					BAESF_09852	Trophozoite	0h	170.162
CFRG8085	Amoeba	Coenocyte2	21.7709	CPERKG00000010347	Cleavage	Growth_rep2	0					BAESF_09864	Trophozoite	0h	2104.16
CFRG8101	Coenocyte	Coenocyte2	1449.73	CPERKG00000010350	Growth	Growth_rep2	2.95264					BAESF_09867	Trophozoite	0h	523.919
CFRG8109	Coenocyte	Coenocyte2	14.3003	CPERKG00000010353	Growth	Growth_rep2	0.145663					BAESF_09878	Trophozoite	0h	50.4185
CFRG8115	Coenocyte	Coenocyte2	168.383	CPERKG00000010370	Growth	Growth_rep2	0.0465567					BAESF_09883	Trophozoite	0h	27.6973
CFRG8127	Amoeba	Coenocyte2	0	CPERKG00000010378	Growth	Growth_rep2	0.687714					BAESF_09896	Trophozoite	0h	20.2163
CFRG8138	Amoeba	Coenocyte2	23.5173	CPERKG00000010392	Growth	Growth_rep2	2.49988					BAESF_09898	Trophozoite	0h	226.173
CFRG8577	Amoeba	Coenocyte2	112.813	CPERKG00000010403	Cleavage	Growth_rep2	11.8884					BAESF_09902	Trophozoite	0h	12.8572
CFRG7624	Coenocyte	Coenocyte2	30.3955	CPERKG00000010411	Growth	Growth_rep2	433.981					BAESF_09919	Trophozoite	0h	6.45447
CFRG7647	Coenocyte	Coenocyte2	2696.85	CPERKG00000010413	Growth	Growth_rep2	3.97054					BAESF_09928	Trophozoite	0h	154.762
CFRG7692	Amoeba	Coenocyte2	16.6163	CPERKG00000010417	Growth	Growth_rep2	6.99104					BAESF_09935	Trophozoite	0h	62.7974
CFRG7718	Amoeba	Coenocyte2	35.9324	CPERKG00000010437	Cleavage	Growth_rep2	291.401					BAESF_09936	Cyst	0h	31.3093
CFRG7729	Coenocyte	Coenocyte2	33.1509	CPERKG00000010453	Cleavage	Growth_rep2	6.48084					BAESF_09943	Trophozoite	0h	8.46651
CFRG7745	Coenocyte	Coenocyte2	3.80875	CPERKG00000010470	Growth	Growth_rep2	0.564111					BAESF_09946	Cyst	0h	1322.93
CFRG7755	Coenocyte	Coenocyte2	17.5716	CPERKG00000010473	Cleavage	Growth_rep2	15.3003					BAESF_09951	Trophozoite	0h	9.04272
CFRG8495	Amoeba	Coenocyte2	4.43012	CPERKG00000010474	Cleavage	Growth_rep2	62.5112					BAESF_09980	Trophozoite	0h	23.7114
CFRG8496	Amoeba	Coenocyte2	1.7448	CPERKG00000010507	Cleavage	Growth_rep2	0.919477					BAESF_09990	Cyst	0h	7.74229
CFRG6385	Amoeba	Coenocyte2	71.7854	CPERKG00000010512	Cleavage	Growth_rep2	0.979356					BAESF_10002	Trophozoite	0h	15.1605
CFRG6399	Coenocyte	Coenocyte2	346.082	CPERKG00000010514	Cleavage	Growth_rep2	5.96874					BAESF_10005	Cyst	0h	5.70192
CFRG6411	Amoeba	Coenocyte2	27.7766	CPERKG00000010519	Cleavage	Growth_rep2	0.098157					BAESF_10008	Trophozoite	0h	46.5811
CFRG6434	Coenocyte	Coenocyte2	34.8077	CPERKG00000010538	Growth	Growth_rep2	1.85626					BAESF_10012	Trophozoite	0h	1.85986
CFRG6455	Amoeba	Coenocyte2	461.715	CPERKG00000010539	Cleavage	Growth_rep2	0					BAESF_10026	Trophozoite	0h	143.443
CFRG6457	Amoeba	Coenocyte2	20.6212	CPERKG00000010549	Cleavage	Growth_rep2	7.05881					BAESF_10027	Cyst	0h	1.31728
CFRG6472	Amoeba	Coenocyte2	8.19393	CPERKG00000010551	Growth	Growth_rep2	4.1789					BAESF_10030	Trophozoite	0h	5.81262
CFRG6501	Coenocyte	Coenocyte2	9.04003	CPERKG00000010555	Cleavage	Growth_rep2	0.863268					BAESF_10044	Trophozoite	0h	2.14369
CFRG6519	Amoeba	Coenocyte2	241.497	CPERKG00000010556	Cleavage	Growth_rep2	2.70551					BAESF_10052	Trophozoite	0h	98.6194
CFRG6546	Amoeba	Coenocyte2	37.1332	CPERKG00000010572	Cleavage	Growth_rep2	0.724156					BAESF_10062	Cyst	0h	7.11198
CFRG6576	Amoeba	Coenocyte2	23.1874	CPERKG00000010575	Cleavage	Growth_rep2	0					BAESF_10063	Trophozoite	0h	5.32214
CFRG6577	Amoeba	Coenocyte2	181.802	CPERKG00000010578	Cleavage	Growth_rep2	22.663					BAESF_10064	Trophozoite	0h	9.43243
CFRG6590	Amoeba	Coenocyte2	637.675	CPERKG00000010594	Growth	Growth_rep2	1.51002					BAESF_10065	Trophozoite	0h	623.515
CFRG6624	Amoeba	Coenocyte2	2.89096	CPERKG00000010602	Cleavage	Growth_rep2	1.35464					BAESF_10073	Trophozoite	0h	8.51116
CFRG1651	Amoeba	Coenocyte2	54.3938	CPERKG00000010627	Growth	Growth_rep2	4.9578					BAESF_10095	Trophozoite	0h	12.4274
CFRG1690	Amoeba	Coenocyte2	51.3927	CPERKG00000010628	Growth	Growth_rep2	0					BAESF_10110	Cyst	0h	86.9029
CFRG1717	Coenocyte	Coenocyte2	64.8867	CPERKG00000010631	Cleavage	Growth_rep2	2.51383					BAESF_10116	Trophozoite	0h	33.7171
CFRG1723	Amoeba	Coenocyte2	4.26452	CPERKG00000010634	Cleavage	Growth_rep2	1.03214					BAESF_10125	Trophozoite	0h	1039.32
CFRG1741	Amoeba	Coenocyte2	49.0088	CPERKG00000010645	Growth	Growth_rep2	1.53769					BAESF_10159	Trophozoite	0h	77.8925
CFRG1742	Amoeba	Coenocyte2	1.60919	CPERKG00000000016	Cleavage	Cleavage_rep1	31.1442					BAESF_10160	Trophozoite	0h	360.552
CFRG1743	Amoeba	Coenocyte2	0	CPERKG00000000020	Growth	Cleavage_rep1	22.4506					BAESF_10161	Trophozoite	0h	94.4782
CFRG1836	Coenocyte	Coenocyte2	0.984692	CPERKG00000000021	Cleavage	Cleavage_rep1	28.1208					BAESF_10162	Trophozoite	0h	13.6073
CFRG1873	Coenocyte	Coenocyte2	34.734	CPERKG00000000031	Cleavage	Cleavage_rep1	8.78937					BAESF_10166	Trophozoite	0h	33.1557
CFRG1875	Amoeba	Coenocyte2	4.55566	CPERKG00000000057	Cleavage	Cleavage_rep1	77.9146					BAESF_10167	Trophozoite	0h	10.0793
CFRG1898	Coenocyte	Coenocyte2	42.0593	CPERKG00000000060	Cleavage	Cleavage_rep1	369.183					BAESF_10169	Cyst	0h	2.39854
CFRG1909	Amoeba	Coenocyte2	106.149	CPERKG00000000069	Cleavage	Cleavage_rep1	12.5464					BAESF_10170	Trophozoite	0h	1379.5
CFRG1922	Amoeba	Coenocyte2	30.9524	CPERKG00000000121	Cleavage	Cleavage_rep1	14.6493					BAESF_10187	Trophozoite	0h	19.6741
CFRG1929	Amoeba	Coenocyte2	596.14	CPERKG00000000127	Cleavage	Cleavage_rep1	44.6508					BAESF_10211	Cyst	0h	4.28866
CFRG1939	Amoeba	Coenocyte2	162.854	CPERKG00000000131	Cleavage	Cleavage_rep1	30.457					BAESF_10218	Trophozoite	0h	457.715
CFRG1951	Coenocyte	Coenocyte2	10.3406	CPERKG00000000150	Growth	Cleavage_rep1	27.8039					BAESF_10225	Cyst	0h	14.1933
CFRG1957	Amoeba	Coenocyte2	42.5045	CPERKG00000000151	Growth	Cleavage_rep1	0					BAESF_10227	Trophozoite	0h	175.338
CFRG2022	Amoeba	Coenocyte2	45.1777	CPERKG00000000179	Cleavage	Cleavage_rep1	67.9637					BAESF_10231	Cyst	0h	117.836
CFRG2040	Amoeba	Coenocyte2	104.795	CPERKG00000000182	Growth	Cleavage_rep1	47.9244					BAESF_10234	Cyst	0h	0.278446
CFRG2044	Amoeba	Coenocyte2	98.0751	CPERKG00000000198	Cleavage	Cleavage_rep1	55.1231					BAESF_10246	Trophozoite	0h	5.38277
CFRG2067	Amoeba	Coenocyte2	578.045	CPERKG00000000204	Cleavage	Cleavage_rep1	0					BAESF_10256	Cyst	0h	0.870975
CFRG2077	Amoeba	Coenocyte2	205.965	CPERKG00000000213	Cleavage	Cleavage_rep1	107.391					BAESF_10261	Cyst	0h	53.5417
CFRG2087	Coenocyte	Coenocyte2	10.0539	CPERKG00000000223	Growth	Cleavage_rep1	10.0133					BAESF_10276	Trophozoite	0h	17.7112
CFRG2095	Amoeba	Coenocyte2	41.7991	CPERKG00000000227	Cleavage	Cleavage_rep1	400.783					BAESF_10282	Trophozoite	0h	2.87507
CFRG2116	Coenocyte	Coenocyte2	7.82154	CPERKG00000000235	Cleavage	Cleavage_rep1	40.7598					BAESF_10298	Trophozoite	0h	111.797
CFRG2141	Amoeba	Coenocyte2	0.905113	CPERKG00000000243	Cleavage	Cleavage_rep1	44.7698					BAESF_10305	Trophozoite	0h	2734.21
CFRG2147	Amoeba	Coenocyte2	4.87845	CPERKG00000000258	Cleavage	Cleavage_rep1	192.196					BAESF_10949	Trophozoite	0h	53.2569
CFRG2188	Amoeba	Coenocyte2	167.944	CPERKG00000000259	Cleavage	Cleavage_rep1	83.0333					BAESF_10956	Cyst	0h	49.3136
CFRG2189	Amoeba	Coenocyte2	418.278	CPERKG00000000279	Growth	Cleavage_rep1	31.7373					BAESF_10962	Trophozoite	0h	257.681
CFRG8280	Amoeba	Coenocyte2	37.8365	CPERKG00000000280	Growth	Cleavage_rep1	31.9942					BAESF_10970	Trophozoite	0h	11.0515
CFRG6191	Amoeba	Coenocyte2	13.4433	CPERKG00000000281	Cleavage	Cleavage_rep1	570.089					BAESF_10988	Trophozoite	0h	42.911
CFRG6239	Amoeba	Coenocyte2	3.33012	CPERKG00000000285	Cleavage	Cleavage_rep1	16.3094					BAESF_10992	Trophozoite	0h	130.974
CFRG6247	Amoeba	Coenocyte2	251.731	CPERKG00000000291	Cleavage	Cleavage_rep1	148.529					BAESF_11009	Cyst	0h	3.92086
CFRG6250	Amoeba	Coenocyte2	78.0012	CPERKG00000000310	Cleavage	Cleavage_rep1	20.697					BAESF_11012	Trophozoite	0h	307.17
CFRG6251	Amoeba	Coenocyte2	26.9285	CPERKG00000000318	Cleavage	Cleavage_rep1	45.9687					BAESF_11013	Trophozoite	0h	15.3838
CFRG6296	Coenocyte	Coenocyte2	40.1608	CPERKG00000000338	Cleavage	Cleavage_rep1	142.087					BAESF_11020	Trophozoite	0h	60.1022
CFRG6309	Amoeba	Coenocyte2	3.2872	CPERKG00000000341	Cleavage	Cleavage_rep1	39.9957					BAESF_11025	Trophozoite	0h	26.5868
CFRG6315	Amoeba	Coenocyte2	20.775	CPERKG00000000342	Cleavage	Cleavage_rep1	103.609					BAESF_11026	Trophozoite	0h	39.4547
CFRG6319	Coenocyte	Coenocyte2	23.0128	CPERKG00000000369	Cleavage	Cleavage_rep1	27.7398					BAESF_11028	Trophozoite	0h	34.5251
CFRG6328	Amoeba	Coenocyte2	5.09137	CPERKG00000000382	Cleavage	Cleavage_rep1	0					BAESF_11031	Trophozoite	0h	5.44137
CFRG6330	Amoeba	Coenocyte2	47.1416	CPERKG00000000388	Cleavage	Cleavage_rep1	15.6823					BAESF_11118	Cyst	0h	190.117
CFRG6364	Amoeba	Coenocyte2	248.46	CPERKG00000000394	Cleavage	Cleavage_rep1	255.337					BAESF_11123	Cyst	0h	33.4399
CFRG6367	Amoeba	Coenocyte2	6.50274	CPERKG00000000407	Growth	Cleavage_rep1	22.8589					BAESF_11124	Trophozoite	0h	14.2556
CFRG6368	Amoeba	Coenocyte2	5.24006	CPERKG00000000416	Growth	Cleavage_rep1	18.3677					BAESF_11140	Trophozoite	0h	51.2007
CFRG6372	Amoeba	Coenocyte2	95.045	CPERKG00000000448	Growth	Cleavage_rep1	31.673					BAESF_11149	Trophozoite	0h	46.3129
CFRG0010	Coenocyte	Coenocyte2	566.891	CPERKG00000000456	Cleavage	Cleavage_rep1	85.254					BAESF_11155	Cyst	0h	1.8471
CFRG0015	Coenocyte	Coenocyte2	0	CPERKG00000000464	Cleavage	Cleavage_rep1	2730.64					BAESF_11166	Cyst	0h	2.72529
CFRG0016	Coenocyte	Coenocyte2	103.018	CPERKG00000000485	Growth	Cleavage_rep1	1.21613					BAESF_11169	Trophozoite	0h	104.596
CFRG0048	Coenocyte	Coenocyte2	11.7493	CPERKG00000000489	Cleavage	Cleavage_rep1	18.3844					BAESF_11178	Trophozoite	0h	7.09659
CFRG0063	Amoeba	Coenocyte2	33.8202	CPERKG00000000504	Growth	Cleavage_rep1	60.7294					BAESF_11182	Trophozoite	0h	61.7185
CFRG0070	Coenocyte	Coenocyte2	119.519	CPERKG00000000522	Growth	Cleavage_rep1	9.79444					BAESF_11196	Trophozoite	0h	5.48715
CFRG0074	Amoeba	Coenocyte2	37.8651	CPERKG00000000548	Cleavage	Cleavage_rep1	14.0395					BAESF_11201	Trophozoite	0h	61.6066
CFRG0075	Amoeba	Coenocyte2	20.6768	CPERKG00000000552	Cleavage	Cleavage_rep1	31.4104					BAESF_11214	Trophozoite	0h	10.8943
CFRG0079	Amoeba	Coenocyte2	1957.34	CPERKG00000000555	Cleavage	Cleavage_rep1	161.709					BAESF_11219	Trophozoite	0h	14.8961
CFRG0082	Amoeba	Coenocyte2	60.1848	CPERKG00000000572	Cleavage	Cleavage_rep1	70.2742					BAESF_11222	Trophozoite	0h	925.935
CFRG0083	Amoeba	Coenocyte2	13.3875	CPERKG00000000579	Growth	Cleavage_rep1	192.242					BAESF_11229	Trophozoite	0h	24.4476
CFRG0105	Amoeba	Coenocyte2	23.1471	CPERKG00000000586	Cleavage	Cleavage_rep1	34.9356					BAESF_11235	Cyst	0h	17.2336
CFRG0115	Coenocyte	Coenocyte2	6.46143	CPERKG00000000596	Cleavage	Cleavage_rep1	402.908					BAESF_11236	Trophozoite	0h	11.659
CFRG0117	Amoeba	Coenocyte2	0.204558	CPERKG00000000619	Cleavage	Cleavage_rep1	45.0375					BAESF_11241	Trophozoite	0h	5.4418
CFRG0133	Coenocyte	Coenocyte2	653.084	CPERKG00000000635	Growth	Cleavage_rep1	986.253					BAESF_11242	Trophozoite	0h	244.759
CFRG0138	Amoeba	Coenocyte2	94.4314	CPERKG00000000638	Cleavage	Cleavage_rep1	0					BAESF_11285	Cyst	0h	88.4222
CFRG0159	Amoeba	Coenocyte2	7.44899	CPERKG00000000642	Cleavage	Cleavage_rep1	66.7542					BAESF_11291	Trophozoite	0h	36.0994
CFRG0187	Amoeba	Coenocyte2	363.043	CPERKG00000000643	Cleavage	Cleavage_rep1	313.08					BAESF_11299	Trophozoite	0h	65.8363
CFRG0226	Amoeba	Coenocyte2	27.5865	CPERKG00000000646	Cleavage	Cleavage_rep1	27.5099					BAESF_11301	Trophozoite	0h	20.9549
CFRG0231	Amoeba	Coenocyte2	226.132	CPERKG00000000665	Cleavage	Cleavage_rep1	67.8027					BAESF_11317	Cyst	0h	15.5025
CFRG0234	Amoeba	Coenocyte2	13.1387	CPERKG00000000692	Growth	Cleavage_rep1	85.2008					BAESF_11323	Trophozoite	0h	32.3531
CFRG0259	Coenocyte	Coenocyte2	130.587	CPERKG00000000699	Cleavage	Cleavage_rep1	32.546					BAESF_11344	Trophozoite	0h	67.382
CFRG0366	Amoeba	Coenocyte2	158.453	CPERKG00000000700	Cleavage	Cleavage_rep1	6.26192					BAESF_11383	Cyst	0h	1.23996
CFRG0380	Amoeba	Coenocyte2	24.983	CPERKG00000000723	Cleavage	Cleavage_rep1	42.2025					BAESF_11399	Trophozoite	0h	21.2807
CFRG0383	Coenocyte	Coenocyte2	999.453	CPERKG00000000729	Cleavage	Cleavage_rep1	31.319					BAESF_11409	Trophozoite	0h	19.8198
CFRG0407	Amoeba	Coenocyte2	3.90769	CPERKG00000000736	Cleavage	Cleavage_rep1	21.4552					BAESF_11420	Cyst	0h	14.7507
CFRG0408	Amoeba	Coenocyte2	41.8498	CPERKG00000000754	Growth	Cleavage_rep1	0					BAESF_11452	Trophozoite	0h	17.7293
CFRG0428	Coenocyte	Coenocyte2	8.59426	CPERKG00000000762	Growth	Cleavage_rep1	123.054					BAESF_11471	Trophozoite	0h	140.822
CFRG0430	Coenocyte	Coenocyte2	14.1844	CPERKG00000000768	Growth	Cleavage_rep1	466.042					BAESF_11473	Trophozoite	0h	217.506
CFRG0432	Amoeba	Coenocyte2	727.471	CPERKG00000000777	Cleavage	Cleavage_rep1	23.4019					BAESF_11475	Trophozoite	0h	186.319
CFRG0446	Amoeba	Coenocyte2	140.839	CPERKG00000000780	Cleavage	Cleavage_rep1	14.0052					BAESF_11477	Trophozoite	0h	515.612
CFRG0459	Amoeba	Coenocyte2	2.47648	CPERKG00000000791	Cleavage	Cleavage_rep1	43.2672					BAESF_11488	Trophozoite	0h	5819.26
CFRG0466	Amoeba	Coenocyte2	107.442	CPERKG00000000797	Cleavage	Cleavage_rep1	35.4135					BAESF_11490	Trophozoite	0h	20.7415
CFRG0487	Amoeba	Coenocyte2	0.966318	CPERKG00000000802	Growth	Cleavage_rep1	22.4112					BAESF_11497	Trophozoite	0h	895.804
CFRG0495	Amoeba	Coenocyte2	7.16044	CPERKG00000000807	Cleavage	Cleavage_rep1	7.95675					BAESF_11503	Trophozoite	0h	34.4841
CFRG0533	Coenocyte	Coenocyte2	426.589	CPERKG00000000816	Cleavage	Cleavage_rep1	254.884					BAESF_11517	Trophozoite	0h	12.4731
CFRG0535	Coenocyte	Coenocyte2	40.9722	CPERKG00000000833	Growth	Cleavage_rep1	58.4721					BAESF_11519	Trophozoite	0h	40.3914
CFRG0561	Coenocyte	Coenocyte2	47.5585	CPERKG00000000840	Cleavage	Cleavage_rep1	103.194					BAESF_11525	Trophozoite	0h	71.999
CFRG0563	Amoeba	Coenocyte2	38.7136	CPERKG00000000848	Cleavage	Cleavage_rep1	124.622					BAESF_11572	Trophozoite	0h	25.0249
CFRG0595	Amoeba	Coenocyte2	99.2408	CPERKG00000000858	Cleavage	Cleavage_rep1	17.1257					BAESF_11573	Trophozoite	0h	3.27081
CFRG0599	Amoeba	Coenocyte2	41.7504	CPERKG00000000885	Growth	Cleavage_rep1	639.444					BAESF_11591	Cyst	0h	3.01911
CFRG0616	Amoeba	Coenocyte2	200.443	CPERKG00000000901	Growth	Cleavage_rep1	7.66374					BAESF_11595	Trophozoite	0h	31.3889
CFRG0627	Amoeba	Coenocyte2	3.72577	CPERKG00000000903	Cleavage	Cleavage_rep1	0					BAESF_11599	Trophozoite	0h	150.088
CFRG0678	Amoeba	Coenocyte2	17.293	CPERKG00000000904	Cleavage	Cleavage_rep1	286.889					BAESF_11601	Trophozoite	0h	51.5717
CFRG0708	Amoeba	Coenocyte2	24.4856	CPERKG00000000935	Growth	Cleavage_rep1	240.633					BAESF_11616	Cyst	0h	20.6223
CFRG0724	Coenocyte	Coenocyte2	12.1325	CPERKG00000000946	Growth	Cleavage_rep1	172.008					BAESF_11623	Trophozoite	0h	2.02296
CFRG0730	Amoeba	Coenocyte2	66.1923	CPERKG00000000960	Growth	Cleavage_rep1	103.671					BAESF_11685	Trophozoite	0h	29.6124
CFRG0755	Amoeba	Coenocyte2	37.0626	CPERKG00000000973	Cleavage	Cleavage_rep1	15.0856					BAESF_11707	Trophozoite	0h	95.7963
CFRG0766	Amoeba	Coenocyte2	11.1018	CPERKG00000000999	Cleavage	Cleavage_rep1	87.2687					BAESF_11711	Trophozoite	0h	69.1625
CFRG0768	Amoeba	Coenocyte2	21.9951	CPERKG00000001000	Cleavage	Cleavage_rep1	25.0526					BAESF_11712	Trophozoite	0h	19.1196
CFRG0772	Amoeba	Coenocyte2	735.363	CPERKG00000001012	Cleavage	Cleavage_rep1	1475.05					BAESF_11716	Trophozoite	0h	59.6347
CFRG0773	Amoeba	Coenocyte2	41.0702	CPERKG00000001026	Cleavage	Cleavage_rep1	362.618					BAESF_11721	Trophozoite	0h	3.76514
CFRG0783	Coenocyte	Coenocyte2	8.30919	CPERKG00000001042	Cleavage	Cleavage_rep1	167.368					BAESF_11724	Trophozoite	0h	442.888
CFRG0796	Coenocyte	Coenocyte2	8.75479	CPERKG00000001059	Growth	Cleavage_rep1	141.759					BAESF_11730	Cyst	0h	19.4361
CFRG0803	Amoeba	Coenocyte2	8.46449	CPERKG00000001083	Growth	Cleavage_rep1	102.56					BAESF_11739	Trophozoite	0h	116.627
CFRG0808	Coenocyte	Coenocyte2	0	CPERKG00000001113	Cleavage	Cleavage_rep1	93.3161					BAESF_11740	Trophozoite	0h	78.0346
CFRG0827	Amoeba	Coenocyte2	190.907	CPERKG00000001114	Cleavage	Cleavage_rep1	271.814					BAESF_11743	Trophozoite	0h	60.6116
CFRG5960	Amoeba	Coenocyte2	24.1374	CPERKG00000001128	Growth	Cleavage_rep1	33.9935					BAESF_11745	Cyst	0h	100.444
CFRG6035	Amoeba	Coenocyte2	50.9864	CPERKG00000001130	Growth	Cleavage_rep1	294.63					BAESF_11749	Cyst	0h	16.6359
CFRG6041	Amoeba	Coenocyte2	51.7099	CPERKG00000001135	Cleavage	Cleavage_rep1	20.983					BAESF_11761	Trophozoite	0h	7.32515
CFRG6056	Amoeba	Coenocyte2	27.0932	CPERKG00000001165	Cleavage	Cleavage_rep1	56.1488					BAESF_11769	Cyst	0h	153.682
CFRG6059	Coenocyte	Coenocyte2	4.09937	CPERKG00000001171	Cleavage	Cleavage_rep1	13.8341					BAESF_11772	Trophozoite	0h	86.8417
CFRG6107	Amoeba	Coenocyte2	225.305	CPERKG00000001178	Cleavage	Cleavage_rep1	9.66334					BAESF_11773	Trophozoite	0h	55.5109
CFRG6143	Amoeba	Coenocyte2	88.0293	CPERKG00000001183	Cleavage	Cleavage_rep1	95.8371					BAESF_11776	Trophozoite	0h	167.157
CFRG6144	Amoeba	Coenocyte2	478.629	CPERKG00000001189	Cleavage	Cleavage_rep1	19.117					BAESF_11788	Trophozoite	0h	1365.02
CFRG6145	Amoeba	Coenocyte2	50.2537	CPERKG00000001192	Growth	Cleavage_rep1	77.9846					BAESF_11789	Cyst	0h	5400.19
CFRG8008	Amoeba	Coenocyte2	0	CPERKG00000001205	Cleavage	Cleavage_rep1	66.0412					BAESF_11793	Cyst	0h	15.9681
CFRG8012	Amoeba	Coenocyte2	3.14972	CPERKG00000001206	Cleavage	Cleavage_rep1	34.8817					BAESF_11801	Cyst	0h	70.5419
CFRG8057	Amoeba	Coenocyte2	1.78041	CPERKG00000001208	Cleavage	Cleavage_rep1	22.8129					BAESF_11803	Cyst	0h	10.7844
CFRG8322	Amoeba	Coenocyte2	88.4842	CPERKG00000001216	Growth	Cleavage_rep1	84.1409					BAESF_11804	Cyst	0h	8.66781
CFRG8342	Amoeba	Coenocyte2	2.60082	CPERKG00000001218	Growth	Cleavage_rep1	20.2569					BAESF_11806	Cyst	0h	808.859
CFRG8358	Amoeba	Coenocyte2	2806.18	CPERKG00000001234	Growth	Cleavage_rep1	195.656					BAESF_11810	Trophozoite	0h	34.3708
CFRG8361	Amoeba	Coenocyte2	12.451	CPERKG00000001248	Growth	Cleavage_rep1	38.8001					BAESF_11812	Cyst	0h	12.3293
CFRG8369	Amoeba	Coenocyte2	357.751	CPERKG00000001249	Growth	Cleavage_rep1	64.1035					BAESF_11813	Cyst	0h	133.116
CFRG5176	Amoeba	Coenocyte2	17.4052	CPERKG00000001283	Cleavage	Cleavage_rep1	12.4063					BAESF_11830	Cyst	0h	8.11488
CFRG5178	Amoeba	Coenocyte2	20.0569	CPERKG00000001352	Cleavage	Cleavage_rep1	29.3687					BAESF_11838	Trophozoite	0h	958.947
CFRG5181	Amoeba	Coenocyte2	11.4934	CPERKG00000001366	Cleavage	Cleavage_rep1	40.2675					BAESF_11840	Cyst	0h	4604.78
CFRG5231	Amoeba	Coenocyte2	16.3518	CPERKG00000001369	Cleavage	Cleavage_rep1	30.1376					BAESF_11842	Cyst	0h	21.9047
CFRG5282	Amoeba	Coenocyte2	88.6001	CPERKG00000001416	Cleavage	Cleavage_rep1	25.714					BAESF_11843	Trophozoite	0h	21.607
CFRG5287	Amoeba	Coenocyte2	26.2497	CPERKG00000001417	Cleavage	Cleavage_rep1	5.03788					BAESF_11844	Cyst	0h	74.5769
CFRG5303	Amoeba	Coenocyte2	31.4565	CPERKG00000001442	Cleavage	Cleavage_rep1	2292.59					BAESF_11851	Trophozoite	0h	15.6012
CFRG5345	Amoeba	Coenocyte2	19.5047	CPERKG00000001448	Cleavage	Cleavage_rep1	293.767					BAESF_11855	Trophozoite	0h	180.945
CFRG5360	Amoeba	Coenocyte2	9.8182	CPERKG00000001462	Cleavage	Cleavage_rep1	20.3056					BAESF_11856	Trophozoite	0h	7.82726
CFRG8383	Amoeba	Coenocyte2	14.6785	CPERKG00000001476	Cleavage	Cleavage_rep1	6188.05					BAESF_11858	Trophozoite	0h	211.369
CFRG8393	Coenocyte	Coenocyte2	3344.25	CPERKG00000001503	Cleavage	Cleavage_rep1	6.55943					BAESF_11869	Trophozoite	0h	0.043097
CFRG2778	Coenocyte	Coenocyte2	1.84411	CPERKG00000001513	Growth	Cleavage_rep1	3011.26					BAESF_11878	Trophozoite	0h	27.686
CFRG2787	Amoeba	Coenocyte2	1572.48	CPERKG00000001528	Cleavage	Cleavage_rep1	84.8205					BAESF_11882	Trophozoite	0h	4.87552
CFRG2813	Amoeba	Coenocyte2	96.4284	CPERKG00000001536	Growth	Cleavage_rep1	53.8898					BAESF_11888	Trophozoite	0h	10.3941
CFRG2819	Amoeba	Coenocyte2	554.229	CPERKG00000001560	Cleavage	Cleavage_rep1	0					BAESF_11893	Trophozoite	0h	42.1313
CFRG2823	Amoeba	Coenocyte2	9.73617	CPERKG00000001562	Cleavage	Cleavage_rep1	1916					BAESF_11897	Trophozoite	0h	25.516
CFRG2828	Coenocyte	Coenocyte2	375.403	CPERKG00000001584	Growth	Cleavage_rep1	69.6029					BAESF_11901	Trophozoite	0h	26.1498
CFRG2837	Coenocyte	Coenocyte2	59.7983	CPERKG00000001595	Cleavage	Cleavage_rep1	86.9547					BAESF_11902	Cyst	0h	6.22502
[truncated: 6,266 more rows]

## Sheet: Extended 5D
Ngru
gene_id	Hypermethylated stage	RNA-seq Stage	TPM
NGRUG00000044878	23°C	23C_replicate1	14.3071
NGRUG00000032071	23°C	23C_replicate1	335.798
NGRUG00000070482	30°C	23C_replicate1	298.534
NGRUG00000039245	23°C	23C_replicate1	6.44232
NGRUG00000050688	23°C	23C_replicate1	5.49941
NGRUG00000004572	30°C	23C_replicate1	3452.7
NGRUG00000040892	23°C	23C_replicate1	88.7347
gene:NAEGRDRAFT_59791	23°C	23C_replicate1	0
NGRUG00000036032	23°C	23C_replicate1	5.69548
NGRUG00000037262	30°C	23C_replicate1	48.004
NGRUG00000037350	23°C	23C_replicate1	100.953
NGRUG00000037447	30°C	23C_replicate1	14.369
NGRUG00000007201	30°C	23C_replicate1	41.5901
NGRUG00000008613	30°C	23C_replicate1	273.789
NGRUG00000085996	30°C	23C_replicate1	30.5449
NGRUG00000027032	30°C	23C_replicate1	242.337
NGRUG00000087432	23°C	23C_replicate1	49.1269
NGRUG00000088850	23°C	23C_replicate1	142.021
NGRUG00000068893	30°C	23C_replicate1	69.9713
NGRUG00000057840	30°C	23C_replicate1	42.7026
gene:NAEGRDRAFT_74411	30°C	23C_replicate1	0
gene:NAEGRDRAFT_59045	23°C	23C_replicate1	9.89589
NGRUG00000015338	30°C	23C_replicate1	126.794
gene:NAEGRDRAFT_79372	23°C	23C_replicate1	15.7451
NGRUG00000084390	30°C	23C_replicate1	19.341
NGRUG00000028632	23°C	23C_replicate1	5.17134
NGRUG00000078050	30°C	23C_replicate1	970.189
NGRUG00000078158	23°C	23C_replicate1	16.9967
NGRUG00000079577	30°C	23C_replicate1	5100.19
NGRUG00000059054	30°C	23C_replicate1	130.743
NGRUG00000060130	30°C	23C_replicate1	1824.05
NGRUG00000060652	30°C	23C_replicate1	634.575
NGRUG00000061718	23°C	23C_replicate1	31.7665
NGRUG00000061805	30°C	23C_replicate1	20.817
NGRUG00000002413	23°C	23C_replicate1	13.5337
NGRUG00000003223	23°C	23C_replicate1	14.8005
NGRUG00000091555	30°C	23C_replicate1	139.285
NGRUG00000093145	30°C	23C_replicate1	7.1641
NGRUG00000093668	30°C	23C_replicate1	1.09372
NGRUG00000093686	23°C	23C_replicate1	24.3909
NGRUG00000093734	30°C	23C_replicate1	7.28883
NGRUG00000096058	30°C	23C_replicate1	177.949
NGRUG00000098028	30°C	23C_replicate1	13.0627
NGRUG00000098222	30°C	23C_replicate1	133.022
NGRUG00000098973	30°C	23C_replicate1	6.91312
NGRUG00000099055	30°C	23C_replicate1	0
NGRUG00000099469	30°C	23C_replicate1	112.218
NGRUG00000099961	23°C	23C_replicate1	0.55931
NGRUG00000100363	23°C	23C_replicate1	17.3584
NGRUG00000101076	30°C	23C_replicate1	77.9574
NGRUG00000101801	30°C	23C_replicate1	164.732
NGRUG00000102319	23°C	23C_replicate1	25.7059
NGRUG00000102623	30°C	23C_replicate1	2.06427
NGRUG00000103037	30°C	23C_replicate1	32.8597
NGRUG00000103388	30°C	23C_replicate1	1087.32
NGRUG00000103841	30°C	23C_replicate1	35.1304
NGRUG00000103855	30°C	23C_replicate1	26.1141
NGRUG00000103855	30°C	23C_replicate1	0.512873
NGRUG00000104385	23°C	23C_replicate1	0
NGRUG00000105208	23°C	23C_replicate1	1.53336
NGRUG00000105441	30°C	23C_replicate1	19.3685
NGRUG00000044878	23°C	23C_replicate2	22.6047
NGRUG00000032071	23°C	23C_replicate2	321.137
NGRUG00000070482	30°C	23C_replicate2	389.812
NGRUG00000039245	23°C	23C_replicate2	7.75093
NGRUG00000050688	23°C	23C_replicate2	6.24724
NGRUG00000004572	30°C	23C_replicate2	2777.73
NGRUG00000040892	23°C	23C_replicate2	110.087
gene:NAEGRDRAFT_59791	23°C	23C_replicate2	0
NGRUG00000036032	23°C	23C_replicate2	6.16751
NGRUG00000037262	30°C	23C_replicate2	49.8084
NGRUG00000037350	23°C	23C_replicate2	106.818
NGRUG00000037447	30°C	23C_replicate2	13.7598
NGRUG00000007201	30°C	23C_replicate2	43.1494
NGRUG00000008613	30°C	23C_replicate2	232.387
NGRUG00000085996	30°C	23C_replicate2	49.0447
NGRUG00000027032	30°C	23C_replicate2	269.302
NGRUG00000087432	23°C	23C_replicate2	51.0881
NGRUG00000088850	23°C	23C_replicate2	153.369
NGRUG00000068893	30°C	23C_replicate2	76.244
NGRUG00000057840	30°C	23C_replicate2	50.1288
gene:NAEGRDRAFT_74411	30°C	23C_replicate2	0
gene:NAEGRDRAFT_59045	23°C	23C_replicate2	25.9082
NGRUG00000015338	30°C	23C_replicate2	126.166
gene:NAEGRDRAFT_79372	23°C	23C_replicate2	21.8561
NGRUG00000084390	30°C	23C_replicate2	22.7291
NGRUG00000028632	23°C	23C_replicate2	9.98333
NGRUG00000078050	30°C	23C_replicate2	1019.86
NGRUG00000078158	23°C	23C_replicate2	17.0214
NGRUG00000079577	30°C	23C_replicate2	4921.56
NGRUG00000059054	30°C	23C_replicate2	110.703
NGRUG00000060130	30°C	23C_replicate2	2056.94
NGRUG00000060652	30°C	23C_replicate2	749.782
NGRUG00000061718	23°C	23C_replicate2	39.6581
NGRUG00000061805	30°C	23C_replicate2	21.3329
NGRUG00000002413	23°C	23C_replicate2	11.6108
NGRUG00000003223	23°C	23C_replicate2	14.5101
NGRUG00000091555	30°C	23C_replicate2	235.037
NGRUG00000093145	30°C	23C_replicate2	8.90519
NGRUG00000093668	30°C	23C_replicate2	1.60795
NGRUG00000093686	23°C	23C_replicate2	31.6076
NGRUG00000093734	30°C	23C_replicate2	8.94066
NGRUG00000096058	30°C	23C_replicate2	178.609
NGRUG00000098028	30°C	23C_replicate2	18.3905
NGRUG00000098222	30°C	23C_replicate2	143.262
NGRUG00000098973	30°C	23C_replicate2	6.02243
NGRUG00000099055	30°C	23C_replicate2	0
NGRUG00000099469	30°C	23C_replicate2	161.501
NGRUG00000099961	23°C	23C_replicate2	1.19928
NGRUG00000100363	23°C	23C_replicate2	15.0148
NGRUG00000101076	30°C	23C_replicate2	106.349
NGRUG00000101801	30°C	23C_replicate2	138.48
NGRUG00000102319	23°C	23C_replicate2	29.5454
NGRUG00000102623	30°C	23C_replicate2	0.0068875
NGRUG00000103037	30°C	23C_replicate2	34.6413
NGRUG00000103388	30°C	23C_replicate2	978.998
NGRUG00000103841	30°C	23C_replicate2	44.8074
NGRUG00000103855	30°C	23C_replicate2	30.7948
NGRUG00000103855	30°C	23C_replicate2	0.237911
NGRUG00000104385	23°C	23C_replicate2	0
NGRUG00000105208	23°C	23C_replicate2	0
NGRUG00000105441	30°C	23C_replicate2	34.2023
NGRUG00000044878	23°C	30C_replicate1	23.3045
NGRUG00000032071	23°C	30C_replicate1	294.942
NGRUG00000070482	30°C	30C_replicate1	319.57
NGRUG00000039245	23°C	30C_replicate1	10.1718
NGRUG00000050688	23°C	30C_replicate1	9.20757
NGRUG00000004572	30°C	30C_replicate1	1300.47
NGRUG00000040892	23°C	30C_replicate1	117.215
gene:NAEGRDRAFT_59791	23°C	30C_replicate1	27.8792
NGRUG00000036032	23°C	30C_replicate1	3.79161
NGRUG00000037262	30°C	30C_replicate1	97.7057
NGRUG00000037350	23°C	30C_replicate1	55.4714
NGRUG00000037447	30°C	30C_replicate1	9.42593
NGRUG00000007201	30°C	30C_replicate1	47.9669
NGRUG00000008613	30°C	30C_replicate1	142.793
NGRUG00000085996	30°C	30C_replicate1	41.3085
NGRUG00000027032	30°C	30C_replicate1	144.625
NGRUG00000087432	23°C	30C_replicate1	37.5581
NGRUG00000088850	23°C	30C_replicate1	104.965
NGRUG00000068893	30°C	30C_replicate1	55.1815
NGRUG00000057840	30°C	30C_replicate1	53.1839
gene:NAEGRDRAFT_74411	30°C	30C_replicate1	0
gene:NAEGRDRAFT_59045	23°C	30C_replicate1	36.1642
NGRUG00000015338	30°C	30C_replicate1	64.4202
gene:NAEGRDRAFT_79372	23°C	30C_replicate1	21.3976
NGRUG00000084390	30°C	30C_replicate1	23.651
NGRUG00000028632	23°C	30C_replicate1	5.22093
NGRUG00000078050	30°C	30C_replicate1	2883.34
NGRUG00000078158	23°C	30C_replicate1	15.0601
NGRUG00000079577	30°C	30C_replicate1	4725.78
NGRUG00000059054	30°C	30C_replicate1	69.5987
NGRUG00000060130	30°C	30C_replicate1	3147.72
NGRUG00000060652	30°C	30C_replicate1	567.953
NGRUG00000061718	23°C	30C_replicate1	41.6316
NGRUG00000061805	30°C	30C_replicate1	25.0684
NGRUG00000002413	23°C	30C_replicate1	17.0649
NGRUG00000003223	23°C	30C_replicate1	14.5947
NGRUG00000091555	30°C	30C_replicate1	265.795
NGRUG00000093145	30°C	30C_replicate1	12.3044
NGRUG00000093668	30°C	30C_replicate1	2.18812
NGRUG00000093686	23°C	30C_replicate1	24.6121
NGRUG00000093734	30°C	30C_replicate1	5.40389
NGRUG00000096058	30°C	30C_replicate1	85.0834
NGRUG00000098028	30°C	30C_replicate1	8.55427
NGRUG00000098222	30°C	30C_replicate1	239.85
NGRUG00000098973	30°C	30C_replicate1	8.34473
NGRUG00000099055	30°C	30C_replicate1	0
NGRUG00000099469	30°C	30C_replicate1	231.58
NGRUG00000099961	23°C	30C_replicate1	0.0943753
NGRUG00000100363	23°C	30C_replicate1	48.3238
NGRUG00000101076	30°C	30C_replicate1	109.005
NGRUG00000101801	30°C	30C_replicate1	119.28
NGRUG00000102319	23°C	30C_replicate1	25.9998
NGRUG00000102623	30°C	30C_replicate1	0.856348
NGRUG00000103037	30°C	30C_replicate1	32.5094
NGRUG00000103388	30°C	30C_replicate1	406.414
NGRUG00000103841	30°C	30C_replicate1	98.5498
NGRUG00000103855	30°C	30C_replicate1	22.2428
NGRUG00000103855	30°C	30C_replicate1	0.806992
NGRUG00000104385	23°C	30C_replicate1	0
NGRUG00000105208	23°C	30C_replicate1	0
NGRUG00000105441	30°C	30C_replicate1	53.235
NGRUG00000044878	23°C	30C_replicate2	23.0887
NGRUG00000032071	23°C	30C_replicate2	314.425
NGRUG00000070482	30°C	30C_replicate2	284.948
NGRUG00000039245	23°C	30C_replicate2	9.482
NGRUG00000050688	23°C	30C_replicate2	8.6642
NGRUG00000004572	30°C	30C_replicate2	1345.72
NGRUG00000040892	23°C	30C_replicate2	109.481
gene:NAEGRDRAFT_59791	23°C	30C_replicate2	26.0089
NGRUG00000036032	23°C	30C_replicate2	3.08615
NGRUG00000037262	30°C	30C_replicate2	87.7165
NGRUG00000037350	23°C	30C_replicate2	52.9798
NGRUG00000037447	30°C	30C_replicate2	9.10239
NGRUG00000007201	30°C	30C_replicate2	47.9159
NGRUG00000008613	30°C	30C_replicate2	135.338
NGRUG00000085996	30°C	30C_replicate2	39.8323
NGRUG00000027032	30°C	30C_replicate2	138.718
NGRUG00000087432	23°C	30C_replicate2	36.9678
NGRUG00000088850	23°C	30C_replicate2	109.944
NGRUG00000068893	30°C	30C_replicate2	65.6405
NGRUG00000057840	30°C	30C_replicate2	58.4906
gene:NAEGRDRAFT_74411	30°C	30C_replicate2	0
gene:NAEGRDRAFT_59045	23°C	30C_replicate2	49.2571
NGRUG00000015338	30°C	30C_replicate2	64.706
gene:NAEGRDRAFT_79372	23°C	30C_replicate2	22.8494
NGRUG00000084390	30°C	30C_replicate2	25.433
NGRUG00000028632	23°C	30C_replicate2	3.87931
NGRUG00000078050	30°C	30C_replicate2	2543.74
NGRUG00000078158	23°C	30C_replicate2	13.0522
NGRUG00000079577	30°C	30C_replicate2	5113.68
NGRUG00000059054	30°C	30C_replicate2	64.7347
NGRUG00000060130	30°C	30C_replicate2	3340.44
NGRUG00000060652	30°C	30C_replicate2	481.186
NGRUG00000061718	23°C	30C_replicate2	34.4156
NGRUG00000061805	30°C	30C_replicate2	16.1982
NGRUG00000002413	23°C	30C_replicate2	18.1605
NGRUG00000003223	23°C	30C_replicate2	18.4976
NGRUG00000091555	30°C	30C_replicate2	250.178
NGRUG00000093145	30°C	30C_replicate2	12.9907
NGRUG00000093668	30°C	30C_replicate2	2.11259
NGRUG00000093686	23°C	30C_replicate2	22.3183
NGRUG00000093734	30°C	30C_replicate2	5.08492
NGRUG00000096058	30°C	30C_replicate2	91.148
NGRUG00000098028	30°C	30C_replicate2	6.95042
NGRUG00000098222	30°C	30C_replicate2	213.967
NGRUG00000098973	30°C	30C_replicate2	7.2125
NGRUG00000099055	30°C	30C_replicate2	0
NGRUG00000099469	30°C	30C_replicate2	216.83
NGRUG00000099961	23°C	30C_replicate2	0.401511
NGRUG00000100363	23°C	30C_replicate2	30.2953
NGRUG00000101076	30°C	30C_replicate2	100.77
NGRUG00000101801	30°C	30C_replicate2	146.16
NGRUG00000102319	23°C	30C_replicate2	19.1734
NGRUG00000102623	30°C	30C_replicate2	1.93257e-09
NGRUG00000103037	30°C	30C_replicate2	35.3232
NGRUG00000103388	30°C	30C_replicate2	456.808
NGRUG00000103841	30°C	30C_replicate2	92.493
NGRUG00000103855	30°C	30C_replicate2	22.7057
NGRUG00000103855	30°C	30C_replicate2	0.419614
NGRUG00000104385	23°C	30C_replicate2	0
NGRUG00000105208	23°C	30C_replicate2	0
NGRUG00000105441	30°C	30C_replicate2	53.4294
