# Supplementary material for: Adenine DNA methylation associated with transcriptionally permissive chromatin is widespread across eukaryotes
Source: Nat Genet. 2025 Nov 18;57(12):3126–36. doi: 10.1038/s41588-025-02409-6 (PMC12695648; doi:10.1038/s41588-025-02409-6)
Supplement: Supplementary file 12 — Raw values for Extended Data Fig. 6a,b. [file 41588_2025_2409_MOESM12_ESM.xlsx]

## Sheet: Extended 6A
Species	variable	value
Cfra	Pearson	0.00617225
Aapp	Pearson	0.653667
Awhi	Pearson	-0.00119121
Cper	Pearson	0.0135393
Clim	Pearson	-0.0154635
Spun	Pearson	0.650398
Acas	Pearson	0.596969
Ddis	Pearson	-0.00466324
Crei	Pearson	0.464977
Cvar	Pearson	0.187369
Otau	Pearson	0.565896
Mpus	Pearson	0.407264
Cpar	Pearson	0.401528
Ptri	Pearson	0.606834
Alim	Pearson	-0.00561058
Ngru	Pearson	0.193334
Nfow	Pearson	-0.0332782
Tvag	Pearson	0.00694241

## Sheet: Extended 6B
		Ngru	Nfow	Tvag	Crei	Cvar	Otau	Mpus	Alim	Acas	Spun	Clim	Cper	Awhi	Cfra	Aapp	Cpar	Ddis	Ptri		Ngru	Nfow	Tvag	Crei	Cvar	Otau	Mpus	Alim	Acas	Spun	Clim	Cper	Awhi	Cfra	Aapp	Cpar	Ddis	Ptri
	Number of A	12587652	9326578	61108692	19218689	6942811	2655580	3713409	17022248	9128441	6266800	5740391	9457517	11271609	13247198	47204536	17937860	13234169	6983364	Number of C	6192211	5449940	29632601	34310775	14178886	3855025	7167798	13968634	12825195	5682617	6028909	6987134	6908514	9023252	51783624	31272931	3834063	6628899
	Number of T	12605097	9323669	61014145	19232102	6929229	2657321	3702573	17023133	9143634	6259004	5748960	9473967	11424439	13259075	47233522	17930430	13225140	6969761	Number of G	6227559	5446056	29671632	34286658	14163480	3855295	7164897	13962616	12859604	5697580	6025779	7014031	6766743	9029780	52054142	31210683	3817940	6630392
	Genome Length	37615819	29549973	181466644	111098438	46159515	13032761	22000071	61976631	43956874	24131112	24115307	36906714	36371305	44821703	198275824	98351904	34134454	27645449	Genome Length	37615819	29549973	181466426	111098385	46159101	13032761	22000049	61976514	43956696	24131074	24115020	36894654	36327469	44821620	198274899	98351904	34134415	27645359
(A*T)/Length	Expected1	4.21813e+06	2.94274e+06	2.05464e+07	3.32692e+06	1.04222e+06	541461	624960	4.6755e+06	1.89884e+06	1.62545e+06	1.36848e+06	2.42775e+06	3.54048e+06	3.91876e+06	1.12451e+07	3.27023e+06	5.12748e+06	1.76059e+06	Expected1	1.02516e+06	1.00442e+06	4.84524e+06	1.05888e+07	4.35066e+06	1.14038e+06	2.33438e+06	3.14698e+06	3.75203e+06	1.34172e+06	1.50648e+06	1.32832e+06	1.28685e+06	1.81783e+06	1.3595e+07	9.92405e+06	428841	1.58986e+06
(((A+T)/2)^2)/Length	Expected2	4.21814e+06	2.94274e+06	2.05465e+07	3.32692e+06	1.04222e+06	541461	624961	4.6755e+06	1.89884e+06	1.62545e+06	1.36848e+06	2.42775e+06	3.54064e+06	3.91876e+06	1.12451e+07	3.27023e+06	5.12748e+06	1.76059e+06	Expected2	1.02517e+06	1.00442e+06	4.84524e+06	1.05888e+07	4.35066e+06	1.14038e+06	2.33438e+06	3.14698e+06	3.75204e+06	1.34172e+06	1.50648e+06	1.32833e+06	1.28699e+06	1.81783e+06	1.35951e+07	9.92406e+06	428842	1.58986e+06
	Observed	4046626	2831559	19021998	3328164	1105712	585772	624996	4172458	1694020	1644737	1344384	2427148	3175872	4088051	10349274	3808183	4575786	1668682	Observed	433540	629969	3668037	9478729	3498520	1762013	3687117	2708038	3722031	1205735	1283333	1121573	1088855	1697350	7495482	11003749	225717	1744157
	O/E1	0.95934	0.962218	0.925805	1.00037	1.06092	1.08184	1.00006	0.892408	0.892134	1.01187	0.982393	0.999753	0.897018	1.0432	0.920334	1.1645	0.892404	0.947796	O/E1	0.422898	0.627195	0.75704	0.895163	0.804136	1.54511	1.57948	0.86052	0.992004	0.898648	0.851873	0.844353	0.846137	0.933724	0.55134	1.1088	0.526342	1.09705
	O/E2	0.95934	0.962218	0.925804	1.00037	1.06092	1.08184	1.00006	0.892408	0.892133	1.01186	0.982393	0.999752	0.896977	1.0432	0.920334	1.1645	0.892404	0.947795	O/E2	0.422895	0.627195	0.75704	0.895163	0.804136	1.54511	1.57948	0.86052	0.992002	0.898647	0.851873	0.84435	0.846046	0.933724	0.551336	1.10879	0.52634	1.09705
	Global Genomic 6mAT%	0.07	0.11	3.83	0.6	0.17	0.76	2.57	0.18	3.47	2.62	1.24	4	0.4	3.01	1.62	0.01	0.03	0.02	Global Genomic 5mCG Fraction	0.0043	0.0035	0.0019	0.006	0.3023	0.1051	0.0508	0.0019	0.0054	0.0044	0.0018	0.0017	0.0074	0.0038	0.3971	0.1013	0.0033	0.0065
