# Supplementary material for: Adenine DNA methylation associated with transcriptionally permissive chromatin is widespread across eukaryotes
Source: Nat Genet. 2025 Nov 18;57(12):3126–36. doi: 10.1038/s41588-025-02409-6 (PMC12695648; doi:10.1038/s41588-025-02409-6)
Supplement: Supplementary file 13 — Raw values for Extended Data Fig. 9a–c,e. [file 41588_2025_2409_MOESM13_ESM.xlsx]

## Sheet: 9a
ChIP-seq sample	FRiP	Species code
Crei_H3K4me3.rep1	0.514441	Crei
Crei_H3K4me3.rep2	0.838485	Crei
Tvag_H3K4me3.rep1	0.729825	Tvag
Tvag_H3K4me3.rep2	0.607897	Tvag
Acas_H3K4me3_rep1	0.604917	Acas
Acas_H3K4me3_rep2	0.564222	Acas
Acas_H3K4me3_rep3	0.70762	Acas
Cfra_H3K4me3_rep1	0.65255	Cfra
Cfra_H3K4me3_rep2	0.719865	Cfra
Ngru_H3K4me3_rep1	0.719419	Ngru
Ngru_H3K4me3_rep2	0.659683	Ngru
Ngru_H3K4me3_rep3	0.6119	Ngru
Spun_H3K4me3_rep1	0.797362	Spun
Spun_H3K4me3_rep2	0.782424	Spun

## Sheet: 9b
chr	start	end	PeakName	peak width	species
scaffold_1	725	1282	Acas_H3K4me3.merge.dedup_peak_1	557	Acas
scaffold_1	15308	15714	Acas_H3K4me3.merge.dedup_peak_2	406	Acas
scaffold_1	22170	22529	Acas_H3K4me3.merge.dedup_peak_3	359	Acas
scaffold_1	22782	23303	Acas_H3K4me3.merge.dedup_peak_4	521	Acas
scaffold_1	31413	31719	Acas_H3K4me3.merge.dedup_peak_5	306	Acas
scaffold_1	38236	38482	Acas_H3K4me3.merge.dedup_peak_6	246	Acas
scaffold_1	56238	56512	Acas_H3K4me3.merge.dedup_peak_7	274	Acas
scaffold_1	60737	61057	Acas_H3K4me3.merge.dedup_peak_8	320	Acas
scaffold_1	62111	62290	Acas_H3K4me3.merge.dedup_peak_9	179	Acas
scaffold_1	65086	65251	Acas_H3K4me3.merge.dedup_peak_10	165	Acas
scaffold_1	65599	66118	Acas_H3K4me3.merge.dedup_peak_11	519	Acas
scaffold_1	67097	68100	Acas_H3K4me3.merge.dedup_peak_12	1003	Acas
scaffold_1	71407	71615	Acas_H3K4me3.merge.dedup_peak_13	208	Acas
scaffold_1	71728	71934	Acas_H3K4me3.merge.dedup_peak_14	206	Acas
scaffold_1	76973	77600	Acas_H3K4me3.merge.dedup_peak_15	627	Acas
scaffold_1	80892	81158	Acas_H3K4me3.merge.dedup_peak_16	266	Acas
scaffold_1	82380	82937	Acas_H3K4me3.merge.dedup_peak_17	557	Acas
scaffold_1	88852	89846	Acas_H3K4me3.merge.dedup_peak_18	994	Acas
scaffold_1	92886	93575	Acas_H3K4me3.merge.dedup_peak_19	689	Acas
scaffold_1	95208	95435	Acas_H3K4me3.merge.dedup_peak_20	227	Acas
scaffold_1	98463	99038	Acas_H3K4me3.merge.dedup_peak_21	575	Acas
scaffold_1	99161	99501	Acas_H3K4me3.merge.dedup_peak_22	340	Acas
scaffold_1	99756	99931	Acas_H3K4me3.merge.dedup_peak_23	175	Acas
scaffold_1	102892	103068	Acas_H3K4me3.merge.dedup_peak_24	176	Acas
scaffold_1	103715	104916	Acas_H3K4me3.merge.dedup_peak_25	1201	Acas
scaffold_1	111287	111768	Acas_H3K4me3.merge.dedup_peak_26	481	Acas
scaffold_1	111932	112853	Acas_H3K4me3.merge.dedup_peak_27	921	Acas
scaffold_1	116727	117760	Acas_H3K4me3.merge.dedup_peak_28	1033	Acas
scaffold_1	118881	119200	Acas_H3K4me3.merge.dedup_peak_29	319	Acas
scaffold_1	129090	129679	Acas_H3K4me3.merge.dedup_peak_30	589	Acas
scaffold_1	132102	132308	Acas_H3K4me3.merge.dedup_peak_31	206	Acas
scaffold_1	134289	134563	Acas_H3K4me3.merge.dedup_peak_32	274	Acas
scaffold_1	136636	137505	Acas_H3K4me3.merge.dedup_peak_33	869	Acas
scaffold_1	143908	144183	Acas_H3K4me3.merge.dedup_peak_34	275	Acas
scaffold_1	154888	155204	Acas_H3K4me3.merge.dedup_peak_35	316	Acas
scaffold_1	160084	160887	Acas_H3K4me3.merge.dedup_peak_36	803	Acas
scaffold_1	161820	162366	Acas_H3K4me3.merge.dedup_peak_37	546	Acas
scaffold_1	169103	169300	Acas_H3K4me3.merge.dedup_peak_38	197	Acas
scaffold_1	170461	171596	Acas_H3K4me3.merge.dedup_peak_39	1135	Acas
scaffold_1	173485	173710	Acas_H3K4me3.merge.dedup_peak_40	225	Acas
scaffold_1	177695	178153	Acas_H3K4me3.merge.dedup_peak_41	458	Acas
scaffold_1	179467	179688	Acas_H3K4me3.merge.dedup_peak_42	221	Acas
scaffold_1	183932	184625	Acas_H3K4me3.merge.dedup_peak_43	693	Acas
scaffold_1	200910	201470	Acas_H3K4me3.merge.dedup_peak_44	560	Acas
scaffold_1	203225	203945	Acas_H3K4me3.merge.dedup_peak_45	720	Acas
scaffold_1	204058	204714	Acas_H3K4me3.merge.dedup_peak_46	656	Acas
scaffold_1	207926	208083	Acas_H3K4me3.merge.dedup_peak_47	157	Acas
scaffold_1	212074	212662	Acas_H3K4me3.merge.dedup_peak_48	588	Acas
scaffold_1	234547	234979	Acas_H3K4me3.merge.dedup_peak_49	432	Acas
scaffold_1	235053	235423	Acas_H3K4me3.merge.dedup_peak_50	370	Acas
scaffold_1	241013	241533	Acas_H3K4me3.merge.dedup_peak_51	520	Acas
scaffold_1	248187	248517	Acas_H3K4me3.merge.dedup_peak_52	330	Acas
scaffold_1	248665	249562	Acas_H3K4me3.merge.dedup_peak_53	897	Acas
scaffold_1	252523	252830	Acas_H3K4me3.merge.dedup_peak_54	307	Acas
scaffold_1	256738	257278	Acas_H3K4me3.merge.dedup_peak_55	540	Acas
scaffold_1	257730	258060	Acas_H3K4me3.merge.dedup_peak_56	330	Acas
scaffold_1	266634	267101	Acas_H3K4me3.merge.dedup_peak_57	467	Acas
scaffold_1	267538	268397	Acas_H3K4me3.merge.dedup_peak_58	859	Acas
scaffold_1	268502	268946	Acas_H3K4me3.merge.dedup_peak_59	444	Acas
scaffold_1	274933	275888	Acas_H3K4me3.merge.dedup_peak_60	955	Acas
scaffold_1	276205	276829	Acas_H3K4me3.merge.dedup_peak_61	624	Acas
scaffold_1	288142	288383	Acas_H3K4me3.merge.dedup_peak_62	241	Acas
scaffold_1	288985	289685	Acas_H3K4me3.merge.dedup_peak_63	700	Acas
scaffold_1	291542	292198	Acas_H3K4me3.merge.dedup_peak_64	656	Acas
scaffold_1	295013	295624	Acas_H3K4me3.merge.dedup_peak_65	611	Acas
scaffold_1	297004	297636	Acas_H3K4me3.merge.dedup_peak_66	632	Acas
scaffold_1	297766	298034	Acas_H3K4me3.merge.dedup_peak_67	268	Acas
scaffold_1	300948	302132	Acas_H3K4me3.merge.dedup_peak_68	1184	Acas
scaffold_1	302308	302755	Acas_H3K4me3.merge.dedup_peak_69	447	Acas
scaffold_1	309002	309917	Acas_H3K4me3.merge.dedup_peak_70	915	Acas
scaffold_1	312750	313133	Acas_H3K4me3.merge.dedup_peak_71	383	Acas
scaffold_1	314741	315194	Acas_H3K4me3.merge.dedup_peak_72	453	Acas
scaffold_1	319564	320555	Acas_H3K4me3.merge.dedup_peak_73	991	Acas
scaffold_1	321855	322174	Acas_H3K4me3.merge.dedup_peak_74	319	Acas
scaffold_1	322586	323155	Acas_H3K4me3.merge.dedup_peak_75	569	Acas
scaffold_1	324461	324769	Acas_H3K4me3.merge.dedup_peak_76	308	Acas
scaffold_1	324937	325589	Acas_H3K4me3.merge.dedup_peak_77	652	Acas
scaffold_1	331266	331841	Acas_H3K4me3.merge.dedup_peak_78	575	Acas
scaffold_1	336017	336468	Acas_H3K4me3.merge.dedup_peak_79	451	Acas
scaffold_1	338063	338652	Acas_H3K4me3.merge.dedup_peak_80	589	Acas
scaffold_1	338821	339260	Acas_H3K4me3.merge.dedup_peak_81	439	Acas
scaffold_1	344245	344773	Acas_H3K4me3.merge.dedup_peak_82	528	Acas
scaffold_1	358237	358690	Acas_H3K4me3.merge.dedup_peak_83	453	Acas
scaffold_1	360800	361322	Acas_H3K4me3.merge.dedup_peak_84	522	Acas
scaffold_1	361400	361737	Acas_H3K4me3.merge.dedup_peak_85	337	Acas
scaffold_1	369982	370423	Acas_H3K4me3.merge.dedup_peak_86	441	Acas
scaffold_1	371786	372404	Acas_H3K4me3.merge.dedup_peak_87	618	Acas
scaffold_1	372486	372869	Acas_H3K4me3.merge.dedup_peak_88	383	Acas
scaffold_1	376431	376812	Acas_H3K4me3.merge.dedup_peak_89	381	Acas
scaffold_1	377495	378911	Acas_H3K4me3.merge.dedup_peak_90	1416	Acas
scaffold_1	380526	380802	Acas_H3K4me3.merge.dedup_peak_91	276	Acas
scaffold_1	385541	386401	Acas_H3K4me3.merge.dedup_peak_92	860	Acas
scaffold_1	392653	393289	Acas_H3K4me3.merge.dedup_peak_93	636	Acas
scaffold_1	394739	395462	Acas_H3K4me3.merge.dedup_peak_94	723	Acas
scaffold_1	406928	407662	Acas_H3K4me3.merge.dedup_peak_95	734	Acas
scaffold_1	410619	411092	Acas_H3K4me3.merge.dedup_peak_96	473	Acas
scaffold_1	411169	411512	Acas_H3K4me3.merge.dedup_peak_97	343	Acas
scaffold_1	418162	418349	Acas_H3K4me3.merge.dedup_peak_98	187	Acas
scaffold_1	427626	428108	Acas_H3K4me3.merge.dedup_peak_99	482	Acas
scaffold_1	429842	430084	Acas_H3K4me3.merge.dedup_peak_100	242	Acas
scaffold_1	433455	434220	Acas_H3K4me3.merge.dedup_peak_101	765	Acas
scaffold_1	437012	437185	Acas_H3K4me3.merge.dedup_peak_102	173	Acas
scaffold_1	440640	441298	Acas_H3K4me3.merge.dedup_peak_103	658	Acas
scaffold_1	443083	443693	Acas_H3K4me3.merge.dedup_peak_104	610	Acas
scaffold_1	449626	450056	Acas_H3K4me3.merge.dedup_peak_105	430	Acas
scaffold_1	454083	454297	Acas_H3K4me3.merge.dedup_peak_106	214	Acas
scaffold_1	457419	457762	Acas_H3K4me3.merge.dedup_peak_107	343	Acas
scaffold_1	457863	458536	Acas_H3K4me3.merge.dedup_peak_108	673	Acas
scaffold_1	460811	461035	Acas_H3K4me3.merge.dedup_peak_109	224	Acas
scaffold_1	461607	461996	Acas_H3K4me3.merge.dedup_peak_110	389	Acas
scaffold_1	465222	466163	Acas_H3K4me3.merge.dedup_peak_111	941	Acas
scaffold_1	466436	466587	Acas_H3K4me3.merge.dedup_peak_112	151	Acas
scaffold_1	469904	470190	Acas_H3K4me3.merge.dedup_peak_113	286	Acas
scaffold_1	474042	475378	Acas_H3K4me3.merge.dedup_peak_114	1336	Acas
scaffold_1	484589	486371	Acas_H3K4me3.merge.dedup_peak_115	1782	Acas
scaffold_1	489358	490178	Acas_H3K4me3.merge.dedup_peak_116	820	Acas
scaffold_1	494289	494615	Acas_H3K4me3.merge.dedup_peak_117	326	Acas
scaffold_1	500217	500754	Acas_H3K4me3.merge.dedup_peak_118	537	Acas
scaffold_1	502074	502388	Acas_H3K4me3.merge.dedup_peak_119	314	Acas
scaffold_1	504255	504807	Acas_H3K4me3.merge.dedup_peak_120	552	Acas
scaffold_1	509694	510542	Acas_H3K4me3.merge.dedup_peak_121	848	Acas
scaffold_1	515763	517073	Acas_H3K4me3.merge.dedup_peak_122	1310	Acas
scaffold_1	522614	522884	Acas_H3K4me3.merge.dedup_peak_123	270	Acas
scaffold_1	523037	523603	Acas_H3K4me3.merge.dedup_peak_124	566	Acas
scaffold_1	525186	525547	Acas_H3K4me3.merge.dedup_peak_125	361	Acas
scaffold_1	533133	534067	Acas_H3K4me3.merge.dedup_peak_126	934	Acas
scaffold_1	538567	539323	Acas_H3K4me3.merge.dedup_peak_127	756	Acas
scaffold_1	543210	543904	Acas_H3K4me3.merge.dedup_peak_128	694	Acas
scaffold_1	545080	545520	Acas_H3K4me3.merge.dedup_peak_129	440	Acas
scaffold_1	550998	552077	Acas_H3K4me3.merge.dedup_peak_130	1079	Acas
scaffold_1	559590	560183	Acas_H3K4me3.merge.dedup_peak_131	593	Acas
scaffold_1	561124	561813	Acas_H3K4me3.merge.dedup_peak_132	689	Acas
scaffold_1	564872	565336	Acas_H3K4me3.merge.dedup_peak_133	464	Acas
scaffold_1	570471	570955	Acas_H3K4me3.merge.dedup_peak_134	484	Acas
scaffold_1	587184	587719	Acas_H3K4me3.merge.dedup_peak_135	535	Acas
scaffold_1	593400	593789	Acas_H3K4me3.merge.dedup_peak_136	389	Acas
scaffold_1	597578	598382	Acas_H3K4me3.merge.dedup_peak_137	804	Acas
scaffold_1	600114	600384	Acas_H3K4me3.merge.dedup_peak_138	270	Acas
scaffold_1	600499	601217	Acas_H3K4me3.merge.dedup_peak_139	718	Acas
scaffold_1	606985	607344	Acas_H3K4me3.merge.dedup_peak_140	359	Acas
scaffold_1	609027	609322	Acas_H3K4me3.merge.dedup_peak_141	295	Acas
scaffold_1	611076	611484	Acas_H3K4me3.merge.dedup_peak_142	408	Acas
scaffold_1	614042	614601	Acas_H3K4me3.merge.dedup_peak_143	559	Acas
scaffold_1	615788	616081	Acas_H3K4me3.merge.dedup_peak_144	293	Acas
scaffold_1	648691	649397	Acas_H3K4me3.merge.dedup_peak_145	706	Acas
scaffold_1	649645	649993	Acas_H3K4me3.merge.dedup_peak_146	348	Acas
scaffold_1	653215	653414	Acas_H3K4me3.merge.dedup_peak_147	199	Acas
scaffold_1	655491	656029	Acas_H3K4me3.merge.dedup_peak_148	538	Acas
scaffold_1	660792	661256	Acas_H3K4me3.merge.dedup_peak_149	464	Acas
scaffold_1	664624	665613	Acas_H3K4me3.merge.dedup_peak_150	989	Acas
scaffold_1	674165	675340	Acas_H3K4me3.merge.dedup_peak_151	1175	Acas
scaffold_1	684854	685575	Acas_H3K4me3.merge.dedup_peak_152	721	Acas
scaffold_1	687078	687360	Acas_H3K4me3.merge.dedup_peak_153	282	Acas
scaffold_1	693300	694161	Acas_H3K4me3.merge.dedup_peak_154	861	Acas
scaffold_1	696278	696648	Acas_H3K4me3.merge.dedup_peak_155	370	Acas
scaffold_1	700034	700318	Acas_H3K4me3.merge.dedup_peak_156	284	Acas
scaffold_1	703988	705010	Acas_H3K4me3.merge.dedup_peak_157	1022	Acas
scaffold_1	705120	705564	Acas_H3K4me3.merge.dedup_peak_158	444	Acas
scaffold_1	710419	711364	Acas_H3K4me3.merge.dedup_peak_159	945	Acas
scaffold_1	712527	713049	Acas_H3K4me3.merge.dedup_peak_160	522	Acas
scaffold_1	713646	714325	Acas_H3K4me3.merge.dedup_peak_161	679	Acas
scaffold_1	716547	716900	Acas_H3K4me3.merge.dedup_peak_162	353	Acas
scaffold_1	719121	719760	Acas_H3K4me3.merge.dedup_peak_163	639	Acas
scaffold_1	731533	732265	Acas_H3K4me3.merge.dedup_peak_164	732	Acas
scaffold_1	735117	735935	Acas_H3K4me3.merge.dedup_peak_165	818	Acas
scaffold_1	739525	740014	Acas_H3K4me3.merge.dedup_peak_166	489	Acas
scaffold_1	747737	748072	Acas_H3K4me3.merge.dedup_peak_167	335	Acas
scaffold_1	749356	749665	Acas_H3K4me3.merge.dedup_peak_168	309	Acas
scaffold_1	750548	751486	Acas_H3K4me3.merge.dedup_peak_169	938	Acas
scaffold_1	755069	755558	Acas_H3K4me3.merge.dedup_peak_170	489	Acas
scaffold_1	759268	759491	Acas_H3K4me3.merge.dedup_peak_171	223	Acas
scaffold_1	760649	761644	Acas_H3K4me3.merge.dedup_peak_172	995	Acas
scaffold_1	765638	766093	Acas_H3K4me3.merge.dedup_peak_173	455	Acas
scaffold_1	767031	767593	Acas_H3K4me3.merge.dedup_peak_174	562	Acas
scaffold_1	767684	768122	Acas_H3K4me3.merge.dedup_peak_175	438	Acas
scaffold_1	772111	772652	Acas_H3K4me3.merge.dedup_peak_176	541	Acas
scaffold_1	775506	775802	Acas_H3K4me3.merge.dedup_peak_177	296	Acas
scaffold_1	785965	786472	Acas_H3K4me3.merge.dedup_peak_178	507	Acas
scaffold_1	787685	788603	Acas_H3K4me3.merge.dedup_peak_179	918	Acas
scaffold_1	788930	789947	Acas_H3K4me3.merge.dedup_peak_180	1017	Acas
scaffold_1	793009	793366	Acas_H3K4me3.merge.dedup_peak_181	357	Acas
scaffold_1	796823	797730	Acas_H3K4me3.merge.dedup_peak_182	907	Acas
scaffold_1	798707	799507	Acas_H3K4me3.merge.dedup_peak_183	800	Acas
scaffold_1	804836	805806	Acas_H3K4me3.merge.dedup_peak_184	970	Acas
scaffold_1	806370	806896	Acas_H3K4me3.merge.dedup_peak_185	526	Acas
scaffold_1	808310	808960	Acas_H3K4me3.merge.dedup_peak_186	650	Acas
scaffold_1	811345	811633	Acas_H3K4me3.merge.dedup_peak_187	288	Acas
scaffold_1	811769	812441	Acas_H3K4me3.merge.dedup_peak_188	672	Acas
scaffold_1	814198	814680	Acas_H3K4me3.merge.dedup_peak_189	482	Acas
scaffold_1	827982	828452	Acas_H3K4me3.merge.dedup_peak_190	470	Acas
scaffold_1	828785	829343	Acas_H3K4me3.merge.dedup_peak_191	558	Acas
scaffold_1	832291	832580	Acas_H3K4me3.merge.dedup_peak_192	289	Acas
scaffold_1	832704	833399	Acas_H3K4me3.merge.dedup_peak_193	695	Acas
scaffold_1	838761	839196	Acas_H3K4me3.merge.dedup_peak_194	435	Acas
scaffold_1	839965	840196	Acas_H3K4me3.merge.dedup_peak_195	231	Acas
scaffold_1	840321	840924	Acas_H3K4me3.merge.dedup_peak_196	603	Acas
scaffold_1	844370	844698	Acas_H3K4me3.merge.dedup_peak_197	328	Acas
scaffold_1	856323	856766	Acas_H3K4me3.merge.dedup_peak_198	443	Acas
scaffold_1	856871	857631	Acas_H3K4me3.merge.dedup_peak_199	760	Acas
scaffold_1	859536	860172	Acas_H3K4me3.merge.dedup_peak_200	636	Acas
scaffold_1	866992	867517	Acas_H3K4me3.merge.dedup_peak_201	525	Acas
scaffold_1	869370	869820	Acas_H3K4me3.merge.dedup_peak_202	450	Acas
scaffold_1	872296	872575	Acas_H3K4me3.merge.dedup_peak_203	279	Acas
scaffold_1	872638	872887	Acas_H3K4me3.merge.dedup_peak_204	249	Acas
scaffold_1	885300	885609	Acas_H3K4me3.merge.dedup_peak_205	309	Acas
scaffold_1	885659	886397	Acas_H3K4me3.merge.dedup_peak_206	738	Acas
scaffold_1	889770	890099	Acas_H3K4me3.merge.dedup_peak_207	329	Acas
scaffold_1	892982	893729	Acas_H3K4me3.merge.dedup_peak_208	747	Acas
scaffold_1	893828	894545	Acas_H3K4me3.merge.dedup_peak_209	717	Acas
scaffold_1	896091	896660	Acas_H3K4me3.merge.dedup_peak_210	569	Acas
scaffold_1	900215	900689	Acas_H3K4me3.merge.dedup_peak_211	474	Acas
scaffold_1	903743	904211	Acas_H3K4me3.merge.dedup_peak_212	468	Acas
scaffold_1	907272	907530	Acas_H3K4me3.merge.dedup_peak_213	258	Acas
scaffold_1	909175	909543	Acas_H3K4me3.merge.dedup_peak_214	368	Acas
scaffold_1	910442	911283	Acas_H3K4me3.merge.dedup_peak_215	841	Acas
scaffold_1	912438	912866	Acas_H3K4me3.merge.dedup_peak_216	428	Acas
scaffold_1	913314	914150	Acas_H3K4me3.merge.dedup_peak_217	836	Acas
scaffold_1	917990	918704	Acas_H3K4me3.merge.dedup_peak_218	714	Acas
scaffold_1	918862	919336	Acas_H3K4me3.merge.dedup_peak_219	474	Acas
scaffold_1	923752	924218	Acas_H3K4me3.merge.dedup_peak_220	466	Acas
scaffold_1	924535	924861	Acas_H3K4me3.merge.dedup_peak_221	326	Acas
scaffold_1	926886	927488	Acas_H3K4me3.merge.dedup_peak_222	602	Acas
scaffold_1	929157	929692	Acas_H3K4me3.merge.dedup_peak_223	535	Acas
scaffold_1	934248	935107	Acas_H3K4me3.merge.dedup_peak_224	859	Acas
scaffold_1	940385	940642	Acas_H3K4me3.merge.dedup_peak_225	257	Acas
scaffold_1	941118	942060	Acas_H3K4me3.merge.dedup_peak_226	942	Acas
scaffold_1	950986	951933	Acas_H3K4me3.merge.dedup_peak_227	947	Acas
scaffold_1	955245	955746	Acas_H3K4me3.merge.dedup_peak_228	501	Acas
scaffold_1	960625	961830	Acas_H3K4me3.merge.dedup_peak_229	1205	Acas
scaffold_1	965138	965473	Acas_H3K4me3.merge.dedup_peak_230	335	Acas
scaffold_1	968292	968875	Acas_H3K4me3.merge.dedup_peak_231	583	Acas
scaffold_1	974804	975161	Acas_H3K4me3.merge.dedup_peak_232	357	Acas
scaffold_1	976058	976464	Acas_H3K4me3.merge.dedup_peak_233	406	Acas
scaffold_1	977627	978184	Acas_H3K4me3.merge.dedup_peak_234	557	Acas
scaffold_1	979900	980279	Acas_H3K4me3.merge.dedup_peak_235	379	Acas
scaffold_1	983724	984259	Acas_H3K4me3.merge.dedup_peak_236	535	Acas
scaffold_1	985333	986027	Acas_H3K4me3.merge.dedup_peak_237	694	Acas
scaffold_1	986243	986420	Acas_H3K4me3.merge.dedup_peak_238	177	Acas
scaffold_1	990002	990424	Acas_H3K4me3.merge.dedup_peak_239	422	Acas
scaffold_1	991651	992148	Acas_H3K4me3.merge.dedup_peak_240	497	Acas
scaffold_1	998650	999790	Acas_H3K4me3.merge.dedup_peak_241	1140	Acas
scaffold_1	1012559	1013463	Acas_H3K4me3.merge.dedup_peak_242	904	Acas
scaffold_1	1014917	1015225	Acas_H3K4me3.merge.dedup_peak_243	308	Acas
scaffold_1	1022426	1023077	Acas_H3K4me3.merge.dedup_peak_244	651	Acas
scaffold_1	1024890	1025384	Acas_H3K4me3.merge.dedup_peak_245	494	Acas
scaffold_1	1026350	1026687	Acas_H3K4me3.merge.dedup_peak_246	337	Acas
scaffold_1	1031793	1032254	Acas_H3K4me3.merge.dedup_peak_247	461	Acas
scaffold_1	1035992	1036477	Acas_H3K4me3.merge.dedup_peak_248	485	Acas
scaffold_1	1037616	1038223	Acas_H3K4me3.merge.dedup_peak_249	607	Acas
scaffold_1	1041245	1041727	Acas_H3K4me3.merge.dedup_peak_250	482	Acas
scaffold_1	1045561	1045955	Acas_H3K4me3.merge.dedup_peak_251	394	Acas
scaffold_1	1049190	1050082	Acas_H3K4me3.merge.dedup_peak_252	892	Acas
scaffold_1	1057145	1057685	Acas_H3K4me3.merge.dedup_peak_253	540	Acas
scaffold_1	1061742	1062160	Acas_H3K4me3.merge.dedup_peak_254	418	Acas
scaffold_1	1064492	1064777	Acas_H3K4me3.merge.dedup_peak_255	285	Acas
scaffold_1	1076189	1076720	Acas_H3K4me3.merge.dedup_peak_256	531	Acas
scaffold_1	1083163	1083743	Acas_H3K4me3.merge.dedup_peak_257	580	Acas
scaffold_1	1083799	1084287	Acas_H3K4me3.merge.dedup_peak_258	488	Acas
scaffold_1	1084944	1085652	Acas_H3K4me3.merge.dedup_peak_259	708	Acas
scaffold_1	1089675	1090177	Acas_H3K4me3.merge.dedup_peak_260	502	Acas
scaffold_1	1092313	1092954	Acas_H3K4me3.merge.dedup_peak_261	641	Acas
scaffold_1	1093106	1093263	Acas_H3K4me3.merge.dedup_peak_262	157	Acas
scaffold_1	1100089	1100279	Acas_H3K4me3.merge.dedup_peak_263	190	Acas
scaffold_1	1104580	1105284	Acas_H3K4me3.merge.dedup_peak_264	704	Acas
scaffold_1	1105408	1105924	Acas_H3K4me3.merge.dedup_peak_265	516	Acas
scaffold_1	1106010	1106208	Acas_H3K4me3.merge.dedup_peak_266	198	Acas
scaffold_1	1109339	1109740	Acas_H3K4me3.merge.dedup_peak_267	401	Acas
scaffold_1	1114334	1115179	Acas_H3K4me3.merge.dedup_peak_268	845	Acas
scaffold_1	1116066	1116623	Acas_H3K4me3.merge.dedup_peak_269	557	Acas
scaffold_1	1128872	1129095	Acas_H3K4me3.merge.dedup_peak_270	223	Acas
scaffold_1	1129353	1130240	Acas_H3K4me3.merge.dedup_peak_271	887	Acas
scaffold_1	1132334	1132966	Acas_H3K4me3.merge.dedup_peak_272	632	Acas
scaffold_1	1139197	1139680	Acas_H3K4me3.merge.dedup_peak_273	483	Acas
scaffold_1	1139960	1140322	Acas_H3K4me3.merge.dedup_peak_274	362	Acas
scaffold_1	1146166	1146679	Acas_H3K4me3.merge.dedup_peak_275	513	Acas
scaffold_1	1148341	1149059	Acas_H3K4me3.merge.dedup_peak_276	718	Acas
scaffold_1	1149105	1149517	Acas_H3K4me3.merge.dedup_peak_277	412	Acas
scaffold_1	1159206	1159615	Acas_H3K4me3.merge.dedup_peak_278	409	Acas
scaffold_1	1161506	1162409	Acas_H3K4me3.merge.dedup_peak_279	903	Acas
scaffold_1	1164306	1164797	Acas_H3K4me3.merge.dedup_peak_280	491	Acas
scaffold_1	1169956	1170712	Acas_H3K4me3.merge.dedup_peak_281	756	Acas
scaffold_1	1172769	1173288	Acas_H3K4me3.merge.dedup_peak_282	519	Acas
scaffold_1	1174827	1175491	Acas_H3K4me3.merge.dedup_peak_283	664	Acas
scaffold_1	1197666	1198241	Acas_H3K4me3.merge.dedup_peak_284	575	Acas
scaffold_1	1198713	1198907	Acas_H3K4me3.merge.dedup_peak_285	194	Acas
scaffold_1	1199374	1200845	Acas_H3K4me3.merge.dedup_peak_286	1471	Acas
scaffold_1	1205805	1206241	Acas_H3K4me3.merge.dedup_peak_287	436	Acas
scaffold_1	1210000	1210422	Acas_H3K4me3.merge.dedup_peak_288	422	Acas
scaffold_1	1210647	1211040	Acas_H3K4me3.merge.dedup_peak_289	393	Acas
scaffold_1	1211886	1212241	Acas_H3K4me3.merge.dedup_peak_290	355	Acas
scaffold_1	1223594	1224417	Acas_H3K4me3.merge.dedup_peak_291	823	Acas
scaffold_1	1227529	1228462	Acas_H3K4me3.merge.dedup_peak_292	933	Acas
scaffold_1	1230149	1230599	Acas_H3K4me3.merge.dedup_peak_293	450	Acas
scaffold_1	1235441	1236384	Acas_H3K4me3.merge.dedup_peak_294	943	Acas
scaffold_1	1238006	1238970	Acas_H3K4me3.merge.dedup_peak_295	964	Acas
scaffold_1	1239114	1239515	Acas_H3K4me3.merge.dedup_peak_296	401	Acas
scaffold_1	1244550	1245520	Acas_H3K4me3.merge.dedup_peak_297	970	Acas
scaffold_1	1249551	1250053	Acas_H3K4me3.merge.dedup_peak_298	502	Acas
scaffold_1	1254332	1254847	Acas_H3K4me3.merge.dedup_peak_299	515	Acas
scaffold_1	1261166	1261800	Acas_H3K4me3.merge.dedup_peak_300	634	Acas
scaffold_1	1271505	1271845	Acas_H3K4me3.merge.dedup_peak_301	340	Acas
scaffold_1	1277129	1277444	Acas_H3K4me3.merge.dedup_peak_302	315	Acas
scaffold_1	1280068	1280375	Acas_H3K4me3.merge.dedup_peak_303	307	Acas
scaffold_1	1280754	1281593	Acas_H3K4me3.merge.dedup_peak_304	839	Acas
scaffold_1	1283175	1284070	Acas_H3K4me3.merge.dedup_peak_305	895	Acas
scaffold_1	1295023	1295349	Acas_H3K4me3.merge.dedup_peak_306	326	Acas
scaffold_1	1296077	1296730	Acas_H3K4me3.merge.dedup_peak_307	653	Acas
scaffold_1	1297090	1297804	Acas_H3K4me3.merge.dedup_peak_308	714	Acas
scaffold_1	1301655	1302777	Acas_H3K4me3.merge.dedup_peak_309	1122	Acas
scaffold_1	1309483	1309845	Acas_H3K4me3.merge.dedup_peak_310	362	Acas
scaffold_1	1312823	1313352	Acas_H3K4me3.merge.dedup_peak_311	529	Acas
scaffold_1	1313414	1314072	Acas_H3K4me3.merge.dedup_peak_312	658	Acas
scaffold_1	1316152	1316452	Acas_H3K4me3.merge.dedup_peak_313	300	Acas
scaffold_1	1328894	1329236	Acas_H3K4me3.merge.dedup_peak_314	342	Acas
scaffold_1	1335483	1335815	Acas_H3K4me3.merge.dedup_peak_315	332	Acas
scaffold_1	1336008	1336377	Acas_H3K4me3.merge.dedup_peak_316	369	Acas
scaffold_1	1352180	1354649	Acas_H3K4me3.merge.dedup_peak_317	2469	Acas
scaffold_1	1357447	1357919	Acas_H3K4me3.merge.dedup_peak_318	472	Acas
scaffold_1	1364745	1365472	Acas_H3K4me3.merge.dedup_peak_319	727	Acas
scaffold_1	1365827	1366484	Acas_H3K4me3.merge.dedup_peak_320	657	Acas
scaffold_1	1374023	1374818	Acas_H3K4me3.merge.dedup_peak_321	795	Acas
scaffold_1	1382077	1382585	Acas_H3K4me3.merge.dedup_peak_322	508	Acas
scaffold_1	1382690	1383028	Acas_H3K4me3.merge.dedup_peak_323	338	Acas
scaffold_1	1389354	1389937	Acas_H3K4me3.merge.dedup_peak_324	583	Acas
scaffold_1	1390548	1391337	Acas_H3K4me3.merge.dedup_peak_325	789	Acas
scaffold_1	1391441	1391912	Acas_H3K4me3.merge.dedup_peak_326	471	Acas
scaffold_1	1395450	1395862	Acas_H3K4me3.merge.dedup_peak_327	412	Acas
scaffold_1	1399667	1400215	Acas_H3K4me3.merge.dedup_peak_328	548	Acas
scaffold_1	1402344	1402773	Acas_H3K4me3.merge.dedup_peak_329	429	Acas
scaffold_1	1409246	1410080	Acas_H3K4me3.merge.dedup_peak_330	834	Acas
scaffold_1	1415095	1416054	Acas_H3K4me3.merge.dedup_peak_331	959	Acas
scaffold_1	1419347	1419868	Acas_H3K4me3.merge.dedup_peak_332	521	Acas
scaffold_1	1419936	1420309	Acas_H3K4me3.merge.dedup_peak_333	373	Acas
scaffold_1	1422333	1422487	Acas_H3K4me3.merge.dedup_peak_334	154	Acas
scaffold_1	1428968	1429900	Acas_H3K4me3.merge.dedup_peak_335	932	Acas
scaffold_1	1430094	1431011	Acas_H3K4me3.merge.dedup_peak_336	917	Acas
scaffold_1	1431137	1431674	Acas_H3K4me3.merge.dedup_peak_337	537	Acas
scaffold_1	1438851	1439592	Acas_H3K4me3.merge.dedup_peak_338	741	Acas
scaffold_1	1444804	1445900	Acas_H3K4me3.merge.dedup_peak_339	1096	Acas
scaffold_1	1446031	1446644	Acas_H3K4me3.merge.dedup_peak_340	613	Acas
scaffold_1	1449092	1449332	Acas_H3K4me3.merge.dedup_peak_341	240	Acas
scaffold_1	1451713	1452366	Acas_H3K4me3.merge.dedup_peak_342	653	Acas
scaffold_1	1452492	1452968	Acas_H3K4me3.merge.dedup_peak_343	476	Acas
scaffold_1	1454051	1454762	Acas_H3K4me3.merge.dedup_peak_344	711	Acas
scaffold_1	1456542	1457010	Acas_H3K4me3.merge.dedup_peak_345	468	Acas
scaffold_1	1457216	1458411	Acas_H3K4me3.merge.dedup_peak_346	1195	Acas
scaffold_1	1464311	1464990	Acas_H3K4me3.merge.dedup_peak_347	679	Acas
scaffold_1	1470035	1470609	Acas_H3K4me3.merge.dedup_peak_348	574	Acas
scaffold_1	1472329	1472685	Acas_H3K4me3.merge.dedup_peak_349	356	Acas
scaffold_1	1474696	1475029	Acas_H3K4me3.merge.dedup_peak_350	333	Acas
scaffold_1	1482707	1483012	Acas_H3K4me3.merge.dedup_peak_351	305	Acas
scaffold_1	1483438	1484254	Acas_H3K4me3.merge.dedup_peak_352	816	Acas
scaffold_1	1485220	1486227	Acas_H3K4me3.merge.dedup_peak_353	1007	Acas
scaffold_1	1491440	1493160	Acas_H3K4me3.merge.dedup_peak_354	1720	Acas
scaffold_1	1507335	1507693	Acas_H3K4me3.merge.dedup_peak_355	358	Acas
scaffold_1	1507795	1508095	Acas_H3K4me3.merge.dedup_peak_356	300	Acas
scaffold_1	1509764	1509970	Acas_H3K4me3.merge.dedup_peak_357	206	Acas
scaffold_1	1511031	1511687	Acas_H3K4me3.merge.dedup_peak_358	656	Acas
scaffold_1	1520523	1520674	Acas_H3K4me3.merge.dedup_peak_359	151	Acas
scaffold_1	1521292	1522000	Acas_H3K4me3.merge.dedup_peak_360	708	Acas
scaffold_1	1527097	1527271	Acas_H3K4me3.merge.dedup_peak_361	174	Acas
scaffold_1	1527371	1527705	Acas_H3K4me3.merge.dedup_peak_362	334	Acas
scaffold_1	1541682	1541883	Acas_H3K4me3.merge.dedup_peak_363	201	Acas
scaffold_1	1541995	1542717	Acas_H3K4me3.merge.dedup_peak_364	722	Acas
scaffold_1	1543621	1544337	Acas_H3K4me3.merge.dedup_peak_365	716	Acas
scaffold_1	1546971	1547634	Acas_H3K4me3.merge.dedup_peak_366	663	Acas
scaffold_1	1548504	1548980	Acas_H3K4me3.merge.dedup_peak_367	476	Acas
scaffold_1	1554225	1554710	Acas_H3K4me3.merge.dedup_peak_368	485	Acas
scaffold_1	1555135	1556223	Acas_H3K4me3.merge.dedup_peak_369	1088	Acas
scaffold_1	1561637	1562067	Acas_H3K4me3.merge.dedup_peak_370	430	Acas
scaffold_1	1564514	1564884	Acas_H3K4me3.merge.dedup_peak_371	370	Acas
scaffold_1	1567341	1567813	Acas_H3K4me3.merge.dedup_peak_372	472	Acas
scaffold_1	1567906	1568234	Acas_H3K4me3.merge.dedup_peak_373	328	Acas
scaffold_1	1575157	1575862	Acas_H3K4me3.merge.dedup_peak_374	705	Acas
scaffold_1	1578822	1579524	Acas_H3K4me3.merge.dedup_peak_375	702	Acas
scaffold_1	1581571	1582243	Acas_H3K4me3.merge.dedup_peak_376	672	Acas
scaffold_1	1586636	1587056	Acas_H3K4me3.merge.dedup_peak_377	420	Acas
scaffold_1	1587914	1588554	Acas_H3K4me3.merge.dedup_peak_378	640	Acas
scaffold_1	1594457	1594911	Acas_H3K4me3.merge.dedup_peak_379	454	Acas
scaffold_1	1595166	1595621	Acas_H3K4me3.merge.dedup_peak_380	455	Acas
scaffold_1	1600143	1600378	Acas_H3K4me3.merge.dedup_peak_381	235	Acas
scaffold_1	1602239	1602641	Acas_H3K4me3.merge.dedup_peak_382	402	Acas
scaffold_1	1607125	1608007	Acas_H3K4me3.merge.dedup_peak_383	882	Acas
scaffold_1	1609449	1610093	Acas_H3K4me3.merge.dedup_peak_384	644	Acas
scaffold_1	1612334	1612742	Acas_H3K4me3.merge.dedup_peak_385	408	Acas
scaffold_1	1615163	1615649	Acas_H3K4me3.merge.dedup_peak_386	486	Acas
scaffold_1	1615817	1616533	Acas_H3K4me3.merge.dedup_peak_387	716	Acas
scaffold_1	1626795	1627043	Acas_H3K4me3.merge.dedup_peak_388	248	Acas
scaffold_1	1627507	1627789	Acas_H3K4me3.merge.dedup_peak_389	282	Acas
scaffold_1	1627867	1628374	Acas_H3K4me3.merge.dedup_peak_390	507	Acas
scaffold_1	1632714	1633549	Acas_H3K4me3.merge.dedup_peak_391	835	Acas
scaffold_1	1635490	1636434	Acas_H3K4me3.merge.dedup_peak_392	944	Acas
scaffold_1	1638549	1639661	Acas_H3K4me3.merge.dedup_peak_393	1112	Acas
scaffold_1	1657847	1658469	Acas_H3K4me3.merge.dedup_peak_394	622	Acas
scaffold_1	1658609	1659266	Acas_H3K4me3.merge.dedup_peak_395	657	Acas
scaffold_1	1660911	1661435	Acas_H3K4me3.merge.dedup_peak_396	524	Acas
scaffold_1	1662641	1663270	Acas_H3K4me3.merge.dedup_peak_397	629	Acas
scaffold_1	1663367	1663770	Acas_H3K4me3.merge.dedup_peak_398	403	Acas
scaffold_1	1669155	1669677	Acas_H3K4me3.merge.dedup_peak_399	522	Acas
scaffold_1	1673058	1673489	Acas_H3K4me3.merge.dedup_peak_400	431	Acas
scaffold_1	1673533	1674066	Acas_H3K4me3.merge.dedup_peak_401	533	Acas
scaffold_1	1684478	1685129	Acas_H3K4me3.merge.dedup_peak_402	651	Acas
scaffold_1	1685206	1685841	Acas_H3K4me3.merge.dedup_peak_403	635	Acas
scaffold_1	1692157	1693597	Acas_H3K4me3.merge.dedup_peak_404	1440	Acas
scaffold_1	1708841	1709146	Acas_H3K4me3.merge.dedup_peak_405	305	Acas
scaffold_1	1712301	1712715	Acas_H3K4me3.merge.dedup_peak_406	414	Acas
scaffold_1	1714185	1715101	Acas_H3K4me3.merge.dedup_peak_407	916	Acas
scaffold_1	1715925	1716609	Acas_H3K4me3.merge.dedup_peak_408	684	Acas
scaffold_1	1726486	1727059	Acas_H3K4me3.merge.dedup_peak_409	573	Acas
scaffold_1	1727943	1728277	Acas_H3K4me3.merge.dedup_peak_410	334	Acas
scaffold_1	1732357	1733444	Acas_H3K4me3.merge.dedup_peak_411	1087	Acas
scaffold_1	1738177	1738536	Acas_H3K4me3.merge.dedup_peak_412	359	Acas
scaffold_1	1738676	1738948	Acas_H3K4me3.merge.dedup_peak_413	272	Acas
scaffold_1	1740795	1741362	Acas_H3K4me3.merge.dedup_peak_414	567	Acas
scaffold_1	1744151	1744422	Acas_H3K4me3.merge.dedup_peak_415	271	Acas
scaffold_1	1748343	1749350	Acas_H3K4me3.merge.dedup_peak_416	1007	Acas
scaffold_1	1757996	1758715	Acas_H3K4me3.merge.dedup_peak_417	719	Acas
scaffold_1	1759522	1759969	Acas_H3K4me3.merge.dedup_peak_418	447	Acas
scaffold_1	1761695	1762016	Acas_H3K4me3.merge.dedup_peak_419	321	Acas
scaffold_1	1763544	1763881	Acas_H3K4me3.merge.dedup_peak_420	337	Acas
scaffold_1	1767293	1767652	Acas_H3K4me3.merge.dedup_peak_421	359	Acas
scaffold_1	1772467	1772977	Acas_H3K4me3.merge.dedup_peak_422	510	Acas
scaffold_1	1776962	1777438	Acas_H3K4me3.merge.dedup_peak_423	476	Acas
scaffold_1	1782168	1783122	Acas_H3K4me3.merge.dedup_peak_424	954	Acas
scaffold_1	1785447	1785646	Acas_H3K4me3.merge.dedup_peak_425	199	Acas
scaffold_1	1790326	1790571	Acas_H3K4me3.merge.dedup_peak_426	245	Acas
scaffold_1	1792643	1793022	Acas_H3K4me3.merge.dedup_peak_427	379	Acas
scaffold_1	1796337	1796797	Acas_H3K4me3.merge.dedup_peak_428	460	Acas
scaffold_1	1799350	1799845	Acas_H3K4me3.merge.dedup_peak_429	495	Acas
scaffold_1	1825377	1825791	Acas_H3K4me3.merge.dedup_peak_430	414	Acas
scaffold_1	1832448	1832656	Acas_H3K4me3.merge.dedup_peak_431	208	Acas
scaffold_1	1833595	1833809	Acas_H3K4me3.merge.dedup_peak_432	214	Acas
scaffold_1	1834807	1835136	Acas_H3K4me3.merge.dedup_peak_433	329	Acas
scaffold_1	1837652	1838146	Acas_H3K4me3.merge.dedup_peak_434	494	Acas
scaffold_1	1841930	1844194	Acas_H3K4me3.merge.dedup_peak_435	2264	Acas
scaffold_1	1852261	1852984	Acas_H3K4me3.merge.dedup_peak_436	723	Acas
scaffold_1	1853498	1853803	Acas_H3K4me3.merge.dedup_peak_437	305	Acas
scaffold_1	1860826	1861439	Acas_H3K4me3.merge.dedup_peak_438	613	Acas
scaffold_1	1863350	1864234	Acas_H3K4me3.merge.dedup_peak_439	884	Acas
scaffold_1	1864409	1864856	Acas_H3K4me3.merge.dedup_peak_440	447	Acas
scaffold_1	1877791	1879069	Acas_H3K4me3.merge.dedup_peak_441	1278	Acas
scaffold_1	1880980	1881162	Acas_H3K4me3.merge.dedup_peak_442	182	Acas
scaffold_1	1882465	1883039	Acas_H3K4me3.merge.dedup_peak_443	574	Acas
scaffold_1	1885427	1886035	Acas_H3K4me3.merge.dedup_peak_444	608	Acas
scaffold_1	1886181	1886611	Acas_H3K4me3.merge.dedup_peak_445	430	Acas
scaffold_1	1893279	1893450	Acas_H3K4me3.merge.dedup_peak_446	171	Acas
scaffold_1	1898652	1899331	Acas_H3K4me3.merge.dedup_peak_447	679	Acas
scaffold_1	1917156	1917663	Acas_H3K4me3.merge.dedup_peak_448	507	Acas
scaffold_1	1918232	1918502	Acas_H3K4me3.merge.dedup_peak_449	270	Acas
scaffold_1	1919582	1919987	Acas_H3K4me3.merge.dedup_peak_450	405	Acas
scaffold_1	1925564	1925939	Acas_H3K4me3.merge.dedup_peak_451	375	Acas
scaffold_1	1930360	1930613	Acas_H3K4me3.merge.dedup_peak_452	253	Acas
scaffold_1	1931998	1932376	Acas_H3K4me3.merge.dedup_peak_453	378	Acas
scaffold_1	1939234	1939423	Acas_H3K4me3.merge.dedup_peak_454	189	Acas
scaffold_1	1941683	1942062	Acas_H3K4me3.merge.dedup_peak_455	379	Acas
scaffold_1	1942138	1942661	Acas_H3K4me3.merge.dedup_peak_456	523	Acas
scaffold_1	1948252	1948474	Acas_H3K4me3.merge.dedup_peak_457	222	Acas
scaffold_1	1948627	1948839	Acas_H3K4me3.merge.dedup_peak_458	212	Acas
scaffold_1	1950901	1951767	Acas_H3K4me3.merge.dedup_peak_459	866	Acas
scaffold_1	1952073	1952889	Acas_H3K4me3.merge.dedup_peak_460	816	Acas
scaffold_1	1959910	1960141	Acas_H3K4me3.merge.dedup_peak_461	231	Acas
scaffold_1	1960996	1961218	Acas_H3K4me3.merge.dedup_peak_462	222	Acas
scaffold_1	1961621	1961948	Acas_H3K4me3.merge.dedup_peak_463	327	Acas
scaffold_1	1962559	1962855	Acas_H3K4me3.merge.dedup_peak_464	296	Acas
scaffold_1	1967226	1967662	Acas_H3K4me3.merge.dedup_peak_465	436	Acas
scaffold_1	1968367	1968859	Acas_H3K4me3.merge.dedup_peak_466	492	Acas
scaffold_1	1971551	1972052	Acas_H3K4me3.merge.dedup_peak_467	501	Acas
scaffold_1	1980898	1981378	Acas_H3K4me3.merge.dedup_peak_468	480	Acas
scaffold_1	1982901	1983694	Acas_H3K4me3.merge.dedup_peak_469	793	Acas
scaffold_1	1994159	1994479	Acas_H3K4me3.merge.dedup_peak_470	320	Acas
scaffold_1	1996394	1996996	Acas_H3K4me3.merge.dedup_peak_471	602	Acas
scaffold_1	2002210	2003081	Acas_H3K4me3.merge.dedup_peak_472	871	Acas
scaffold_1	2011651	2012372	Acas_H3K4me3.merge.dedup_peak_473	721	Acas
scaffold_1	2012679	2013503	Acas_H3K4me3.merge.dedup_peak_474	824	Acas
scaffold_1	2025055	2025651	Acas_H3K4me3.merge.dedup_peak_475	596	Acas
scaffold_1	2028008	2028709	Acas_H3K4me3.merge.dedup_peak_476	701	Acas
scaffold_1	2029185	2030488	Acas_H3K4me3.merge.dedup_peak_477	1303	Acas
scaffold_1	2034868	2035386	Acas_H3K4me3.merge.dedup_peak_478	518	Acas
scaffold_1	2038436	2039002	Acas_H3K4me3.merge.dedup_peak_479	566	Acas
scaffold_1	2039122	2039404	Acas_H3K4me3.merge.dedup_peak_480	282	Acas
scaffold_1	2043874	2044332	Acas_H3K4me3.merge.dedup_peak_481	458	Acas
scaffold_1	2045870	2046574	Acas_H3K4me3.merge.dedup_peak_482	704	Acas
scaffold_1	2055198	2055527	Acas_H3K4me3.merge.dedup_peak_483	329	Acas
scaffold_1	2058754	2059060	Acas_H3K4me3.merge.dedup_peak_484	306	Acas
scaffold_1	2059356	2060308	Acas_H3K4me3.merge.dedup_peak_485	952	Acas
scaffold_1	2063488	2064007	Acas_H3K4me3.merge.dedup_peak_486	519	Acas
scaffold_1	2065113	2065424	Acas_H3K4me3.merge.dedup_peak_487	311	Acas
scaffold_1	2071220	2071849	Acas_H3K4me3.merge.dedup_peak_488	629	Acas
scaffold_1	2072004	2072241	Acas_H3K4me3.merge.dedup_peak_489	237	Acas
scaffold_1	2074162	2074415	Acas_H3K4me3.merge.dedup_peak_490	253	Acas
scaffold_1	2075166	2075863	Acas_H3K4me3.merge.dedup_peak_491	697	Acas
scaffold_1	2079115	2079599	Acas_H3K4me3.merge.dedup_peak_492	484	Acas
scaffold_1	2083203	2083648	Acas_H3K4me3.merge.dedup_peak_493	445	Acas
scaffold_1	2086764	2086973	Acas_H3K4me3.merge.dedup_peak_494	209	Acas
scaffold_1	2089602	2090286	Acas_H3K4me3.merge.dedup_peak_495	684	Acas
scaffold_1	2098034	2098700	Acas_H3K4me3.merge.dedup_peak_496	666	Acas
scaffold_1	2108022	2108754	Acas_H3K4me3.merge.dedup_peak_497	732	Acas
scaffold_1	2108818	2109462	Acas_H3K4me3.merge.dedup_peak_498	644	Acas
scaffold_1	2119843	2120311	Acas_H3K4me3.merge.dedup_peak_499	468	Acas
scaffold_1	2122651	2122970	Acas_H3K4me3.merge.dedup_peak_500	319	Acas
scaffold_1	2123452	2124335	Acas_H3K4me3.merge.dedup_peak_501	883	Acas
scaffold_1	2125502	2125853	Acas_H3K4me3.merge.dedup_peak_502	351	Acas
scaffold_1	2130001	2131216	Acas_H3K4me3.merge.dedup_peak_503	1215	Acas
scaffold_1	2134824	2135253	Acas_H3K4me3.merge.dedup_peak_504	429	Acas
scaffold_1	2136042	2136488	Acas_H3K4me3.merge.dedup_peak_505	446	Acas
scaffold_1	2140836	2141790	Acas_H3K4me3.merge.dedup_peak_506	954	Acas
scaffold_1	2144133	2145091	Acas_H3K4me3.merge.dedup_peak_507	958	Acas
scaffold_1	2152169	2153266	Acas_H3K4me3.merge.dedup_peak_508	1097	Acas
scaffold_1	2158860	2159278	Acas_H3K4me3.merge.dedup_peak_509	418	Acas
scaffold_1	2160388	2162053	Acas_H3K4me3.merge.dedup_peak_510	1665	Acas
scaffold_1	2165523	2165750	Acas_H3K4me3.merge.dedup_peak_511	227	Acas
scaffold_1	2166046	2167045	Acas_H3K4me3.merge.dedup_peak_512	999	Acas
scaffold_1	2169269	2169680	Acas_H3K4me3.merge.dedup_peak_513	411	Acas
scaffold_1	2169852	2170368	Acas_H3K4me3.merge.dedup_peak_514	516	Acas
scaffold_1	2173501	2174160	Acas_H3K4me3.merge.dedup_peak_515	659	Acas
scaffold_1	2177520	2178444	Acas_H3K4me3.merge.dedup_peak_516	924	Acas
scaffold_1	2180590	2180956	Acas_H3K4me3.merge.dedup_peak_517	366	Acas
scaffold_1	2188029	2188695	Acas_H3K4me3.merge.dedup_peak_518	666	Acas
scaffold_1	2188808	2189296	Acas_H3K4me3.merge.dedup_peak_519	488	Acas
scaffold_1	2190514	2191013	Acas_H3K4me3.merge.dedup_peak_520	499	Acas
scaffold_1	2194019	2195161	Acas_H3K4me3.merge.dedup_peak_521	1142	Acas
scaffold_1	2196975	2197247	Acas_H3K4me3.merge.dedup_peak_522	272	Acas
scaffold_1	2202968	2203940	Acas_H3K4me3.merge.dedup_peak_523	972	Acas
scaffold_1	2211122	2211952	Acas_H3K4me3.merge.dedup_peak_524	830	Acas
scaffold_1	2216592	2216808	Acas_H3K4me3.merge.dedup_peak_525	216	Acas
scaffold_1	2223404	2223794	Acas_H3K4me3.merge.dedup_peak_526	390	Acas
scaffold_1	2227146	2227623	Acas_H3K4me3.merge.dedup_peak_527	477	Acas
scaffold_1	2229368	2230070	Acas_H3K4me3.merge.dedup_peak_528	702	Acas
scaffold_1	2235853	2236614	Acas_H3K4me3.merge.dedup_peak_529	761	Acas
scaffold_1	2237260	2237875	Acas_H3K4me3.merge.dedup_peak_530	615	Acas
scaffold_1	2237960	2238443	Acas_H3K4me3.merge.dedup_peak_531	483	Acas
scaffold_1	2254854	2255865	Acas_H3K4me3.merge.dedup_peak_532	1011	Acas
scaffold_1	2261974	2262144	Acas_H3K4me3.merge.dedup_peak_533	170	Acas
scaffold_1	2264730	2265457	Acas_H3K4me3.merge.dedup_peak_534	727	Acas
scaffold_1	2265807	2266304	Acas_H3K4me3.merge.dedup_peak_535	497	Acas
scaffold_1	2268022	2268610	Acas_H3K4me3.merge.dedup_peak_536	588	Acas
scaffold_1	2273470	2273805	Acas_H3K4me3.merge.dedup_peak_537	335	Acas
scaffold_1	2274848	2275325	Acas_H3K4me3.merge.dedup_peak_538	477	Acas
scaffold_1	2278473	2278999	Acas_H3K4me3.merge.dedup_peak_539	526	Acas
scaffold_1	2281192	2281760	Acas_H3K4me3.merge.dedup_peak_540	568	Acas
scaffold_1	2286471	2287196	Acas_H3K4me3.merge.dedup_peak_541	725	Acas
scaffold_1	2287364	2287868	Acas_H3K4me3.merge.dedup_peak_542	504	Acas
scaffold_1	2294509	2295300	Acas_H3K4me3.merge.dedup_peak_543	791	Acas
scaffold_1	2295455	2296015	Acas_H3K4me3.merge.dedup_peak_544	560	Acas
scaffold_1	2296401	2296832	Acas_H3K4me3.merge.dedup_peak_545	431	Acas
scaffold_1	2300315	2300920	Acas_H3K4me3.merge.dedup_peak_546	605	Acas
scaffold_1	2302005	2302483	Acas_H3K4me3.merge.dedup_peak_547	478	Acas
scaffold_1	2310098	2310435	Acas_H3K4me3.merge.dedup_peak_548	337	Acas
scaffold_1	2311141	2311691	Acas_H3K4me3.merge.dedup_peak_549	550	Acas
scaffold_1	2311814	2311984	Acas_H3K4me3.merge.dedup_peak_550	170	Acas
scaffold_1	2317356	2317731	Acas_H3K4me3.merge.dedup_peak_551	375	Acas
scaffold_1	2321821	2323002	Acas_H3K4me3.merge.dedup_peak_552	1181	Acas
scaffold_1	2328422	2328779	Acas_H3K4me3.merge.dedup_peak_553	357	Acas
scaffold_1	2329832	2330014	Acas_H3K4me3.merge.dedup_peak_554	182	Acas
scaffold_1	2342445	2342619	Acas_H3K4me3.merge.dedup_peak_555	174	Acas
scaffold_1	2342779	2343354	Acas_H3K4me3.merge.dedup_peak_556	575	Acas
scaffold_1	2344151	2344892	Acas_H3K4me3.merge.dedup_peak_557	741	Acas
scaffold_1	2346095	2346376	Acas_H3K4me3.merge.dedup_peak_558	281	Acas
scaffold_1	2346451	2346621	Acas_H3K4me3.merge.dedup_peak_559	170	Acas
scaffold_1	2347859	2348462	Acas_H3K4me3.merge.dedup_peak_560	603	Acas
scaffold_1	2353965	2354653	Acas_H3K4me3.merge.dedup_peak_561	688	Acas
scaffold_1	2354923	2355786	Acas_H3K4me3.merge.dedup_peak_562	863	Acas
scaffold_1	2361419	2361807	Acas_H3K4me3.merge.dedup_peak_563	388	Acas
scaffold_1	2364868	2365265	Acas_H3K4me3.merge.dedup_peak_564	397	Acas
scaffold_1	2372872	2373379	Acas_H3K4me3.merge.dedup_peak_565	507	Acas
scaffold_1	2373592	2374289	Acas_H3K4me3.merge.dedup_peak_566	697	Acas
scaffold_1	2376556	2377177	Acas_H3K4me3.merge.dedup_peak_567	621	Acas
scaffold_1	2382138	2382488	Acas_H3K4me3.merge.dedup_peak_568	350	Acas
scaffold_1	2382972	2383421	Acas_H3K4me3.merge.dedup_peak_569	449	Acas
scaffold_1	2385471	2385640	Acas_H3K4me3.merge.dedup_peak_570	169	Acas
scaffold_1	2390090	2390919	Acas_H3K4me3.merge.dedup_peak_571	829	Acas
scaffold_1	2399046	2399214	Acas_H3K4me3.merge.dedup_peak_572	168	Acas
scaffold_1	2401293	2401926	Acas_H3K4me3.merge.dedup_peak_573	633	Acas
scaffold_1	2407097	2407669	Acas_H3K4me3.merge.dedup_peak_574	572	Acas
scaffold_1	2416178	2416696	Acas_H3K4me3.merge.dedup_peak_575	518	Acas
scaffold_1	2418714	2419024	Acas_H3K4me3.merge.dedup_peak_576	310	Acas
scaffold_1	2422486	2423179	Acas_H3K4me3.merge.dedup_peak_577	693	Acas
scaffold_1	2423576	2424210	Acas_H3K4me3.merge.dedup_peak_578	634	Acas
scaffold_1	2430829	2431216	Acas_H3K4me3.merge.dedup_peak_579	387	Acas
scaffold_1	2432059	2432443	Acas_H3K4me3.merge.dedup_peak_580	384	Acas
scaffold_1	2434178	2434670	Acas_H3K4me3.merge.dedup_peak_581	492	Acas
scaffold_1	2435073	2435526	Acas_H3K4me3.merge.dedup_peak_582	453	Acas
scaffold_1	2442847	2443154	Acas_H3K4me3.merge.dedup_peak_583	307	Acas
scaffold_1	2447728	2448294	Acas_H3K4me3.merge.dedup_peak_584	566	Acas
scaffold_1	2452460	2452827	Acas_H3K4me3.merge.dedup_peak_585	367	Acas
scaffold_1	2457546	2457953	Acas_H3K4me3.merge.dedup_peak_586	407	Acas
scaffold_1	2459746	2459925	Acas_H3K4me3.merge.dedup_peak_587	179	Acas
scaffold_1	2460718	2461082	Acas_H3K4me3.merge.dedup_peak_588	364	Acas
scaffold_1	2464386	2464688	Acas_H3K4me3.merge.dedup_peak_589	302	Acas
scaffold_1	2465138	2465681	Acas_H3K4me3.merge.dedup_peak_590	543	Acas
scaffold_1	2469309	2469636	Acas_H3K4me3.merge.dedup_peak_591	327	Acas
scaffold_1	2475022	2475508	Acas_H3K4me3.merge.dedup_peak_592	486	Acas
scaffold_1	2494412	2495386	Acas_H3K4me3.merge.dedup_peak_593	974	Acas
scaffold_10	1403	1642	Acas_H3K4me3.merge.dedup_peak_594	239	Acas
scaffold_10	6995	7196	Acas_H3K4me3.merge.dedup_peak_595	201	Acas
scaffold_10	11181	11449	Acas_H3K4me3.merge.dedup_peak_596	268	Acas
scaffold_10	88349	89589	Acas_H3K4me3.merge.dedup_peak_597	1240	Acas
scaffold_10	99292	99809	Acas_H3K4me3.merge.dedup_peak_598	517	Acas
scaffold_10	102922	103392	Acas_H3K4me3.merge.dedup_peak_599	470	Acas
scaffold_10	107855	108488	Acas_H3K4me3.merge.dedup_peak_600	633	Acas
scaffold_10	110735	110953	Acas_H3K4me3.merge.dedup_peak_601	218	Acas
scaffold_10	120257	121016	Acas_H3K4me3.merge.dedup_peak_602	759	Acas
scaffold_10	121085	121589	Acas_H3K4me3.merge.dedup_peak_603	504	Acas
scaffold_10	126480	126768	Acas_H3K4me3.merge.dedup_peak_604	288	Acas
scaffold_10	127899	128913	Acas_H3K4me3.merge.dedup_peak_605	1014	Acas
scaffold_10	133818	135128	Acas_H3K4me3.merge.dedup_peak_606	1310	Acas
scaffold_10	140741	141054	Acas_H3K4me3.merge.dedup_peak_607	313	Acas
scaffold_10	144843	145358	Acas_H3K4me3.merge.dedup_peak_608	515	Acas
scaffold_10	149608	150621	Acas_H3K4me3.merge.dedup_peak_609	1013	Acas
scaffold_10	153541	154307	Acas_H3K4me3.merge.dedup_peak_610	766	Acas
scaffold_10	159841	160214	Acas_H3K4me3.merge.dedup_peak_611	373	Acas
scaffold_10	164516	164726	Acas_H3K4me3.merge.dedup_peak_612	210	Acas
scaffold_10	167071	167572	Acas_H3K4me3.merge.dedup_peak_613	501	Acas
scaffold_10	167762	168454	Acas_H3K4me3.merge.dedup_peak_614	692	Acas
scaffold_10	172621	173467	Acas_H3K4me3.merge.dedup_peak_615	846	Acas
scaffold_10	189945	190452	Acas_H3K4me3.merge.dedup_peak_616	507	Acas
scaffold_10	193929	194241	Acas_H3K4me3.merge.dedup_peak_617	312	Acas
scaffold_10	194336	194937	Acas_H3K4me3.merge.dedup_peak_618	601	Acas
scaffold_10	209160	209673	Acas_H3K4me3.merge.dedup_peak_619	513	Acas
scaffold_10	212041	212488	Acas_H3K4me3.merge.dedup_peak_620	447	Acas
scaffold_10	212807	213314	Acas_H3K4me3.merge.dedup_peak_621	507	Acas
scaffold_10	213873	214223	Acas_H3K4me3.merge.dedup_peak_622	350	Acas
scaffold_10	225580	226115	Acas_H3K4me3.merge.dedup_peak_623	535	Acas
scaffold_10	228716	229619	Acas_H3K4me3.merge.dedup_peak_624	903	Acas
scaffold_10	232923	233489	Acas_H3K4me3.merge.dedup_peak_625	566	Acas
scaffold_10	233754	234240	Acas_H3K4me3.merge.dedup_peak_626	486	Acas
scaffold_10	235244	235541	Acas_H3K4me3.merge.dedup_peak_627	297	Acas
scaffold_10	239397	240019	Acas_H3K4me3.merge.dedup_peak_628	622	Acas
scaffold_10	240800	241620	Acas_H3K4me3.merge.dedup_peak_629	820	Acas
scaffold_10	245596	246381	Acas_H3K4me3.merge.dedup_peak_630	785	Acas
scaffold_10	250138	251010	Acas_H3K4me3.merge.dedup_peak_631	872	Acas
scaffold_10	253680	253987	Acas_H3K4me3.merge.dedup_peak_632	307	Acas
scaffold_10	255959	257093	Acas_H3K4me3.merge.dedup_peak_633	1134	Acas
scaffold_10	265546	265790	Acas_H3K4me3.merge.dedup_peak_634	244	Acas
scaffold_10	267585	267992	Acas_H3K4me3.merge.dedup_peak_635	407	Acas
scaffold_10	274679	275077	Acas_H3K4me3.merge.dedup_peak_636	398	Acas
scaffold_10	276777	277415	Acas_H3K4me3.merge.dedup_peak_637	638	Acas
scaffold_10	277717	277982	Acas_H3K4me3.merge.dedup_peak_638	265	Acas
scaffold_10	279446	280101	Acas_H3K4me3.merge.dedup_peak_639	655	Acas
scaffold_10	290259	290497	Acas_H3K4me3.merge.dedup_peak_640	238	Acas
scaffold_10	296770	297006	Acas_H3K4me3.merge.dedup_peak_641	236	Acas
scaffold_10	301230	301698	Acas_H3K4me3.merge.dedup_peak_642	468	Acas
scaffold_10	305162	305702	Acas_H3K4me3.merge.dedup_peak_643	540	Acas
scaffold_10	306576	306833	Acas_H3K4me3.merge.dedup_peak_644	257	Acas
scaffold_10	310512	311252	Acas_H3K4me3.merge.dedup_peak_645	740	Acas
scaffold_10	315455	315918	Acas_H3K4me3.merge.dedup_peak_646	463	Acas
scaffold_10	316125	316410	Acas_H3K4me3.merge.dedup_peak_647	285	Acas
scaffold_10	318633	319091	Acas_H3K4me3.merge.dedup_peak_648	458	Acas
scaffold_10	319199	319538	Acas_H3K4me3.merge.dedup_peak_649	339	Acas
scaffold_10	320895	321197	Acas_H3K4me3.merge.dedup_peak_650	302	Acas
scaffold_10	335359	336054	Acas_H3K4me3.merge.dedup_peak_651	695	Acas
scaffold_10	336597	337044	Acas_H3K4me3.merge.dedup_peak_652	447	Acas
scaffold_10	341845	342425	Acas_H3K4me3.merge.dedup_peak_653	580	Acas
scaffold_10	347506	348296	Acas_H3K4me3.merge.dedup_peak_654	790	Acas
scaffold_10	348591	349201	Acas_H3K4me3.merge.dedup_peak_655	610	Acas
scaffold_10	353065	353514	Acas_H3K4me3.merge.dedup_peak_656	449	Acas
scaffold_10	354123	354383	Acas_H3K4me3.merge.dedup_peak_657	260	Acas
scaffold_10	358917	359247	Acas_H3K4me3.merge.dedup_peak_658	330	Acas
scaffold_10	363494	363747	Acas_H3K4me3.merge.dedup_peak_659	253	Acas
scaffold_10	364515	365072	Acas_H3K4me3.merge.dedup_peak_660	557	Acas
scaffold_10	365424	365938	Acas_H3K4me3.merge.dedup_peak_661	514	Acas
scaffold_10	378158	378942	Acas_H3K4me3.merge.dedup_peak_662	784	Acas
scaffold_10	379029	379445	Acas_H3K4me3.merge.dedup_peak_663	416	Acas
scaffold_10	383622	385265	Acas_H3K4me3.merge.dedup_peak_664	1643	Acas
scaffold_10	385956	386178	Acas_H3K4me3.merge.dedup_peak_665	222	Acas
scaffold_10	394645	395512	Acas_H3K4me3.merge.dedup_peak_666	867	Acas
scaffold_10	396994	397789	Acas_H3K4me3.merge.dedup_peak_667	795	Acas
scaffold_10	398865	399437	Acas_H3K4me3.merge.dedup_peak_668	572	Acas
scaffold_10	401212	401733	Acas_H3K4me3.merge.dedup_peak_669	521	Acas
scaffold_10	407598	407749	Acas_H3K4me3.merge.dedup_peak_670	151	Acas
scaffold_10	407912	408100	Acas_H3K4me3.merge.dedup_peak_671	188	Acas
scaffold_10	409711	410585	Acas_H3K4me3.merge.dedup_peak_672	874	Acas
scaffold_10	414998	415312	Acas_H3K4me3.merge.dedup_peak_673	314	Acas
scaffold_10	419477	419870	Acas_H3K4me3.merge.dedup_peak_674	393	Acas
scaffold_10	430971	431168	Acas_H3K4me3.merge.dedup_peak_675	197	Acas
scaffold_10	432641	433906	Acas_H3K4me3.merge.dedup_peak_676	1265	Acas
scaffold_10	434592	434894	Acas_H3K4me3.merge.dedup_peak_677	302	Acas
scaffold_10	447621	447970	Acas_H3K4me3.merge.dedup_peak_678	349	Acas
scaffold_10	448047	448360	Acas_H3K4me3.merge.dedup_peak_679	313	Acas
scaffold_10	454056	454482	Acas_H3K4me3.merge.dedup_peak_680	426	Acas
scaffold_10	454547	454844	Acas_H3K4me3.merge.dedup_peak_681	297	Acas
scaffold_10	455947	456394	Acas_H3K4me3.merge.dedup_peak_682	447	Acas
scaffold_10	461102	461453	Acas_H3K4me3.merge.dedup_peak_683	351	Acas
scaffold_10	464330	464874	Acas_H3K4me3.merge.dedup_peak_684	544	Acas
scaffold_10	465664	466175	Acas_H3K4me3.merge.dedup_peak_685	511	Acas
scaffold_10	471111	471356	Acas_H3K4me3.merge.dedup_peak_686	245	Acas
scaffold_10	475819	476340	Acas_H3K4me3.merge.dedup_peak_687	521	Acas
scaffold_10	480012	480459	Acas_H3K4me3.merge.dedup_peak_688	447	Acas
scaffold_10	482501	482679	Acas_H3K4me3.merge.dedup_peak_689	178	Acas
scaffold_10	483353	483821	Acas_H3K4me3.merge.dedup_peak_690	468	Acas
scaffold_10	487660	488467	Acas_H3K4me3.merge.dedup_peak_691	807	Acas
scaffold_10	489651	489920	Acas_H3K4me3.merge.dedup_peak_692	269	Acas
scaffold_10	496906	497271	Acas_H3K4me3.merge.dedup_peak_693	365	Acas
scaffold_10	507842	508157	Acas_H3K4me3.merge.dedup_peak_694	315	Acas
scaffold_10	510120	510403	Acas_H3K4me3.merge.dedup_peak_695	283	Acas
scaffold_10	510531	510804	Acas_H3K4me3.merge.dedup_peak_696	273	Acas
scaffold_10	518141	519242	Acas_H3K4me3.merge.dedup_peak_697	1101	Acas
scaffold_10	522165	522630	Acas_H3K4me3.merge.dedup_peak_698	465	Acas
scaffold_10	528139	528448	Acas_H3K4me3.merge.dedup_peak_699	309	Acas
scaffold_10	529976	531065	Acas_H3K4me3.merge.dedup_peak_700	1089	Acas
scaffold_10	534326	534912	Acas_H3K4me3.merge.dedup_peak_701	586	Acas
scaffold_10	536251	536918	Acas_H3K4me3.merge.dedup_peak_702	667	Acas
scaffold_10	542816	543219	Acas_H3K4me3.merge.dedup_peak_703	403	Acas
scaffold_10	544429	545247	Acas_H3K4me3.merge.dedup_peak_704	818	Acas
scaffold_10	558215	558806	Acas_H3K4me3.merge.dedup_peak_705	591	Acas
scaffold_10	560854	561044	Acas_H3K4me3.merge.dedup_peak_706	190	Acas
scaffold_10	561118	561571	Acas_H3K4me3.merge.dedup_peak_707	453	Acas
scaffold_10	562203	562444	Acas_H3K4me3.merge.dedup_peak_708	241	Acas
scaffold_10	572117	572534	Acas_H3K4me3.merge.dedup_peak_709	417	Acas
scaffold_10	578083	578275	Acas_H3K4me3.merge.dedup_peak_710	192	Acas
scaffold_10	578420	578811	Acas_H3K4me3.merge.dedup_peak_711	391	Acas
scaffold_10	583668	585069	Acas_H3K4me3.merge.dedup_peak_712	1401	Acas
scaffold_10	599528	599982	Acas_H3K4me3.merge.dedup_peak_713	454	Acas
scaffold_10	603154	603841	Acas_H3K4me3.merge.dedup_peak_714	687	Acas
scaffold_10	616403	617357	Acas_H3K4me3.merge.dedup_peak_715	954	Acas
scaffold_10	618099	618430	Acas_H3K4me3.merge.dedup_peak_716	331	Acas
scaffold_10	622222	623342	Acas_H3K4me3.merge.dedup_peak_717	1120	Acas
scaffold_10	623409	623561	Acas_H3K4me3.merge.dedup_peak_718	152	Acas
scaffold_10	633661	634734	Acas_H3K4me3.merge.dedup_peak_719	1073	Acas
scaffold_10	639692	640264	Acas_H3K4me3.merge.dedup_peak_720	572	Acas
scaffold_10	647295	647806	Acas_H3K4me3.merge.dedup_peak_721	511	Acas
scaffold_10	650151	651077	Acas_H3K4me3.merge.dedup_peak_722	926	Acas
scaffold_10	651183	651640	Acas_H3K4me3.merge.dedup_peak_723	457	Acas
scaffold_10	655639	656127	Acas_H3K4me3.merge.dedup_peak_724	488	Acas
scaffold_10	660038	660574	Acas_H3K4me3.merge.dedup_peak_725	536	Acas
scaffold_10	665786	666589	Acas_H3K4me3.merge.dedup_peak_726	803	Acas
scaffold_10	674046	674994	Acas_H3K4me3.merge.dedup_peak_727	948	Acas
scaffold_10	675106	675556	Acas_H3K4me3.merge.dedup_peak_728	450	Acas
scaffold_10	679494	680083	Acas_H3K4me3.merge.dedup_peak_729	589	Acas
scaffold_10	681447	681775	Acas_H3K4me3.merge.dedup_peak_730	328	Acas
scaffold_10	684360	684747	Acas_H3K4me3.merge.dedup_peak_731	387	Acas
scaffold_10	684848	685252	Acas_H3K4me3.merge.dedup_peak_732	404	Acas
scaffold_10	694548	695225	Acas_H3K4me3.merge.dedup_peak_733	677	Acas
scaffold_10	698741	700011	Acas_H3K4me3.merge.dedup_peak_734	1270	Acas
scaffold_10	705196	705483	Acas_H3K4me3.merge.dedup_peak_735	287	Acas
scaffold_10	705731	706303	Acas_H3K4me3.merge.dedup_peak_736	572	Acas
scaffold_10	706687	707340	Acas_H3K4me3.merge.dedup_peak_737	653	Acas
scaffold_10	718417	719036	Acas_H3K4me3.merge.dedup_peak_738	619	Acas
scaffold_10	719145	719600	Acas_H3K4me3.merge.dedup_peak_739	455	Acas
scaffold_10	721245	722053	Acas_H3K4me3.merge.dedup_peak_740	808	Acas
scaffold_10	724242	724691	Acas_H3K4me3.merge.dedup_peak_741	449	Acas
scaffold_10	726787	727176	Acas_H3K4me3.merge.dedup_peak_742	389	Acas
scaffold_10	729275	729502	Acas_H3K4me3.merge.dedup_peak_743	227	Acas
scaffold_10	729812	730456	Acas_H3K4me3.merge.dedup_peak_744	644	Acas
scaffold_10	741906	742971	Acas_H3K4me3.merge.dedup_peak_745	1065	Acas
scaffold_10	748620	749292	Acas_H3K4me3.merge.dedup_peak_746	672	Acas
scaffold_10	749370	749676	Acas_H3K4me3.merge.dedup_peak_747	306	Acas
scaffold_10	754339	754713	Acas_H3K4me3.merge.dedup_peak_748	374	Acas
scaffold_10	758893	759481	Acas_H3K4me3.merge.dedup_peak_749	588	Acas
scaffold_10	759541	759982	Acas_H3K4me3.merge.dedup_peak_750	441	Acas
scaffold_10	776406	777296	Acas_H3K4me3.merge.dedup_peak_751	890	Acas
scaffold_10	778206	778590	Acas_H3K4me3.merge.dedup_peak_752	384	Acas
scaffold_10	788150	789011	Acas_H3K4me3.merge.dedup_peak_753	861	Acas
scaffold_10	789108	789944	Acas_H3K4me3.merge.dedup_peak_754	836	Acas
scaffold_10	793379	793872	Acas_H3K4me3.merge.dedup_peak_755	493	Acas
scaffold_10	795121	795611	Acas_H3K4me3.merge.dedup_peak_756	490	Acas
scaffold_10	797776	798366	Acas_H3K4me3.merge.dedup_peak_757	590	Acas
scaffold_10	801706	802170	Acas_H3K4me3.merge.dedup_peak_758	464	Acas
scaffold_10	805010	805368	Acas_H3K4me3.merge.dedup_peak_759	358	Acas
scaffold_10	806121	806552	Acas_H3K4me3.merge.dedup_peak_760	431	Acas
scaffold_10	813925	814434	Acas_H3K4me3.merge.dedup_peak_761	509	Acas
scaffold_10	818416	818645	Acas_H3K4me3.merge.dedup_peak_762	229	Acas
scaffold_10	824474	826337	Acas_H3K4me3.merge.dedup_peak_763	1863	Acas
scaffold_10	834254	834588	Acas_H3K4me3.merge.dedup_peak_764	334	Acas
scaffold_10	835749	836539	Acas_H3K4me3.merge.dedup_peak_765	790	Acas
scaffold_10	841639	842079	Acas_H3K4me3.merge.dedup_peak_766	440	Acas
scaffold_10	842135	842693	Acas_H3K4me3.merge.dedup_peak_767	558	Acas
scaffold_10	845371	845769	Acas_H3K4me3.merge.dedup_peak_768	398	Acas
scaffold_10	846186	847006	Acas_H3K4me3.merge.dedup_peak_769	820	Acas
scaffold_10	860370	860796	Acas_H3K4me3.merge.dedup_peak_770	426	Acas
scaffold_10	862815	863045	Acas_H3K4me3.merge.dedup_peak_771	230	Acas
scaffold_10	863206	863495	Acas_H3K4me3.merge.dedup_peak_772	289	Acas
scaffold_10	864288	864959	Acas_H3K4me3.merge.dedup_peak_773	671	Acas
scaffold_10	865118	865381	Acas_H3K4me3.merge.dedup_peak_774	263	Acas
scaffold_10	866976	867157	Acas_H3K4me3.merge.dedup_peak_775	181	Acas
scaffold_10	868600	869142	Acas_H3K4me3.merge.dedup_peak_776	542	Acas
scaffold_10	875491	875938	Acas_H3K4me3.merge.dedup_peak_777	447	Acas
scaffold_10	884159	884505	Acas_H3K4me3.merge.dedup_peak_778	346	Acas
scaffold_10	904165	904504	Acas_H3K4me3.merge.dedup_peak_779	339	Acas
scaffold_10	905251	905504	Acas_H3K4me3.merge.dedup_peak_780	253	Acas
scaffold_10	910230	910461	Acas_H3K4me3.merge.dedup_peak_781	231	Acas
scaffold_10	917165	917779	Acas_H3K4me3.merge.dedup_peak_782	614	Acas
scaffold_10	920819	921611	Acas_H3K4me3.merge.dedup_peak_783	792	Acas
scaffold_10	928424	929606	Acas_H3K4me3.merge.dedup_peak_784	1182	Acas
scaffold_10	945820	946103	Acas_H3K4me3.merge.dedup_peak_785	283	Acas
scaffold_10	948269	949094	Acas_H3K4me3.merge.dedup_peak_786	825	Acas
scaffold_10	950114	951251	Acas_H3K4me3.merge.dedup_peak_787	1137	Acas
scaffold_10	957653	958128	Acas_H3K4me3.merge.dedup_peak_788	475	Acas
scaffold_10	967379	967795	Acas_H3K4me3.merge.dedup_peak_789	416	Acas
scaffold_10	970779	971540	Acas_H3K4me3.merge.dedup_peak_790	761	Acas
scaffold_10	972253	972721	Acas_H3K4me3.merge.dedup_peak_791	468	Acas
scaffold_10	972904	973654	Acas_H3K4me3.merge.dedup_peak_792	750	Acas
scaffold_10	980737	981345	Acas_H3K4me3.merge.dedup_peak_793	608	Acas
scaffold_10	983921	984272	Acas_H3K4me3.merge.dedup_peak_794	351	Acas
scaffold_10	985744	986374	Acas_H3K4me3.merge.dedup_peak_795	630	Acas
scaffold_10	986491	986807	Acas_H3K4me3.merge.dedup_peak_796	316	Acas
scaffold_10	988012	988275	Acas_H3K4me3.merge.dedup_peak_797	263	Acas
scaffold_10	995473	995964	Acas_H3K4me3.merge.dedup_peak_798	491	Acas
scaffold_10	1005818	1006084	Acas_H3K4me3.merge.dedup_peak_799	266	Acas
scaffold_10	1006604	1007499	Acas_H3K4me3.merge.dedup_peak_800	895	Acas
scaffold_10	1009733	1010609	Acas_H3K4me3.merge.dedup_peak_801	876	Acas
scaffold_10	1015259	1015944	Acas_H3K4me3.merge.dedup_peak_802	685	Acas
scaffold_10	1022472	1023165	Acas_H3K4me3.merge.dedup_peak_803	693	Acas
scaffold_10	1026097	1026893	Acas_H3K4me3.merge.dedup_peak_804	796	Acas
scaffold_10	1031934	1032568	Acas_H3K4me3.merge.dedup_peak_805	634	Acas
scaffold_10	1033136	1033684	Acas_H3K4me3.merge.dedup_peak_806	548	Acas
scaffold_10	1043333	1043842	Acas_H3K4me3.merge.dedup_peak_807	509	Acas
scaffold_10	1044140	1044745	Acas_H3K4me3.merge.dedup_peak_808	605	Acas
scaffold_10	1046029	1046757	Acas_H3K4me3.merge.dedup_peak_809	728	Acas
scaffold_10	1052851	1053247	Acas_H3K4me3.merge.dedup_peak_810	396	Acas
scaffold_10	1063000	1063514	Acas_H3K4me3.merge.dedup_peak_811	514	Acas
scaffold_10	1067841	1068185	Acas_H3K4me3.merge.dedup_peak_812	344	Acas
scaffold_10	1068355	1069165	Acas_H3K4me3.merge.dedup_peak_813	810	Acas
scaffold_10	1070792	1071076	Acas_H3K4me3.merge.dedup_peak_814	284	Acas
scaffold_10	1077305	1077964	Acas_H3K4me3.merge.dedup_peak_815	659	Acas
scaffold_10	1082647	1083482	Acas_H3K4me3.merge.dedup_peak_816	835	Acas
scaffold_10	1086021	1086357	Acas_H3K4me3.merge.dedup_peak_817	336	Acas
scaffold_10	1088324	1088513	Acas_H3K4me3.merge.dedup_peak_818	189	Acas
scaffold_10	1088949	1089633	Acas_H3K4me3.merge.dedup_peak_819	684	Acas
scaffold_10	1091134	1092097	Acas_H3K4me3.merge.dedup_peak_820	963	Acas
scaffold_10	1092347	1092615	Acas_H3K4me3.merge.dedup_peak_821	268	Acas
scaffold_10	1099048	1099453	Acas_H3K4me3.merge.dedup_peak_822	405	Acas
scaffold_10	1102244	1102743	Acas_H3K4me3.merge.dedup_peak_823	499	Acas
scaffold_10	1106126	1106711	Acas_H3K4me3.merge.dedup_peak_824	585	Acas
scaffold_10	1108244	1109250	Acas_H3K4me3.merge.dedup_peak_825	1006	Acas
scaffold_10	1113163	1113333	Acas_H3K4me3.merge.dedup_peak_826	170	Acas
scaffold_10	1115407	1115794	Acas_H3K4me3.merge.dedup_peak_827	387	Acas
scaffold_10	1117705	1118761	Acas_H3K4me3.merge.dedup_peak_828	1056	Acas
scaffold_10	1120354	1120833	Acas_H3K4me3.merge.dedup_peak_829	479	Acas
scaffold_10	1126463	1127488	Acas_H3K4me3.merge.dedup_peak_830	1025	Acas
scaffold_10	1134549	1135580	Acas_H3K4me3.merge.dedup_peak_831	1031	Acas
scaffold_10	1139851	1140222	Acas_H3K4me3.merge.dedup_peak_832	371	Acas
scaffold_10	1142030	1142456	Acas_H3K4me3.merge.dedup_peak_833	426	Acas
scaffold_10	1143604	1144376	Acas_H3K4me3.merge.dedup_peak_834	772	Acas
scaffold_10	1150355	1151454	Acas_H3K4me3.merge.dedup_peak_835	1099	Acas
scaffold_10	1153644	1154297	Acas_H3K4me3.merge.dedup_peak_836	653	Acas
scaffold_10	1159346	1159806	Acas_H3K4me3.merge.dedup_peak_837	460	Acas
scaffold_10	1161115	1161864	Acas_H3K4me3.merge.dedup_peak_838	749	Acas
scaffold_10	1163288	1163487	Acas_H3K4me3.merge.dedup_peak_839	199	Acas
scaffold_10	1167466	1168132	Acas_H3K4me3.merge.dedup_peak_840	666	Acas
scaffold_10	1169887	1170319	Acas_H3K4me3.merge.dedup_peak_841	432	Acas
scaffold_10	1179406	1179912	Acas_H3K4me3.merge.dedup_peak_842	506	Acas
scaffold_10	1182955	1183449	Acas_H3K4me3.merge.dedup_peak_843	494	Acas
scaffold_10	1187525	1188117	Acas_H3K4me3.merge.dedup_peak_844	592	Acas
scaffold_10	1191860	1192453	Acas_H3K4me3.merge.dedup_peak_845	593	Acas
scaffold_10	1194664	1195062	Acas_H3K4me3.merge.dedup_peak_846	398	Acas
scaffold_10	1202241	1202502	Acas_H3K4me3.merge.dedup_peak_847	261	Acas
scaffold_10	1206903	1207448	Acas_H3K4me3.merge.dedup_peak_848	545	Acas
scaffold_10	1208585	1209169	Acas_H3K4me3.merge.dedup_peak_849	584	Acas
scaffold_10	1215511	1215847	Acas_H3K4me3.merge.dedup_peak_850	336	Acas
scaffold_10	1215998	1216874	Acas_H3K4me3.merge.dedup_peak_851	876	Acas
scaffold_10	1219476	1219904	Acas_H3K4me3.merge.dedup_peak_852	428	Acas
scaffold_10	1220044	1220513	Acas_H3K4me3.merge.dedup_peak_853	469	Acas
scaffold_10	1227636	1228221	Acas_H3K4me3.merge.dedup_peak_854	585	Acas
scaffold_10	1228292	1228500	Acas_H3K4me3.merge.dedup_peak_855	208	Acas
scaffold_10	1235840	1236993	Acas_H3K4me3.merge.dedup_peak_856	1153	Acas
scaffold_10	1237244	1237477	Acas_H3K4me3.merge.dedup_peak_857	233	Acas
scaffold_10	1247658	1248252	Acas_H3K4me3.merge.dedup_peak_858	594	Acas
scaffold_10	1248956	1249328	Acas_H3K4me3.merge.dedup_peak_859	372	Acas
scaffold_10	1249420	1250015	Acas_H3K4me3.merge.dedup_peak_860	595	Acas
scaffold_10	1255866	1256196	Acas_H3K4me3.merge.dedup_peak_861	330	Acas
scaffold_10	1256258	1256612	Acas_H3K4me3.merge.dedup_peak_862	354	Acas
scaffold_10	1259440	1260104	Acas_H3K4me3.merge.dedup_peak_863	664	Acas
scaffold_10	1262926	1263577	Acas_H3K4me3.merge.dedup_peak_864	651	Acas
scaffold_10	1275599	1276079	Acas_H3K4me3.merge.dedup_peak_865	480	Acas
scaffold_10	1276903	1277304	Acas_H3K4me3.merge.dedup_peak_866	401	Acas
scaffold_10	1277541	1278072	Acas_H3K4me3.merge.dedup_peak_867	531	Acas
scaffold_10	1286914	1287116	Acas_H3K4me3.merge.dedup_peak_868	202	Acas
scaffold_10	1290710	1291482	Acas_H3K4me3.merge.dedup_peak_869	772	Acas
scaffold_10	1292630	1293263	Acas_H3K4me3.merge.dedup_peak_870	633	Acas
scaffold_10	1297252	1297448	Acas_H3K4me3.merge.dedup_peak_871	196	Acas
scaffold_10	1298944	1299264	Acas_H3K4me3.merge.dedup_peak_872	320	Acas
scaffold_10	1304958	1305312	Acas_H3K4me3.merge.dedup_peak_873	354	Acas
scaffold_10	1310351	1310801	Acas_H3K4me3.merge.dedup_peak_874	450	Acas
scaffold_10	1313362	1314179	Acas_H3K4me3.merge.dedup_peak_875	817	Acas
scaffold_10	1315590	1316211	Acas_H3K4me3.merge.dedup_peak_876	621	Acas
scaffold_10	1321074	1321450	Acas_H3K4me3.merge.dedup_peak_877	376	Acas
scaffold_10	1324303	1324714	Acas_H3K4me3.merge.dedup_peak_878	411	Acas
scaffold_10	1325529	1326063	Acas_H3K4me3.merge.dedup_peak_879	534	Acas
scaffold_10	1334091	1334904	Acas_H3K4me3.merge.dedup_peak_880	813	Acas
scaffold_10	1345317	1346126	Acas_H3K4me3.merge.dedup_peak_881	809	Acas
scaffold_10	1346905	1347545	Acas_H3K4me3.merge.dedup_peak_882	640	Acas
scaffold_10	1356257	1357472	Acas_H3K4me3.merge.dedup_peak_883	1215	Acas
scaffold_10	1362113	1362718	Acas_H3K4me3.merge.dedup_peak_884	605	Acas
scaffold_10	1364285	1364641	Acas_H3K4me3.merge.dedup_peak_885	356	Acas
scaffold_10	1365560	1365722	Acas_H3K4me3.merge.dedup_peak_886	162	Acas
scaffold_10	1371235	1371564	Acas_H3K4me3.merge.dedup_peak_887	329	Acas
scaffold_10	1373643	1374267	Acas_H3K4me3.merge.dedup_peak_888	624	Acas
scaffold_10	1376848	1377503	Acas_H3K4me3.merge.dedup_peak_889	655	Acas
scaffold_10	1378566	1379110	Acas_H3K4me3.merge.dedup_peak_890	544	Acas
scaffold_10	1382223	1382728	Acas_H3K4me3.merge.dedup_peak_891	505	Acas
scaffold_10	1385114	1385693	Acas_H3K4me3.merge.dedup_peak_892	579	Acas
scaffold_10	1392713	1393541	Acas_H3K4me3.merge.dedup_peak_893	828	Acas
scaffold_10	1398775	1399030	Acas_H3K4me3.merge.dedup_peak_894	255	Acas
scaffold_10	1399089	1399619	Acas_H3K4me3.merge.dedup_peak_895	530	Acas
scaffold_10	1404046	1404985	Acas_H3K4me3.merge.dedup_peak_896	939	Acas
scaffold_10	1409618	1410250	Acas_H3K4me3.merge.dedup_peak_897	632	Acas
scaffold_10	1414921	1415514	Acas_H3K4me3.merge.dedup_peak_898	593	Acas
scaffold_10	1436553	1436786	Acas_H3K4me3.merge.dedup_peak_899	233	Acas
scaffold_10	1438209	1438816	Acas_H3K4me3.merge.dedup_peak_900	607	Acas
scaffold_10	1441465	1442669	Acas_H3K4me3.merge.dedup_peak_901	1204	Acas
scaffold_10	1443208	1443733	Acas_H3K4me3.merge.dedup_peak_902	525	Acas
scaffold_10	1452107	1452536	Acas_H3K4me3.merge.dedup_peak_903	429	Acas
scaffold_10	1455589	1455846	Acas_H3K4me3.merge.dedup_peak_904	257	Acas
scaffold_10	1456208	1456662	Acas_H3K4me3.merge.dedup_peak_905	454	Acas
scaffold_102	152	303	Acas_H3K4me3.merge.dedup_peak_906	151	Acas
scaffold_105	356	688	Acas_H3K4me3.merge.dedup_peak_907	332	Acas
scaffold_11	21474	21850	Acas_H3K4me3.merge.dedup_peak_908	376	Acas
scaffold_11	48792	49145	Acas_H3K4me3.merge.dedup_peak_909	353	Acas
scaffold_11	55866	56227	Acas_H3K4me3.merge.dedup_peak_910	361	Acas
scaffold_11	64423	64986	Acas_H3K4me3.merge.dedup_peak_911	563	Acas
scaffold_11	69807	70474	Acas_H3K4me3.merge.dedup_peak_912	667	Acas
scaffold_11	72320	72960	Acas_H3K4me3.merge.dedup_peak_913	640	Acas
scaffold_11	79856	80192	Acas_H3K4me3.merge.dedup_peak_914	336	Acas
scaffold_11	86723	87025	Acas_H3K4me3.merge.dedup_peak_915	302	Acas
scaffold_11	99293	99612	Acas_H3K4me3.merge.dedup_peak_916	319	Acas
scaffold_11	99769	100427	Acas_H3K4me3.merge.dedup_peak_917	658	Acas
scaffold_11	106833	107175	Acas_H3K4me3.merge.dedup_peak_918	342	Acas
scaffold_11	107272	107591	Acas_H3K4me3.merge.dedup_peak_919	319	Acas
scaffold_11	111124	111715	Acas_H3K4me3.merge.dedup_peak_920	591	Acas
scaffold_11	116371	116774	Acas_H3K4me3.merge.dedup_peak_921	403	Acas
scaffold_11	116921	117671	Acas_H3K4me3.merge.dedup_peak_922	750	Acas
scaffold_11	120659	121225	Acas_H3K4me3.merge.dedup_peak_923	566	Acas
scaffold_11	122065	122592	Acas_H3K4me3.merge.dedup_peak_924	527	Acas
scaffold_11	130514	131062	Acas_H3K4me3.merge.dedup_peak_925	548	Acas
scaffold_11	131247	132447	Acas_H3K4me3.merge.dedup_peak_926	1200	Acas
scaffold_11	132517	132751	Acas_H3K4me3.merge.dedup_peak_927	234	Acas
scaffold_11	140711	141791	Acas_H3K4me3.merge.dedup_peak_928	1080	Acas
scaffold_11	156315	156598	Acas_H3K4me3.merge.dedup_peak_929	283	Acas
scaffold_11	159224	159413	Acas_H3K4me3.merge.dedup_peak_930	189	Acas
scaffold_11	164015	164830	Acas_H3K4me3.merge.dedup_peak_931	815	Acas
scaffold_11	165957	166548	Acas_H3K4me3.merge.dedup_peak_932	591	Acas
scaffold_11	167063	167626	Acas_H3K4me3.merge.dedup_peak_933	563	Acas
scaffold_11	174506	174659	Acas_H3K4me3.merge.dedup_peak_934	153	Acas
scaffold_11	181787	181964	Acas_H3K4me3.merge.dedup_peak_935	177	Acas
scaffold_11	182133	182455	Acas_H3K4me3.merge.dedup_peak_936	322	Acas
scaffold_11	182624	183116	Acas_H3K4me3.merge.dedup_peak_937	492	Acas
scaffold_11	189589	189988	Acas_H3K4me3.merge.dedup_peak_938	399	Acas
scaffold_11	196217	196863	Acas_H3K4me3.merge.dedup_peak_939	646	Acas
scaffold_11	199863	201069	Acas_H3K4me3.merge.dedup_peak_940	1206	Acas
scaffold_11	201610	202025	Acas_H3K4me3.merge.dedup_peak_941	415	Acas
scaffold_11	206341	206608	Acas_H3K4me3.merge.dedup_peak_942	267	Acas
scaffold_11	214066	215193	Acas_H3K4me3.merge.dedup_peak_943	1127	Acas
scaffold_11	222439	223313	Acas_H3K4me3.merge.dedup_peak_944	874	Acas
scaffold_11	224820	225187	Acas_H3K4me3.merge.dedup_peak_945	367	Acas
scaffold_11	225319	225540	Acas_H3K4me3.merge.dedup_peak_946	221	Acas
scaffold_11	226366	226692	Acas_H3K4me3.merge.dedup_peak_947	326	Acas
scaffold_11	231323	232065	Acas_H3K4me3.merge.dedup_peak_948	742	Acas
scaffold_11	235537	236207	Acas_H3K4me3.merge.dedup_peak_949	670	Acas
scaffold_11	237658	237958	Acas_H3K4me3.merge.dedup_peak_950	300	Acas
scaffold_11	238033	238315	Acas_H3K4me3.merge.dedup_peak_951	282	Acas
scaffold_11	243228	243825	Acas_H3K4me3.merge.dedup_peak_952	597	Acas
scaffold_11	244695	245141	Acas_H3K4me3.merge.dedup_peak_953	446	Acas
scaffold_11	245295	245725	Acas_H3K4me3.merge.dedup_peak_954	430	Acas
scaffold_11	246654	247215	Acas_H3K4me3.merge.dedup_peak_955	561	Acas
scaffold_11	250978	251493	Acas_H3K4me3.merge.dedup_peak_956	515	Acas
scaffold_11	256857	257566	Acas_H3K4me3.merge.dedup_peak_957	709	Acas
scaffold_11	260886	261158	Acas_H3K4me3.merge.dedup_peak_958	272	Acas
scaffold_11	264630	265108	Acas_H3K4me3.merge.dedup_peak_959	478	Acas
scaffold_11	265611	266307	Acas_H3K4me3.merge.dedup_peak_960	696	Acas
scaffold_11	270756	270943	Acas_H3K4me3.merge.dedup_peak_961	187	Acas
scaffold_11	271866	272247	Acas_H3K4me3.merge.dedup_peak_962	381	Acas
scaffold_11	272855	273359	Acas_H3K4me3.merge.dedup_peak_963	504	Acas
scaffold_11	277788	278095	Acas_H3K4me3.merge.dedup_peak_964	307	Acas
scaffold_11	294586	295256	Acas_H3K4me3.merge.dedup_peak_965	670	Acas
scaffold_11	295351	295692	Acas_H3K4me3.merge.dedup_peak_966	341	Acas
scaffold_11	296581	297005	Acas_H3K4me3.merge.dedup_peak_967	424	Acas
scaffold_11	309383	309632	Acas_H3K4me3.merge.dedup_peak_968	249	Acas
scaffold_11	319298	319947	Acas_H3K4me3.merge.dedup_peak_969	649	Acas
scaffold_11	321303	321622	Acas_H3K4me3.merge.dedup_peak_970	319	Acas
scaffold_11	326718	327180	Acas_H3K4me3.merge.dedup_peak_971	462	Acas
scaffold_11	328910	329407	Acas_H3K4me3.merge.dedup_peak_972	497	Acas
scaffold_11	357156	357332	Acas_H3K4me3.merge.dedup_peak_973	176	Acas
scaffold_11	357541	357849	Acas_H3K4me3.merge.dedup_peak_974	308	Acas
scaffold_11	358937	359586	Acas_H3K4me3.merge.dedup_peak_975	649	Acas
scaffold_11	373824	374215	Acas_H3K4me3.merge.dedup_peak_976	391	Acas
scaffold_11	377046	377281	Acas_H3K4me3.merge.dedup_peak_977	235	Acas
scaffold_11	380245	380579	Acas_H3K4me3.merge.dedup_peak_978	334	Acas
scaffold_11	385129	385675	Acas_H3K4me3.merge.dedup_peak_979	546	Acas
scaffold_11	390708	391005	Acas_H3K4me3.merge.dedup_peak_980	297	Acas
scaffold_11	391311	392387	Acas_H3K4me3.merge.dedup_peak_981	1076	Acas
scaffold_11	398057	398717	Acas_H3K4me3.merge.dedup_peak_982	660	Acas
scaffold_11	401682	402078	Acas_H3K4me3.merge.dedup_peak_983	396	Acas
scaffold_11	405408	405916	Acas_H3K4me3.merge.dedup_peak_984	508	Acas
scaffold_11	410995	411201	Acas_H3K4me3.merge.dedup_peak_985	206	Acas
scaffold_11	416020	416341	Acas_H3K4me3.merge.dedup_peak_986	321	Acas
scaffold_11	420706	421165	Acas_H3K4me3.merge.dedup_peak_987	459	Acas
scaffold_11	421303	422072	Acas_H3K4me3.merge.dedup_peak_988	769	Acas
scaffold_11	427684	428089	Acas_H3K4me3.merge.dedup_peak_989	405	Acas
scaffold_11	428151	429761	Acas_H3K4me3.merge.dedup_peak_990	1610	Acas
scaffold_11	434333	435334	Acas_H3K4me3.merge.dedup_peak_991	1001	Acas
scaffold_11	441131	441459	Acas_H3K4me3.merge.dedup_peak_992	328	Acas
scaffold_11	441550	441962	Acas_H3K4me3.merge.dedup_peak_993	412	Acas
scaffold_11	443440	444250	Acas_H3K4me3.merge.dedup_peak_994	810	Acas
scaffold_11	444385	444728	Acas_H3K4me3.merge.dedup_peak_995	343	Acas
scaffold_11	451072	451413	Acas_H3K4me3.merge.dedup_peak_996	341	Acas
scaffold_11	453355	454394	Acas_H3K4me3.merge.dedup_peak_997	1039	Acas
scaffold_11	455919	456074	Acas_H3K4me3.merge.dedup_peak_998	155	Acas
scaffold_11	460889	461988	Acas_H3K4me3.merge.dedup_peak_999	1099	Acas
scaffold_11	464109	464430	Acas_H3K4me3.merge.dedup_peak_1000	321	Acas
scaffold_11	468904	469501	Acas_H3K4me3.merge.dedup_peak_1001	597	Acas
scaffold_11	474903	475510	Acas_H3K4me3.merge.dedup_peak_1002	607	Acas
scaffold_11	475807	476416	Acas_H3K4me3.merge.dedup_peak_1003	609	Acas
scaffold_11	487162	487864	Acas_H3K4me3.merge.dedup_peak_1004	702	Acas
scaffold_11	492757	493006	Acas_H3K4me3.merge.dedup_peak_1005	249	Acas
scaffold_11	495492	496083	Acas_H3K4me3.merge.dedup_peak_1006	591	Acas
scaffold_11	498368	498696	Acas_H3K4me3.merge.dedup_peak_1007	328	Acas
scaffold_11	514832	515444	Acas_H3K4me3.merge.dedup_peak_1008	612	Acas
scaffold_11	518627	519135	Acas_H3K4me3.merge.dedup_peak_1009	508	Acas
scaffold_11	519579	519855	Acas_H3K4me3.merge.dedup_peak_1010	276	Acas
scaffold_11	524832	525351	Acas_H3K4me3.merge.dedup_peak_1011	519	Acas
scaffold_11	536236	536526	Acas_H3K4me3.merge.dedup_peak_1012	290	Acas
scaffold_11	536601	536954	Acas_H3K4me3.merge.dedup_peak_1013	353	Acas
scaffold_11	545235	546353	Acas_H3K4me3.merge.dedup_peak_1014	1118	Acas
scaffold_11	556461	556715	Acas_H3K4me3.merge.dedup_peak_1015	254	Acas
scaffold_11	557384	557687	Acas_H3K4me3.merge.dedup_peak_1016	303	Acas
scaffold_11	559572	559920	Acas_H3K4me3.merge.dedup_peak_1017	348	Acas
scaffold_11	563431	563718	Acas_H3K4me3.merge.dedup_peak_1018	287	Acas
scaffold_11	570805	571441	Acas_H3K4me3.merge.dedup_peak_1019	636	Acas
scaffold_11	571983	572134	Acas_H3K4me3.merge.dedup_peak_1020	151	Acas
scaffold_11	573370	573860	Acas_H3K4me3.merge.dedup_peak_1021	490	Acas
scaffold_11	578499	579280	Acas_H3K4me3.merge.dedup_peak_1022	781	Acas
scaffold_11	580181	580598	Acas_H3K4me3.merge.dedup_peak_1023	417	Acas
scaffold_11	583928	584559	Acas_H3K4me3.merge.dedup_peak_1024	631	Acas
scaffold_11	586928	588427	Acas_H3K4me3.merge.dedup_peak_1025	1499	Acas
scaffold_11	593319	593901	Acas_H3K4me3.merge.dedup_peak_1026	582	Acas
scaffold_11	596278	596888	Acas_H3K4me3.merge.dedup_peak_1027	610	Acas
scaffold_11	608770	609295	Acas_H3K4me3.merge.dedup_peak_1028	525	Acas
scaffold_11	610283	611226	Acas_H3K4me3.merge.dedup_peak_1029	943	Acas
scaffold_11	618970	619349	Acas_H3K4me3.merge.dedup_peak_1030	379	Acas
scaffold_11	622326	622921	Acas_H3K4me3.merge.dedup_peak_1031	595	Acas
scaffold_11	635745	636468	Acas_H3K4me3.merge.dedup_peak_1032	723	Acas
scaffold_11	639248	640144	Acas_H3K4me3.merge.dedup_peak_1033	896	Acas
scaffold_11	640524	640996	Acas_H3K4me3.merge.dedup_peak_1034	472	Acas
scaffold_11	643330	643891	Acas_H3K4me3.merge.dedup_peak_1035	561	Acas
scaffold_11	652599	653144	Acas_H3K4me3.merge.dedup_peak_1036	545	Acas
scaffold_11	653309	653616	Acas_H3K4me3.merge.dedup_peak_1037	307	Acas
scaffold_11	655884	656169	Acas_H3K4me3.merge.dedup_peak_1038	285	Acas
scaffold_11	662614	662789	Acas_H3K4me3.merge.dedup_peak_1039	175	Acas
scaffold_11	662924	663653	Acas_H3K4me3.merge.dedup_peak_1040	729	Acas
scaffold_11	665679	666217	Acas_H3K4me3.merge.dedup_peak_1041	538	Acas
scaffold_11	670757	671195	Acas_H3K4me3.merge.dedup_peak_1042	438	Acas
scaffold_11	671605	672225	Acas_H3K4me3.merge.dedup_peak_1043	620	Acas
scaffold_11	677601	678657	Acas_H3K4me3.merge.dedup_peak_1044	1056	Acas
scaffold_11	679874	680412	Acas_H3K4me3.merge.dedup_peak_1045	538	Acas
scaffold_11	685247	686036	Acas_H3K4me3.merge.dedup_peak_1046	789	Acas
scaffold_11	689919	690589	Acas_H3K4me3.merge.dedup_peak_1047	670	Acas
scaffold_11	691958	692125	Acas_H3K4me3.merge.dedup_peak_1048	167	Acas
scaffold_11	694089	694749	Acas_H3K4me3.merge.dedup_peak_1049	660	Acas
scaffold_11	696022	696202	Acas_H3K4me3.merge.dedup_peak_1050	180	Acas
scaffold_11	700879	701223	Acas_H3K4me3.merge.dedup_peak_1051	344	Acas
scaffold_11	701279	701675	Acas_H3K4me3.merge.dedup_peak_1052	396	Acas
scaffold_11	703109	703456	Acas_H3K4me3.merge.dedup_peak_1053	347	Acas
scaffold_11	705006	705469	Acas_H3K4me3.merge.dedup_peak_1054	463	Acas
scaffold_11	707645	707947	Acas_H3K4me3.merge.dedup_peak_1055	302	Acas
scaffold_11	710516	710961	Acas_H3K4me3.merge.dedup_peak_1056	445	Acas
scaffold_11	715022	715727	Acas_H3K4me3.merge.dedup_peak_1057	705	Acas
scaffold_11	715871	716246	Acas_H3K4me3.merge.dedup_peak_1058	375	Acas
scaffold_11	717262	717545	Acas_H3K4me3.merge.dedup_peak_1059	283	Acas
scaffold_11	734800	734987	Acas_H3K4me3.merge.dedup_peak_1060	187	Acas
scaffold_11	750578	751100	Acas_H3K4me3.merge.dedup_peak_1061	522	Acas
scaffold_11	751148	751751	Acas_H3K4me3.merge.dedup_peak_1062	603	Acas
scaffold_11	756425	757107	Acas_H3K4me3.merge.dedup_peak_1063	682	Acas
scaffold_11	757185	757382	Acas_H3K4me3.merge.dedup_peak_1064	197	Acas
scaffold_11	763156	763570	Acas_H3K4me3.merge.dedup_peak_1065	414	Acas
scaffold_11	768082	768435	Acas_H3K4me3.merge.dedup_peak_1066	353	Acas
scaffold_11	775549	776491	Acas_H3K4me3.merge.dedup_peak_1067	942	Acas
scaffold_11	776638	777389	Acas_H3K4me3.merge.dedup_peak_1068	751	Acas
scaffold_11	783720	784203	Acas_H3K4me3.merge.dedup_peak_1069	483	Acas
scaffold_11	786499	787323	Acas_H3K4me3.merge.dedup_peak_1070	824	Acas
scaffold_11	787650	787840	Acas_H3K4me3.merge.dedup_peak_1071	190	Acas
scaffold_11	796339	797180	Acas_H3K4me3.merge.dedup_peak_1072	841	Acas
scaffold_11	799391	799712	Acas_H3K4me3.merge.dedup_peak_1073	321	Acas
scaffold_11	799858	800287	Acas_H3K4me3.merge.dedup_peak_1074	429	Acas
scaffold_11	800403	800706	Acas_H3K4me3.merge.dedup_peak_1075	303	Acas
scaffold_11	806107	806596	Acas_H3K4me3.merge.dedup_peak_1076	489	Acas
scaffold_11	806753	807768	Acas_H3K4me3.merge.dedup_peak_1077	1015	Acas
scaffold_11	808696	808964	Acas_H3K4me3.merge.dedup_peak_1078	268	Acas
scaffold_11	812508	813164	Acas_H3K4me3.merge.dedup_peak_1079	656	Acas
scaffold_11	819089	819831	Acas_H3K4me3.merge.dedup_peak_1080	742	Acas
scaffold_11	820196	820460	Acas_H3K4me3.merge.dedup_peak_1081	264	Acas
scaffold_11	823840	824196	Acas_H3K4me3.merge.dedup_peak_1082	356	Acas
scaffold_11	828471	828731	Acas_H3K4me3.merge.dedup_peak_1083	260	Acas
scaffold_11	831453	831613	Acas_H3K4me3.merge.dedup_peak_1084	160	Acas
scaffold_11	831695	832329	Acas_H3K4me3.merge.dedup_peak_1085	634	Acas
scaffold_11	834187	835013	Acas_H3K4me3.merge.dedup_peak_1086	826	Acas
scaffold_11	837814	838080	Acas_H3K4me3.merge.dedup_peak_1087	266	Acas
scaffold_11	852900	853227	Acas_H3K4me3.merge.dedup_peak_1088	327	Acas
scaffold_11	853673	854171	Acas_H3K4me3.merge.dedup_peak_1089	498	Acas
scaffold_11	858332	858624	Acas_H3K4me3.merge.dedup_peak_1090	292	Acas
scaffold_11	860391	860634	Acas_H3K4me3.merge.dedup_peak_1091	243	Acas
scaffold_11	862245	863032	Acas_H3K4me3.merge.dedup_peak_1092	787	Acas
scaffold_11	865885	866305	Acas_H3K4me3.merge.dedup_peak_1093	420	Acas
scaffold_11	874865	875704	Acas_H3K4me3.merge.dedup_peak_1094	839	Acas
scaffold_11	879811	880525	Acas_H3K4me3.merge.dedup_peak_1095	714	Acas
scaffold_11	881626	882207	Acas_H3K4me3.merge.dedup_peak_1096	581	Acas
scaffold_11	888710	889212	Acas_H3K4me3.merge.dedup_peak_1097	502	Acas
scaffold_11	892982	893213	Acas_H3K4me3.merge.dedup_peak_1098	231	Acas
scaffold_11	903803	904293	Acas_H3K4me3.merge.dedup_peak_1099	490	Acas
scaffold_11	904469	904792	Acas_H3K4me3.merge.dedup_peak_1100	323	Acas
scaffold_11	918332	919893	Acas_H3K4me3.merge.dedup_peak_1101	1561	Acas
scaffold_11	920892	921085	Acas_H3K4me3.merge.dedup_peak_1102	193	Acas
scaffold_11	940233	940416	Acas_H3K4me3.merge.dedup_peak_1103	183	Acas
scaffold_11	947944	948301	Acas_H3K4me3.merge.dedup_peak_1104	357	Acas
scaffold_11	950532	951172	Acas_H3K4me3.merge.dedup_peak_1105	640	Acas
scaffold_11	960780	961652	Acas_H3K4me3.merge.dedup_peak_1106	872	Acas
scaffold_11	966824	968409	Acas_H3K4me3.merge.dedup_peak_1107	1585	Acas
scaffold_11	973552	974161	Acas_H3K4me3.merge.dedup_peak_1108	609	Acas
scaffold_11	974235	974733	Acas_H3K4me3.merge.dedup_peak_1109	498	Acas
scaffold_11	974830	975407	Acas_H3K4me3.merge.dedup_peak_1110	577	Acas
scaffold_11	991407	991786	Acas_H3K4me3.merge.dedup_peak_1111	379	Acas
scaffold_11	992866	993235	Acas_H3K4me3.merge.dedup_peak_1112	369	Acas
scaffold_11	999164	999798	Acas_H3K4me3.merge.dedup_peak_1113	634	Acas
scaffold_11	1003040	1003689	Acas_H3K4me3.merge.dedup_peak_1114	649	Acas
scaffold_11	1008691	1009288	Acas_H3K4me3.merge.dedup_peak_1115	597	Acas
scaffold_11	1009959	1010478	Acas_H3K4me3.merge.dedup_peak_1116	519	Acas
scaffold_11	1011757	1012668	Acas_H3K4me3.merge.dedup_peak_1117	911	Acas
scaffold_11	1014431	1015037	Acas_H3K4me3.merge.dedup_peak_1118	606	Acas
scaffold_11	1021395	1021666	Acas_H3K4me3.merge.dedup_peak_1119	271	Acas
scaffold_11	1021758	1021999	Acas_H3K4me3.merge.dedup_peak_1120	241	Acas
scaffold_11	1033537	1033994	Acas_H3K4me3.merge.dedup_peak_1121	457	Acas
scaffold_11	1037566	1038054	Acas_H3K4me3.merge.dedup_peak_1122	488	Acas
scaffold_11	1038434	1038918	Acas_H3K4me3.merge.dedup_peak_1123	484	Acas
scaffold_11	1049915	1050561	Acas_H3K4me3.merge.dedup_peak_1124	646	Acas
scaffold_11	1053317	1054043	Acas_H3K4me3.merge.dedup_peak_1125	726	Acas
scaffold_11	1061615	1062079	Acas_H3K4me3.merge.dedup_peak_1126	464	Acas
scaffold_11	1062230	1062449	Acas_H3K4me3.merge.dedup_peak_1127	219	Acas
scaffold_11	1066643	1066971	Acas_H3K4me3.merge.dedup_peak_1128	328	Acas
scaffold_11	1075128	1075666	Acas_H3K4me3.merge.dedup_peak_1129	538	Acas
scaffold_11	1082646	1083362	Acas_H3K4me3.merge.dedup_peak_1130	716	Acas
scaffold_11	1087328	1087761	Acas_H3K4me3.merge.dedup_peak_1131	433	Acas
scaffold_11	1094855	1095149	Acas_H3K4me3.merge.dedup_peak_1132	294	Acas
scaffold_11	1100187	1100488	Acas_H3K4me3.merge.dedup_peak_1133	301	Acas
scaffold_11	1102921	1103465	Acas_H3K4me3.merge.dedup_peak_1134	544	Acas
scaffold_11	1103549	1103860	Acas_H3K4me3.merge.dedup_peak_1135	311	Acas
scaffold_11	1107068	1107224	Acas_H3K4me3.merge.dedup_peak_1136	156	Acas
scaffold_11	1107278	1107472	Acas_H3K4me3.merge.dedup_peak_1137	194	Acas
scaffold_11	1108282	1108613	Acas_H3K4me3.merge.dedup_peak_1138	331	Acas
scaffold_11	1111619	1111791	Acas_H3K4me3.merge.dedup_peak_1139	172	Acas
scaffold_11	1111900	1112383	Acas_H3K4me3.merge.dedup_peak_1140	483	Acas
scaffold_11	1119495	1119999	Acas_H3K4me3.merge.dedup_peak_1141	504	Acas
scaffold_11	1120467	1120992	Acas_H3K4me3.merge.dedup_peak_1142	525	Acas
scaffold_11	1133654	1134859	Acas_H3K4me3.merge.dedup_peak_1143	1205	Acas
scaffold_11	1139831	1140617	Acas_H3K4me3.merge.dedup_peak_1144	786	Acas
scaffold_11	1140769	1141289	Acas_H3K4me3.merge.dedup_peak_1145	520	Acas
scaffold_11	1141373	1142137	Acas_H3K4me3.merge.dedup_peak_1146	764	Acas
scaffold_11	1148757	1149963	Acas_H3K4me3.merge.dedup_peak_1147	1206	Acas
scaffold_11	1154294	1154497	Acas_H3K4me3.merge.dedup_peak_1148	203	Acas
scaffold_11	1157231	1157639	Acas_H3K4me3.merge.dedup_peak_1149	408	Acas
scaffold_11	1159896	1160103	Acas_H3K4me3.merge.dedup_peak_1150	207	Acas
scaffold_11	1160193	1160438	Acas_H3K4me3.merge.dedup_peak_1151	245	Acas
scaffold_11	1161912	1162214	Acas_H3K4me3.merge.dedup_peak_1152	302	Acas
scaffold_11	1162435	1162798	Acas_H3K4me3.merge.dedup_peak_1153	363	Acas
scaffold_11	1165659	1166022	Acas_H3K4me3.merge.dedup_peak_1154	363	Acas
scaffold_11	1166779	1167614	Acas_H3K4me3.merge.dedup_peak_1155	835	Acas
scaffold_11	1169382	1169801	Acas_H3K4me3.merge.dedup_peak_1156	419	Acas
scaffold_11	1184293	1185666	Acas_H3K4me3.merge.dedup_peak_1157	1373	Acas
scaffold_11	1185785	1186206	Acas_H3K4me3.merge.dedup_peak_1158	421	Acas
scaffold_11	1186863	1187322	Acas_H3K4me3.merge.dedup_peak_1159	459	Acas
scaffold_11	1201207	1201542	Acas_H3K4me3.merge.dedup_peak_1160	335	Acas
scaffold_11	1201677	1202466	Acas_H3K4me3.merge.dedup_peak_1161	789	Acas
scaffold_11	1219952	1220201	Acas_H3K4me3.merge.dedup_peak_1162	249	Acas
scaffold_11	1220420	1221000	Acas_H3K4me3.merge.dedup_peak_1163	580	Acas
scaffold_11	1232996	1233379	Acas_H3K4me3.merge.dedup_peak_1164	383	Acas
scaffold_11	1236602	1236756	Acas_H3K4me3.merge.dedup_peak_1165	154	Acas
scaffold_11	1240338	1240787	Acas_H3K4me3.merge.dedup_peak_1166	449	Acas
scaffold_11	1240862	1241037	Acas_H3K4me3.merge.dedup_peak_1167	175	Acas
scaffold_11	1243906	1244193	Acas_H3K4me3.merge.dedup_peak_1168	287	Acas
scaffold_11	1254659	1254810	Acas_H3K4me3.merge.dedup_peak_1169	151	Acas
scaffold_11	1258382	1258858	Acas_H3K4me3.merge.dedup_peak_1170	476	Acas
scaffold_11	1262432	1262605	Acas_H3K4me3.merge.dedup_peak_1171	173	Acas
scaffold_11	1264506	1265525	Acas_H3K4me3.merge.dedup_peak_1172	1019	Acas
scaffold_11	1277427	1278010	Acas_H3K4me3.merge.dedup_peak_1173	583	Acas
scaffold_11	1297522	1298801	Acas_H3K4me3.merge.dedup_peak_1174	1279	Acas
scaffold_11	1302402	1302643	Acas_H3K4me3.merge.dedup_peak_1175	241	Acas
scaffold_11	1303168	1303694	Acas_H3K4me3.merge.dedup_peak_1176	526	Acas
scaffold_11	1311068	1311299	Acas_H3K4me3.merge.dedup_peak_1177	231	Acas
scaffold_11	1316394	1316889	Acas_H3K4me3.merge.dedup_peak_1178	495	Acas
scaffold_11	1323203	1323504	Acas_H3K4me3.merge.dedup_peak_1179	301	Acas
scaffold_11	1323803	1324408	Acas_H3K4me3.merge.dedup_peak_1180	605	Acas
scaffold_11	1325703	1325881	Acas_H3K4me3.merge.dedup_peak_1181	178	Acas
scaffold_11	1336359	1337070	Acas_H3K4me3.merge.dedup_peak_1182	711	Acas
scaffold_11	1339771	1340084	Acas_H3K4me3.merge.dedup_peak_1183	313	Acas
scaffold_11	1346677	1346886	Acas_H3K4me3.merge.dedup_peak_1184	209	Acas
scaffold_11	1347113	1347459	Acas_H3K4me3.merge.dedup_peak_1185	346	Acas
scaffold_11	1353424	1353732	Acas_H3K4me3.merge.dedup_peak_1186	308	Acas
scaffold_11	1353806	1354273	Acas_H3K4me3.merge.dedup_peak_1187	467	Acas
scaffold_11	1364607	1364905	Acas_H3K4me3.merge.dedup_peak_1188	298	Acas
scaffold_11	1373834	1374951	Acas_H3K4me3.merge.dedup_peak_1189	1117	Acas
scaffold_11	1381858	1382269	Acas_H3K4me3.merge.dedup_peak_1190	411	Acas
scaffold_11	1389119	1389707	Acas_H3K4me3.merge.dedup_peak_1191	588	Acas
scaffold_11	1398362	1398782	Acas_H3K4me3.merge.dedup_peak_1192	420	Acas
scaffold_11	1407625	1409075	Acas_H3K4me3.merge.dedup_peak_1193	1450	Acas
scaffold_11	1415773	1416133	Acas_H3K4me3.merge.dedup_peak_1194	360	Acas
scaffold_11	1418176	1418357	Acas_H3K4me3.merge.dedup_peak_1195	181	Acas
scaffold_11	1444648	1444995	Acas_H3K4me3.merge.dedup_peak_1196	347	Acas
scaffold_11	1454532	1455038	Acas_H3K4me3.merge.dedup_peak_1197	506	Acas
scaffold_117	240	517	Acas_H3K4me3.merge.dedup_peak_1198	277	Acas
scaffold_12	2686	4016	Acas_H3K4me3.merge.dedup_peak_1199	1330	Acas
scaffold_12	12116	12289	Acas_H3K4me3.merge.dedup_peak_1200	173	Acas
scaffold_12	12431	12622	Acas_H3K4me3.merge.dedup_peak_1201	191	Acas
scaffold_12	18306	19028	Acas_H3K4me3.merge.dedup_peak_1202	722	Acas
scaffold_12	20623	21093	Acas_H3K4me3.merge.dedup_peak_1203	470	Acas
scaffold_12	28006	28649	Acas_H3K4me3.merge.dedup_peak_1204	643	Acas
scaffold_12	28825	29729	Acas_H3K4me3.merge.dedup_peak_1205	904	Acas
scaffold_12	35559	36427	Acas_H3K4me3.merge.dedup_peak_1206	868	Acas
scaffold_12	36664	36926	Acas_H3K4me3.merge.dedup_peak_1207	262	Acas
scaffold_12	45511	45749	Acas_H3K4me3.merge.dedup_peak_1208	238	Acas
scaffold_12	46147	46850	Acas_H3K4me3.merge.dedup_peak_1209	703	Acas
scaffold_12	47711	48121	Acas_H3K4me3.merge.dedup_peak_1210	410	Acas
scaffold_12	52277	52767	Acas_H3K4me3.merge.dedup_peak_1211	490	Acas
scaffold_12	55313	55903	Acas_H3K4me3.merge.dedup_peak_1212	590	Acas
scaffold_12	58246	58453	Acas_H3K4me3.merge.dedup_peak_1213	207	Acas
scaffold_12	61708	61966	Acas_H3K4me3.merge.dedup_peak_1214	258	Acas
scaffold_12	73386	73868	Acas_H3K4me3.merge.dedup_peak_1215	482	Acas
scaffold_12	77841	78270	Acas_H3K4me3.merge.dedup_peak_1216	429	Acas
scaffold_12	81457	81908	Acas_H3K4me3.merge.dedup_peak_1217	451	Acas
scaffold_12	90295	90750	Acas_H3K4me3.merge.dedup_peak_1218	455	Acas
scaffold_12	92329	93350	Acas_H3K4me3.merge.dedup_peak_1219	1021	Acas
scaffold_12	93567	94008	Acas_H3K4me3.merge.dedup_peak_1220	441	Acas
scaffold_12	96443	96953	Acas_H3K4me3.merge.dedup_peak_1221	510	Acas
scaffold_12	100901	101263	Acas_H3K4me3.merge.dedup_peak_1222	362	Acas
scaffold_12	103250	103953	Acas_H3K4me3.merge.dedup_peak_1223	703	Acas
scaffold_12	104090	104243	Acas_H3K4me3.merge.dedup_peak_1224	153	Acas
scaffold_12	109689	110820	Acas_H3K4me3.merge.dedup_peak_1225	1131	Acas
scaffold_12	116734	117374	Acas_H3K4me3.merge.dedup_peak_1226	640	Acas
scaffold_12	119452	120361	Acas_H3K4me3.merge.dedup_peak_1227	909	Acas
scaffold_12	122422	122876	Acas_H3K4me3.merge.dedup_peak_1228	454	Acas
scaffold_12	124230	124866	Acas_H3K4me3.merge.dedup_peak_1229	636	Acas
scaffold_12	126087	126613	Acas_H3K4me3.merge.dedup_peak_1230	526	Acas
scaffold_12	129524	129844	Acas_H3K4me3.merge.dedup_peak_1231	320	Acas
scaffold_12	135853	136882	Acas_H3K4me3.merge.dedup_peak_1232	1029	Acas
scaffold_12	138969	139614	Acas_H3K4me3.merge.dedup_peak_1233	645	Acas
scaffold_12	144249	144868	Acas_H3K4me3.merge.dedup_peak_1234	619	Acas
scaffold_12	147596	147945	Acas_H3K4me3.merge.dedup_peak_1235	349	Acas
scaffold_12	150318	150611	Acas_H3K4me3.merge.dedup_peak_1236	293	Acas
scaffold_12	156212	156549	Acas_H3K4me3.merge.dedup_peak_1237	337	Acas
scaffold_12	161275	162064	Acas_H3K4me3.merge.dedup_peak_1238	789	Acas
scaffold_12	162309	162662	Acas_H3K4me3.merge.dedup_peak_1239	353	Acas
scaffold_12	166207	166946	Acas_H3K4me3.merge.dedup_peak_1240	739	Acas
scaffold_12	174746	175115	Acas_H3K4me3.merge.dedup_peak_1241	369	Acas
scaffold_12	176517	177310	Acas_H3K4me3.merge.dedup_peak_1242	793	Acas
scaffold_12	184552	185080	Acas_H3K4me3.merge.dedup_peak_1243	528	Acas
scaffold_12	185437	186164	Acas_H3K4me3.merge.dedup_peak_1244	727	Acas
scaffold_12	187257	187927	Acas_H3K4me3.merge.dedup_peak_1245	670	Acas
scaffold_12	193502	193815	Acas_H3K4me3.merge.dedup_peak_1246	313	Acas
scaffold_12	197514	198179	Acas_H3K4me3.merge.dedup_peak_1247	665	Acas
scaffold_12	209263	210044	Acas_H3K4me3.merge.dedup_peak_1248	781	Acas
scaffold_12	215284	215559	Acas_H3K4me3.merge.dedup_peak_1249	275	Acas
scaffold_12	218271	219568	Acas_H3K4me3.merge.dedup_peak_1250	1297	Acas
scaffold_12	234709	234911	Acas_H3K4me3.merge.dedup_peak_1251	202	Acas
scaffold_12	234974	235478	Acas_H3K4me3.merge.dedup_peak_1252	504	Acas
scaffold_12	240188	240650	Acas_H3K4me3.merge.dedup_peak_1253	462	Acas
scaffold_12	245384	246226	Acas_H3K4me3.merge.dedup_peak_1254	842	Acas
scaffold_12	252309	253015	Acas_H3K4me3.merge.dedup_peak_1255	706	Acas
scaffold_12	254428	254689	Acas_H3K4me3.merge.dedup_peak_1256	261	Acas
scaffold_12	258136	258445	Acas_H3K4me3.merge.dedup_peak_1257	309	Acas
scaffold_12	259552	260303	Acas_H3K4me3.merge.dedup_peak_1258	751	Acas
scaffold_12	266323	266725	Acas_H3K4me3.merge.dedup_peak_1259	402	Acas
scaffold_12	269152	270058	Acas_H3K4me3.merge.dedup_peak_1260	906	Acas
scaffold_12	270126	270461	Acas_H3K4me3.merge.dedup_peak_1261	335	Acas
scaffold_12	280318	280903	Acas_H3K4me3.merge.dedup_peak_1262	585	Acas
scaffold_12	284268	284517	Acas_H3K4me3.merge.dedup_peak_1263	249	Acas
scaffold_12	290320	290817	Acas_H3K4me3.merge.dedup_peak_1264	497	Acas
scaffold_12	290881	291412	Acas_H3K4me3.merge.dedup_peak_1265	531	Acas
scaffold_12	293010	293590	Acas_H3K4me3.merge.dedup_peak_1266	580	Acas
scaffold_12	307711	308180	Acas_H3K4me3.merge.dedup_peak_1267	469	Acas
scaffold_12	309924	310712	Acas_H3K4me3.merge.dedup_peak_1268	788	Acas
scaffold_12	313210	313956	Acas_H3K4me3.merge.dedup_peak_1269	746	Acas
scaffold_12	318068	318770	Acas_H3K4me3.merge.dedup_peak_1270	702	Acas
scaffold_12	320820	321187	Acas_H3K4me3.merge.dedup_peak_1271	367	Acas
scaffold_12	325135	325663	Acas_H3K4me3.merge.dedup_peak_1272	528	Acas
scaffold_12	327460	327814	Acas_H3K4me3.merge.dedup_peak_1273	354	Acas
scaffold_12	329573	330113	Acas_H3K4me3.merge.dedup_peak_1274	540	Acas
scaffold_12	330168	330541	Acas_H3K4me3.merge.dedup_peak_1275	373	Acas
scaffold_12	331793	332093	Acas_H3K4me3.merge.dedup_peak_1276	300	Acas
scaffold_12	341538	341830	Acas_H3K4me3.merge.dedup_peak_1277	292	Acas
scaffold_12	345099	345784	Acas_H3K4me3.merge.dedup_peak_1278	685	Acas
scaffold_12	349011	349266	Acas_H3K4me3.merge.dedup_peak_1279	255	Acas
scaffold_12	350647	351065	Acas_H3K4me3.merge.dedup_peak_1280	418	Acas
scaffold_12	352560	352857	Acas_H3K4me3.merge.dedup_peak_1281	297	Acas
scaffold_12	353608	354241	Acas_H3K4me3.merge.dedup_peak_1282	633	Acas
scaffold_12	360597	362623	Acas_H3K4me3.merge.dedup_peak_1283	2026	Acas
scaffold_12	372462	372910	Acas_H3K4me3.merge.dedup_peak_1284	448	Acas
scaffold_12	374742	375107	Acas_H3K4me3.merge.dedup_peak_1285	365	Acas
scaffold_12	380373	380831	Acas_H3K4me3.merge.dedup_peak_1286	458	Acas
scaffold_12	386956	387577	Acas_H3K4me3.merge.dedup_peak_1287	621	Acas
scaffold_12	391212	391567	Acas_H3K4me3.merge.dedup_peak_1288	355	Acas
scaffold_12	391614	391783	Acas_H3K4me3.merge.dedup_peak_1289	169	Acas
scaffold_12	398810	399639	Acas_H3K4me3.merge.dedup_peak_1290	829	Acas
scaffold_12	405108	405358	Acas_H3K4me3.merge.dedup_peak_1291	250	Acas
scaffold_12	405992	406952	Acas_H3K4me3.merge.dedup_peak_1292	960	Acas
scaffold_12	409056	409566	Acas_H3K4me3.merge.dedup_peak_1293	510	Acas
scaffold_12	426896	427184	Acas_H3K4me3.merge.dedup_peak_1294	288	Acas
scaffold_12	440478	440823	Acas_H3K4me3.merge.dedup_peak_1295	345	Acas
scaffold_12	440929	441300	Acas_H3K4me3.merge.dedup_peak_1296	371	Acas
scaffold_12	448840	449156	Acas_H3K4me3.merge.dedup_peak_1297	316	Acas
scaffold_12	449990	451377	Acas_H3K4me3.merge.dedup_peak_1298	1387	Acas
scaffold_12	455316	455786	Acas_H3K4me3.merge.dedup_peak_1299	470	Acas
scaffold_12	462827	463362	Acas_H3K4me3.merge.dedup_peak_1300	535	Acas
scaffold_12	466204	466964	Acas_H3K4me3.merge.dedup_peak_1301	760	Acas
scaffold_12	467844	468593	Acas_H3K4me3.merge.dedup_peak_1302	749	Acas
scaffold_12	478182	478779	Acas_H3K4me3.merge.dedup_peak_1303	597	Acas
scaffold_12	478941	480060	Acas_H3K4me3.merge.dedup_peak_1304	1119	Acas
scaffold_12	480116	480278	Acas_H3K4me3.merge.dedup_peak_1305	162	Acas
scaffold_12	494580	494871	Acas_H3K4me3.merge.dedup_peak_1306	291	Acas
scaffold_12	495031	495360	Acas_H3K4me3.merge.dedup_peak_1307	329	Acas
scaffold_12	500269	500517	Acas_H3K4me3.merge.dedup_peak_1308	248	Acas
scaffold_12	505254	505486	Acas_H3K4me3.merge.dedup_peak_1309	232	Acas
scaffold_12	506772	507383	Acas_H3K4me3.merge.dedup_peak_1310	611	Acas
scaffold_12	507477	507737	Acas_H3K4me3.merge.dedup_peak_1311	260	Acas
scaffold_12	514907	515203	Acas_H3K4me3.merge.dedup_peak_1312	296	Acas
scaffold_12	522466	523032	Acas_H3K4me3.merge.dedup_peak_1313	566	Acas
scaffold_12	523095	523433	Acas_H3K4me3.merge.dedup_peak_1314	338	Acas
scaffold_12	525241	525617	Acas_H3K4me3.merge.dedup_peak_1315	376	Acas
scaffold_12	529215	529749	Acas_H3K4me3.merge.dedup_peak_1316	534	Acas
scaffold_12	531612	531977	Acas_H3K4me3.merge.dedup_peak_1317	365	Acas
scaffold_12	534668	535351	Acas_H3K4me3.merge.dedup_peak_1318	683	Acas
scaffold_12	537935	538295	Acas_H3K4me3.merge.dedup_peak_1319	360	Acas
scaffold_12	542283	542860	Acas_H3K4me3.merge.dedup_peak_1320	577	Acas
scaffold_12	549460	549889	Acas_H3K4me3.merge.dedup_peak_1321	429	Acas
scaffold_12	553115	553427	Acas_H3K4me3.merge.dedup_peak_1322	312	Acas
scaffold_12	556409	557148	Acas_H3K4me3.merge.dedup_peak_1323	739	Acas
scaffold_12	560431	560716	Acas_H3K4me3.merge.dedup_peak_1324	285	Acas
scaffold_12	566355	566837	Acas_H3K4me3.merge.dedup_peak_1325	482	Acas
scaffold_12	569932	570611	Acas_H3K4me3.merge.dedup_peak_1326	679	Acas
scaffold_12	570739	571041	Acas_H3K4me3.merge.dedup_peak_1327	302	Acas
scaffold_12	577600	578443	Acas_H3K4me3.merge.dedup_peak_1328	843	Acas
scaffold_12	578891	579263	Acas_H3K4me3.merge.dedup_peak_1329	372	Acas
scaffold_12	583955	584443	Acas_H3K4me3.merge.dedup_peak_1330	488	Acas
scaffold_12	596630	596991	Acas_H3K4me3.merge.dedup_peak_1331	361	Acas
scaffold_12	601612	601880	Acas_H3K4me3.merge.dedup_peak_1332	268	Acas
scaffold_12	612464	612994	Acas_H3K4me3.merge.dedup_peak_1333	530	Acas
scaffold_12	615435	616057	Acas_H3K4me3.merge.dedup_peak_1334	622	Acas
scaffold_12	632849	633148	Acas_H3K4me3.merge.dedup_peak_1335	299	Acas
scaffold_12	635144	635433	Acas_H3K4me3.merge.dedup_peak_1336	289	Acas
scaffold_12	638450	638927	Acas_H3K4me3.merge.dedup_peak_1337	477	Acas
scaffold_12	645230	645681	Acas_H3K4me3.merge.dedup_peak_1338	451	Acas
scaffold_12	649071	649505	Acas_H3K4me3.merge.dedup_peak_1339	434	Acas
scaffold_12	649634	649830	Acas_H3K4me3.merge.dedup_peak_1340	196	Acas
scaffold_12	652664	653231	Acas_H3K4me3.merge.dedup_peak_1341	567	Acas
scaffold_12	658784	659445	Acas_H3K4me3.merge.dedup_peak_1342	661	Acas
scaffold_12	661234	661581	Acas_H3K4me3.merge.dedup_peak_1343	347	Acas
scaffold_12	665645	666456	Acas_H3K4me3.merge.dedup_peak_1344	811	Acas
scaffold_12	668444	669416	Acas_H3K4me3.merge.dedup_peak_1345	972	Acas
scaffold_12	672164	672621	Acas_H3K4me3.merge.dedup_peak_1346	457	Acas
scaffold_12	676346	676680	Acas_H3K4me3.merge.dedup_peak_1347	334	Acas
scaffold_12	683017	683907	Acas_H3K4me3.merge.dedup_peak_1348	890	Acas
scaffold_12	686678	686932	Acas_H3K4me3.merge.dedup_peak_1349	254	Acas
scaffold_12	690088	690549	Acas_H3K4me3.merge.dedup_peak_1350	461	Acas
scaffold_12	693892	694854	Acas_H3K4me3.merge.dedup_peak_1351	962	Acas
scaffold_12	695231	695535	Acas_H3K4me3.merge.dedup_peak_1352	304	Acas
scaffold_12	704265	705017	Acas_H3K4me3.merge.dedup_peak_1353	752	Acas
scaffold_12	705395	705756	Acas_H3K4me3.merge.dedup_peak_1354	361	Acas
scaffold_12	709074	709530	Acas_H3K4me3.merge.dedup_peak_1355	456	Acas
scaffold_12	710457	710845	Acas_H3K4me3.merge.dedup_peak_1356	388	Acas
scaffold_12	721504	722096	Acas_H3K4me3.merge.dedup_peak_1357	592	Acas
scaffold_12	722217	722557	Acas_H3K4me3.merge.dedup_peak_1358	340	Acas
scaffold_12	724649	725076	Acas_H3K4me3.merge.dedup_peak_1359	427	Acas
scaffold_12	729084	729596	Acas_H3K4me3.merge.dedup_peak_1360	512	Acas
scaffold_12	729687	730217	Acas_H3K4me3.merge.dedup_peak_1361	530	Acas
scaffold_12	738517	739055	Acas_H3K4me3.merge.dedup_peak_1362	538	Acas
scaffold_12	739176	739840	Acas_H3K4me3.merge.dedup_peak_1363	664	Acas
scaffold_12	743936	744321	Acas_H3K4me3.merge.dedup_peak_1364	385	Acas
scaffold_12	744426	745331	Acas_H3K4me3.merge.dedup_peak_1365	905	Acas
scaffold_12	747097	747512	Acas_H3K4me3.merge.dedup_peak_1366	415	Acas
scaffold_12	770626	771009	Acas_H3K4me3.merge.dedup_peak_1367	383	Acas
scaffold_12	771104	771634	Acas_H3K4me3.merge.dedup_peak_1368	530	Acas
scaffold_12	777381	778244	Acas_H3K4me3.merge.dedup_peak_1369	863	Acas
scaffold_12	781556	782051	Acas_H3K4me3.merge.dedup_peak_1370	495	Acas
scaffold_12	785462	786384	Acas_H3K4me3.merge.dedup_peak_1371	922	Acas
scaffold_12	786892	787396	Acas_H3K4me3.merge.dedup_peak_1372	504	Acas
scaffold_12	788931	789634	Acas_H3K4me3.merge.dedup_peak_1373	703	Acas
scaffold_12	805933	806234	Acas_H3K4me3.merge.dedup_peak_1374	301	Acas
scaffold_12	834569	834867	Acas_H3K4me3.merge.dedup_peak_1375	298	Acas
scaffold_12	838351	839102	Acas_H3K4me3.merge.dedup_peak_1376	751	Acas
scaffold_12	842118	842622	Acas_H3K4me3.merge.dedup_peak_1377	504	Acas
scaffold_12	843882	844823	Acas_H3K4me3.merge.dedup_peak_1378	941	Acas
scaffold_12	855377	855565	Acas_H3K4me3.merge.dedup_peak_1379	188	Acas
scaffold_12	860340	860713	Acas_H3K4me3.merge.dedup_peak_1380	373	Acas
scaffold_12	860827	861038	Acas_H3K4me3.merge.dedup_peak_1381	211	Acas
scaffold_12	870367	870527	Acas_H3K4me3.merge.dedup_peak_1382	160	Acas
scaffold_12	870726	871974	Acas_H3K4me3.merge.dedup_peak_1383	1248	Acas
scaffold_12	886990	887626	Acas_H3K4me3.merge.dedup_peak_1384	636	Acas
scaffold_12	892770	893040	Acas_H3K4me3.merge.dedup_peak_1385	270	Acas
scaffold_12	893807	894148	Acas_H3K4me3.merge.dedup_peak_1386	341	Acas
scaffold_12	940093	940267	Acas_H3K4me3.merge.dedup_peak_1387	174	Acas
scaffold_12	940409	940595	Acas_H3K4me3.merge.dedup_peak_1388	186	Acas
scaffold_12	944215	944499	Acas_H3K4me3.merge.dedup_peak_1389	284	Acas
scaffold_12	944547	944859	Acas_H3K4me3.merge.dedup_peak_1390	312	Acas
scaffold_12	947951	948409	Acas_H3K4me3.merge.dedup_peak_1391	458	Acas
scaffold_12	949693	950598	Acas_H3K4me3.merge.dedup_peak_1392	905	Acas
scaffold_12	957278	957448	Acas_H3K4me3.merge.dedup_peak_1393	170	Acas
scaffold_12	962074	962531	Acas_H3K4me3.merge.dedup_peak_1394	457	Acas
scaffold_12	972515	973659	Acas_H3K4me3.merge.dedup_peak_1395	1144	Acas
scaffold_12	978361	979614	Acas_H3K4me3.merge.dedup_peak_1396	1253	Acas
scaffold_12	984409	985024	Acas_H3K4me3.merge.dedup_peak_1397	615	Acas
scaffold_12	993543	994654	Acas_H3K4me3.merge.dedup_peak_1398	1111	Acas
scaffold_12	999126	999531	Acas_H3K4me3.merge.dedup_peak_1399	405	Acas
scaffold_12	999742	1000282	Acas_H3K4me3.merge.dedup_peak_1400	540	Acas
scaffold_12	1001865	1002373	Acas_H3K4me3.merge.dedup_peak_1401	508	Acas
scaffold_12	1005187	1005650	Acas_H3K4me3.merge.dedup_peak_1402	463	Acas
scaffold_12	1016286	1016955	Acas_H3K4me3.merge.dedup_peak_1403	669	Acas
scaffold_12	1022934	1023605	Acas_H3K4me3.merge.dedup_peak_1404	671	Acas
scaffold_12	1025996	1026637	Acas_H3K4me3.merge.dedup_peak_1405	641	Acas
scaffold_12	1026848	1027032	Acas_H3K4me3.merge.dedup_peak_1406	184	Acas
scaffold_12	1028310	1028496	Acas_H3K4me3.merge.dedup_peak_1407	186	Acas
scaffold_12	1041331	1042748	Acas_H3K4me3.merge.dedup_peak_1408	1417	Acas
scaffold_12	1044919	1045570	Acas_H3K4me3.merge.dedup_peak_1409	651	Acas
scaffold_12	1055986	1056312	Acas_H3K4me3.merge.dedup_peak_1410	326	Acas
scaffold_12	1056615	1056848	Acas_H3K4me3.merge.dedup_peak_1411	233	Acas
scaffold_12	1066426	1066582	Acas_H3K4me3.merge.dedup_peak_1412	156	Acas
scaffold_12	1066892	1067514	Acas_H3K4me3.merge.dedup_peak_1413	622	Acas
scaffold_12	1084293	1084769	Acas_H3K4me3.merge.dedup_peak_1414	476	Acas
scaffold_12	1094194	1094676	Acas_H3K4me3.merge.dedup_peak_1415	482	Acas
scaffold_12	1096834	1097960	Acas_H3K4me3.merge.dedup_peak_1416	1126	Acas
scaffold_12	1105633	1105936	Acas_H3K4me3.merge.dedup_peak_1417	303	Acas
scaffold_12	1107211	1108230	Acas_H3K4me3.merge.dedup_peak_1418	1019	Acas
scaffold_12	1113276	1113750	Acas_H3K4me3.merge.dedup_peak_1419	474	Acas
scaffold_12	1114190	1114471	Acas_H3K4me3.merge.dedup_peak_1420	281	Acas
scaffold_12	1116777	1117381	Acas_H3K4me3.merge.dedup_peak_1421	604	Acas
scaffold_12	1120226	1120997	Acas_H3K4me3.merge.dedup_peak_1422	771	Acas
scaffold_12	1121258	1121710	Acas_H3K4me3.merge.dedup_peak_1423	452	Acas
scaffold_12	1123730	1124220	Acas_H3K4me3.merge.dedup_peak_1424	490	Acas
scaffold_12	1126451	1126844	Acas_H3K4me3.merge.dedup_peak_1425	393	Acas
scaffold_12	1133963	1134693	Acas_H3K4me3.merge.dedup_peak_1426	730	Acas
scaffold_12	1150008	1150269	Acas_H3K4me3.merge.dedup_peak_1427	261	Acas
scaffold_12	1151854	1153265	Acas_H3K4me3.merge.dedup_peak_1428	1411	Acas
scaffold_12	1157580	1158005	Acas_H3K4me3.merge.dedup_peak_1429	425	Acas
scaffold_12	1162616	1163533	Acas_H3K4me3.merge.dedup_peak_1430	917	Acas
scaffold_12	1167722	1168830	Acas_H3K4me3.merge.dedup_peak_1431	1108	Acas
scaffold_12	1169341	1169905	Acas_H3K4me3.merge.dedup_peak_1432	564	Acas
scaffold_12	1170220	1171000	Acas_H3K4me3.merge.dedup_peak_1433	780	Acas
scaffold_12	1175234	1176110	Acas_H3K4me3.merge.dedup_peak_1434	876	Acas
scaffold_12	1183070	1183399	Acas_H3K4me3.merge.dedup_peak_1435	329	Acas
scaffold_12	1192347	1193013	Acas_H3K4me3.merge.dedup_peak_1436	666	Acas
scaffold_12	1194742	1195283	Acas_H3K4me3.merge.dedup_peak_1437	541	Acas
scaffold_12	1201694	1202354	Acas_H3K4me3.merge.dedup_peak_1438	660	Acas
scaffold_12	1203063	1204171	Acas_H3K4me3.merge.dedup_peak_1439	1108	Acas
scaffold_12	1206020	1206482	Acas_H3K4me3.merge.dedup_peak_1440	462	Acas
scaffold_12	1214585	1215120	Acas_H3K4me3.merge.dedup_peak_1441	535	Acas
scaffold_12	1221335	1221983	Acas_H3K4me3.merge.dedup_peak_1442	648	Acas
scaffold_12	1222453	1223164	Acas_H3K4me3.merge.dedup_peak_1443	711	Acas
scaffold_12	1225823	1226156	Acas_H3K4me3.merge.dedup_peak_1444	333	Acas
scaffold_12	1228319	1229395	Acas_H3K4me3.merge.dedup_peak_1445	1076	Acas
scaffold_12	1238437	1238634	Acas_H3K4me3.merge.dedup_peak_1446	197	Acas
scaffold_12	1243745	1244195	Acas_H3K4me3.merge.dedup_peak_1447	450	Acas
scaffold_12	1249258	1249750	Acas_H3K4me3.merge.dedup_peak_1448	492	Acas
scaffold_12	1255172	1255506	Acas_H3K4me3.merge.dedup_peak_1449	334	Acas
scaffold_12	1256766	1257139	Acas_H3K4me3.merge.dedup_peak_1450	373	Acas
scaffold_12	1259502	1259794	Acas_H3K4me3.merge.dedup_peak_1451	292	Acas
scaffold_12	1263488	1264247	Acas_H3K4me3.merge.dedup_peak_1452	759	Acas
scaffold_12	1265780	1266219	Acas_H3K4me3.merge.dedup_peak_1453	439	Acas
scaffold_12	1266306	1267098	Acas_H3K4me3.merge.dedup_peak_1454	792	Acas
scaffold_12	1269939	1270430	Acas_H3K4me3.merge.dedup_peak_1455	491	Acas
scaffold_12	1272973	1273305	Acas_H3K4me3.merge.dedup_peak_1456	332	Acas
scaffold_12	1273377	1273874	Acas_H3K4me3.merge.dedup_peak_1457	497	Acas
scaffold_12	1277241	1277490	Acas_H3K4me3.merge.dedup_peak_1458	249	Acas
scaffold_12	1277981	1279059	Acas_H3K4me3.merge.dedup_peak_1459	1078	Acas
scaffold_12	1281678	1282233	Acas_H3K4me3.merge.dedup_peak_1460	555	Acas
scaffold_12	1284589	1285363	Acas_H3K4me3.merge.dedup_peak_1461	774	Acas
scaffold_12	1288923	1289239	Acas_H3K4me3.merge.dedup_peak_1462	316	Acas
scaffold_12	1290709	1291156	Acas_H3K4me3.merge.dedup_peak_1463	447	Acas
scaffold_12	1299214	1299766	Acas_H3K4me3.merge.dedup_peak_1464	552	Acas
scaffold_12	1302694	1303289	Acas_H3K4me3.merge.dedup_peak_1465	595	Acas
scaffold_12	1304886	1305567	Acas_H3K4me3.merge.dedup_peak_1466	681	Acas
scaffold_12	1305620	1305946	Acas_H3K4me3.merge.dedup_peak_1467	326	Acas
scaffold_12	1310475	1311043	Acas_H3K4me3.merge.dedup_peak_1468	568	Acas
scaffold_12	1311188	1311961	Acas_H3K4me3.merge.dedup_peak_1469	773	Acas
scaffold_12	1314972	1315477	Acas_H3K4me3.merge.dedup_peak_1470	505	Acas
scaffold_12	1316234	1316768	Acas_H3K4me3.merge.dedup_peak_1471	534	Acas
scaffold_12	1319381	1319688	Acas_H3K4me3.merge.dedup_peak_1472	307	Acas
scaffold_12	1321196	1321694	Acas_H3K4me3.merge.dedup_peak_1473	498	Acas
scaffold_12	1321753	1321981	Acas_H3K4me3.merge.dedup_peak_1474	228	Acas
scaffold_12	1322154	1322646	Acas_H3K4me3.merge.dedup_peak_1475	492	Acas
scaffold_12	1326200	1326441	Acas_H3K4me3.merge.dedup_peak_1476	241	Acas
scaffold_12	1326625	1327035	Acas_H3K4me3.merge.dedup_peak_1477	410	Acas
scaffold_12	1336649	1337435	Acas_H3K4me3.merge.dedup_peak_1478	786	Acas
scaffold_12	1338292	1338737	Acas_H3K4me3.merge.dedup_peak_1479	445	Acas
scaffold_12	1340365	1340716	Acas_H3K4me3.merge.dedup_peak_1480	351	Acas
scaffold_12	1352307	1352768	Acas_H3K4me3.merge.dedup_peak_1481	461	Acas
scaffold_12	1362576	1363018	Acas_H3K4me3.merge.dedup_peak_1482	442	Acas
scaffold_12	1363905	1364385	Acas_H3K4me3.merge.dedup_peak_1483	480	Acas
scaffold_12	1365855	1366384	Acas_H3K4me3.merge.dedup_peak_1484	529	Acas
scaffold_12	1377412	1377627	Acas_H3K4me3.merge.dedup_peak_1485	215	Acas
scaffold_12	1377985	1378613	Acas_H3K4me3.merge.dedup_peak_1486	628	Acas
scaffold_12	1387592	1388726	Acas_H3K4me3.merge.dedup_peak_1487	1134	Acas
scaffold_12	1393381	1393872	Acas_H3K4me3.merge.dedup_peak_1488	491	Acas
scaffold_12	1395487	1396281	Acas_H3K4me3.merge.dedup_peak_1489	794	Acas
scaffold_12	1402377	1403302	Acas_H3K4me3.merge.dedup_peak_1490	925	Acas
scaffold_12	1403486	1403952	Acas_H3K4me3.merge.dedup_peak_1491	466	Acas
scaffold_12	1404737	1405607	Acas_H3K4me3.merge.dedup_peak_1492	870	Acas
scaffold_12	1405860	1406304	Acas_H3K4me3.merge.dedup_peak_1493	444	Acas
scaffold_12	1409700	1410304	Acas_H3K4me3.merge.dedup_peak_1494	604	Acas
scaffold_12	1414136	1414432	Acas_H3K4me3.merge.dedup_peak_1495	296	Acas
scaffold_12	1414696	1415152	Acas_H3K4me3.merge.dedup_peak_1496	456	Acas
scaffold_12	1426016	1426353	Acas_H3K4me3.merge.dedup_peak_1497	337	Acas
scaffold_12	1426831	1427153	Acas_H3K4me3.merge.dedup_peak_1498	322	Acas
scaffold_12	1433744	1434005	Acas_H3K4me3.merge.dedup_peak_1499	261	Acas
scaffold_12	1437843	1438366	Acas_H3K4me3.merge.dedup_peak_1500	523	Acas
scaffold_12	1440133	1440793	Acas_H3K4me3.merge.dedup_peak_1501	660	Acas
scaffold_12	1441523	1441904	Acas_H3K4me3.merge.dedup_peak_1502	381	Acas
scaffold_12	1444553	1445000	Acas_H3K4me3.merge.dedup_peak_1503	447	Acas
scaffold_12	1446494	1447428	Acas_H3K4me3.merge.dedup_peak_1504	934	Acas
scaffold_124	439	640	Acas_H3K4me3.merge.dedup_peak_1505	201	Acas
scaffold_13	10776	10992	Acas_H3K4me3.merge.dedup_peak_1506	216	Acas
scaffold_13	16879	17030	Acas_H3K4me3.merge.dedup_peak_1507	151	Acas
scaffold_13	17149	17442	Acas_H3K4me3.merge.dedup_peak_1508	293	Acas
scaffold_13	33937	34152	Acas_H3K4me3.merge.dedup_peak_1509	215	Acas
scaffold_13	48669	48828	Acas_H3K4me3.merge.dedup_peak_1510	159	Acas
scaffold_13	50551	50897	Acas_H3K4me3.merge.dedup_peak_1511	346	Acas
scaffold_13	54606	55059	Acas_H3K4me3.merge.dedup_peak_1512	453	Acas
scaffold_13	57889	58216	Acas_H3K4me3.merge.dedup_peak_1513	327	Acas
scaffold_13	58402	59104	Acas_H3K4me3.merge.dedup_peak_1514	702	Acas
scaffold_13	64566	66017	Acas_H3K4me3.merge.dedup_peak_1515	1451	Acas
scaffold_13	67393	67855	Acas_H3K4me3.merge.dedup_peak_1516	462	Acas
scaffold_13	70543	70985	Acas_H3K4me3.merge.dedup_peak_1517	442	Acas
scaffold_13	72278	72618	Acas_H3K4me3.merge.dedup_peak_1518	340	Acas
scaffold_13	72672	72875	Acas_H3K4me3.merge.dedup_peak_1519	203	Acas
scaffold_13	72943	73187	Acas_H3K4me3.merge.dedup_peak_1520	244	Acas
scaffold_13	76470	76637	Acas_H3K4me3.merge.dedup_peak_1521	167	Acas
scaffold_13	82574	82731	Acas_H3K4me3.merge.dedup_peak_1522	157	Acas
scaffold_13	82851	83155	Acas_H3K4me3.merge.dedup_peak_1523	304	Acas
scaffold_13	93918	94104	Acas_H3K4me3.merge.dedup_peak_1524	186	Acas
scaffold_13	99050	99541	Acas_H3K4me3.merge.dedup_peak_1525	491	Acas
scaffold_13	101391	101970	Acas_H3K4me3.merge.dedup_peak_1526	579	Acas
scaffold_13	104454	105706	Acas_H3K4me3.merge.dedup_peak_1527	1252	Acas
scaffold_13	110270	110475	Acas_H3K4me3.merge.dedup_peak_1528	205	Acas
scaffold_13	114860	115883	Acas_H3K4me3.merge.dedup_peak_1529	1023	Acas
scaffold_13	117264	117730	Acas_H3K4me3.merge.dedup_peak_1530	466	Acas
scaffold_13	123783	124434	Acas_H3K4me3.merge.dedup_peak_1531	651	Acas
scaffold_13	125176	125467	Acas_H3K4me3.merge.dedup_peak_1532	291	Acas
scaffold_13	129313	129926	Acas_H3K4me3.merge.dedup_peak_1533	613	Acas
scaffold_13	130058	130614	Acas_H3K4me3.merge.dedup_peak_1534	556	Acas
scaffold_13	133203	133798	Acas_H3K4me3.merge.dedup_peak_1535	595	Acas
scaffold_13	134401	134862	Acas_H3K4me3.merge.dedup_peak_1536	461	Acas
scaffold_13	137490	137642	Acas_H3K4me3.merge.dedup_peak_1537	152	Acas
scaffold_13	139383	139836	Acas_H3K4me3.merge.dedup_peak_1538	453	Acas
scaffold_13	139911	140448	Acas_H3K4me3.merge.dedup_peak_1539	537	Acas
scaffold_13	141113	141486	Acas_H3K4me3.merge.dedup_peak_1540	373	Acas
scaffold_13	150229	150921	Acas_H3K4me3.merge.dedup_peak_1541	692	Acas
scaffold_13	151389	151815	Acas_H3K4me3.merge.dedup_peak_1542	426	Acas
scaffold_13	158892	159069	Acas_H3K4me3.merge.dedup_peak_1543	177	Acas
scaffold_13	161102	161578	Acas_H3K4me3.merge.dedup_peak_1544	476	Acas
scaffold_13	166898	167153	Acas_H3K4me3.merge.dedup_peak_1545	255	Acas
scaffold_13	173837	174140	Acas_H3K4me3.merge.dedup_peak_1546	303	Acas
scaffold_13	182182	183129	Acas_H3K4me3.merge.dedup_peak_1547	947	Acas
scaffold_13	186387	186724	Acas_H3K4me3.merge.dedup_peak_1548	337	Acas
scaffold_13	188750	189146	Acas_H3K4me3.merge.dedup_peak_1549	396	Acas
scaffold_13	189318	189837	Acas_H3K4me3.merge.dedup_peak_1550	519	Acas
scaffold_13	192451	192784	Acas_H3K4me3.merge.dedup_peak_1551	333	Acas
scaffold_13	194615	195256	Acas_H3K4me3.merge.dedup_peak_1552	641	Acas
scaffold_13	206119	206527	Acas_H3K4me3.merge.dedup_peak_1553	408	Acas
scaffold_13	206666	206967	Acas_H3K4me3.merge.dedup_peak_1554	301	Acas
scaffold_13	219311	219741	Acas_H3K4me3.merge.dedup_peak_1555	430	Acas
scaffold_13	219893	220377	Acas_H3K4me3.merge.dedup_peak_1556	484	Acas
scaffold_13	230291	230925	Acas_H3K4me3.merge.dedup_peak_1557	634	Acas
scaffold_13	234702	235028	Acas_H3K4me3.merge.dedup_peak_1558	326	Acas
scaffold_13	239658	240032	Acas_H3K4me3.merge.dedup_peak_1559	374	Acas
scaffold_13	242797	243221	Acas_H3K4me3.merge.dedup_peak_1560	424	Acas
scaffold_13	246395	246890	Acas_H3K4me3.merge.dedup_peak_1561	495	Acas
scaffold_13	247037	247477	Acas_H3K4me3.merge.dedup_peak_1562	440	Acas
scaffold_13	255439	256346	Acas_H3K4me3.merge.dedup_peak_1563	907	Acas
scaffold_13	256768	257360	Acas_H3K4me3.merge.dedup_peak_1564	592	Acas
scaffold_13	264795	265599	Acas_H3K4me3.merge.dedup_peak_1565	804	Acas
scaffold_13	269504	269752	Acas_H3K4me3.merge.dedup_peak_1566	248	Acas
scaffold_13	274744	275118	Acas_H3K4me3.merge.dedup_peak_1567	374	Acas
scaffold_13	289309	289715	Acas_H3K4me3.merge.dedup_peak_1568	406	Acas
scaffold_13	289875	290535	Acas_H3K4me3.merge.dedup_peak_1569	660	Acas
scaffold_13	293055	293531	Acas_H3K4me3.merge.dedup_peak_1570	476	Acas
scaffold_13	299256	299624	Acas_H3K4me3.merge.dedup_peak_1571	368	Acas
scaffold_13	302021	302611	Acas_H3K4me3.merge.dedup_peak_1572	590	Acas
scaffold_13	305641	306134	Acas_H3K4me3.merge.dedup_peak_1573	493	Acas
scaffold_13	314092	314393	Acas_H3K4me3.merge.dedup_peak_1574	301	Acas
scaffold_13	344170	344559	Acas_H3K4me3.merge.dedup_peak_1575	389	Acas
scaffold_13	344643	344889	Acas_H3K4me3.merge.dedup_peak_1576	246	Acas
scaffold_13	352674	352837	Acas_H3K4me3.merge.dedup_peak_1577	163	Acas
scaffold_13	353798	354197	Acas_H3K4me3.merge.dedup_peak_1578	399	Acas
scaffold_13	356595	357311	Acas_H3K4me3.merge.dedup_peak_1579	716	Acas
scaffold_13	358975	359417	Acas_H3K4me3.merge.dedup_peak_1580	442	Acas
scaffold_13	366828	367327	Acas_H3K4me3.merge.dedup_peak_1581	499	Acas
scaffold_13	367413	368081	Acas_H3K4me3.merge.dedup_peak_1582	668	Acas
scaffold_13	377154	378145	Acas_H3K4me3.merge.dedup_peak_1583	991	Acas
scaffold_13	379436	379889	Acas_H3K4me3.merge.dedup_peak_1584	453	Acas
scaffold_13	383387	383852	Acas_H3K4me3.merge.dedup_peak_1585	465	Acas
scaffold_13	385231	385625	Acas_H3K4me3.merge.dedup_peak_1586	394	Acas
scaffold_13	403613	403829	Acas_H3K4me3.merge.dedup_peak_1587	216	Acas
scaffold_13	403924	404167	Acas_H3K4me3.merge.dedup_peak_1588	243	Acas
scaffold_13	409825	410164	Acas_H3K4me3.merge.dedup_peak_1589	339	Acas
scaffold_13	419235	419604	Acas_H3K4me3.merge.dedup_peak_1590	369	Acas
scaffold_13	427481	428327	Acas_H3K4me3.merge.dedup_peak_1591	846	Acas
scaffold_13	430721	431498	Acas_H3K4me3.merge.dedup_peak_1592	777	Acas
scaffold_13	431881	432176	Acas_H3K4me3.merge.dedup_peak_1593	295	Acas
scaffold_13	447401	448246	Acas_H3K4me3.merge.dedup_peak_1594	845	Acas
scaffold_13	451906	452701	Acas_H3K4me3.merge.dedup_peak_1595	795	Acas
scaffold_13	457430	458692	Acas_H3K4me3.merge.dedup_peak_1596	1262	Acas
scaffold_13	458805	458988	Acas_H3K4me3.merge.dedup_peak_1597	183	Acas
scaffold_13	471880	472154	Acas_H3K4me3.merge.dedup_peak_1598	274	Acas
scaffold_13	476742	477344	Acas_H3K4me3.merge.dedup_peak_1599	602	Acas
scaffold_13	480491	480901	Acas_H3K4me3.merge.dedup_peak_1600	410	Acas
scaffold_13	496229	496669	Acas_H3K4me3.merge.dedup_peak_1601	440	Acas
scaffold_13	497386	498475	Acas_H3K4me3.merge.dedup_peak_1602	1089	Acas
scaffold_13	499041	499263	Acas_H3K4me3.merge.dedup_peak_1603	222	Acas
scaffold_13	499509	499675	Acas_H3K4me3.merge.dedup_peak_1604	166	Acas
scaffold_13	501187	501627	Acas_H3K4me3.merge.dedup_peak_1605	440	Acas
scaffold_13	504624	505164	Acas_H3K4me3.merge.dedup_peak_1606	540	Acas
scaffold_13	506239	507004	Acas_H3K4me3.merge.dedup_peak_1607	765	Acas
scaffold_13	508240	508515	Acas_H3K4me3.merge.dedup_peak_1608	275	Acas
scaffold_13	510980	511592	Acas_H3K4me3.merge.dedup_peak_1609	612	Acas
scaffold_13	511665	512364	Acas_H3K4me3.merge.dedup_peak_1610	699	Acas
scaffold_13	517238	517729	Acas_H3K4me3.merge.dedup_peak_1611	491	Acas
scaffold_13	527273	528048	Acas_H3K4me3.merge.dedup_peak_1612	775	Acas
scaffold_13	530254	530771	Acas_H3K4me3.merge.dedup_peak_1613	517	Acas
scaffold_13	535786	536163	Acas_H3K4me3.merge.dedup_peak_1614	377	Acas
scaffold_13	541319	541935	Acas_H3K4me3.merge.dedup_peak_1615	616	Acas
scaffold_13	543196	543905	Acas_H3K4me3.merge.dedup_peak_1616	709	Acas
scaffold_13	544023	544438	Acas_H3K4me3.merge.dedup_peak_1617	415	Acas
scaffold_13	552382	552650	Acas_H3K4me3.merge.dedup_peak_1618	268	Acas
scaffold_13	555039	555524	Acas_H3K4me3.merge.dedup_peak_1619	485	Acas
scaffold_13	555681	556044	Acas_H3K4me3.merge.dedup_peak_1620	363	Acas
scaffold_13	557519	558174	Acas_H3K4me3.merge.dedup_peak_1621	655	Acas
scaffold_13	559381	560124	Acas_H3K4me3.merge.dedup_peak_1622	743	Acas
scaffold_13	567469	567844	Acas_H3K4me3.merge.dedup_peak_1623	375	Acas
scaffold_13	567907	568073	Acas_H3K4me3.merge.dedup_peak_1624	166	Acas
scaffold_13	572674	573056	Acas_H3K4me3.merge.dedup_peak_1625	382	Acas
scaffold_13	574378	575388	Acas_H3K4me3.merge.dedup_peak_1626	1010	Acas
scaffold_13	575905	576368	Acas_H3K4me3.merge.dedup_peak_1627	463	Acas
scaffold_13	577887	578305	Acas_H3K4me3.merge.dedup_peak_1628	418	Acas
scaffold_13	578477	578755	Acas_H3K4me3.merge.dedup_peak_1629	278	Acas
scaffold_13	581540	582121	Acas_H3K4me3.merge.dedup_peak_1630	581	Acas
scaffold_13	583157	583659	Acas_H3K4me3.merge.dedup_peak_1631	502	Acas
scaffold_13	596001	596300	Acas_H3K4me3.merge.dedup_peak_1632	299	Acas
scaffold_13	604332	604862	Acas_H3K4me3.merge.dedup_peak_1633	530	Acas
scaffold_13	611213	611510	Acas_H3K4me3.merge.dedup_peak_1634	297	Acas
scaffold_13	616254	616789	Acas_H3K4me3.merge.dedup_peak_1635	535	Acas
scaffold_13	616846	617264	Acas_H3K4me3.merge.dedup_peak_1636	418	Acas
scaffold_13	620826	621841	Acas_H3K4me3.merge.dedup_peak_1637	1015	Acas
scaffold_13	628777	629391	Acas_H3K4me3.merge.dedup_peak_1638	614	Acas
scaffold_13	631547	631941	Acas_H3K4me3.merge.dedup_peak_1639	394	Acas
scaffold_13	636725	637016	Acas_H3K4me3.merge.dedup_peak_1640	291	Acas
scaffold_13	641879	642436	Acas_H3K4me3.merge.dedup_peak_1641	557	Acas
scaffold_13	649267	649810	Acas_H3K4me3.merge.dedup_peak_1642	543	Acas
scaffold_13	650700	651211	Acas_H3K4me3.merge.dedup_peak_1643	511	Acas
scaffold_13	652526	652931	Acas_H3K4me3.merge.dedup_peak_1644	405	Acas
scaffold_13	661109	661641	Acas_H3K4me3.merge.dedup_peak_1645	532	Acas
scaffold_13	663061	663486	Acas_H3K4me3.merge.dedup_peak_1646	425	Acas
scaffold_13	675159	675518	Acas_H3K4me3.merge.dedup_peak_1647	359	Acas
scaffold_13	675632	676513	Acas_H3K4me3.merge.dedup_peak_1648	881	Acas
scaffold_13	681860	682452	Acas_H3K4me3.merge.dedup_peak_1649	592	Acas
scaffold_13	682537	683174	Acas_H3K4me3.merge.dedup_peak_1650	637	Acas
scaffold_13	684400	684767	Acas_H3K4me3.merge.dedup_peak_1651	367	Acas
scaffold_13	688537	688840	Acas_H3K4me3.merge.dedup_peak_1652	303	Acas
scaffold_13	689026	689358	Acas_H3K4me3.merge.dedup_peak_1653	332	Acas
scaffold_13	691002	691215	Acas_H3K4me3.merge.dedup_peak_1654	213	Acas
scaffold_13	693228	693808	Acas_H3K4me3.merge.dedup_peak_1655	580	Acas
scaffold_13	693875	694532	Acas_H3K4me3.merge.dedup_peak_1656	657	Acas
scaffold_13	703087	703463	Acas_H3K4me3.merge.dedup_peak_1657	376	Acas
scaffold_13	703592	704181	Acas_H3K4me3.merge.dedup_peak_1658	589	Acas
scaffold_13	706489	707098	Acas_H3K4me3.merge.dedup_peak_1659	609	Acas
scaffold_13	707634	707909	Acas_H3K4me3.merge.dedup_peak_1660	275	Acas
scaffold_13	712670	713168	Acas_H3K4me3.merge.dedup_peak_1661	498	Acas
scaffold_13	723844	724339	Acas_H3K4me3.merge.dedup_peak_1662	495	Acas
scaffold_13	734588	736341	Acas_H3K4me3.merge.dedup_peak_1663	1753	Acas
scaffold_13	741112	741678	Acas_H3K4me3.merge.dedup_peak_1664	566	Acas
scaffold_13	751746	752588	Acas_H3K4me3.merge.dedup_peak_1665	842	Acas
scaffold_13	752708	753507	Acas_H3K4me3.merge.dedup_peak_1666	799	Acas
scaffold_13	758250	759156	Acas_H3K4me3.merge.dedup_peak_1667	906	Acas
scaffold_13	760657	761159	Acas_H3K4me3.merge.dedup_peak_1668	502	Acas
scaffold_13	766254	766632	Acas_H3K4me3.merge.dedup_peak_1669	378	Acas
scaffold_13	772357	773191	Acas_H3K4me3.merge.dedup_peak_1670	834	Acas
scaffold_13	773309	773690	Acas_H3K4me3.merge.dedup_peak_1671	381	Acas
scaffold_13	777015	777317	Acas_H3K4me3.merge.dedup_peak_1672	302	Acas
scaffold_13	777394	777725	Acas_H3K4me3.merge.dedup_peak_1673	331	Acas
scaffold_13	781260	781539	Acas_H3K4me3.merge.dedup_peak_1674	279	Acas
scaffold_13	786401	786619	Acas_H3K4me3.merge.dedup_peak_1675	218	Acas
scaffold_13	794422	794879	Acas_H3K4me3.merge.dedup_peak_1676	457	Acas
scaffold_13	795299	795486	Acas_H3K4me3.merge.dedup_peak_1677	187	Acas
scaffold_13	795905	796651	Acas_H3K4me3.merge.dedup_peak_1678	746	Acas
scaffold_13	806537	806833	Acas_H3K4me3.merge.dedup_peak_1679	296	Acas
scaffold_13	811483	811836	Acas_H3K4me3.merge.dedup_peak_1680	353	Acas
scaffold_13	814343	814653	Acas_H3K4me3.merge.dedup_peak_1681	310	Acas
scaffold_13	822337	823466	Acas_H3K4me3.merge.dedup_peak_1682	1129	Acas
scaffold_13	826365	827469	Acas_H3K4me3.merge.dedup_peak_1683	1104	Acas
scaffold_13	831155	831852	Acas_H3K4me3.merge.dedup_peak_1684	697	Acas
scaffold_13	835233	835863	Acas_H3K4me3.merge.dedup_peak_1685	630	Acas
scaffold_13	837317	837640	Acas_H3K4me3.merge.dedup_peak_1686	323	Acas
scaffold_13	845335	845977	Acas_H3K4me3.merge.dedup_peak_1687	642	Acas
scaffold_13	846127	846500	Acas_H3K4me3.merge.dedup_peak_1688	373	Acas
scaffold_13	848429	849665	Acas_H3K4me3.merge.dedup_peak_1689	1236	Acas
scaffold_13	869323	869662	Acas_H3K4me3.merge.dedup_peak_1690	339	Acas
scaffold_13	871134	871942	Acas_H3K4me3.merge.dedup_peak_1691	808	Acas
scaffold_13	872079	872275	Acas_H3K4me3.merge.dedup_peak_1692	196	Acas
scaffold_13	878572	879971	Acas_H3K4me3.merge.dedup_peak_1693	1399	Acas
scaffold_13	881957	882359	Acas_H3K4me3.merge.dedup_peak_1694	402	Acas
scaffold_13	890171	890492	Acas_H3K4me3.merge.dedup_peak_1695	321	Acas
scaffold_13	896344	896712	Acas_H3K4me3.merge.dedup_peak_1696	368	Acas
scaffold_13	897312	897841	Acas_H3K4me3.merge.dedup_peak_1697	529	Acas
scaffold_13	899802	900158	Acas_H3K4me3.merge.dedup_peak_1698	356	Acas
scaffold_13	911563	911717	Acas_H3K4me3.merge.dedup_peak_1699	154	Acas
scaffold_13	913780	914224	Acas_H3K4me3.merge.dedup_peak_1700	444	Acas
scaffold_13	916239	916549	Acas_H3K4me3.merge.dedup_peak_1701	310	Acas
scaffold_13	931172	931765	Acas_H3K4me3.merge.dedup_peak_1702	593	Acas
scaffold_13	938529	939064	Acas_H3K4me3.merge.dedup_peak_1703	535	Acas
scaffold_13	955258	955663	Acas_H3K4me3.merge.dedup_peak_1704	405	Acas
scaffold_13	959079	959554	Acas_H3K4me3.merge.dedup_peak_1705	475	Acas
scaffold_13	971541	972025	Acas_H3K4me3.merge.dedup_peak_1706	484	Acas
scaffold_13	980485	980936	Acas_H3K4me3.merge.dedup_peak_1707	451	Acas
scaffold_13	981088	982553	Acas_H3K4me3.merge.dedup_peak_1708	1465	Acas
scaffold_13	986887	987266	Acas_H3K4me3.merge.dedup_peak_1709	379	Acas
scaffold_13	995473	996469	Acas_H3K4me3.merge.dedup_peak_1710	996	Acas
scaffold_13	997246	997540	Acas_H3K4me3.merge.dedup_peak_1711	294	Acas
scaffold_13	998610	998878	Acas_H3K4me3.merge.dedup_peak_1712	268	Acas
scaffold_13	1000416	1000837	Acas_H3K4me3.merge.dedup_peak_1713	421	Acas
scaffold_13	1011555	1012286	Acas_H3K4me3.merge.dedup_peak_1714	731	Acas
scaffold_13	1014018	1014252	Acas_H3K4me3.merge.dedup_peak_1715	234	Acas
scaffold_13	1014811	1015027	Acas_H3K4me3.merge.dedup_peak_1716	216	Acas
scaffold_13	1025782	1026513	Acas_H3K4me3.merge.dedup_peak_1717	731	Acas
scaffold_13	1029505	1030230	Acas_H3K4me3.merge.dedup_peak_1718	725	Acas
scaffold_13	1041578	1042053	Acas_H3K4me3.merge.dedup_peak_1719	475	Acas
scaffold_13	1045069	1045842	Acas_H3K4me3.merge.dedup_peak_1720	773	Acas
scaffold_13	1048294	1048660	Acas_H3K4me3.merge.dedup_peak_1721	366	Acas
scaffold_13	1051320	1052205	Acas_H3K4me3.merge.dedup_peak_1722	885	Acas
scaffold_13	1059395	1060956	Acas_H3K4me3.merge.dedup_peak_1723	1561	Acas
scaffold_13	1071714	1072032	Acas_H3K4me3.merge.dedup_peak_1724	318	Acas
scaffold_13	1072201	1073182	Acas_H3K4me3.merge.dedup_peak_1725	981	Acas
scaffold_13	1075246	1075635	Acas_H3K4me3.merge.dedup_peak_1726	389	Acas
scaffold_13	1084158	1084954	Acas_H3K4me3.merge.dedup_peak_1727	796	Acas
scaffold_13	1086821	1087437	Acas_H3K4me3.merge.dedup_peak_1728	616	Acas
scaffold_13	1087580	1087903	Acas_H3K4me3.merge.dedup_peak_1729	323	Acas
scaffold_13	1095282	1095836	Acas_H3K4me3.merge.dedup_peak_1730	554	Acas
scaffold_13	1099094	1099459	Acas_H3K4me3.merge.dedup_peak_1731	365	Acas
scaffold_13	1105299	1105777	Acas_H3K4me3.merge.dedup_peak_1732	478	Acas
scaffold_13	1107153	1107799	Acas_H3K4me3.merge.dedup_peak_1733	646	Acas
scaffold_13	1108970	1109997	Acas_H3K4me3.merge.dedup_peak_1734	1027	Acas
scaffold_13	1112013	1112288	Acas_H3K4me3.merge.dedup_peak_1735	275	Acas
scaffold_13	1113398	1113557	Acas_H3K4me3.merge.dedup_peak_1736	159	Acas
scaffold_13	1123002	1123341	Acas_H3K4me3.merge.dedup_peak_1737	339	Acas
scaffold_13	1128040	1128460	Acas_H3K4me3.merge.dedup_peak_1738	420	Acas
scaffold_13	1131531	1132273	Acas_H3K4me3.merge.dedup_peak_1739	742	Acas
scaffold_13	1132347	1132762	Acas_H3K4me3.merge.dedup_peak_1740	415	Acas
scaffold_13	1134946	1135342	Acas_H3K4me3.merge.dedup_peak_1741	396	Acas
scaffold_13	1145731	1146067	Acas_H3K4me3.merge.dedup_peak_1742	336	Acas
scaffold_13	1150935	1151504	Acas_H3K4me3.merge.dedup_peak_1743	569	Acas
scaffold_13	1154889	1155439	Acas_H3K4me3.merge.dedup_peak_1744	550	Acas
scaffold_13	1157096	1158484	Acas_H3K4me3.merge.dedup_peak_1745	1388	Acas
scaffold_13	1164304	1164984	Acas_H3K4me3.merge.dedup_peak_1746	680	Acas
scaffold_13	1170109	1170644	Acas_H3K4me3.merge.dedup_peak_1747	535	Acas
scaffold_13	1171154	1172076	Acas_H3K4me3.merge.dedup_peak_1748	922	Acas
scaffold_13	1176566	1176954	Acas_H3K4me3.merge.dedup_peak_1749	388	Acas
scaffold_13	1179083	1179606	Acas_H3K4me3.merge.dedup_peak_1750	523	Acas
scaffold_13	1182955	1183240	Acas_H3K4me3.merge.dedup_peak_1751	285	Acas
scaffold_13	1186262	1186685	Acas_H3K4me3.merge.dedup_peak_1752	423	Acas
scaffold_13	1188558	1189026	Acas_H3K4me3.merge.dedup_peak_1753	468	Acas
scaffold_13	1192103	1192447	Acas_H3K4me3.merge.dedup_peak_1754	344	Acas
scaffold_13	1194148	1194607	Acas_H3K4me3.merge.dedup_peak_1755	459	Acas
scaffold_13	1198777	1199228	Acas_H3K4me3.merge.dedup_peak_1756	451	Acas
scaffold_13	1206064	1207265	Acas_H3K4me3.merge.dedup_peak_1757	1201	Acas
scaffold_13	1207924	1208518	Acas_H3K4me3.merge.dedup_peak_1758	594	Acas
scaffold_13	1212386	1212933	Acas_H3K4me3.merge.dedup_peak_1759	547	Acas
scaffold_13	1219728	1220057	Acas_H3K4me3.merge.dedup_peak_1760	329	Acas
scaffold_13	1224231	1224532	Acas_H3K4me3.merge.dedup_peak_1761	301	Acas
scaffold_13	1224696	1225070	Acas_H3K4me3.merge.dedup_peak_1762	374	Acas
scaffold_13	1229998	1230357	Acas_H3K4me3.merge.dedup_peak_1763	359	Acas
scaffold_13	1232565	1233307	Acas_H3K4me3.merge.dedup_peak_1764	742	Acas
scaffold_13	1233441	1233768	Acas_H3K4me3.merge.dedup_peak_1765	327	Acas
scaffold_13	1237294	1237536	Acas_H3K4me3.merge.dedup_peak_1766	242	Acas
scaffold_13	1237930	1238798	Acas_H3K4me3.merge.dedup_peak_1767	868	Acas
scaffold_13	1243290	1243979	Acas_H3K4me3.merge.dedup_peak_1768	689	Acas
scaffold_13	1245588	1245776	Acas_H3K4me3.merge.dedup_peak_1769	188	Acas
scaffold_13	1252506	1252795	Acas_H3K4me3.merge.dedup_peak_1770	289	Acas
scaffold_13	1258179	1258526	Acas_H3K4me3.merge.dedup_peak_1771	347	Acas
scaffold_13	1264869	1265348	Acas_H3K4me3.merge.dedup_peak_1772	479	Acas
scaffold_13	1269868	1270357	Acas_H3K4me3.merge.dedup_peak_1773	489	Acas
scaffold_13	1294272	1294558	Acas_H3K4me3.merge.dedup_peak_1774	286	Acas
scaffold_13	1299338	1299552	Acas_H3K4me3.merge.dedup_peak_1775	214	Acas
scaffold_14	56324	56670	Acas_H3K4me3.merge.dedup_peak_1776	346	Acas
scaffold_14	56722	56873	Acas_H3K4me3.merge.dedup_peak_1777	151	Acas
scaffold_14	57017	57805	Acas_H3K4me3.merge.dedup_peak_1778	788	Acas
scaffold_14	60428	61327	Acas_H3K4me3.merge.dedup_peak_1779	899	Acas
scaffold_14	69162	69788	Acas_H3K4me3.merge.dedup_peak_1780	626	Acas
scaffold_14	71914	72421	Acas_H3K4me3.merge.dedup_peak_1781	507	Acas
scaffold_14	72936	73460	Acas_H3K4me3.merge.dedup_peak_1782	524	Acas
scaffold_14	92637	93163	Acas_H3K4me3.merge.dedup_peak_1783	526	Acas
scaffold_14	97854	98336	Acas_H3K4me3.merge.dedup_peak_1784	482	Acas
scaffold_14	98815	99750	Acas_H3K4me3.merge.dedup_peak_1785	935	Acas
scaffold_14	106182	107303	Acas_H3K4me3.merge.dedup_peak_1786	1121	Acas
scaffold_14	110770	111239	Acas_H3K4me3.merge.dedup_peak_1787	469	Acas
scaffold_14	117955	118604	Acas_H3K4me3.merge.dedup_peak_1788	649	Acas
scaffold_14	120182	120401	Acas_H3K4me3.merge.dedup_peak_1789	219	Acas
scaffold_14	124961	126385	Acas_H3K4me3.merge.dedup_peak_1790	1424	Acas
scaffold_14	133999	134755	Acas_H3K4me3.merge.dedup_peak_1791	756	Acas
scaffold_14	137864	138123	Acas_H3K4me3.merge.dedup_peak_1792	259	Acas
scaffold_14	138333	138715	Acas_H3K4me3.merge.dedup_peak_1793	382	Acas
scaffold_14	149735	149953	Acas_H3K4me3.merge.dedup_peak_1794	218	Acas
scaffold_14	153454	153838	Acas_H3K4me3.merge.dedup_peak_1795	384	Acas
scaffold_14	155311	155771	Acas_H3K4me3.merge.dedup_peak_1796	460	Acas
scaffold_14	156868	157041	Acas_H3K4me3.merge.dedup_peak_1797	173	Acas
scaffold_14	164964	166151	Acas_H3K4me3.merge.dedup_peak_1798	1187	Acas
scaffold_14	168847	169139	Acas_H3K4me3.merge.dedup_peak_1799	292	Acas
scaffold_14	175688	176389	Acas_H3K4me3.merge.dedup_peak_1800	701	Acas
scaffold_14	179843	180177	Acas_H3K4me3.merge.dedup_peak_1801	334	Acas
scaffold_14	181550	181950	Acas_H3K4me3.merge.dedup_peak_1802	400	Acas
scaffold_14	197825	198551	Acas_H3K4me3.merge.dedup_peak_1803	726	Acas
scaffold_14	202460	202619	Acas_H3K4me3.merge.dedup_peak_1804	159	Acas
scaffold_14	202757	203182	Acas_H3K4me3.merge.dedup_peak_1805	425	Acas
scaffold_14	205163	206220	Acas_H3K4me3.merge.dedup_peak_1806	1057	Acas
scaffold_14	212162	212522	Acas_H3K4me3.merge.dedup_peak_1807	360	Acas
scaffold_14	219677	220447	Acas_H3K4me3.merge.dedup_peak_1808	770	Acas
scaffold_14	224565	225227	Acas_H3K4me3.merge.dedup_peak_1809	662	Acas
scaffold_14	231781	232875	Acas_H3K4me3.merge.dedup_peak_1810	1094	Acas
scaffold_14	237370	238403	Acas_H3K4me3.merge.dedup_peak_1811	1033	Acas
scaffold_14	244472	246352	Acas_H3K4me3.merge.dedup_peak_1812	1880	Acas
scaffold_14	259928	260390	Acas_H3K4me3.merge.dedup_peak_1813	462	Acas
scaffold_14	261021	261246	Acas_H3K4me3.merge.dedup_peak_1814	225	Acas
scaffold_14	270388	270762	Acas_H3K4me3.merge.dedup_peak_1815	374	Acas
scaffold_14	278316	279236	Acas_H3K4me3.merge.dedup_peak_1816	920	Acas
scaffold_14	280406	280701	Acas_H3K4me3.merge.dedup_peak_1817	295	Acas
scaffold_14	284076	284392	Acas_H3K4me3.merge.dedup_peak_1818	316	Acas
scaffold_14	286377	287029	Acas_H3K4me3.merge.dedup_peak_1819	652	Acas
scaffold_14	289908	290157	Acas_H3K4me3.merge.dedup_peak_1820	249	Acas
scaffold_14	300733	301108	Acas_H3K4me3.merge.dedup_peak_1821	375	Acas
scaffold_14	303252	303772	Acas_H3K4me3.merge.dedup_peak_1822	520	Acas
scaffold_14	305835	306311	Acas_H3K4me3.merge.dedup_peak_1823	476	Acas
scaffold_14	308963	309268	Acas_H3K4me3.merge.dedup_peak_1824	305	Acas
scaffold_14	311798	312013	Acas_H3K4me3.merge.dedup_peak_1825	215	Acas
scaffold_14	312223	312444	Acas_H3K4me3.merge.dedup_peak_1826	221	Acas
scaffold_14	315142	315820	Acas_H3K4me3.merge.dedup_peak_1827	678	Acas
scaffold_14	315895	316084	Acas_H3K4me3.merge.dedup_peak_1828	189	Acas
scaffold_14	319646	320521	Acas_H3K4me3.merge.dedup_peak_1829	875	Acas
scaffold_14	323976	324533	Acas_H3K4me3.merge.dedup_peak_1830	557	Acas
scaffold_14	329931	330101	Acas_H3K4me3.merge.dedup_peak_1831	170	Acas
scaffold_14	330235	330773	Acas_H3K4me3.merge.dedup_peak_1832	538	Acas
scaffold_14	331360	331845	Acas_H3K4me3.merge.dedup_peak_1833	485	Acas
scaffold_14	332265	333125	Acas_H3K4me3.merge.dedup_peak_1834	860	Acas
scaffold_14	336627	337060	Acas_H3K4me3.merge.dedup_peak_1835	433	Acas
scaffold_14	337829	338780	Acas_H3K4me3.merge.dedup_peak_1836	951	Acas
scaffold_14	342596	343625	Acas_H3K4me3.merge.dedup_peak_1837	1029	Acas
scaffold_14	347608	348068	Acas_H3K4me3.merge.dedup_peak_1838	460	Acas
scaffold_14	349365	349945	Acas_H3K4me3.merge.dedup_peak_1839	580	Acas
scaffold_14	354043	354911	Acas_H3K4me3.merge.dedup_peak_1840	868	Acas
scaffold_14	355262	355704	Acas_H3K4me3.merge.dedup_peak_1841	442	Acas
scaffold_14	357991	358378	Acas_H3K4me3.merge.dedup_peak_1842	387	Acas
scaffold_14	369350	369980	Acas_H3K4me3.merge.dedup_peak_1843	630	Acas
scaffold_14	372537	373429	Acas_H3K4me3.merge.dedup_peak_1844	892	Acas
scaffold_14	377644	378903	Acas_H3K4me3.merge.dedup_peak_1845	1259	Acas
scaffold_14	381140	382221	Acas_H3K4me3.merge.dedup_peak_1846	1081	Acas
scaffold_14	388696	389527	Acas_H3K4me3.merge.dedup_peak_1847	831	Acas
scaffold_14	389680	390121	Acas_H3K4me3.merge.dedup_peak_1848	441	Acas
scaffold_14	400802	401237	Acas_H3K4me3.merge.dedup_peak_1849	435	Acas
scaffold_14	408126	408329	Acas_H3K4me3.merge.dedup_peak_1850	203	Acas
scaffold_14	408426	408646	Acas_H3K4me3.merge.dedup_peak_1851	220	Acas
scaffold_14	409030	409698	Acas_H3K4me3.merge.dedup_peak_1852	668	Acas
scaffold_14	411589	411952	Acas_H3K4me3.merge.dedup_peak_1853	363	Acas
scaffold_14	424439	424799	Acas_H3K4me3.merge.dedup_peak_1854	360	Acas
scaffold_14	430090	430306	Acas_H3K4me3.merge.dedup_peak_1855	216	Acas
scaffold_14	430352	430593	Acas_H3K4me3.merge.dedup_peak_1856	241	Acas
scaffold_14	432712	433349	Acas_H3K4me3.merge.dedup_peak_1857	637	Acas
scaffold_14	437657	438581	Acas_H3K4me3.merge.dedup_peak_1858	924	Acas
scaffold_14	444884	445898	Acas_H3K4me3.merge.dedup_peak_1859	1014	Acas
scaffold_14	448630	449162	Acas_H3K4me3.merge.dedup_peak_1860	532	Acas
scaffold_14	456527	456715	Acas_H3K4me3.merge.dedup_peak_1861	188	Acas
scaffold_14	456773	457266	Acas_H3K4me3.merge.dedup_peak_1862	493	Acas
scaffold_14	472749	473272	Acas_H3K4me3.merge.dedup_peak_1863	523	Acas
scaffold_14	473353	474149	Acas_H3K4me3.merge.dedup_peak_1864	796	Acas
scaffold_14	482635	483010	Acas_H3K4me3.merge.dedup_peak_1865	375	Acas
scaffold_14	483394	484230	Acas_H3K4me3.merge.dedup_peak_1866	836	Acas
scaffold_14	489858	490969	Acas_H3K4me3.merge.dedup_peak_1867	1111	Acas
scaffold_14	501184	501495	Acas_H3K4me3.merge.dedup_peak_1868	311	Acas
scaffold_14	504083	504855	Acas_H3K4me3.merge.dedup_peak_1869	772	Acas
scaffold_14	505797	506365	Acas_H3K4me3.merge.dedup_peak_1870	568	Acas
scaffold_14	527850	528167	Acas_H3K4me3.merge.dedup_peak_1871	317	Acas
scaffold_14	530771	531432	Acas_H3K4me3.merge.dedup_peak_1872	661	Acas
scaffold_14	538112	538641	Acas_H3K4me3.merge.dedup_peak_1873	529	Acas
scaffold_14	540342	540493	Acas_H3K4me3.merge.dedup_peak_1874	151	Acas
scaffold_14	543044	543924	Acas_H3K4me3.merge.dedup_peak_1875	880	Acas
scaffold_14	544603	545073	Acas_H3K4me3.merge.dedup_peak_1876	470	Acas
scaffold_14	545670	546133	Acas_H3K4me3.merge.dedup_peak_1877	463	Acas
scaffold_14	557863	559341	Acas_H3K4me3.merge.dedup_peak_1878	1478	Acas
scaffold_14	560303	560612	Acas_H3K4me3.merge.dedup_peak_1879	309	Acas
scaffold_14	573191	573634	Acas_H3K4me3.merge.dedup_peak_1880	443	Acas
scaffold_14	574977	575289	Acas_H3K4me3.merge.dedup_peak_1881	312	Acas
scaffold_14	579059	580277	Acas_H3K4me3.merge.dedup_peak_1882	1218	Acas
scaffold_14	583899	584431	Acas_H3K4me3.merge.dedup_peak_1883	532	Acas
scaffold_14	588519	588843	Acas_H3K4me3.merge.dedup_peak_1884	324	Acas
scaffold_14	598144	598693	Acas_H3K4me3.merge.dedup_peak_1885	549	Acas
scaffold_14	598808	599123	Acas_H3K4me3.merge.dedup_peak_1886	315	Acas
scaffold_14	603982	604874	Acas_H3K4me3.merge.dedup_peak_1887	892	Acas
scaffold_14	606665	606964	Acas_H3K4me3.merge.dedup_peak_1888	299	Acas
scaffold_14	612205	612891	Acas_H3K4me3.merge.dedup_peak_1889	686	Acas
scaffold_14	616533	617045	Acas_H3K4me3.merge.dedup_peak_1890	512	Acas
scaffold_14	617166	617472	Acas_H3K4me3.merge.dedup_peak_1891	306	Acas
scaffold_14	620223	620628	Acas_H3K4me3.merge.dedup_peak_1892	405	Acas
scaffold_14	621305	621731	Acas_H3K4me3.merge.dedup_peak_1893	426	Acas
scaffold_14	635381	636293	Acas_H3K4me3.merge.dedup_peak_1894	912	Acas
scaffold_14	641029	641740	Acas_H3K4me3.merge.dedup_peak_1895	711	Acas
scaffold_14	644357	644921	Acas_H3K4me3.merge.dedup_peak_1896	564	Acas
scaffold_14	647824	648075	Acas_H3K4me3.merge.dedup_peak_1897	251	Acas
scaffold_14	653282	653821	Acas_H3K4me3.merge.dedup_peak_1898	539	Acas
scaffold_14	654355	654640	Acas_H3K4me3.merge.dedup_peak_1899	285	Acas
scaffold_14	657252	658362	Acas_H3K4me3.merge.dedup_peak_1900	1110	Acas
scaffold_14	658591	659317	Acas_H3K4me3.merge.dedup_peak_1901	726	Acas
scaffold_14	664993	666649	Acas_H3K4me3.merge.dedup_peak_1902	1656	Acas
scaffold_14	679741	680123	Acas_H3K4me3.merge.dedup_peak_1903	382	Acas
scaffold_14	680199	680727	Acas_H3K4me3.merge.dedup_peak_1904	528	Acas
scaffold_14	683368	684051	Acas_H3K4me3.merge.dedup_peak_1905	683	Acas
scaffold_14	685255	686028	Acas_H3K4me3.merge.dedup_peak_1906	773	Acas
scaffold_14	686205	686405	Acas_H3K4me3.merge.dedup_peak_1907	200	Acas
scaffold_14	691144	691374	Acas_H3K4me3.merge.dedup_peak_1908	230	Acas
scaffold_14	692650	693462	Acas_H3K4me3.merge.dedup_peak_1909	812	Acas
scaffold_14	693977	694401	Acas_H3K4me3.merge.dedup_peak_1910	424	Acas
scaffold_14	703417	703686	Acas_H3K4me3.merge.dedup_peak_1911	269	Acas
scaffold_14	708022	708664	Acas_H3K4me3.merge.dedup_peak_1912	642	Acas
scaffold_14	709068	709823	Acas_H3K4me3.merge.dedup_peak_1913	755	Acas
scaffold_14	714727	715159	Acas_H3K4me3.merge.dedup_peak_1914	432	Acas
scaffold_14	715206	715745	Acas_H3K4me3.merge.dedup_peak_1915	539	Acas
scaffold_14	719939	720710	Acas_H3K4me3.merge.dedup_peak_1916	771	Acas
scaffold_14	722081	722856	Acas_H3K4me3.merge.dedup_peak_1917	775	Acas
scaffold_14	724139	724690	Acas_H3K4me3.merge.dedup_peak_1918	551	Acas
scaffold_14	727422	727968	Acas_H3K4me3.merge.dedup_peak_1919	546	Acas
scaffold_14	733274	733973	Acas_H3K4me3.merge.dedup_peak_1920	699	Acas
scaffold_14	735429	736314	Acas_H3K4me3.merge.dedup_peak_1921	885	Acas
scaffold_14	738352	738769	Acas_H3K4me3.merge.dedup_peak_1922	417	Acas
scaffold_14	742865	743160	Acas_H3K4me3.merge.dedup_peak_1923	295	Acas
scaffold_14	743288	744275	Acas_H3K4me3.merge.dedup_peak_1924	987	Acas
scaffold_14	749772	750905	Acas_H3K4me3.merge.dedup_peak_1925	1133	Acas
scaffold_14	754564	755124	Acas_H3K4me3.merge.dedup_peak_1926	560	Acas
scaffold_14	758804	759192	Acas_H3K4me3.merge.dedup_peak_1927	388	Acas
scaffold_14	765615	765904	Acas_H3K4me3.merge.dedup_peak_1928	289	Acas
scaffold_14	775379	775849	Acas_H3K4me3.merge.dedup_peak_1929	470	Acas
scaffold_14	777312	777639	Acas_H3K4me3.merge.dedup_peak_1930	327	Acas
scaffold_14	790221	790497	Acas_H3K4me3.merge.dedup_peak_1931	276	Acas
scaffold_14	791219	791963	Acas_H3K4me3.merge.dedup_peak_1932	744	Acas
scaffold_14	813441	813926	Acas_H3K4me3.merge.dedup_peak_1933	485	Acas
scaffold_14	818056	818826	Acas_H3K4me3.merge.dedup_peak_1934	770	Acas
scaffold_14	826775	827754	Acas_H3K4me3.merge.dedup_peak_1935	979	Acas
scaffold_14	832666	833388	Acas_H3K4me3.merge.dedup_peak_1936	722	Acas
scaffold_14	834017	834856	Acas_H3K4me3.merge.dedup_peak_1937	839	Acas
scaffold_14	840727	841054	Acas_H3K4me3.merge.dedup_peak_1938	327	Acas
scaffold_14	851192	852345	Acas_H3K4me3.merge.dedup_peak_1939	1153	Acas
scaffold_14	860239	860905	Acas_H3K4me3.merge.dedup_peak_1940	666	Acas
scaffold_14	875095	875505	Acas_H3K4me3.merge.dedup_peak_1941	410	Acas
scaffold_14	881171	881474	Acas_H3K4me3.merge.dedup_peak_1942	303	Acas
scaffold_14	885210	885746	Acas_H3K4me3.merge.dedup_peak_1943	536	Acas
scaffold_14	886359	886719	Acas_H3K4me3.merge.dedup_peak_1944	360	Acas
scaffold_14	890437	891002	Acas_H3K4me3.merge.dedup_peak_1945	565	Acas
scaffold_14	898932	899344	Acas_H3K4me3.merge.dedup_peak_1946	412	Acas
scaffold_14	899392	899842	Acas_H3K4me3.merge.dedup_peak_1947	450	Acas
scaffold_14	918921	919518	Acas_H3K4me3.merge.dedup_peak_1948	597	Acas
scaffold_14	926541	927375	Acas_H3K4me3.merge.dedup_peak_1949	834	Acas
scaffold_14	927641	928149	Acas_H3K4me3.merge.dedup_peak_1950	508	Acas
scaffold_14	933582	933769	Acas_H3K4me3.merge.dedup_peak_1951	187	Acas
scaffold_14	939856	940459	Acas_H3K4me3.merge.dedup_peak_1952	603	Acas
scaffold_14	941721	942254	Acas_H3K4me3.merge.dedup_peak_1953	533	Acas
scaffold_14	947721	948355	Acas_H3K4me3.merge.dedup_peak_1954	634	Acas
scaffold_14	958280	958863	Acas_H3K4me3.merge.dedup_peak_1955	583	Acas
scaffold_14	959959	960857	Acas_H3K4me3.merge.dedup_peak_1956	898	Acas
scaffold_14	960971	961314	Acas_H3K4me3.merge.dedup_peak_1957	343	Acas
scaffold_14	964279	964673	Acas_H3K4me3.merge.dedup_peak_1958	394	Acas
scaffold_14	965135	965514	Acas_H3K4me3.merge.dedup_peak_1959	379	Acas
scaffold_14	969330	970077	Acas_H3K4me3.merge.dedup_peak_1960	747	Acas
scaffold_14	975948	976620	Acas_H3K4me3.merge.dedup_peak_1961	672	Acas
scaffold_14	977515	978018	Acas_H3K4me3.merge.dedup_peak_1962	503	Acas
scaffold_14	982825	984053	Acas_H3K4me3.merge.dedup_peak_1963	1228	Acas
scaffold_14	987989	989024	Acas_H3K4me3.merge.dedup_peak_1964	1035	Acas
scaffold_14	995980	997202	Acas_H3K4me3.merge.dedup_peak_1965	1222	Acas
scaffold_14	1002247	1002650	Acas_H3K4me3.merge.dedup_peak_1966	403	Acas
scaffold_14	1007292	1007651	Acas_H3K4me3.merge.dedup_peak_1967	359	Acas
scaffold_14	1015016	1015344	Acas_H3K4me3.merge.dedup_peak_1968	328	Acas
scaffold_14	1025795	1026947	Acas_H3K4me3.merge.dedup_peak_1969	1152	Acas
scaffold_14	1033182	1033692	Acas_H3K4me3.merge.dedup_peak_1970	510	Acas
scaffold_14	1033809	1034376	Acas_H3K4me3.merge.dedup_peak_1971	567	Acas
scaffold_14	1053366	1053921	Acas_H3K4me3.merge.dedup_peak_1972	555	Acas
scaffold_14	1056654	1057263	Acas_H3K4me3.merge.dedup_peak_1973	609	Acas
scaffold_14	1062564	1063454	Acas_H3K4me3.merge.dedup_peak_1974	890	Acas
scaffold_14	1064149	1064570	Acas_H3K4me3.merge.dedup_peak_1975	421	Acas
scaffold_14	1067412	1067656	Acas_H3K4me3.merge.dedup_peak_1976	244	Acas
scaffold_14	1071494	1071646	Acas_H3K4me3.merge.dedup_peak_1977	152	Acas
scaffold_14	1081824	1082268	Acas_H3K4me3.merge.dedup_peak_1978	444	Acas
scaffold_14	1082427	1083228	Acas_H3K4me3.merge.dedup_peak_1979	801	Acas
scaffold_14	1084968	1085127	Acas_H3K4me3.merge.dedup_peak_1980	159	Acas
scaffold_14	1085243	1085474	Acas_H3K4me3.merge.dedup_peak_1981	231	Acas
scaffold_14	1089010	1089482	Acas_H3K4me3.merge.dedup_peak_1982	472	Acas
scaffold_14	1092398	1092667	Acas_H3K4me3.merge.dedup_peak_1983	269	Acas
scaffold_14	1093993	1095316	Acas_H3K4me3.merge.dedup_peak_1984	1323	Acas
scaffold_14	1100440	1100938	Acas_H3K4me3.merge.dedup_peak_1985	498	Acas
scaffold_14	1102623	1103528	Acas_H3K4me3.merge.dedup_peak_1986	905	Acas
scaffold_14	1105617	1106138	Acas_H3K4me3.merge.dedup_peak_1987	521	Acas
scaffold_14	1106237	1106551	Acas_H3K4me3.merge.dedup_peak_1988	314	Acas
scaffold_14	1109808	1110346	Acas_H3K4me3.merge.dedup_peak_1989	538	Acas
scaffold_14	1112662	1112952	Acas_H3K4me3.merge.dedup_peak_1990	290	Acas
scaffold_14	1113023	1113692	Acas_H3K4me3.merge.dedup_peak_1991	669	Acas
scaffold_14	1119318	1120164	Acas_H3K4me3.merge.dedup_peak_1992	846	Acas
scaffold_14	1126543	1127470	Acas_H3K4me3.merge.dedup_peak_1993	927	Acas
scaffold_14	1136160	1137296	Acas_H3K4me3.merge.dedup_peak_1994	1136	Acas
scaffold_14	1139926	1140189	Acas_H3K4me3.merge.dedup_peak_1995	263	Acas
scaffold_14	1143104	1143545	Acas_H3K4me3.merge.dedup_peak_1996	441	Acas
scaffold_14	1146818	1147064	Acas_H3K4me3.merge.dedup_peak_1997	246	Acas
scaffold_14	1147470	1148137	Acas_H3K4me3.merge.dedup_peak_1998	667	Acas
scaffold_14	1154316	1155104	Acas_H3K4me3.merge.dedup_peak_1999	788	Acas
[truncated: 78,507 more rows]

## Sheet: 9c
chr	start	end	PeakName	peak width	species
scaffold_1	722	1306	Acas_H3K4me3.broad_peak_1	584	Acas
scaffold_1	15301	15737	Acas_H3K4me3.broad_peak_2	436	Acas
scaffold_1	22157	23306	Acas_H3K4me3.broad_peak_3	1149	Acas
scaffold_1	31366	31735	Acas_H3K4me3.broad_peak_4	369	Acas
scaffold_1	37778	38491	Acas_H3K4me3.broad_peak_5	713	Acas
scaffold_1	56128	56527	Acas_H3K4me3.broad_peak_6	399	Acas
scaffold_1	60752	61062	Acas_H3K4me3.broad_peak_7	310	Acas
scaffold_1	62058	62311	Acas_H3K4me3.broad_peak_8	253	Acas
scaffold_1	64843	66180	Acas_H3K4me3.broad_peak_9	1337	Acas
scaffold_1	67084	68094	Acas_H3K4me3.broad_peak_10	1010	Acas
scaffold_1	71358	71977	Acas_H3K4me3.broad_peak_11	619	Acas
scaffold_1	76939	77622	Acas_H3K4me3.broad_peak_12	683	Acas
scaffold_1	80639	81175	Acas_H3K4me3.broad_peak_13	536	Acas
scaffold_1	82370	82959	Acas_H3K4me3.broad_peak_14	589	Acas
scaffold_1	88824	89867	Acas_H3K4me3.broad_peak_15	1043	Acas
scaffold_1	92859	93582	Acas_H3K4me3.broad_peak_16	723	Acas
scaffold_1	95200	95532	Acas_H3K4me3.broad_peak_17	332	Acas
scaffold_1	98383	99952	Acas_H3K4me3.broad_peak_18	1569	Acas
scaffold_1	102893	104926	Acas_H3K4me3.broad_peak_19	2033	Acas
scaffold_1	111268	112874	Acas_H3K4me3.broad_peak_20	1606	Acas
scaffold_1	116708	117777	Acas_H3K4me3.broad_peak_21	1069	Acas
scaffold_1	118863	119243	Acas_H3K4me3.broad_peak_22	380	Acas
scaffold_1	129079	129707	Acas_H3K4me3.broad_peak_23	628	Acas
scaffold_1	132026	132321	Acas_H3K4me3.broad_peak_24	295	Acas
scaffold_1	134254	134570	Acas_H3K4me3.broad_peak_25	316	Acas
scaffold_1	136610	137560	Acas_H3K4me3.broad_peak_26	950	Acas
scaffold_1	143898	144181	Acas_H3K4me3.broad_peak_27	283	Acas
scaffold_1	149161	150331	Acas_H3K4me3.broad_peak_28	1170	Acas
scaffold_1	154855	155219	Acas_H3K4me3.broad_peak_29	364	Acas
scaffold_1	160072	160893	Acas_H3K4me3.broad_peak_30	821	Acas
scaffold_1	161783	162415	Acas_H3K4me3.broad_peak_31	632	Acas
scaffold_1	169053	169351	Acas_H3K4me3.broad_peak_32	298	Acas
scaffold_1	170433	171632	Acas_H3K4me3.broad_peak_33	1199	Acas
scaffold_1	173464	173725	Acas_H3K4me3.broad_peak_34	261	Acas
scaffold_1	177678	178173	Acas_H3K4me3.broad_peak_35	495	Acas
scaffold_1	179432	179715	Acas_H3K4me3.broad_peak_36	283	Acas
scaffold_1	183924	184630	Acas_H3K4me3.broad_peak_37	706	Acas
scaffold_1	196224	196466	Acas_H3K4me3.broad_peak_38	242	Acas
scaffold_1	200884	201484	Acas_H3K4me3.broad_peak_39	600	Acas
scaffold_1	203199	204729	Acas_H3K4me3.broad_peak_40	1530	Acas
scaffold_1	207840	208098	Acas_H3K4me3.broad_peak_41	258	Acas
scaffold_1	212093	212706	Acas_H3K4me3.broad_peak_42	613	Acas
scaffold_1	234532	235423	Acas_H3K4me3.broad_peak_43	891	Acas
scaffold_1	240788	241547	Acas_H3K4me3.broad_peak_44	759	Acas
scaffold_1	248126	249567	Acas_H3K4me3.broad_peak_45	1441	Acas
scaffold_1	252528	253467	Acas_H3K4me3.broad_peak_46	939	Acas
scaffold_1	256733	258204	Acas_H3K4me3.broad_peak_47	1471	Acas
scaffold_1	266626	268951	Acas_H3K4me3.broad_peak_48	2325	Acas
scaffold_1	274974	276898	Acas_H3K4me3.broad_peak_49	1924	Acas
scaffold_1	288140	289713	Acas_H3K4me3.broad_peak_50	1573	Acas
scaffold_1	291522	292212	Acas_H3K4me3.broad_peak_51	690	Acas
scaffold_1	294938	295632	Acas_H3K4me3.broad_peak_52	694	Acas
scaffold_1	296973	298040	Acas_H3K4me3.broad_peak_53	1067	Acas
scaffold_1	300616	302806	Acas_H3K4me3.broad_peak_54	2190	Acas
scaffold_1	308981	309912	Acas_H3K4me3.broad_peak_55	931	Acas
scaffold_1	312651	313170	Acas_H3K4me3.broad_peak_56	519	Acas
scaffold_1	314724	315258	Acas_H3K4me3.broad_peak_57	534	Acas
scaffold_1	319532	320539	Acas_H3K4me3.broad_peak_58	1007	Acas
scaffold_1	321842	323281	Acas_H3K4me3.broad_peak_59	1439	Acas
scaffold_1	324431	325630	Acas_H3K4me3.broad_peak_60	1199	Acas
scaffold_1	331292	331895	Acas_H3K4me3.broad_peak_61	603	Acas
scaffold_1	336005	336495	Acas_H3K4me3.broad_peak_62	490	Acas
scaffold_1	338045	339262	Acas_H3K4me3.broad_peak_63	1217	Acas
scaffold_1	340666	341397	Acas_H3K4me3.broad_peak_64	731	Acas
scaffold_1	344231	344757	Acas_H3K4me3.broad_peak_65	526	Acas
scaffold_1	358223	358693	Acas_H3K4me3.broad_peak_66	470	Acas
scaffold_1	360272	362596	Acas_H3K4me3.broad_peak_67	2324	Acas
scaffold_1	369952	370452	Acas_H3K4me3.broad_peak_68	500	Acas
scaffold_1	371769	372921	Acas_H3K4me3.broad_peak_69	1152	Acas
scaffold_1	376416	378915	Acas_H3K4me3.broad_peak_70	2499	Acas
scaffold_1	380521	380847	Acas_H3K4me3.broad_peak_71	326	Acas
scaffold_1	385523	386694	Acas_H3K4me3.broad_peak_72	1171	Acas
scaffold_1	392668	393315	Acas_H3K4me3.broad_peak_73	647	Acas
scaffold_1	394707	395516	Acas_H3K4me3.broad_peak_74	809	Acas
scaffold_1	406899	407676	Acas_H3K4me3.broad_peak_75	777	Acas
scaffold_1	410554	411545	Acas_H3K4me3.broad_peak_76	991	Acas
scaffold_1	418162	418457	Acas_H3K4me3.broad_peak_77	295	Acas
scaffold_1	427062	428128	Acas_H3K4me3.broad_peak_78	1066	Acas
scaffold_1	429816	430179	Acas_H3K4me3.broad_peak_79	363	Acas
scaffold_1	433444	434220	Acas_H3K4me3.broad_peak_80	776	Acas
scaffold_1	436945	437197	Acas_H3K4me3.broad_peak_81	252	Acas
scaffold_1	440611	441303	Acas_H3K4me3.broad_peak_82	692	Acas
scaffold_1	443044	443696	Acas_H3K4me3.broad_peak_83	652	Acas
scaffold_1	449631	450071	Acas_H3K4me3.broad_peak_84	440	Acas
scaffold_1	454087	454309	Acas_H3K4me3.broad_peak_85	222	Acas
scaffold_1	457398	458539	Acas_H3K4me3.broad_peak_86	1141	Acas
scaffold_1	460808	462061	Acas_H3K4me3.broad_peak_87	1253	Acas
scaffold_1	465185	466635	Acas_H3K4me3.broad_peak_88	1450	Acas
scaffold_1	469888	470189	Acas_H3K4me3.broad_peak_89	301	Acas
scaffold_1	474047	475387	Acas_H3K4me3.broad_peak_90	1340	Acas
scaffold_1	484583	486371	Acas_H3K4me3.broad_peak_91	1788	Acas
scaffold_1	489347	490197	Acas_H3K4me3.broad_peak_92	850	Acas
scaffold_1	494293	494623	Acas_H3K4me3.broad_peak_93	330	Acas
scaffold_1	500084	500813	Acas_H3K4me3.broad_peak_94	729	Acas
scaffold_1	502075	502409	Acas_H3K4me3.broad_peak_95	334	Acas
scaffold_1	504233	504812	Acas_H3K4me3.broad_peak_96	579	Acas
scaffold_1	509692	510893	Acas_H3K4me3.broad_peak_97	1201	Acas
scaffold_1	515704	517041	Acas_H3K4me3.broad_peak_98	1337	Acas
scaffold_1	522579	523627	Acas_H3K4me3.broad_peak_99	1048	Acas
scaffold_1	525185	525583	Acas_H3K4me3.broad_peak_100	398	Acas
scaffold_1	533123	534082	Acas_H3K4me3.broad_peak_101	959	Acas
scaffold_1	538557	539354	Acas_H3K4me3.broad_peak_102	797	Acas
scaffold_1	543199	544045	Acas_H3K4me3.broad_peak_103	846	Acas
scaffold_1	545052	545518	Acas_H3K4me3.broad_peak_104	466	Acas
scaffold_1	551002	552089	Acas_H3K4me3.broad_peak_105	1087	Acas
scaffold_1	559575	560200	Acas_H3K4me3.broad_peak_106	625	Acas
scaffold_1	561116	561839	Acas_H3K4me3.broad_peak_107	723	Acas
scaffold_1	564688	565360	Acas_H3K4me3.broad_peak_108	672	Acas
scaffold_1	570395	570955	Acas_H3K4me3.broad_peak_109	560	Acas
scaffold_1	587148	588110	Acas_H3K4me3.broad_peak_110	962	Acas
scaffold_1	593228	593823	Acas_H3K4me3.broad_peak_111	595	Acas
scaffold_1	597610	598405	Acas_H3K4me3.broad_peak_112	795	Acas
scaffold_1	600079	601225	Acas_H3K4me3.broad_peak_113	1146	Acas
scaffold_1	605088	605899	Acas_H3K4me3.broad_peak_114	811	Acas
scaffold_1	606964	607352	Acas_H3K4me3.broad_peak_115	388	Acas
scaffold_1	608815	609340	Acas_H3K4me3.broad_peak_116	525	Acas
scaffold_1	610991	611506	Acas_H3K4me3.broad_peak_117	515	Acas
scaffold_1	614028	614705	Acas_H3K4me3.broad_peak_118	677	Acas
scaffold_1	615759	616128	Acas_H3K4me3.broad_peak_119	369	Acas
scaffold_1	643975	644184	Acas_H3K4me3.broad_peak_120	209	Acas
scaffold_1	648665	650031	Acas_H3K4me3.broad_peak_121	1366	Acas
scaffold_1	653126	653594	Acas_H3K4me3.broad_peak_122	468	Acas
scaffold_1	655495	656073	Acas_H3K4me3.broad_peak_123	578	Acas
scaffold_1	660781	661265	Acas_H3K4me3.broad_peak_124	484	Acas
scaffold_1	664620	665626	Acas_H3K4me3.broad_peak_125	1006	Acas
scaffold_1	674131	675329	Acas_H3K4me3.broad_peak_126	1198	Acas
scaffold_1	679263	679495	Acas_H3K4me3.broad_peak_127	232	Acas
scaffold_1	684840	685585	Acas_H3K4me3.broad_peak_128	745	Acas
scaffold_1	687043	687525	Acas_H3K4me3.broad_peak_129	482	Acas
scaffold_1	692542	694176	Acas_H3K4me3.broad_peak_130	1634	Acas
scaffold_1	696263	696729	Acas_H3K4me3.broad_peak_131	466	Acas
scaffold_1	699994	700319	Acas_H3K4me3.broad_peak_132	325	Acas
scaffold_1	703969	705595	Acas_H3K4me3.broad_peak_133	1626	Acas
scaffold_1	710398	711372	Acas_H3K4me3.broad_peak_134	974	Acas
scaffold_1	712461	714279	Acas_H3K4me3.broad_peak_135	1818	Acas
scaffold_1	716545	716938	Acas_H3K4me3.broad_peak_136	393	Acas
scaffold_1	719093	719785	Acas_H3K4me3.broad_peak_137	692	Acas
scaffold_1	731527	732320	Acas_H3K4me3.broad_peak_138	793	Acas
scaffold_1	734968	735931	Acas_H3K4me3.broad_peak_139	963	Acas
scaffold_1	739504	740034	Acas_H3K4me3.broad_peak_140	530	Acas
scaffold_1	745514	745948	Acas_H3K4me3.broad_peak_141	434	Acas
scaffold_1	747664	748190	Acas_H3K4me3.broad_peak_142	526	Acas
scaffold_1	749305	749681	Acas_H3K4me3.broad_peak_143	376	Acas
scaffold_1	750496	751530	Acas_H3K4me3.broad_peak_144	1034	Acas
scaffold_1	755062	755575	Acas_H3K4me3.broad_peak_145	513	Acas
scaffold_1	759268	759521	Acas_H3K4me3.broad_peak_146	253	Acas
scaffold_1	760595	761671	Acas_H3K4me3.broad_peak_147	1076	Acas
scaffold_1	765635	766100	Acas_H3K4me3.broad_peak_148	465	Acas
scaffold_1	766944	768136	Acas_H3K4me3.broad_peak_149	1192	Acas
scaffold_1	772090	772687	Acas_H3K4me3.broad_peak_150	597	Acas
scaffold_1	775506	775820	Acas_H3K4me3.broad_peak_151	314	Acas
scaffold_1	785929	786475	Acas_H3K4me3.broad_peak_152	546	Acas
scaffold_1	787685	789973	Acas_H3K4me3.broad_peak_153	2288	Acas
scaffold_1	792991	793405	Acas_H3K4me3.broad_peak_154	414	Acas
scaffold_1	796784	797742	Acas_H3K4me3.broad_peak_155	958	Acas
scaffold_1	798660	799523	Acas_H3K4me3.broad_peak_156	863	Acas
scaffold_1	804821	806901	Acas_H3K4me3.broad_peak_157	2080	Acas
scaffold_1	808308	808970	Acas_H3K4me3.broad_peak_158	662	Acas
scaffold_1	811345	812502	Acas_H3K4me3.broad_peak_159	1157	Acas
scaffold_1	814185	814701	Acas_H3K4me3.broad_peak_160	516	Acas
scaffold_1	827966	829343	Acas_H3K4me3.broad_peak_161	1377	Acas
scaffold_1	832265	833414	Acas_H3K4me3.broad_peak_162	1149	Acas
scaffold_1	838703	840940	Acas_H3K4me3.broad_peak_163	2237	Acas
scaffold_1	844348	844713	Acas_H3K4me3.broad_peak_164	365	Acas
scaffold_1	856318	857643	Acas_H3K4me3.broad_peak_165	1325	Acas
scaffold_1	859521	860179	Acas_H3K4me3.broad_peak_166	658	Acas
scaffold_1	866956	867538	Acas_H3K4me3.broad_peak_167	582	Acas
scaffold_1	869358	869836	Acas_H3K4me3.broad_peak_168	478	Acas
scaffold_1	872283	872887	Acas_H3K4me3.broad_peak_169	604	Acas
scaffold_1	885291	886371	Acas_H3K4me3.broad_peak_170	1080	Acas
scaffold_1	889542	890086	Acas_H3K4me3.broad_peak_171	544	Acas
scaffold_1	893001	894568	Acas_H3K4me3.broad_peak_172	1567	Acas
scaffold_1	896042	896666	Acas_H3K4me3.broad_peak_173	624	Acas
scaffold_1	900205	900696	Acas_H3K4me3.broad_peak_174	491	Acas
scaffold_1	903724	904216	Acas_H3K4me3.broad_peak_175	492	Acas
scaffold_1	907237	907884	Acas_H3K4me3.broad_peak_176	647	Acas
scaffold_1	909158	909521	Acas_H3K4me3.broad_peak_177	363	Acas
scaffold_1	910407	911308	Acas_H3K4me3.broad_peak_178	901	Acas
scaffold_1	912388	914186	Acas_H3K4me3.broad_peak_179	1798	Acas
scaffold_1	917957	919323	Acas_H3K4me3.broad_peak_180	1366	Acas
scaffold_1	923740	924860	Acas_H3K4me3.broad_peak_181	1120	Acas
scaffold_1	926874	927518	Acas_H3K4me3.broad_peak_182	644	Acas
scaffold_1	929149	929795	Acas_H3K4me3.broad_peak_183	646	Acas
scaffold_1	934241	935105	Acas_H3K4me3.broad_peak_184	864	Acas
scaffold_1	940339	942074	Acas_H3K4me3.broad_peak_185	1735	Acas
scaffold_1	949942	951948	Acas_H3K4me3.broad_peak_186	2006	Acas
scaffold_1	955235	955759	Acas_H3K4me3.broad_peak_187	524	Acas
scaffold_1	960601	961859	Acas_H3K4me3.broad_peak_188	1258	Acas
scaffold_1	965141	965481	Acas_H3K4me3.broad_peak_189	340	Acas
scaffold_1	968274	968886	Acas_H3K4me3.broad_peak_190	612	Acas
scaffold_1	974711	975163	Acas_H3K4me3.broad_peak_191	452	Acas
scaffold_1	976040	976511	Acas_H3K4me3.broad_peak_192	471	Acas
scaffold_1	977569	978192	Acas_H3K4me3.broad_peak_193	623	Acas
scaffold_1	979887	980297	Acas_H3K4me3.broad_peak_194	410	Acas
scaffold_1	983703	984228	Acas_H3K4me3.broad_peak_195	525	Acas
scaffold_1	985311	986492	Acas_H3K4me3.broad_peak_196	1181	Acas
scaffold_1	989982	990435	Acas_H3K4me3.broad_peak_197	453	Acas
scaffold_1	991628	992165	Acas_H3K4me3.broad_peak_198	537	Acas
scaffold_1	998628	999790	Acas_H3K4me3.broad_peak_199	1162	Acas
scaffold_1	1012503	1013498	Acas_H3K4me3.broad_peak_200	995	Acas
scaffold_1	1014894	1015248	Acas_H3K4me3.broad_peak_201	354	Acas
scaffold_1	1022398	1023120	Acas_H3K4me3.broad_peak_202	722	Acas
scaffold_1	1024868	1025397	Acas_H3K4me3.broad_peak_203	529	Acas
scaffold_1	1026335	1026700	Acas_H3K4me3.broad_peak_204	365	Acas
scaffold_1	1031781	1032276	Acas_H3K4me3.broad_peak_205	495	Acas
scaffold_1	1035990	1036534	Acas_H3K4me3.broad_peak_206	544	Acas
scaffold_1	1037602	1038247	Acas_H3K4me3.broad_peak_207	645	Acas
scaffold_1	1041244	1041730	Acas_H3K4me3.broad_peak_208	486	Acas
scaffold_1	1045550	1045978	Acas_H3K4me3.broad_peak_209	428	Acas
scaffold_1	1049164	1050108	Acas_H3K4me3.broad_peak_210	944	Acas
scaffold_1	1057107	1057693	Acas_H3K4me3.broad_peak_211	586	Acas
scaffold_1	1061657	1062197	Acas_H3K4me3.broad_peak_212	540	Acas
scaffold_1	1064467	1064782	Acas_H3K4me3.broad_peak_213	315	Acas
scaffold_1	1075952	1076725	Acas_H3K4me3.broad_peak_214	773	Acas
scaffold_1	1083163	1085690	Acas_H3K4me3.broad_peak_215	2527	Acas
scaffold_1	1089637	1090255	Acas_H3K4me3.broad_peak_216	618	Acas
scaffold_1	1092295	1093314	Acas_H3K4me3.broad_peak_217	1019	Acas
scaffold_1	1100008	1100293	Acas_H3K4me3.broad_peak_218	285	Acas
scaffold_1	1104560	1106260	Acas_H3K4me3.broad_peak_219	1700	Acas
scaffold_1	1109341	1109756	Acas_H3K4me3.broad_peak_220	415	Acas
scaffold_1	1114320	1115247	Acas_H3K4me3.broad_peak_221	927	Acas
scaffold_1	1116042	1116662	Acas_H3K4me3.broad_peak_222	620	Acas
scaffold_1	1128539	1130246	Acas_H3K4me3.broad_peak_223	1707	Acas
scaffold_1	1132333	1133000	Acas_H3K4me3.broad_peak_224	667	Acas
scaffold_1	1139187	1140327	Acas_H3K4me3.broad_peak_225	1140	Acas
scaffold_1	1146149	1146689	Acas_H3K4me3.broad_peak_226	540	Acas
scaffold_1	1148331	1149545	Acas_H3K4me3.broad_peak_227	1214	Acas
scaffold_1	1159203	1159620	Acas_H3K4me3.broad_peak_228	417	Acas
scaffold_1	1161485	1162437	Acas_H3K4me3.broad_peak_229	952	Acas
scaffold_1	1164288	1164813	Acas_H3K4me3.broad_peak_230	525	Acas
scaffold_1	1169959	1170726	Acas_H3K4me3.broad_peak_231	767	Acas
scaffold_1	1172388	1173309	Acas_H3K4me3.broad_peak_232	921	Acas
scaffold_1	1174672	1175524	Acas_H3K4me3.broad_peak_233	852	Acas
scaffold_1	1197659	1200858	Acas_H3K4me3.broad_peak_234	3199	Acas
scaffold_1	1205792	1206257	Acas_H3K4me3.broad_peak_235	465	Acas
scaffold_1	1207668	1208110	Acas_H3K4me3.broad_peak_236	442	Acas
scaffold_1	1209955	1212268	Acas_H3K4me3.broad_peak_237	2313	Acas
scaffold_1	1223568	1224421	Acas_H3K4me3.broad_peak_238	853	Acas
scaffold_1	1227461	1228475	Acas_H3K4me3.broad_peak_239	1014	Acas
scaffold_1	1230132	1230605	Acas_H3K4me3.broad_peak_240	473	Acas
scaffold_1	1235421	1236437	Acas_H3K4me3.broad_peak_241	1016	Acas
scaffold_1	1238007	1239543	Acas_H3K4me3.broad_peak_242	1536	Acas
scaffold_1	1244546	1245526	Acas_H3K4me3.broad_peak_243	980	Acas
scaffold_1	1249513	1250053	Acas_H3K4me3.broad_peak_244	540	Acas
scaffold_1	1254039	1254849	Acas_H3K4me3.broad_peak_245	810	Acas
scaffold_1	1261126	1261842	Acas_H3K4me3.broad_peak_246	716	Acas
scaffold_1	1271507	1271879	Acas_H3K4me3.broad_peak_247	372	Acas
scaffold_1	1276954	1277457	Acas_H3K4me3.broad_peak_248	503	Acas
scaffold_1	1280063	1281618	Acas_H3K4me3.broad_peak_249	1555	Acas
scaffold_1	1283175	1284549	Acas_H3K4me3.broad_peak_250	1374	Acas
scaffold_1	1294969	1297810	Acas_H3K4me3.broad_peak_251	2841	Acas
scaffold_1	1301628	1302823	Acas_H3K4me3.broad_peak_252	1195	Acas
scaffold_1	1309475	1309864	Acas_H3K4me3.broad_peak_253	389	Acas
scaffold_1	1312818	1314071	Acas_H3K4me3.broad_peak_254	1253	Acas
scaffold_1	1315928	1316452	Acas_H3K4me3.broad_peak_255	524	Acas
scaffold_1	1328878	1329264	Acas_H3K4me3.broad_peak_256	386	Acas
scaffold_1	1335467	1336408	Acas_H3K4me3.broad_peak_257	941	Acas
scaffold_1	1352167	1354639	Acas_H3K4me3.broad_peak_258	2472	Acas
scaffold_1	1357420	1357886	Acas_H3K4me3.broad_peak_259	466	Acas
scaffold_1	1364745	1366487	Acas_H3K4me3.broad_peak_260	1742	Acas
scaffold_1	1374045	1374846	Acas_H3K4me3.broad_peak_261	801	Acas
scaffold_1	1382077	1383048	Acas_H3K4me3.broad_peak_262	971	Acas
scaffold_1	1389348	1391931	Acas_H3K4me3.broad_peak_263	2583	Acas
scaffold_1	1395450	1395872	Acas_H3K4me3.broad_peak_264	422	Acas
scaffold_1	1399637	1400248	Acas_H3K4me3.broad_peak_265	611	Acas
scaffold_1	1402314	1402790	Acas_H3K4me3.broad_peak_266	476	Acas
scaffold_1	1405819	1406130	Acas_H3K4me3.broad_peak_267	311	Acas
scaffold_1	1409225	1410083	Acas_H3K4me3.broad_peak_268	858	Acas
scaffold_1	1415095	1416072	Acas_H3K4me3.broad_peak_269	977	Acas
scaffold_1	1419316	1420318	Acas_H3K4me3.broad_peak_270	1002	Acas
scaffold_1	1422194	1422501	Acas_H3K4me3.broad_peak_271	307	Acas
scaffold_1	1428957	1431667	Acas_H3K4me3.broad_peak_272	2710	Acas
scaffold_1	1438845	1439593	Acas_H3K4me3.broad_peak_273	748	Acas
scaffold_1	1444784	1446661	Acas_H3K4me3.broad_peak_274	1877	Acas
scaffold_1	1449080	1449358	Acas_H3K4me3.broad_peak_275	278	Acas
scaffold_1	1451728	1452991	Acas_H3K4me3.broad_peak_276	1263	Acas
scaffold_1	1454044	1454783	Acas_H3K4me3.broad_peak_277	739	Acas
scaffold_1	1456522	1458632	Acas_H3K4me3.broad_peak_278	2110	Acas
scaffold_1	1464289	1465004	Acas_H3K4me3.broad_peak_279	715	Acas
scaffold_1	1470018	1470639	Acas_H3K4me3.broad_peak_280	621	Acas
scaffold_1	1472321	1472719	Acas_H3K4me3.broad_peak_281	398	Acas
scaffold_1	1474681	1475035	Acas_H3K4me3.broad_peak_282	354	Acas
scaffold_1	1482716	1484267	Acas_H3K4me3.broad_peak_283	1551	Acas
scaffold_1	1485164	1486237	Acas_H3K4me3.broad_peak_284	1073	Acas
scaffold_1	1491419	1493173	Acas_H3K4me3.broad_peak_285	1754	Acas
scaffold_1	1507243	1508191	Acas_H3K4me3.broad_peak_286	948	Acas
scaffold_1	1509694	1509955	Acas_H3K4me3.broad_peak_287	261	Acas
scaffold_1	1511014	1511699	Acas_H3K4me3.broad_peak_288	685	Acas
scaffold_1	1520485	1521990	Acas_H3K4me3.broad_peak_289	1505	Acas
scaffold_1	1526966	1527742	Acas_H3K4me3.broad_peak_290	776	Acas
scaffold_1	1541620	1542736	Acas_H3K4me3.broad_peak_291	1116	Acas
scaffold_1	1543619	1544393	Acas_H3K4me3.broad_peak_292	774	Acas
scaffold_1	1546944	1547651	Acas_H3K4me3.broad_peak_293	707	Acas
scaffold_1	1548473	1549028	Acas_H3K4me3.broad_peak_294	555	Acas
scaffold_1	1554198	1556324	Acas_H3K4me3.broad_peak_295	2126	Acas
scaffold_1	1561631	1562239	Acas_H3K4me3.broad_peak_296	608	Acas
scaffold_1	1564494	1564892	Acas_H3K4me3.broad_peak_297	398	Acas
scaffold_1	1567347	1568228	Acas_H3K4me3.broad_peak_298	881	Acas
scaffold_1	1574932	1575870	Acas_H3K4me3.broad_peak_299	938	Acas
scaffold_1	1578759	1579547	Acas_H3K4me3.broad_peak_300	788	Acas
scaffold_1	1581568	1582253	Acas_H3K4me3.broad_peak_301	685	Acas
scaffold_1	1586595	1587080	Acas_H3K4me3.broad_peak_302	485	Acas
scaffold_1	1587872	1588788	Acas_H3K4me3.broad_peak_303	916	Acas
scaffold_1	1594457	1595619	Acas_H3K4me3.broad_peak_304	1162	Acas
scaffold_1	1600094	1600384	Acas_H3K4me3.broad_peak_305	290	Acas
scaffold_1	1602239	1602634	Acas_H3K4me3.broad_peak_306	395	Acas
scaffold_1	1607120	1608007	Acas_H3K4me3.broad_peak_307	887	Acas
scaffold_1	1609442	1610189	Acas_H3K4me3.broad_peak_308	747	Acas
scaffold_1	1612192	1612753	Acas_H3K4me3.broad_peak_309	561	Acas
scaffold_1	1615097	1616567	Acas_H3K4me3.broad_peak_310	1470	Acas
scaffold_1	1626910	1628378	Acas_H3K4me3.broad_peak_311	1468	Acas
scaffold_1	1632707	1633549	Acas_H3K4me3.broad_peak_312	842	Acas
scaffold_1	1635490	1636447	Acas_H3K4me3.broad_peak_313	957	Acas
scaffold_1	1638538	1639737	Acas_H3K4me3.broad_peak_314	1199	Acas
scaffold_1	1657828	1659293	Acas_H3K4me3.broad_peak_315	1465	Acas
scaffold_1	1660890	1661448	Acas_H3K4me3.broad_peak_316	558	Acas
scaffold_1	1662618	1663768	Acas_H3K4me3.broad_peak_317	1150	Acas
scaffold_1	1669119	1669679	Acas_H3K4me3.broad_peak_318	560	Acas
scaffold_1	1673029	1674135	Acas_H3K4me3.broad_peak_319	1106	Acas
scaffold_1	1684474	1685854	Acas_H3K4me3.broad_peak_320	1380	Acas
scaffold_1	1692126	1693628	Acas_H3K4me3.broad_peak_321	1502	Acas
scaffold_1	1708806	1709155	Acas_H3K4me3.broad_peak_322	349	Acas
scaffold_1	1712245	1712728	Acas_H3K4me3.broad_peak_323	483	Acas
scaffold_1	1714185	1715116	Acas_H3K4me3.broad_peak_324	931	Acas
scaffold_1	1715909	1716619	Acas_H3K4me3.broad_peak_325	710	Acas
scaffold_1	1726457	1727072	Acas_H3K4me3.broad_peak_326	615	Acas
scaffold_1	1727873	1728284	Acas_H3K4me3.broad_peak_327	411	Acas
scaffold_1	1732328	1733484	Acas_H3K4me3.broad_peak_328	1156	Acas
scaffold_1	1738160	1738919	Acas_H3K4me3.broad_peak_329	759	Acas
scaffold_1	1740783	1741408	Acas_H3K4me3.broad_peak_330	625	Acas
scaffold_1	1744120	1744438	Acas_H3K4me3.broad_peak_331	318	Acas
scaffold_1	1748328	1749352	Acas_H3K4me3.broad_peak_332	1024	Acas
scaffold_1	1758008	1760199	Acas_H3K4me3.broad_peak_333	2191	Acas
scaffold_1	1761668	1762252	Acas_H3K4me3.broad_peak_334	584	Acas
scaffold_1	1763534	1763938	Acas_H3K4me3.broad_peak_335	404	Acas
scaffold_1	1767270	1767653	Acas_H3K4me3.broad_peak_336	383	Acas
scaffold_1	1772428	1772987	Acas_H3K4me3.broad_peak_337	559	Acas
scaffold_1	1776952	1777460	Acas_H3K4me3.broad_peak_338	508	Acas
scaffold_1	1782169	1783090	Acas_H3K4me3.broad_peak_339	921	Acas
scaffold_1	1785189	1785671	Acas_H3K4me3.broad_peak_340	482	Acas
scaffold_1	1790292	1790571	Acas_H3K4me3.broad_peak_341	279	Acas
scaffold_1	1792614	1793046	Acas_H3K4me3.broad_peak_342	432	Acas
scaffold_1	1796286	1796798	Acas_H3K4me3.broad_peak_343	512	Acas
scaffold_1	1799312	1799852	Acas_H3K4me3.broad_peak_344	540	Acas
scaffold_1	1825378	1825906	Acas_H3K4me3.broad_peak_345	528	Acas
scaffold_1	1832426	1832676	Acas_H3K4me3.broad_peak_346	250	Acas
scaffold_1	1833571	1833835	Acas_H3K4me3.broad_peak_347	264	Acas
scaffold_1	1834783	1835433	Acas_H3K4me3.broad_peak_348	650	Acas
scaffold_1	1837642	1838168	Acas_H3K4me3.broad_peak_349	526	Acas
scaffold_1	1841914	1844206	Acas_H3K4me3.broad_peak_350	2292	Acas
scaffold_1	1852144	1853809	Acas_H3K4me3.broad_peak_351	1665	Acas
scaffold_1	1860829	1861483	Acas_H3K4me3.broad_peak_352	654	Acas
scaffold_1	1863340	1864856	Acas_H3K4me3.broad_peak_353	1516	Acas
scaffold_1	1877791	1879074	Acas_H3K4me3.broad_peak_354	1283	Acas
scaffold_1	1880954	1881190	Acas_H3K4me3.broad_peak_355	236	Acas
scaffold_1	1882436	1883042	Acas_H3K4me3.broad_peak_356	606	Acas
scaffold_1	1885422	1886622	Acas_H3K4me3.broad_peak_357	1200	Acas
scaffold_1	1898396	1899349	Acas_H3K4me3.broad_peak_358	953	Acas
scaffold_1	1917148	1918536	Acas_H3K4me3.broad_peak_359	1388	Acas
scaffold_1	1919508	1920272	Acas_H3K4me3.broad_peak_360	764	Acas
scaffold_1	1925539	1925986	Acas_H3K4me3.broad_peak_361	447	Acas
scaffold_1	1930117	1930650	Acas_H3K4me3.broad_peak_362	533	Acas
scaffold_1	1931978	1932441	Acas_H3K4me3.broad_peak_363	463	Acas
scaffold_1	1939191	1939425	Acas_H3K4me3.broad_peak_364	234	Acas
scaffold_1	1941506	1942829	Acas_H3K4me3.broad_peak_365	1323	Acas
scaffold_1	1948261	1948788	Acas_H3K4me3.broad_peak_366	527	Acas
scaffold_1	1950846	1952941	Acas_H3K4me3.broad_peak_367	2095	Acas
scaffold_1	1959841	1960157	Acas_H3K4me3.broad_peak_368	316	Acas
scaffold_1	1960999	1962870	Acas_H3K4me3.broad_peak_369	1871	Acas
scaffold_1	1967220	1968904	Acas_H3K4me3.broad_peak_370	1684	Acas
scaffold_1	1971520	1972310	Acas_H3K4me3.broad_peak_371	790	Acas
scaffold_1	1980909	1981406	Acas_H3K4me3.broad_peak_372	497	Acas
scaffold_1	1982835	1983719	Acas_H3K4me3.broad_peak_373	884	Acas
scaffold_1	1994174	1994493	Acas_H3K4me3.broad_peak_374	319	Acas
scaffold_1	1996363	1997006	Acas_H3K4me3.broad_peak_375	643	Acas
scaffold_1	2002212	2003113	Acas_H3K4me3.broad_peak_376	901	Acas
scaffold_1	2011625	2013523	Acas_H3K4me3.broad_peak_377	1898	Acas
scaffold_1	2025037	2025666	Acas_H3K4me3.broad_peak_378	629	Acas
scaffold_1	2027997	2030492	Acas_H3K4me3.broad_peak_379	2495	Acas
scaffold_1	2034865	2035409	Acas_H3K4me3.broad_peak_380	544	Acas
scaffold_1	2038405	2039463	Acas_H3K4me3.broad_peak_381	1058	Acas
scaffold_1	2043838	2044353	Acas_H3K4me3.broad_peak_382	515	Acas
scaffold_1	2045859	2046574	Acas_H3K4me3.broad_peak_383	715	Acas
scaffold_1	2055188	2055553	Acas_H3K4me3.broad_peak_384	365	Acas
scaffold_1	2058754	2060549	Acas_H3K4me3.broad_peak_385	1795	Acas
scaffold_1	2063483	2064028	Acas_H3K4me3.broad_peak_386	545	Acas
scaffold_1	2065091	2065448	Acas_H3K4me3.broad_peak_387	357	Acas
scaffold_1	2071206	2072271	Acas_H3K4me3.broad_peak_388	1065	Acas
scaffold_1	2074148	2075924	Acas_H3K4me3.broad_peak_389	1776	Acas
scaffold_1	2079090	2079678	Acas_H3K4me3.broad_peak_390	588	Acas
scaffold_1	2083188	2083679	Acas_H3K4me3.broad_peak_391	491	Acas
scaffold_1	2086734	2087027	Acas_H3K4me3.broad_peak_392	293	Acas
scaffold_1	2089419	2090329	Acas_H3K4me3.broad_peak_393	910	Acas
scaffold_1	2097983	2098703	Acas_H3K4me3.broad_peak_394	720	Acas
scaffold_1	2107973	2109455	Acas_H3K4me3.broad_peak_395	1482	Acas
scaffold_1	2119784	2120327	Acas_H3K4me3.broad_peak_396	543	Acas
scaffold_1	2122637	2124380	Acas_H3K4me3.broad_peak_397	1743	Acas
scaffold_1	2125476	2125894	Acas_H3K4me3.broad_peak_398	418	Acas
scaffold_1	2129995	2131242	Acas_H3K4me3.broad_peak_399	1247	Acas
scaffold_1	2134807	2136527	Acas_H3K4me3.broad_peak_400	1720	Acas
scaffold_1	2140876	2141796	Acas_H3K4me3.broad_peak_401	920	Acas
scaffold_1	2144154	2145067	Acas_H3K4me3.broad_peak_402	913	Acas
scaffold_1	2150150	2150549	Acas_H3K4me3.broad_peak_403	399	Acas
scaffold_1	2152125	2153406	Acas_H3K4me3.broad_peak_404	1281	Acas
scaffold_1	2158841	2159293	Acas_H3K4me3.broad_peak_405	452	Acas
scaffold_1	2160390	2162130	Acas_H3K4me3.broad_peak_406	1740	Acas
scaffold_1	2165522	2167060	Acas_H3K4me3.broad_peak_407	1538	Acas
scaffold_1	2169247	2170482	Acas_H3K4me3.broad_peak_408	1235	Acas
scaffold_1	2173481	2174182	Acas_H3K4me3.broad_peak_409	701	Acas
scaffold_1	2177493	2178445	Acas_H3K4me3.broad_peak_410	952	Acas
scaffold_1	2180573	2181034	Acas_H3K4me3.broad_peak_411	461	Acas
scaffold_1	2188029	2189323	Acas_H3K4me3.broad_peak_412	1294	Acas
scaffold_1	2190485	2191019	Acas_H3K4me3.broad_peak_413	534	Acas
scaffold_1	2194019	2195177	Acas_H3K4me3.broad_peak_414	1158	Acas
scaffold_1	2196959	2197227	Acas_H3K4me3.broad_peak_415	268	Acas
scaffold_1	2202943	2204123	Acas_H3K4me3.broad_peak_416	1180	Acas
scaffold_1	2211107	2211980	Acas_H3K4me3.broad_peak_417	873	Acas
scaffold_1	2216587	2216821	Acas_H3K4me3.broad_peak_418	234	Acas
scaffold_1	2218848	2219117	Acas_H3K4me3.broad_peak_419	269	Acas
scaffold_1	2223394	2223807	Acas_H3K4me3.broad_peak_420	413	Acas
scaffold_1	2227124	2227631	Acas_H3K4me3.broad_peak_421	507	Acas
scaffold_1	2229358	2230059	Acas_H3K4me3.broad_peak_422	701	Acas
scaffold_1	2235853	2238456	Acas_H3K4me3.broad_peak_423	2603	Acas
scaffold_1	2254849	2255905	Acas_H3K4me3.broad_peak_424	1056	Acas
scaffold_1	2264718	2266306	Acas_H3K4me3.broad_peak_425	1588	Acas
scaffold_1	2268013	2268619	Acas_H3K4me3.broad_peak_426	606	Acas
scaffold_1	2273453	2273837	Acas_H3K4me3.broad_peak_427	384	Acas
scaffold_1	2274804	2275473	Acas_H3K4me3.broad_peak_428	669	Acas
scaffold_1	2278286	2279027	Acas_H3K4me3.broad_peak_429	741	Acas
scaffold_1	2281158	2281770	Acas_H3K4me3.broad_peak_430	612	Acas
scaffold_1	2286452	2287882	Acas_H3K4me3.broad_peak_431	1430	Acas
scaffold_1	2294513	2296886	Acas_H3K4me3.broad_peak_432	2373	Acas
scaffold_1	2300313	2300946	Acas_H3K4me3.broad_peak_433	633	Acas
scaffold_1	2302002	2302502	Acas_H3K4me3.broad_peak_434	500	Acas
scaffold_1	2310029	2311975	Acas_H3K4me3.broad_peak_435	1946	Acas
scaffold_1	2317356	2317767	Acas_H3K4me3.broad_peak_436	411	Acas
scaffold_1	2321813	2323009	Acas_H3K4me3.broad_peak_437	1196	Acas
scaffold_1	2328422	2328793	Acas_H3K4me3.broad_peak_438	371	Acas
scaffold_1	2329790	2330064	Acas_H3K4me3.broad_peak_439	274	Acas
scaffold_1	2332395	2332950	Acas_H3K4me3.broad_peak_440	555	Acas
scaffold_1	2342336	2343355	Acas_H3K4me3.broad_peak_441	1019	Acas
scaffold_1	2344134	2344888	Acas_H3K4me3.broad_peak_442	754	Acas
scaffold_1	2346075	2346668	Acas_H3K4me3.broad_peak_443	593	Acas
scaffold_1	2347848	2348468	Acas_H3K4me3.broad_peak_444	620	Acas
scaffold_1	2353957	2355837	Acas_H3K4me3.broad_peak_445	1880	Acas
scaffold_1	2360693	2362011	Acas_H3K4me3.broad_peak_446	1318	Acas
scaffold_1	2364803	2365299	Acas_H3K4me3.broad_peak_447	496	Acas
scaffold_1	2372839	2374298	Acas_H3K4me3.broad_peak_448	1459	Acas
scaffold_1	2376528	2377184	Acas_H3K4me3.broad_peak_449	656	Acas
scaffold_1	2382061	2383435	Acas_H3K4me3.broad_peak_450	1374	Acas
scaffold_1	2390090	2390913	Acas_H3K4me3.broad_peak_451	823	Acas
scaffold_1	2401272	2401935	Acas_H3K4me3.broad_peak_452	663	Acas
scaffold_1	2407066	2408005	Acas_H3K4me3.broad_peak_453	939	Acas
scaffold_1	2416058	2416729	Acas_H3K4me3.broad_peak_454	671	Acas
scaffold_1	2418702	2419052	Acas_H3K4me3.broad_peak_455	350	Acas
scaffold_1	2422471	2424230	Acas_H3K4me3.broad_peak_456	1759	Acas
scaffold_1	2430799	2432497	Acas_H3K4me3.broad_peak_457	1698	Acas
scaffold_1	2434151	2435663	Acas_H3K4me3.broad_peak_458	1512	Acas
scaffold_1	2442832	2443157	Acas_H3K4me3.broad_peak_459	325	Acas
scaffold_1	2447725	2448347	Acas_H3K4me3.broad_peak_460	622	Acas
scaffold_1	2452336	2452982	Acas_H3K4me3.broad_peak_461	646	Acas
scaffold_1	2457286	2457994	Acas_H3K4me3.broad_peak_462	708	Acas
scaffold_1	2459715	2461305	Acas_H3K4me3.broad_peak_463	1590	Acas
scaffold_1	2464364	2465739	Acas_H3K4me3.broad_peak_464	1375	Acas
scaffold_1	2469293	2469640	Acas_H3K4me3.broad_peak_465	347	Acas
scaffold_1	2475003	2475544	Acas_H3K4me3.broad_peak_466	541	Acas
scaffold_1	2494369	2495387	Acas_H3K4me3.broad_peak_467	1018	Acas
scaffold_1	2499134	2500371	Acas_H3K4me3.broad_peak_468	1237	Acas
scaffold_10	1378	1658	Acas_H3K4me3.broad_peak_469	280	Acas
scaffold_10	7000	8023	Acas_H3K4me3.broad_peak_470	1023	Acas
scaffold_10	11175	11472	Acas_H3K4me3.broad_peak_471	297	Acas
scaffold_10	88342	89589	Acas_H3K4me3.broad_peak_472	1247	Acas
scaffold_10	99301	99818	Acas_H3K4me3.broad_peak_473	517	Acas
scaffold_10	102895	103399	Acas_H3K4me3.broad_peak_474	504	Acas
scaffold_10	107815	108503	Acas_H3K4me3.broad_peak_475	688	Acas
scaffold_10	110691	110998	Acas_H3K4me3.broad_peak_476	307	Acas
scaffold_10	120240	121604	Acas_H3K4me3.broad_peak_477	1364	Acas
scaffold_10	126436	126773	Acas_H3K4me3.broad_peak_478	337	Acas
scaffold_10	127876	128913	Acas_H3K4me3.broad_peak_479	1037	Acas
scaffold_10	133796	135130	Acas_H3K4me3.broad_peak_480	1334	Acas
scaffold_10	140675	141058	Acas_H3K4me3.broad_peak_481	383	Acas
scaffold_10	144603	145383	Acas_H3K4me3.broad_peak_482	780	Acas
scaffold_10	149602	150650	Acas_H3K4me3.broad_peak_483	1048	Acas
scaffold_10	153550	154993	Acas_H3K4me3.broad_peak_484	1443	Acas
scaffold_10	159295	160295	Acas_H3K4me3.broad_peak_485	1000	Acas
scaffold_10	164497	164771	Acas_H3K4me3.broad_peak_486	274	Acas
scaffold_10	167016	168465	Acas_H3K4me3.broad_peak_487	1449	Acas
scaffold_10	172600	173498	Acas_H3K4me3.broad_peak_488	898	Acas
scaffold_10	189930	190468	Acas_H3K4me3.broad_peak_489	538	Acas
scaffold_10	193904	194969	Acas_H3K4me3.broad_peak_490	1065	Acas
scaffold_10	199823	200131	Acas_H3K4me3.broad_peak_491	308	Acas
scaffold_10	208524	209694	Acas_H3K4me3.broad_peak_492	1170	Acas
scaffold_10	212038	214320	Acas_H3K4me3.broad_peak_493	2282	Acas
scaffold_10	225585	226128	Acas_H3K4me3.broad_peak_494	543	Acas
scaffold_10	228676	229616	Acas_H3K4me3.broad_peak_495	940	Acas
scaffold_10	232891	234261	Acas_H3K4me3.broad_peak_496	1370	Acas
scaffold_10	235240	235549	Acas_H3K4me3.broad_peak_497	309	Acas
scaffold_10	239331	241638	Acas_H3K4me3.broad_peak_498	2307	Acas
scaffold_10	245585	246408	Acas_H3K4me3.broad_peak_499	823	Acas
scaffold_10	250104	251101	Acas_H3K4me3.broad_peak_500	997	Acas
scaffold_10	252035	252347	Acas_H3K4me3.broad_peak_501	312	Acas
scaffold_10	253675	254026	Acas_H3K4me3.broad_peak_502	351	Acas
scaffold_10	255946	257109	Acas_H3K4me3.broad_peak_503	1163	Acas
scaffold_10	265594	266010	Acas_H3K4me3.broad_peak_504	416	Acas
scaffold_10	267552	268001	Acas_H3K4me3.broad_peak_505	449	Acas
scaffold_10	274679	275102	Acas_H3K4me3.broad_peak_506	423	Acas
scaffold_10	276768	278146	Acas_H3K4me3.broad_peak_507	1378	Acas
scaffold_10	279436	280100	Acas_H3K4me3.broad_peak_508	664	Acas
scaffold_10	290238	290541	Acas_H3K4me3.broad_peak_509	303	Acas
scaffold_10	296770	297028	Acas_H3K4me3.broad_peak_510	258	Acas
scaffold_10	301230	301724	Acas_H3K4me3.broad_peak_511	494	Acas
scaffold_10	305109	305702	Acas_H3K4me3.broad_peak_512	593	Acas
scaffold_10	306544	306842	Acas_H3K4me3.broad_peak_513	298	Acas
scaffold_10	310507	311276	Acas_H3K4me3.broad_peak_514	769	Acas
scaffold_10	315478	316469	Acas_H3K4me3.broad_peak_515	991	Acas
scaffold_10	318608	319567	Acas_H3K4me3.broad_peak_516	959	Acas
scaffold_10	320889	321186	Acas_H3K4me3.broad_peak_517	297	Acas
scaffold_10	335306	337066	Acas_H3K4me3.broad_peak_518	1760	Acas
scaffold_10	341834	342424	Acas_H3K4me3.broad_peak_519	590	Acas
scaffold_10	347485	349205	Acas_H3K4me3.broad_peak_520	1720	Acas
scaffold_10	353048	354393	Acas_H3K4me3.broad_peak_521	1345	Acas
scaffold_10	358685	359243	Acas_H3K4me3.broad_peak_522	558	Acas
scaffold_10	363106	365945	Acas_H3K4me3.broad_peak_523	2839	Acas
scaffold_10	378164	379470	Acas_H3K4me3.broad_peak_524	1306	Acas
scaffold_10	383058	386214	Acas_H3K4me3.broad_peak_525	3156	Acas
scaffold_10	394643	395523	Acas_H3K4me3.broad_peak_526	880	Acas
scaffold_10	396983	397831	Acas_H3K4me3.broad_peak_527	848	Acas
scaffold_10	398859	399458	Acas_H3K4me3.broad_peak_528	599	Acas
scaffold_10	401196	401782	Acas_H3K4me3.broad_peak_529	586	Acas
scaffold_10	407587	408489	Acas_H3K4me3.broad_peak_530	902	Acas
scaffold_10	409690	410638	Acas_H3K4me3.broad_peak_531	948	Acas
scaffold_10	414976	415331	Acas_H3K4me3.broad_peak_532	355	Acas
scaffold_10	419477	419886	Acas_H3K4me3.broad_peak_533	409	Acas
scaffold_10	430968	431178	Acas_H3K4me3.broad_peak_534	210	Acas
scaffold_10	432621	434921	Acas_H3K4me3.broad_peak_535	2300	Acas
scaffold_10	447004	448375	Acas_H3K4me3.broad_peak_536	1371	Acas
scaffold_10	454051	455028	Acas_H3K4me3.broad_peak_537	977	Acas
scaffold_10	455939	456418	Acas_H3K4me3.broad_peak_538	479	Acas
scaffold_10	461086	461453	Acas_H3K4me3.broad_peak_539	367	Acas
scaffold_10	464304	466216	Acas_H3K4me3.broad_peak_540	1912	Acas
scaffold_10	471103	471400	Acas_H3K4me3.broad_peak_541	297	Acas
scaffold_10	475738	476336	Acas_H3K4me3.broad_peak_542	598	Acas
scaffold_10	479996	480478	Acas_H3K4me3.broad_peak_543	482	Acas
scaffold_10	482492	483834	Acas_H3K4me3.broad_peak_544	1342	Acas
scaffold_10	487630	488778	Acas_H3K4me3.broad_peak_545	1148	Acas
scaffold_10	489661	489855	Acas_H3K4me3.broad_peak_546	194	Acas
scaffold_10	496884	497278	Acas_H3K4me3.broad_peak_547	394	Acas
scaffold_10	507834	508162	Acas_H3K4me3.broad_peak_548	328	Acas
scaffold_10	510043	510812	Acas_H3K4me3.broad_peak_549	769	Acas
scaffold_10	518124	519238	Acas_H3K4me3.broad_peak_550	1114	Acas
scaffold_10	522172	522645	Acas_H3K4me3.broad_peak_551	473	Acas
scaffold_10	528084	528461	Acas_H3K4me3.broad_peak_552	377	Acas
scaffold_10	529967	531059	Acas_H3K4me3.broad_peak_553	1092	Acas
scaffold_10	534319	534981	Acas_H3K4me3.broad_peak_554	662	Acas
scaffold_10	536244	536940	Acas_H3K4me3.broad_peak_555	696	Acas
scaffold_10	542796	543232	Acas_H3K4me3.broad_peak_556	436	Acas
scaffold_10	544435	545262	Acas_H3K4me3.broad_peak_557	827	Acas
scaffold_10	558215	558837	Acas_H3K4me3.broad_peak_558	622	Acas
scaffold_10	560837	562461	Acas_H3K4me3.broad_peak_559	1624	Acas
scaffold_10	572105	572520	Acas_H3K4me3.broad_peak_560	415	Acas
scaffold_10	578086	578824	Acas_H3K4me3.broad_peak_561	738	Acas
scaffold_10	583627	585083	Acas_H3K4me3.broad_peak_562	1456	Acas
scaffold_10	598144	598712	Acas_H3K4me3.broad_peak_563	568	Acas
scaffold_10	599517	599992	Acas_H3K4me3.broad_peak_564	475	Acas
scaffold_10	603109	603851	Acas_H3K4me3.broad_peak_565	742	Acas
scaffold_10	616390	619298	Acas_H3K4me3.broad_peak_566	2908	Acas
scaffold_10	622215	623653	Acas_H3K4me3.broad_peak_567	1438	Acas
scaffold_10	633661	634744	Acas_H3K4me3.broad_peak_568	1083	Acas
scaffold_10	639685	640311	Acas_H3K4me3.broad_peak_569	626	Acas
scaffold_10	647274	647823	Acas_H3K4me3.broad_peak_570	549	Acas
scaffold_10	650069	651642	Acas_H3K4me3.broad_peak_571	1573	Acas
scaffold_10	655688	656179	Acas_H3K4me3.broad_peak_572	491	Acas
scaffold_10	659545	660606	Acas_H3K4me3.broad_peak_573	1061	Acas
scaffold_10	665769	666596	Acas_H3K4me3.broad_peak_574	827	Acas
scaffold_10	674042	675464	Acas_H3K4me3.broad_peak_575	1422	Acas
scaffold_10	679463	680089	Acas_H3K4me3.broad_peak_576	626	Acas
scaffold_10	681415	681795	Acas_H3K4me3.broad_peak_577	380	Acas
scaffold_10	684327	685296	Acas_H3K4me3.broad_peak_578	969	Acas
scaffold_10	691468	691846	Acas_H3K4me3.broad_peak_579	378	Acas
scaffold_10	694507	695271	Acas_H3K4me3.broad_peak_580	764	Acas
scaffold_10	698703	700020	Acas_H3K4me3.broad_peak_581	1317	Acas
scaffold_10	705178	707338	Acas_H3K4me3.broad_peak_582	2160	Acas
scaffold_10	718420	719594	Acas_H3K4me3.broad_peak_583	1174	Acas
scaffold_10	721234	722056	Acas_H3K4me3.broad_peak_584	822	Acas
scaffold_10	724220	724705	Acas_H3K4me3.broad_peak_585	485	Acas
scaffold_10	726764	727198	Acas_H3K4me3.broad_peak_586	434	Acas
scaffold_10	729269	730444	Acas_H3K4me3.broad_peak_587	1175	Acas
scaffold_10	741727	742975	Acas_H3K4me3.broad_peak_588	1248	Acas
scaffold_10	748589	749696	Acas_H3K4me3.broad_peak_589	1107	Acas
scaffold_10	754119	754733	Acas_H3K4me3.broad_peak_590	614	Acas
scaffold_10	758841	760033	Acas_H3K4me3.broad_peak_591	1192	Acas
scaffold_10	771256	771508	Acas_H3K4me3.broad_peak_592	252	Acas
scaffold_10	776401	777309	Acas_H3K4me3.broad_peak_593	908	Acas
scaffold_10	778174	778633	Acas_H3K4me3.broad_peak_594	459	Acas
scaffold_10	788149	789952	Acas_H3K4me3.broad_peak_595	1803	Acas
scaffold_10	793360	793837	Acas_H3K4me3.broad_peak_596	477	Acas
scaffold_10	795120	795617	Acas_H3K4me3.broad_peak_597	497	Acas
scaffold_10	797768	798370	Acas_H3K4me3.broad_peak_598	602	Acas
scaffold_10	801576	802168	Acas_H3K4me3.broad_peak_599	592	Acas
scaffold_10	804979	806552	Acas_H3K4me3.broad_peak_600	1573	Acas
scaffold_10	813917	814433	Acas_H3K4me3.broad_peak_601	516	Acas
scaffold_10	818329	818671	Acas_H3K4me3.broad_peak_602	342	Acas
scaffold_10	824469	826555	Acas_H3K4me3.broad_peak_603	2086	Acas
scaffold_10	834239	834661	Acas_H3K4me3.broad_peak_604	422	Acas
scaffold_10	835672	836548	Acas_H3K4me3.broad_peak_605	876	Acas
scaffold_10	841616	842740	Acas_H3K4me3.broad_peak_606	1124	Acas
scaffold_10	845371	847042	Acas_H3K4me3.broad_peak_607	1671	Acas
scaffold_10	860311	860814	Acas_H3K4me3.broad_peak_608	503	Acas
scaffold_10	862826	865401	Acas_H3K4me3.broad_peak_609	2575	Acas
scaffold_10	866953	867212	Acas_H3K4me3.broad_peak_610	259	Acas
scaffold_10	868577	869138	Acas_H3K4me3.broad_peak_611	561	Acas
scaffold_10	875490	875941	Acas_H3K4me3.broad_peak_612	451	Acas
scaffold_10	877259	877576	Acas_H3K4me3.broad_peak_613	317	Acas
scaffold_10	884138	884679	Acas_H3K4me3.broad_peak_614	541	Acas
scaffold_10	904157	905557	Acas_H3K4me3.broad_peak_615	1400	Acas
scaffold_10	910208	910493	Acas_H3K4me3.broad_peak_616	285	Acas
scaffold_10	917170	917811	Acas_H3K4me3.broad_peak_617	641	Acas
scaffold_10	920803	921616	Acas_H3K4me3.broad_peak_618	813	Acas
scaffold_10	922907	923369	Acas_H3K4me3.broad_peak_619	462	Acas
scaffold_10	928424	929611	Acas_H3K4me3.broad_peak_620	1187	Acas
scaffold_10	945812	946124	Acas_H3K4me3.broad_peak_621	312	Acas
scaffold_10	948288	949087	Acas_H3K4me3.broad_peak_622	799	Acas
scaffold_10	950103	951255	Acas_H3K4me3.broad_peak_623	1152	Acas
scaffold_10	957625	958260	Acas_H3K4me3.broad_peak_624	635	Acas
scaffold_10	967337	967835	Acas_H3K4me3.broad_peak_625	498	Acas
scaffold_10	970712	973669	Acas_H3K4me3.broad_peak_626	2957	Acas
scaffold_10	980710	981343	Acas_H3K4me3.broad_peak_627	633	Acas
scaffold_10	983825	984287	Acas_H3K4me3.broad_peak_628	462	Acas
scaffold_10	985744	986858	Acas_H3K4me3.broad_peak_629	1114	Acas
scaffold_10	988008	988328	Acas_H3K4me3.broad_peak_630	320	Acas
scaffold_10	995412	995970	Acas_H3K4me3.broad_peak_631	558	Acas
scaffold_10	1005743	1007527	Acas_H3K4me3.broad_peak_632	1784	Acas
scaffold_10	1009690	1010654	Acas_H3K4me3.broad_peak_633	964	Acas
scaffold_10	1014901	1015965	Acas_H3K4me3.broad_peak_634	1064	Acas
scaffold_10	1022461	1023192	Acas_H3K4me3.broad_peak_635	731	Acas
scaffold_10	1026104	1026930	Acas_H3K4me3.broad_peak_636	826	Acas
scaffold_10	1031932	1033689	Acas_H3K4me3.broad_peak_637	1757	Acas
scaffold_10	1043286	1044745	Acas_H3K4me3.broad_peak_638	1459	Acas
scaffold_10	1046024	1046748	Acas_H3K4me3.broad_peak_639	724	Acas
scaffold_10	1052811	1053256	Acas_H3K4me3.broad_peak_640	445	Acas
scaffold_10	1062996	1063533	Acas_H3K4me3.broad_peak_641	537	Acas
scaffold_10	1067803	1069152	Acas_H3K4me3.broad_peak_642	1349	Acas
scaffold_10	1070768	1071166	Acas_H3K4me3.broad_peak_643	398	Acas
scaffold_10	1077275	1078028	Acas_H3K4me3.broad_peak_644	753	Acas
scaffold_10	1082650	1083473	Acas_H3K4me3.broad_peak_645	823	Acas
scaffold_10	1086007	1086368	Acas_H3K4me3.broad_peak_646	361	Acas
scaffold_10	1088336	1089644	Acas_H3K4me3.broad_peak_647	1308	Acas
scaffold_10	1091082	1092663	Acas_H3K4me3.broad_peak_648	1581	Acas
scaffold_10	1099077	1099461	Acas_H3K4me3.broad_peak_649	384	Acas
scaffold_10	1102240	1102736	Acas_H3K4me3.broad_peak_650	496	Acas
scaffold_10	1105860	1106711	Acas_H3K4me3.broad_peak_651	851	Acas
scaffold_10	1108219	1109246	Acas_H3K4me3.broad_peak_652	1027	Acas
scaffold_10	1112950	1113332	Acas_H3K4me3.broad_peak_653	382	Acas
scaffold_10	1115374	1115888	Acas_H3K4me3.broad_peak_654	514	Acas
scaffold_10	1117699	1118771	Acas_H3K4me3.broad_peak_655	1072	Acas
scaffold_10	1120336	1120876	Acas_H3K4me3.broad_peak_656	540	Acas
scaffold_10	1126441	1127485	Acas_H3K4me3.broad_peak_657	1044	Acas
scaffold_10	1134546	1135616	Acas_H3K4me3.broad_peak_658	1070	Acas
scaffold_10	1139774	1140257	Acas_H3K4me3.broad_peak_659	483	Acas
scaffold_10	1142025	1142470	Acas_H3K4me3.broad_peak_660	445	Acas
scaffold_10	1143549	1144378	Acas_H3K4me3.broad_peak_661	829	Acas
scaffold_10	1150354	1151462	Acas_H3K4me3.broad_peak_662	1108	Acas
scaffold_10	1153108	1154297	Acas_H3K4me3.broad_peak_663	1189	Acas
scaffold_10	1159267	1159800	Acas_H3K4me3.broad_peak_664	533	Acas
scaffold_10	1161063	1161932	Acas_H3K4me3.broad_peak_665	869	Acas
scaffold_10	1163265	1163559	Acas_H3K4me3.broad_peak_666	294	Acas
scaffold_10	1167456	1168398	Acas_H3K4me3.broad_peak_667	942	Acas
scaffold_10	1169874	1170331	Acas_H3K4me3.broad_peak_668	457	Acas
scaffold_10	1179397	1179938	Acas_H3K4me3.broad_peak_669	541	Acas
scaffold_10	1182938	1183455	Acas_H3K4me3.broad_peak_670	517	Acas
scaffold_10	1187057	1188124	Acas_H3K4me3.broad_peak_671	1067	Acas
scaffold_10	1189964	1190284	Acas_H3K4me3.broad_peak_672	320	Acas
scaffold_10	1191819	1192458	Acas_H3K4me3.broad_peak_673	639	Acas
scaffold_10	1194633	1195065	Acas_H3K4me3.broad_peak_674	432	Acas
scaffold_10	1202221	1202546	Acas_H3K4me3.broad_peak_675	325	Acas
scaffold_10	1206913	1207478	Acas_H3K4me3.broad_peak_676	565	Acas
scaffold_10	1208591	1209177	Acas_H3K4me3.broad_peak_677	586	Acas
scaffold_10	1215485	1216910	Acas_H3K4me3.broad_peak_678	1425	Acas
scaffold_10	1219472	1220537	Acas_H3K4me3.broad_peak_679	1065	Acas
scaffold_10	1227597	1228503	Acas_H3K4me3.broad_peak_680	906	Acas
scaffold_10	1235830	1237480	Acas_H3K4me3.broad_peak_681	1650	Acas
scaffold_10	1243883	1244250	Acas_H3K4me3.broad_peak_682	367	Acas
scaffold_10	1247640	1250016	Acas_H3K4me3.broad_peak_683	2376	Acas
scaffold_10	1255857	1256735	Acas_H3K4me3.broad_peak_684	878	Acas
scaffold_10	1259404	1260141	Acas_H3K4me3.broad_peak_685	737	Acas
scaffold_10	1262912	1263582	Acas_H3K4me3.broad_peak_686	670	Acas
scaffold_10	1275559	1278095	Acas_H3K4me3.broad_peak_687	2536	Acas
scaffold_10	1286837	1287138	Acas_H3K4me3.broad_peak_688	301	Acas
scaffold_10	1290711	1291507	Acas_H3K4me3.broad_peak_689	796	Acas
scaffold_10	1292623	1293264	Acas_H3K4me3.broad_peak_690	641	Acas
scaffold_10	1297045	1297467	Acas_H3K4me3.broad_peak_691	422	Acas
scaffold_10	1298920	1299262	Acas_H3K4me3.broad_peak_692	342	Acas
scaffold_10	1304937	1305386	Acas_H3K4me3.broad_peak_693	449	Acas
scaffold_10	1310337	1310813	Acas_H3K4me3.broad_peak_694	476	Acas
scaffold_10	1313341	1314178	Acas_H3K4me3.broad_peak_695	837	Acas
scaffold_10	1315453	1316232	Acas_H3K4me3.broad_peak_696	779	Acas
scaffold_10	1321033	1321529	Acas_H3K4me3.broad_peak_697	496	Acas
scaffold_10	1324297	1324720	Acas_H3K4me3.broad_peak_698	423	Acas
scaffold_10	1325512	1326023	Acas_H3K4me3.broad_peak_699	511	Acas
scaffold_10	1333997	1334967	Acas_H3K4me3.broad_peak_700	970	Acas
scaffold_10	1345306	1347568	Acas_H3K4me3.broad_peak_701	2262	Acas
scaffold_10	1356255	1357502	Acas_H3K4me3.broad_peak_702	1247	Acas
scaffold_10	1361404	1362999	Acas_H3K4me3.broad_peak_703	1595	Acas
scaffold_10	1364267	1364663	Acas_H3K4me3.broad_peak_704	396	Acas
scaffold_10	1365560	1365858	Acas_H3K4me3.broad_peak_705	298	Acas
scaffold_10	1371210	1371565	Acas_H3K4me3.broad_peak_706	355	Acas
scaffold_10	1373614	1374261	Acas_H3K4me3.broad_peak_707	647	Acas
scaffold_10	1376839	1377495	Acas_H3K4me3.broad_peak_708	656	Acas
scaffold_10	1378551	1379114	Acas_H3K4me3.broad_peak_709	563	Acas
scaffold_10	1382199	1382736	Acas_H3K4me3.broad_peak_710	537	Acas
scaffold_10	1385099	1385703	Acas_H3K4me3.broad_peak_711	604	Acas
scaffold_10	1392706	1393583	Acas_H3K4me3.broad_peak_712	877	Acas
scaffold_10	1398712	1399630	Acas_H3K4me3.broad_peak_713	918	Acas
scaffold_10	1403998	1405014	Acas_H3K4me3.broad_peak_714	1016	Acas
scaffold_10	1409578	1410264	Acas_H3K4me3.broad_peak_715	686	Acas
scaffold_10	1414866	1415539	Acas_H3K4me3.broad_peak_716	673	Acas
scaffold_10	1436534	1436805	Acas_H3K4me3.broad_peak_717	271	Acas
scaffold_10	1438053	1438901	Acas_H3K4me3.broad_peak_718	848	Acas
scaffold_10	1441456	1444089	Acas_H3K4me3.broad_peak_719	2633	Acas
scaffold_10	1452046	1452541	Acas_H3K4me3.broad_peak_720	495	Acas
scaffold_10	1455573	1456870	Acas_H3K4me3.broad_peak_721	1297	Acas
scaffold_105	342	704	Acas_H3K4me3.broad_peak_722	362	Acas
scaffold_11	21529	21822	Acas_H3K4me3.broad_peak_723	293	Acas
scaffold_11	48749	49158	Acas_H3K4me3.broad_peak_724	409	Acas
scaffold_11	55837	56236	Acas_H3K4me3.broad_peak_725	399	Acas
scaffold_11	64415	65032	Acas_H3K4me3.broad_peak_726	617	Acas
scaffold_11	69779	70479	Acas_H3K4me3.broad_peak_727	700	Acas
scaffold_11	72162	73002	Acas_H3K4me3.broad_peak_728	840	Acas
scaffold_11	79823	80200	Acas_H3K4me3.broad_peak_729	377	Acas
scaffold_11	86722	87044	Acas_H3K4me3.broad_peak_730	322	Acas
scaffold_11	99288	100499	Acas_H3K4me3.broad_peak_731	1211	Acas
scaffold_11	106814	107617	Acas_H3K4me3.broad_peak_732	803	Acas
scaffold_11	111110	111733	Acas_H3K4me3.broad_peak_733	623	Acas
scaffold_11	116377	117742	Acas_H3K4me3.broad_peak_734	1365	Acas
scaffold_11	120629	122602	Acas_H3K4me3.broad_peak_735	1973	Acas
scaffold_11	130493	132754	Acas_H3K4me3.broad_peak_736	2261	Acas
scaffold_11	140620	141798	Acas_H3K4me3.broad_peak_737	1178	Acas
scaffold_11	156304	156991	Acas_H3K4me3.broad_peak_738	687	Acas
scaffold_11	159186	159426	Acas_H3K4me3.broad_peak_739	240	Acas
scaffold_11	164012	164830	Acas_H3K4me3.broad_peak_740	818	Acas
scaffold_11	165918	167635	Acas_H3K4me3.broad_peak_741	1717	Acas
scaffold_11	174506	174764	Acas_H3K4me3.broad_peak_742	258	Acas
scaffold_11	181758	183144	Acas_H3K4me3.broad_peak_743	1386	Acas
scaffold_11	189577	189989	Acas_H3K4me3.broad_peak_744	412	Acas
scaffold_11	190893	191439	Acas_H3K4me3.broad_peak_745	546	Acas
scaffold_11	196210	196868	Acas_H3K4me3.broad_peak_746	658	Acas
scaffold_11	199293	202033	Acas_H3K4me3.broad_peak_747	2740	Acas
scaffold_11	206321	206644	Acas_H3K4me3.broad_peak_748	323	Acas
scaffold_11	213412	215211	Acas_H3K4me3.broad_peak_749	1799	Acas
scaffold_11	222427	223311	Acas_H3K4me3.broad_peak_750	884	Acas
scaffold_11	224749	225578	Acas_H3K4me3.broad_peak_751	829	Acas
scaffold_11	226354	226712	Acas_H3K4me3.broad_peak_752	358	Acas
scaffold_11	228903	229196	Acas_H3K4me3.broad_peak_753	293	Acas
scaffold_11	231307	232049	Acas_H3K4me3.broad_peak_754	742	Acas
scaffold_11	235518	236242	Acas_H3K4me3.broad_peak_755	724	Acas
scaffold_11	237643	238347	Acas_H3K4me3.broad_peak_756	704	Acas
scaffold_11	243212	243844	Acas_H3K4me3.broad_peak_757	632	Acas
scaffold_11	244686	245744	Acas_H3K4me3.broad_peak_758	1058	Acas
scaffold_11	246633	247267	Acas_H3K4me3.broad_peak_759	634	Acas
scaffold_11	250895	251509	Acas_H3K4me3.broad_peak_760	614	Acas
scaffold_11	256842	257571	Acas_H3K4me3.broad_peak_761	729	Acas
scaffold_11	260816	261187	Acas_H3K4me3.broad_peak_762	371	Acas
scaffold_11	263994	266418	Acas_H3K4me3.broad_peak_763	2424	Acas
scaffold_11	270756	270953	Acas_H3K4me3.broad_peak_764	197	Acas
scaffold_11	271821	273364	Acas_H3K4me3.broad_peak_765	1543	Acas
scaffold_11	277629	278352	Acas_H3K4me3.broad_peak_766	723	Acas
scaffold_11	294587	295771	Acas_H3K4me3.broad_peak_767	1184	Acas
scaffold_11	296568	297033	Acas_H3K4me3.broad_peak_768	465	Acas
scaffold_11	309369	309659	Acas_H3K4me3.broad_peak_769	290	Acas
scaffold_11	319277	319937	Acas_H3K4me3.broad_peak_770	660	Acas
scaffold_11	321146	321627	Acas_H3K4me3.broad_peak_771	481	Acas
scaffold_11	326719	327180	Acas_H3K4me3.broad_peak_772	461	Acas
scaffold_11	328933	329416	Acas_H3K4me3.broad_peak_773	483	Acas
scaffold_11	357099	357863	Acas_H3K4me3.broad_peak_774	764	Acas
scaffold_11	358908	359592	Acas_H3K4me3.broad_peak_775	684	Acas
scaffold_11	373799	374234	Acas_H3K4me3.broad_peak_776	435	Acas
scaffold_11	377052	377306	Acas_H3K4me3.broad_peak_777	254	Acas
scaffold_11	380219	380618	Acas_H3K4me3.broad_peak_778	399	Acas
scaffold_11	385116	385686	Acas_H3K4me3.broad_peak_779	570	Acas
scaffold_11	390710	392443	Acas_H3K4me3.broad_peak_780	1733	Acas
scaffold_11	398053	398696	Acas_H3K4me3.broad_peak_781	643	Acas
scaffold_11	401629	402100	Acas_H3K4me3.broad_peak_782	471	Acas
scaffold_11	405377	405935	Acas_H3K4me3.broad_peak_783	558	Acas
scaffold_11	410660	411248	Acas_H3K4me3.broad_peak_784	588	Acas
scaffold_11	415965	416363	Acas_H3K4me3.broad_peak_785	398	Acas
scaffold_11	420707	422082	Acas_H3K4me3.broad_peak_786	1375	Acas
scaffold_11	427683	429766	Acas_H3K4me3.broad_peak_787	2083	Acas
scaffold_11	434326	435435	Acas_H3K4me3.broad_peak_788	1109	Acas
scaffold_11	441088	441981	Acas_H3K4me3.broad_peak_789	893	Acas
scaffold_11	443421	444794	Acas_H3K4me3.broad_peak_790	1373	Acas
scaffold_11	451074	451424	Acas_H3K4me3.broad_peak_791	350	Acas
scaffold_11	453337	454415	Acas_H3K4me3.broad_peak_792	1078	Acas
scaffold_11	460831	461990	Acas_H3K4me3.broad_peak_793	1159	Acas
scaffold_11	464107	464455	Acas_H3K4me3.broad_peak_794	348	Acas
scaffold_11	468837	469517	Acas_H3K4me3.broad_peak_795	680	Acas
scaffold_11	474852	476425	Acas_H3K4me3.broad_peak_796	1573	Acas
scaffold_11	487195	487864	Acas_H3K4me3.broad_peak_797	669	Acas
scaffold_11	492756	493039	Acas_H3K4me3.broad_peak_798	283	Acas
scaffold_11	495475	496246	Acas_H3K4me3.broad_peak_799	771	Acas
scaffold_11	498361	498701	Acas_H3K4me3.broad_peak_800	340	Acas
scaffold_11	514577	515520	Acas_H3K4me3.broad_peak_801	943	Acas
scaffold_11	518620	519887	Acas_H3K4me3.broad_peak_802	1267	Acas
scaffold_11	524841	525364	Acas_H3K4me3.broad_peak_803	523	Acas
scaffold_11	532942	533168	Acas_H3K4me3.broad_peak_804	226	Acas
scaffold_11	536200	537008	Acas_H3K4me3.broad_peak_805	808	Acas
scaffold_11	545230	546360	Acas_H3K4me3.broad_peak_806	1130	Acas
scaffold_11	556435	557697	Acas_H3K4me3.broad_peak_807	1262	Acas
scaffold_11	559487	559950	Acas_H3K4me3.broad_peak_808	463	Acas
scaffold_11	563154	563732	Acas_H3K4me3.broad_peak_809	578	Acas
scaffold_11	570770	572141	Acas_H3K4me3.broad_peak_810	1371	Acas
scaffold_11	573370	573897	Acas_H3K4me3.broad_peak_811	527	Acas
scaffold_11	578472	579253	Acas_H3K4me3.broad_peak_812	781	Acas
scaffold_11	580177	580627	Acas_H3K4me3.broad_peak_813	450	Acas
scaffold_11	583912	584571	Acas_H3K4me3.broad_peak_814	659	Acas
scaffold_11	586908	588439	Acas_H3K4me3.broad_peak_815	1531	Acas
scaffold_11	593315	593907	Acas_H3K4me3.broad_peak_816	592	Acas
scaffold_11	596265	596893	Acas_H3K4me3.broad_peak_817	628	Acas
scaffold_11	608759	609294	Acas_H3K4me3.broad_peak_818	535	Acas
scaffold_11	610265	611282	Acas_H3K4me3.broad_peak_819	1017	Acas
scaffold_11	618737	619377	Acas_H3K4me3.broad_peak_820	640	Acas
scaffold_11	622318	623160	Acas_H3K4me3.broad_peak_821	842	Acas
scaffold_11	635711	636517	Acas_H3K4me3.broad_peak_822	806	Acas
scaffold_11	639233	641002	Acas_H3K4me3.broad_peak_823	1769	Acas
scaffold_11	643314	643905	Acas_H3K4me3.broad_peak_824	591	Acas
scaffold_11	652597	653640	Acas_H3K4me3.broad_peak_825	1043	Acas
scaffold_11	655856	656168	Acas_H3K4me3.broad_peak_826	312	Acas
scaffold_11	662557	663752	Acas_H3K4me3.broad_peak_827	1195	Acas
scaffold_11	665612	666246	Acas_H3K4me3.broad_peak_828	634	Acas
scaffold_11	670764	672234	Acas_H3K4me3.broad_peak_829	1470	Acas
scaffold_11	677598	678690	Acas_H3K4me3.broad_peak_830	1092	Acas
scaffold_11	679859	680423	Acas_H3K4me3.broad_peak_831	564	Acas
scaffold_11	685247	686042	Acas_H3K4me3.broad_peak_832	795	Acas
scaffold_11	689898	690601	Acas_H3K4me3.broad_peak_833	703	Acas
scaffold_11	691922	692218	Acas_H3K4me3.broad_peak_834	296	Acas
scaffold_11	694067	694758	Acas_H3K4me3.broad_peak_835	691	Acas
scaffold_11	695990	696225	Acas_H3K4me3.broad_peak_836	235	Acas
scaffold_11	700800	701680	Acas_H3K4me3.broad_peak_837	880	Acas
scaffold_11	703091	703481	Acas_H3K4me3.broad_peak_838	390	Acas
scaffold_11	704961	705482	Acas_H3K4me3.broad_peak_839	521	Acas
scaffold_11	707645	707964	Acas_H3K4me3.broad_peak_840	319	Acas
scaffold_11	710522	710977	Acas_H3K4me3.broad_peak_841	455	Acas
scaffold_11	714971	716312	Acas_H3K4me3.broad_peak_842	1341	Acas
scaffold_11	717257	717573	Acas_H3K4me3.broad_peak_843	316	Acas
scaffold_11	722400	722863	Acas_H3K4me3.broad_peak_844	463	Acas
scaffold_11	734800	735030	Acas_H3K4me3.broad_peak_845	230	Acas
scaffold_11	750562	751754	Acas_H3K4me3.broad_peak_846	1192	Acas
scaffold_11	756208	757381	Acas_H3K4me3.broad_peak_847	1173	Acas
scaffold_11	763208	763578	Acas_H3K4me3.broad_peak_848	370	Acas
scaffold_11	768078	768501	Acas_H3K4me3.broad_peak_849	423	Acas
scaffold_11	775432	777393	Acas_H3K4me3.broad_peak_850	1961	Acas
scaffold_11	783702	784224	Acas_H3K4me3.broad_peak_851	522	Acas
scaffold_11	786504	787874	Acas_H3K4me3.broad_peak_852	1370	Acas
scaffold_11	796332	797381	Acas_H3K4me3.broad_peak_853	1049	Acas
scaffold_11	799288	800881	Acas_H3K4me3.broad_peak_854	1593	Acas
scaffold_11	806076	807772	Acas_H3K4me3.broad_peak_855	1696	Acas
scaffold_11	808602	808991	Acas_H3K4me3.broad_peak_856	389	Acas
scaffold_11	812489	813195	Acas_H3K4me3.broad_peak_857	706	Acas
scaffold_11	819007	820539	Acas_H3K4me3.broad_peak_858	1532	Acas
scaffold_11	823837	824199	Acas_H3K4me3.broad_peak_859	362	Acas
scaffold_11	828433	828729	Acas_H3K4me3.broad_peak_860	296	Acas
scaffold_11	831449	832351	Acas_H3K4me3.broad_peak_861	902	Acas
scaffold_11	834173	835030	Acas_H3K4me3.broad_peak_862	857	Acas
scaffold_11	837658	838144	Acas_H3K4me3.broad_peak_863	486	Acas
scaffold_11	852896	854198	Acas_H3K4me3.broad_peak_864	1302	Acas
scaffold_11	858308	858670	Acas_H3K4me3.broad_peak_865	362	Acas
scaffold_11	860375	860662	Acas_H3K4me3.broad_peak_866	287	Acas
scaffold_11	862241	863100	Acas_H3K4me3.broad_peak_867	859	Acas
scaffold_11	865861	866314	Acas_H3K4me3.broad_peak_868	453	Acas
scaffold_11	874860	875708	Acas_H3K4me3.broad_peak_869	848	Acas
scaffold_11	879788	882205	Acas_H3K4me3.broad_peak_870	2417	Acas
scaffold_11	888682	889229	Acas_H3K4me3.broad_peak_871	547	Acas
scaffold_11	892966	893243	Acas_H3K4me3.broad_peak_872	277	Acas
scaffold_11	903772	904848	Acas_H3K4me3.broad_peak_873	1076	Acas
scaffold_11	918300	919919	Acas_H3K4me3.broad_peak_874	1619	Acas
scaffold_11	920889	921114	Acas_H3K4me3.broad_peak_875	225	Acas
scaffold_11	940194	940433	Acas_H3K4me3.broad_peak_876	239	Acas
scaffold_11	947957	948644	Acas_H3K4me3.broad_peak_877	687	Acas
scaffold_11	950529	951176	Acas_H3K4me3.broad_peak_878	647	Acas
scaffold_11	960727	961661	Acas_H3K4me3.broad_peak_879	934	Acas
scaffold_11	966808	968437	Acas_H3K4me3.broad_peak_880	1629	Acas
scaffold_11	973550	975459	Acas_H3K4me3.broad_peak_881	1909	Acas
scaffold_11	991286	991804	Acas_H3K4me3.broad_peak_882	518	Acas
scaffold_11	992844	993231	Acas_H3K4me3.broad_peak_883	387	Acas
scaffold_11	999155	999812	Acas_H3K4me3.broad_peak_884	657	Acas
scaffold_11	1003039	1003698	Acas_H3K4me3.broad_peak_885	659	Acas
scaffold_11	1008668	1010493	Acas_H3K4me3.broad_peak_886	1825	Acas
scaffold_11	1011706	1012758	Acas_H3K4me3.broad_peak_887	1052	Acas
scaffold_11	1014426	1015039	Acas_H3K4me3.broad_peak_888	613	Acas
scaffold_11	1021345	1022056	Acas_H3K4me3.broad_peak_889	711	Acas
scaffold_11	1033509	1034006	Acas_H3K4me3.broad_peak_890	497	Acas
scaffold_11	1037552	1038933	Acas_H3K4me3.broad_peak_891	1381	Acas
scaffold_11	1049838	1050582	Acas_H3K4me3.broad_peak_892	744	Acas
scaffold_11	1053296	1054038	Acas_H3K4me3.broad_peak_893	742	Acas
scaffold_11	1061615	1062539	Acas_H3K4me3.broad_peak_894	924	Acas
scaffold_11	1066149	1066971	Acas_H3K4me3.broad_peak_895	822	Acas
scaffold_11	1075118	1075705	Acas_H3K4me3.broad_peak_896	587	Acas
scaffold_11	1082644	1083374	Acas_H3K4me3.broad_peak_897	730	Acas
scaffold_11	1087323	1087771	Acas_H3K4me3.broad_peak_898	448	Acas
scaffold_11	1094824	1095178	Acas_H3K4me3.broad_peak_899	354	Acas
scaffold_11	1100187	1100491	Acas_H3K4me3.broad_peak_900	304	Acas
scaffold_11	1102948	1103861	Acas_H3K4me3.broad_peak_901	913	Acas
scaffold_11	1107050	1108646	Acas_H3K4me3.broad_peak_902	1596	Acas
scaffold_11	1111379	1112464	Acas_H3K4me3.broad_peak_903	1085	Acas
scaffold_11	1119474	1121068	Acas_H3K4me3.broad_peak_904	1594	Acas
scaffold_11	1133619	1134862	Acas_H3K4me3.broad_peak_905	1243	Acas
scaffold_11	1139871	1142786	Acas_H3K4me3.broad_peak_906	2915	Acas
scaffold_11	1148764	1149974	Acas_H3K4me3.broad_peak_907	1210	Acas
scaffold_11	1154286	1154522	Acas_H3K4me3.broad_peak_908	236	Acas
scaffold_11	1157230	1157647	Acas_H3K4me3.broad_peak_909	417	Acas
scaffold_11	1159833	1160412	Acas_H3K4me3.broad_peak_910	579	Acas
scaffold_11	1161895	1162812	Acas_H3K4me3.broad_peak_911	917	Acas
scaffold_11	1165661	1167627	Acas_H3K4me3.broad_peak_912	1966	Acas
scaffold_11	1169348	1169815	Acas_H3K4me3.broad_peak_913	467	Acas
scaffold_11	1184290	1187319	Acas_H3K4me3.broad_peak_914	3029	Acas
scaffold_11	1201176	1202466	Acas_H3K4me3.broad_peak_915	1290	Acas
scaffold_11	1216440	1216732	Acas_H3K4me3.broad_peak_916	292	Acas
scaffold_11	1219924	1221003	Acas_H3K4me3.broad_peak_917	1079	Acas
scaffold_11	1232754	1233410	Acas_H3K4me3.broad_peak_918	656	Acas
scaffold_11	1236592	1236803	Acas_H3K4me3.broad_peak_919	211	Acas
scaffold_11	1240319	1241030	Acas_H3K4me3.broad_peak_920	711	Acas
scaffold_11	1243539	1244211	Acas_H3K4me3.broad_peak_921	672	Acas
scaffold_11	1254660	1254918	Acas_H3K4me3.broad_peak_922	258	Acas
scaffold_11	1258396	1258872	Acas_H3K4me3.broad_peak_923	476	Acas
scaffold_11	1260486	1260692	Acas_H3K4me3.broad_peak_924	206	Acas
scaffold_11	1262352	1262615	Acas_H3K4me3.broad_peak_925	263	Acas
scaffold_11	1264494	1265878	Acas_H3K4me3.broad_peak_926	1384	Acas
scaffold_11	1277446	1278026	Acas_H3K4me3.broad_peak_927	580	Acas
scaffold_11	1297505	1298862	Acas_H3K4me3.broad_peak_928	1357	Acas
scaffold_11	1302398	1303760	Acas_H3K4me3.broad_peak_929	1362	Acas
scaffold_11	1311053	1311299	Acas_H3K4me3.broad_peak_930	246	Acas
scaffold_11	1313390	1313649	Acas_H3K4me3.broad_peak_931	259	Acas
scaffold_11	1316362	1316898	Acas_H3K4me3.broad_peak_932	536	Acas
scaffold_11	1323179	1324444	Acas_H3K4me3.broad_peak_933	1265	Acas
scaffold_11	1325712	1325940	Acas_H3K4me3.broad_peak_934	228	Acas
scaffold_11	1336370	1337046	Acas_H3K4me3.broad_peak_935	676	Acas
scaffold_11	1339747	1340330	Acas_H3K4me3.broad_peak_936	583	Acas
scaffold_11	1346639	1347430	Acas_H3K4me3.broad_peak_937	791	Acas
scaffold_11	1353434	1354291	Acas_H3K4me3.broad_peak_938	857	Acas
scaffold_11	1364601	1364913	Acas_H3K4me3.broad_peak_939	312	Acas
scaffold_11	1373821	1375012	Acas_H3K4me3.broad_peak_940	1191	Acas
scaffold_11	1381863	1382299	Acas_H3K4me3.broad_peak_941	436	Acas
scaffold_11	1389041	1389715	Acas_H3K4me3.broad_peak_942	674	Acas
scaffold_11	1398306	1398794	Acas_H3K4me3.broad_peak_943	488	Acas
scaffold_11	1405248	1405452	Acas_H3K4me3.broad_peak_944	204	Acas
scaffold_11	1407595	1409106	Acas_H3K4me3.broad_peak_945	1511	Acas
scaffold_11	1415484	1416143	Acas_H3K4me3.broad_peak_946	659	Acas
scaffold_11	1418142	1418359	Acas_H3K4me3.broad_peak_947	217	Acas
scaffold_11	1423338	1424731	Acas_H3K4me3.broad_peak_948	1393	Acas
scaffold_11	1444631	1445012	Acas_H3K4me3.broad_peak_949	381	Acas
scaffold_11	1454444	1455051	Acas_H3K4me3.broad_peak_950	607	Acas
scaffold_117	254	862	Acas_H3K4me3.broad_peak_951	608	Acas
scaffold_12	2683	4049	Acas_H3K4me3.broad_peak_952	1366	Acas
scaffold_12	12100	12654	Acas_H3K4me3.broad_peak_953	554	Acas
scaffold_12	18317	19052	Acas_H3K4me3.broad_peak_954	735	Acas
scaffold_12	20609	21161	Acas_H3K4me3.broad_peak_955	552	Acas
scaffold_12	28003	29742	Acas_H3K4me3.broad_peak_956	1739	Acas
scaffold_12	35566	36945	Acas_H3K4me3.broad_peak_957	1379	Acas
scaffold_12	45437	46857	Acas_H3K4me3.broad_peak_958	1420	Acas
scaffold_12	47695	48152	Acas_H3K4me3.broad_peak_959	457	Acas
scaffold_12	52274	52767	Acas_H3K4me3.broad_peak_960	493	Acas
scaffold_12	55298	55937	Acas_H3K4me3.broad_peak_961	639	Acas
scaffold_12	58223	58608	Acas_H3K4me3.broad_peak_962	385	Acas
scaffold_12	61133	61999	Acas_H3K4me3.broad_peak_963	866	Acas
scaffold_12	72883	73885	Acas_H3K4me3.broad_peak_964	1002	Acas
scaffold_12	77799	78295	Acas_H3K4me3.broad_peak_965	496	Acas
scaffold_12	79393	79800	Acas_H3K4me3.broad_peak_966	407	Acas
scaffold_12	81453	82186	Acas_H3K4me3.broad_peak_967	733	Acas
scaffold_12	90283	90743	Acas_H3K4me3.broad_peak_968	460	Acas
scaffold_12	92270	94012	Acas_H3K4me3.broad_peak_969	1742	Acas
scaffold_12	96427	97276	Acas_H3K4me3.broad_peak_970	849	Acas
scaffold_12	100903	101287	Acas_H3K4me3.broad_peak_971	384	Acas
scaffold_12	103157	104264	Acas_H3K4me3.broad_peak_972	1107	Acas
scaffold_12	109670	110843	Acas_H3K4me3.broad_peak_973	1173	Acas
scaffold_12	116721	117371	Acas_H3K4me3.broad_peak_974	650	Acas
scaffold_12	119415	120383	Acas_H3K4me3.broad_peak_975	968	Acas
scaffold_12	122412	122882	Acas_H3K4me3.broad_peak_976	470	Acas
scaffold_12	124220	124875	Acas_H3K4me3.broad_peak_977	655	Acas
scaffold_12	126067	126612	Acas_H3K4me3.broad_peak_978	545	Acas
scaffold_12	129502	129859	Acas_H3K4me3.broad_peak_979	357	Acas
scaffold_12	135838	137128	Acas_H3K4me3.broad_peak_980	1290	Acas
scaffold_12	138943	139625	Acas_H3K4me3.broad_peak_981	682	Acas
scaffold_12	143960	144879	Acas_H3K4me3.broad_peak_982	919	Acas
scaffold_12	147588	147981	Acas_H3K4me3.broad_peak_983	393	Acas
scaffold_12	150287	150645	Acas_H3K4me3.broad_peak_984	358	Acas
scaffold_12	156209	156541	Acas_H3K4me3.broad_peak_985	332	Acas
scaffold_12	161221	162673	Acas_H3K4me3.broad_peak_986	1452	Acas
scaffold_12	166202	166954	Acas_H3K4me3.broad_peak_987	752	Acas
scaffold_12	174737	175128	Acas_H3K4me3.broad_peak_988	391	Acas
scaffold_12	176480	177350	Acas_H3K4me3.broad_peak_989	870	Acas
scaffold_12	184548	186185	Acas_H3K4me3.broad_peak_990	1637	Acas
scaffold_12	187254	187952	Acas_H3K4me3.broad_peak_991	698	Acas
scaffold_12	193484	193854	Acas_H3K4me3.broad_peak_992	370	Acas
scaffold_12	197496	198219	Acas_H3K4me3.broad_peak_993	723	Acas
scaffold_12	209250	210070	Acas_H3K4me3.broad_peak_994	820	Acas
scaffold_12	215248	215565	Acas_H3K4me3.broad_peak_995	317	Acas
scaffold_12	218232	219556	Acas_H3K4me3.broad_peak_996	1324	Acas
scaffold_12	234584	235508	Acas_H3K4me3.broad_peak_997	924	Acas
scaffold_12	240180	240684	Acas_H3K4me3.broad_peak_998	504	Acas
scaffold_12	245359	246239	Acas_H3K4me3.broad_peak_999	880	Acas
scaffold_12	249731	250145	Acas_H3K4me3.broad_peak_1000	414	Acas
scaffold_12	252292	253048	Acas_H3K4me3.broad_peak_1001	756	Acas
scaffold_12	254428	254798	Acas_H3K4me3.broad_peak_1002	370	Acas
scaffold_12	258080	258459	Acas_H3K4me3.broad_peak_1003	379	Acas
scaffold_12	259538	260354	Acas_H3K4me3.broad_peak_1004	816	Acas
scaffold_12	266324	266933	Acas_H3K4me3.broad_peak_1005	609	Acas
scaffold_12	269152	270448	Acas_H3K4me3.broad_peak_1006	1296	Acas
scaffold_12	274418	274771	Acas_H3K4me3.broad_peak_1007	353	Acas
scaffold_12	280286	280925	Acas_H3K4me3.broad_peak_1008	639	Acas
scaffold_12	284245	284534	Acas_H3K4me3.broad_peak_1009	289	Acas
scaffold_12	290308	291447	Acas_H3K4me3.broad_peak_1010	1139	Acas
scaffold_12	293010	293780	Acas_H3K4me3.broad_peak_1011	770	Acas
scaffold_12	307710	308247	Acas_H3K4me3.broad_peak_1012	537	Acas
scaffold_12	309908	310758	Acas_H3K4me3.broad_peak_1013	850	Acas
scaffold_12	313200	313977	Acas_H3K4me3.broad_peak_1014	777	Acas
scaffold_12	318043	318776	Acas_H3K4me3.broad_peak_1015	733	Acas
scaffold_12	320792	321198	Acas_H3K4me3.broad_peak_1016	406	Acas
scaffold_12	325118	325686	Acas_H3K4me3.broad_peak_1017	568	Acas
scaffold_12	327445	327826	Acas_H3K4me3.broad_peak_1018	381	Acas
scaffold_12	329504	330560	Acas_H3K4me3.broad_peak_1019	1056	Acas
scaffold_12	331786	332108	Acas_H3K4me3.broad_peak_1020	322	Acas
scaffold_12	341309	341898	Acas_H3K4me3.broad_peak_1021	589	Acas
scaffold_12	345083	345802	Acas_H3K4me3.broad_peak_1022	719	Acas
scaffold_12	348969	349242	Acas_H3K4me3.broad_peak_1023	273	Acas
scaffold_12	350623	351078	Acas_H3K4me3.broad_peak_1024	455	Acas
scaffold_12	352517	354256	Acas_H3K4me3.broad_peak_1025	1739	Acas
scaffold_12	360581	362660	Acas_H3K4me3.broad_peak_1026	2079	Acas
scaffold_12	372440	372921	Acas_H3K4me3.broad_peak_1027	481	Acas
scaffold_12	374742	375113	Acas_H3K4me3.broad_peak_1028	371	Acas
scaffold_12	380388	380849	Acas_H3K4me3.broad_peak_1029	461	Acas
scaffold_12	386911	387681	Acas_H3K4me3.broad_peak_1030	770	Acas
scaffold_12	391220	391930	Acas_H3K4me3.broad_peak_1031	710	Acas
scaffold_12	398833	399670	Acas_H3K4me3.broad_peak_1032	837	Acas
scaffold_12	405028	406955	Acas_H3K4me3.broad_peak_1033	1927	Acas
scaffold_12	409036	409611	Acas_H3K4me3.broad_peak_1034	575	Acas
scaffold_12	426904	427212	Acas_H3K4me3.broad_peak_1035	308	Acas
scaffold_12	440439	441279	Acas_H3K4me3.broad_peak_1036	840	Acas
scaffold_12	448805	451393	Acas_H3K4me3.broad_peak_1037	2588	Acas
scaffold_12	455258	455788	Acas_H3K4me3.broad_peak_1038	530	Acas
scaffold_12	462729	463360	Acas_H3K4me3.broad_peak_1039	631	Acas
scaffold_12	466160	466990	Acas_H3K4me3.broad_peak_1040	830	Acas
scaffold_12	467839	468628	Acas_H3K4me3.broad_peak_1041	789	Acas
scaffold_12	478180	480381	Acas_H3K4me3.broad_peak_1042	2201	Acas
scaffold_12	494536	495434	Acas_H3K4me3.broad_peak_1043	898	Acas
scaffold_12	500248	500517	Acas_H3K4me3.broad_peak_1044	269	Acas
scaffold_12	504872	505709	Acas_H3K4me3.broad_peak_1045	837	Acas
scaffold_12	506732	507800	Acas_H3K4me3.broad_peak_1046	1068	Acas
scaffold_12	514878	515212	Acas_H3K4me3.broad_peak_1047	334	Acas
scaffold_12	522455	523456	Acas_H3K4me3.broad_peak_1048	1001	Acas
scaffold_12	525224	525634	Acas_H3K4me3.broad_peak_1049	410	Acas
scaffold_12	529206	529764	Acas_H3K4me3.broad_peak_1050	558	Acas
scaffold_12	531612	532011	Acas_H3K4me3.broad_peak_1051	399	Acas
scaffold_12	534657	535430	Acas_H3K4me3.broad_peak_1052	773	Acas
scaffold_12	537833	538332	Acas_H3K4me3.broad_peak_1053	499	Acas
scaffold_12	542133	542876	Acas_H3K4me3.broad_peak_1054	743	Acas
scaffold_12	548807	549910	Acas_H3K4me3.broad_peak_1055	1103	Acas
scaffold_12	553099	553444	Acas_H3K4me3.broad_peak_1056	345	Acas
scaffold_12	556386	557165	Acas_H3K4me3.broad_peak_1057	779	Acas
scaffold_12	560414	560742	Acas_H3K4me3.broad_peak_1058	328	Acas
scaffold_12	566355	566854	Acas_H3K4me3.broad_peak_1059	499	Acas
scaffold_12	569924	571074	Acas_H3K4me3.broad_peak_1060	1150	Acas
scaffold_12	577552	579275	Acas_H3K4me3.broad_peak_1061	1723	Acas
scaffold_12	583922	584449	Acas_H3K4me3.broad_peak_1062	527	Acas
scaffold_12	596598	597027	Acas_H3K4me3.broad_peak_1063	429	Acas
scaffold_12	601495	601889	Acas_H3K4me3.broad_peak_1064	394	Acas
scaffold_12	612423	613393	Acas_H3K4me3.broad_peak_1065	970	Acas
scaffold_12	615445	616077	Acas_H3K4me3.broad_peak_1066	632	Acas
scaffold_12	632844	633186	Acas_H3K4me3.broad_peak_1067	342	Acas
scaffold_12	634696	635477	Acas_H3K4me3.broad_peak_1068	781	Acas
scaffold_12	638449	638948	Acas_H3K4me3.broad_peak_1069	499	Acas
scaffold_12	645243	645890	Acas_H3K4me3.broad_peak_1070	647	Acas
scaffold_12	649031	649927	Acas_H3K4me3.broad_peak_1071	896	Acas
scaffold_12	652649	653251	Acas_H3K4me3.broad_peak_1072	602	Acas
scaffold_12	658762	659477	Acas_H3K4me3.broad_peak_1073	715	Acas
scaffold_12	661189	661584	Acas_H3K4me3.broad_peak_1074	395	Acas
scaffold_12	665609	666476	Acas_H3K4me3.broad_peak_1075	867	Acas
scaffold_12	668442	669416	Acas_H3K4me3.broad_peak_1076	974	Acas
scaffold_12	672158	672626	Acas_H3K4me3.broad_peak_1077	468	Acas
scaffold_12	676329	676705	Acas_H3K4me3.broad_peak_1078	376	Acas
scaffold_12	682945	683914	Acas_H3K4me3.broad_peak_1079	969	Acas
scaffold_12	686664	686933	Acas_H3K4me3.broad_peak_1080	269	Acas
scaffold_12	690053	690577	Acas_H3K4me3.broad_peak_1081	524	Acas
scaffold_12	693871	695584	Acas_H3K4me3.broad_peak_1082	1713	Acas
scaffold_12	704264	705824	Acas_H3K4me3.broad_peak_1083	1560	Acas
scaffold_12	709058	709532	Acas_H3K4me3.broad_peak_1084	474	Acas
scaffold_12	710452	710850	Acas_H3K4me3.broad_peak_1085	398	Acas
scaffold_12	721487	722825	Acas_H3K4me3.broad_peak_1086	1338	Acas
scaffold_12	724630	725122	Acas_H3K4me3.broad_peak_1087	492	Acas
scaffold_12	729049	730236	Acas_H3K4me3.broad_peak_1088	1187	Acas
scaffold_12	738503	739859	Acas_H3K4me3.broad_peak_1089	1356	Acas
scaffold_12	743916	745359	Acas_H3K4me3.broad_peak_1090	1443	Acas
scaffold_12	747093	747562	Acas_H3K4me3.broad_peak_1091	469	Acas
scaffold_12	770546	771662	Acas_H3K4me3.broad_peak_1092	1116	Acas
scaffold_12	777343	778275	Acas_H3K4me3.broad_peak_1093	932	Acas
scaffold_12	781534	782056	Acas_H3K4me3.broad_peak_1094	522	Acas
scaffold_12	785470	787409	Acas_H3K4me3.broad_peak_1095	1939	Acas
scaffold_12	788924	789661	Acas_H3K4me3.broad_peak_1096	737	Acas
scaffold_12	805935	806252	Acas_H3K4me3.broad_peak_1097	317	Acas
scaffold_12	816535	816816	Acas_H3K4me3.broad_peak_1098	281	Acas
scaffold_12	834554	834862	Acas_H3K4me3.broad_peak_1099	308	Acas
scaffold_12	838350	839107	Acas_H3K4me3.broad_peak_1100	757	Acas
scaffold_12	842109	842650	Acas_H3K4me3.broad_peak_1101	541	Acas
scaffold_12	843868	844835	Acas_H3K4me3.broad_peak_1102	967	Acas
scaffold_12	855354	855609	Acas_H3K4me3.broad_peak_1103	255	Acas
scaffold_12	860213	861021	Acas_H3K4me3.broad_peak_1104	808	Acas
scaffold_12	870230	872029	Acas_H3K4me3.broad_peak_1105	1799	Acas
scaffold_12	886965	887773	Acas_H3K4me3.broad_peak_1106	808	Acas
scaffold_12	892757	894162	Acas_H3K4me3.broad_peak_1107	1405	Acas
scaffold_12	903599	903815	Acas_H3K4me3.broad_peak_1108	216	Acas
scaffold_12	940033	940694	Acas_H3K4me3.broad_peak_1109	661	Acas
scaffold_12	944179	944896	Acas_H3K4me3.broad_peak_1110	717	Acas
scaffold_12	947921	948429	Acas_H3K4me3.broad_peak_1111	508	Acas
scaffold_12	949245	950612	Acas_H3K4me3.broad_peak_1112	1367	Acas
scaffold_12	957216	957440	Acas_H3K4me3.broad_peak_1113	224	Acas
scaffold_12	962071	962556	Acas_H3K4me3.broad_peak_1114	485	Acas
scaffold_12	972181	973688	Acas_H3K4me3.broad_peak_1115	1507	Acas
scaffold_12	978335	979623	Acas_H3K4me3.broad_peak_1116	1288	Acas
scaffold_12	984417	985083	Acas_H3K4me3.broad_peak_1117	666	Acas
scaffold_12	993497	994664	Acas_H3K4me3.broad_peak_1118	1167	Acas
scaffold_12	999101	1000309	Acas_H3K4me3.broad_peak_1119	1208	Acas
scaffold_12	1001833	1002396	Acas_H3K4me3.broad_peak_1120	563	Acas
scaffold_12	1005156	1005669	Acas_H3K4me3.broad_peak_1121	513	Acas
scaffold_12	1007376	1007716	Acas_H3K4me3.broad_peak_1122	340	Acas
scaffold_12	1016238	1016964	Acas_H3K4me3.broad_peak_1123	726	Acas
scaffold_12	1022911	1024261	Acas_H3K4me3.broad_peak_1124	1350	Acas
scaffold_12	1025948	1027052	Acas_H3K4me3.broad_peak_1125	1104	Acas
scaffold_12	1028301	1028562	Acas_H3K4me3.broad_peak_1126	261	Acas
scaffold_12	1041311	1042744	Acas_H3K4me3.broad_peak_1127	1433	Acas
scaffold_12	1044929	1045589	Acas_H3K4me3.broad_peak_1128	660	Acas
scaffold_12	1055972	1056937	Acas_H3K4me3.broad_peak_1129	965	Acas
scaffold_12	1066380	1067553	Acas_H3K4me3.broad_peak_1130	1173	Acas
scaffold_12	1084286	1084792	Acas_H3K4me3.broad_peak_1131	506	Acas
scaffold_12	1094176	1094677	Acas_H3K4me3.broad_peak_1132	501	Acas
scaffold_12	1096825	1097971	Acas_H3K4me3.broad_peak_1133	1146	Acas
scaffold_12	1105605	1105942	Acas_H3K4me3.broad_peak_1134	337	Acas
scaffold_12	1107200	1108256	Acas_H3K4me3.broad_peak_1135	1056	Acas
scaffold_12	1113214	1114477	Acas_H3K4me3.broad_peak_1136	1263	Acas
scaffold_12	1116759	1117386	Acas_H3K4me3.broad_peak_1137	627	Acas
scaffold_12	1120174	1121741	Acas_H3K4me3.broad_peak_1138	1567	Acas
scaffold_12	1123713	1124226	Acas_H3K4me3.broad_peak_1139	513	Acas
scaffold_12	1126448	1126871	Acas_H3K4me3.broad_peak_1140	423	Acas
scaffold_12	1133938	1134695	Acas_H3K4me3.broad_peak_1141	757	Acas
scaffold_12	1149973	1150283	Acas_H3K4me3.broad_peak_1142	310	Acas
scaffold_12	1151860	1153270	Acas_H3K4me3.broad_peak_1143	1410	Acas
scaffold_12	1157557	1158033	Acas_H3K4me3.broad_peak_1144	476	Acas
scaffold_12	1160498	1160756	Acas_H3K4me3.broad_peak_1145	258	Acas
scaffold_12	1162545	1163547	Acas_H3K4me3.broad_peak_1146	1002	Acas
scaffold_12	1167711	1171116	Acas_H3K4me3.broad_peak_1147	3405	Acas
scaffold_12	1175253	1176116	Acas_H3K4me3.broad_peak_1148	863	Acas
scaffold_12	1183002	1183426	Acas_H3K4me3.broad_peak_1149	424	Acas
scaffold_12	1192335	1193021	Acas_H3K4me3.broad_peak_1150	686	Acas
scaffold_12	1194732	1195388	Acas_H3K4me3.broad_peak_1151	656	Acas
scaffold_12	1201681	1204178	Acas_H3K4me3.broad_peak_1152	2497	Acas
scaffold_12	1206003	1206492	Acas_H3K4me3.broad_peak_1153	489	Acas
scaffold_12	1214590	1215145	Acas_H3K4me3.broad_peak_1154	555	Acas
scaffold_12	1221298	1223168	Acas_H3K4me3.broad_peak_1155	1870	Acas
scaffold_12	1225859	1226173	Acas_H3K4me3.broad_peak_1156	314	Acas
scaffold_12	1228311	1229411	Acas_H3K4me3.broad_peak_1157	1100	Acas
scaffold_12	1238444	1238674	Acas_H3K4me3.broad_peak_1158	230	Acas
scaffold_12	1243722	1244231	Acas_H3K4me3.broad_peak_1159	509	Acas
scaffold_12	1249221	1249767	Acas_H3K4me3.broad_peak_1160	546	Acas
scaffold_12	1255095	1255512	Acas_H3K4me3.broad_peak_1161	417	Acas
scaffold_12	1256704	1257185	Acas_H3K4me3.broad_peak_1162	481	Acas
scaffold_12	1259494	1259808	Acas_H3K4me3.broad_peak_1163	314	Acas
scaffold_12	1263384	1264261	Acas_H3K4me3.broad_peak_1164	877	Acas
scaffold_12	1265771	1267147	Acas_H3K4me3.broad_peak_1165	1376	Acas
scaffold_12	1269693	1270497	Acas_H3K4me3.broad_peak_1166	804	Acas
scaffold_12	1272924	1273903	Acas_H3K4me3.broad_peak_1167	979	Acas
scaffold_12	1277235	1279070	Acas_H3K4me3.broad_peak_1168	1835	Acas
scaffold_12	1281676	1282246	Acas_H3K4me3.broad_peak_1169	570	Acas
scaffold_12	1284593	1285369	Acas_H3K4me3.broad_peak_1170	776	Acas
scaffold_12	1288913	1289381	Acas_H3K4me3.broad_peak_1171	468	Acas
scaffold_12	1290684	1291200	Acas_H3K4me3.broad_peak_1172	516	Acas
scaffold_12	1299217	1299827	Acas_H3K4me3.broad_peak_1173	610	Acas
scaffold_12	1302683	1303278	Acas_H3K4me3.broad_peak_1174	595	Acas
scaffold_12	1304881	1305938	Acas_H3K4me3.broad_peak_1175	1057	Acas
scaffold_12	1310461	1311986	Acas_H3K4me3.broad_peak_1176	1525	Acas
scaffold_12	1314979	1316807	Acas_H3K4me3.broad_peak_1177	1828	Acas
scaffold_12	1319327	1319714	Acas_H3K4me3.broad_peak_1178	387	Acas
scaffold_12	1321143	1322688	Acas_H3K4me3.broad_peak_1179	1545	Acas
scaffold_12	1326198	1327099	Acas_H3K4me3.broad_peak_1180	901	Acas
scaffold_12	1336645	1337458	Acas_H3K4me3.broad_peak_1181	813	Acas
scaffold_12	1338274	1338755	Acas_H3K4me3.broad_peak_1182	481	Acas
scaffold_12	1340348	1340736	Acas_H3K4me3.broad_peak_1183	388	Acas
scaffold_12	1352285	1352769	Acas_H3K4me3.broad_peak_1184	484	Acas
scaffold_12	1362574	1363022	Acas_H3K4me3.broad_peak_1185	448	Acas
scaffold_12	1363880	1364476	Acas_H3K4me3.broad_peak_1186	596	Acas
scaffold_12	1365822	1366455	Acas_H3K4me3.broad_peak_1187	633	Acas
scaffold_12	1377368	1378627	Acas_H3K4me3.broad_peak_1188	1259	Acas
scaffold_12	1387596	1388758	Acas_H3K4me3.broad_peak_1189	1162	Acas
scaffold_12	1393109	1393898	Acas_H3K4me3.broad_peak_1190	789	Acas
scaffold_12	1395470	1396352	Acas_H3K4me3.broad_peak_1191	882	Acas
scaffold_12	1402378	1406323	Acas_H3K4me3.broad_peak_1192	3945	Acas
scaffold_12	1409692	1410329	Acas_H3K4me3.broad_peak_1193	637	Acas
scaffold_12	1414103	1415156	Acas_H3K4me3.broad_peak_1194	1053	Acas
scaffold_12	1425973	1427176	Acas_H3K4me3.broad_peak_1195	1203	Acas
scaffold_12	1433702	1434018	Acas_H3K4me3.broad_peak_1196	316	Acas
scaffold_12	1437571	1438383	Acas_H3K4me3.broad_peak_1197	812	Acas
scaffold_12	1440069	1441916	Acas_H3K4me3.broad_peak_1198	1847	Acas
scaffold_12	1444520	1444998	Acas_H3K4me3.broad_peak_1199	478	Acas
scaffold_12	1446492	1447448	Acas_H3K4me3.broad_peak_1200	956	Acas
scaffold_124	375	649	Acas_H3K4me3.broad_peak_1201	274	Acas
scaffold_13	10771	10995	Acas_H3K4me3.broad_peak_1202	224	Acas
scaffold_13	16772	17448	Acas_H3K4me3.broad_peak_1203	676	Acas
scaffold_13	33886	34160	Acas_H3K4me3.broad_peak_1204	274	Acas
scaffold_13	48628	48829	Acas_H3K4me3.broad_peak_1205	201	Acas
scaffold_13	50393	50917	Acas_H3K4me3.broad_peak_1206	524	Acas
scaffold_13	54589	55092	Acas_H3K4me3.broad_peak_1207	503	Acas
scaffold_13	57789	59111	Acas_H3K4me3.broad_peak_1208	1322	Acas
scaffold_13	64517	66018	Acas_H3K4me3.broad_peak_1209	1501	Acas
scaffold_13	67384	68374	Acas_H3K4me3.broad_peak_1210	990	Acas
scaffold_13	70546	71019	Acas_H3K4me3.broad_peak_1211	473	Acas
scaffold_13	72280	73216	Acas_H3K4me3.broad_peak_1212	936	Acas
scaffold_13	76454	76648	Acas_H3K4me3.broad_peak_1213	194	Acas
scaffold_13	82529	83182	Acas_H3K4me3.broad_peak_1214	653	Acas
scaffold_13	86981	87180	Acas_H3K4me3.broad_peak_1215	199	Acas
scaffold_13	93872	94113	Acas_H3K4me3.broad_peak_1216	241	Acas
scaffold_13	99045	99554	Acas_H3K4me3.broad_peak_1217	509	Acas
scaffold_13	101388	101962	Acas_H3K4me3.broad_peak_1218	574	Acas
scaffold_13	104442	105749	Acas_H3K4me3.broad_peak_1219	1307	Acas
scaffold_13	110221	110506	Acas_H3K4me3.broad_peak_1220	285	Acas
scaffold_13	114800	115886	Acas_H3K4me3.broad_peak_1221	1086	Acas
scaffold_13	117249	117745	Acas_H3K4me3.broad_peak_1222	496	Acas
scaffold_13	123756	125453	Acas_H3K4me3.broad_peak_1223	1697	Acas
scaffold_13	129279	130612	Acas_H3K4me3.broad_peak_1224	1333	Acas
scaffold_13	133107	134879	Acas_H3K4me3.broad_peak_1225	1772	Acas
scaffold_13	137430	137790	Acas_H3K4me3.broad_peak_1226	360	Acas
scaffold_13	139152	141542	Acas_H3K4me3.broad_peak_1227	2390	Acas
scaffold_13	150183	151824	Acas_H3K4me3.broad_peak_1228	1641	Acas
scaffold_13	158876	159329	Acas_H3K4me3.broad_peak_1229	453	Acas
scaffold_13	161088	161592	Acas_H3K4me3.broad_peak_1230	504	Acas
scaffold_13	166864	167171	Acas_H3K4me3.broad_peak_1231	307	Acas
scaffold_13	173793	174155	Acas_H3K4me3.broad_peak_1232	362	Acas
scaffold_13	182117	183149	Acas_H3K4me3.broad_peak_1233	1032	Acas
scaffold_13	186334	186739	Acas_H3K4me3.broad_peak_1234	405	Acas
scaffold_13	188750	189830	Acas_H3K4me3.broad_peak_1235	1080	Acas
scaffold_13	192385	193176	Acas_H3K4me3.broad_peak_1236	791	Acas
scaffold_13	194602	195270	Acas_H3K4me3.broad_peak_1237	668	Acas
scaffold_13	206097	206967	Acas_H3K4me3.broad_peak_1238	870	Acas
scaffold_13	219284	220383	Acas_H3K4me3.broad_peak_1239	1099	Acas
scaffold_13	230230	230935	Acas_H3K4me3.broad_peak_1240	705	Acas
scaffold_13	234671	235061	Acas_H3K4me3.broad_peak_1241	390	Acas
scaffold_13	239618	240060	Acas_H3K4me3.broad_peak_1242	442	Acas
scaffold_13	242781	243230	Acas_H3K4me3.broad_peak_1243	449	Acas
scaffold_13	246395	247443	Acas_H3K4me3.broad_peak_1244	1048	Acas
scaffold_13	255420	257394	Acas_H3K4me3.broad_peak_1245	1974	Acas
scaffold_13	264769	265604	Acas_H3K4me3.broad_peak_1246	835	Acas
scaffold_13	269492	269756	Acas_H3K4me3.broad_peak_1247	264	Acas
scaffold_13	274734	275118	Acas_H3K4me3.broad_peak_1248	384	Acas
scaffold_13	283996	284190	Acas_H3K4me3.broad_peak_1249	194	Acas
scaffold_13	289275	290580	Acas_H3K4me3.broad_peak_1250	1305	Acas
scaffold_13	293048	293556	Acas_H3K4me3.broad_peak_1251	508	Acas
scaffold_13	299166	299627	Acas_H3K4me3.broad_peak_1252	461	Acas
scaffold_13	301282	302795	Acas_H3K4me3.broad_peak_1253	1513	Acas
scaffold_13	305612	306136	Acas_H3K4me3.broad_peak_1254	524	Acas
scaffold_13	314068	314407	Acas_H3K4me3.broad_peak_1255	339	Acas
scaffold_13	319965	320209	Acas_H3K4me3.broad_peak_1256	244	Acas
scaffold_13	335856	336936	Acas_H3K4me3.broad_peak_1257	1080	Acas
scaffold_13	344123	344929	Acas_H3K4me3.broad_peak_1258	806	Acas
scaffold_13	352593	352833	Acas_H3K4me3.broad_peak_1259	240	Acas
scaffold_13	353728	354217	Acas_H3K4me3.broad_peak_1260	489	Acas
scaffold_13	356568	357342	Acas_H3K4me3.broad_peak_1261	774	Acas
scaffold_13	358968	359456	Acas_H3K4me3.broad_peak_1262	488	Acas
scaffold_13	366825	368101	Acas_H3K4me3.broad_peak_1263	1276	Acas
scaffold_13	377130	378164	Acas_H3K4me3.broad_peak_1264	1034	Acas
scaffold_13	379435	379886	Acas_H3K4me3.broad_peak_1265	451	Acas
scaffold_13	383357	383864	Acas_H3K4me3.broad_peak_1266	507	Acas
scaffold_13	385209	385642	Acas_H3K4me3.broad_peak_1267	433	Acas
scaffold_13	399817	400102	Acas_H3K4me3.broad_peak_1268	285	Acas
scaffold_13	403575	404165	Acas_H3K4me3.broad_peak_1269	590	Acas
scaffold_13	409812	410187	Acas_H3K4me3.broad_peak_1270	375	Acas
scaffold_13	419233	419598	Acas_H3K4me3.broad_peak_1271	365	Acas
scaffold_13	427479	428336	Acas_H3K4me3.broad_peak_1272	857	Acas
scaffold_13	430707	432199	Acas_H3K4me3.broad_peak_1273	1492	Acas
scaffold_13	447397	448275	Acas_H3K4me3.broad_peak_1274	878	Acas
scaffold_13	451927	452750	Acas_H3K4me3.broad_peak_1275	823	Acas
scaffold_13	457398	458991	Acas_H3K4me3.broad_peak_1276	1593	Acas
scaffold_13	471894	472195	Acas_H3K4me3.broad_peak_1277	301	Acas
scaffold_13	476675	477354	Acas_H3K4me3.broad_peak_1278	679	Acas
scaffold_13	480463	480915	Acas_H3K4me3.broad_peak_1279	452	Acas
scaffold_13	496236	499896	Acas_H3K4me3.broad_peak_1280	3660	Acas
scaffold_13	501178	501660	Acas_H3K4me3.broad_peak_1281	482	Acas
scaffold_13	504587	505187	Acas_H3K4me3.broad_peak_1282	600	Acas
scaffold_13	506223	507023	Acas_H3K4me3.broad_peak_1283	800	Acas
scaffold_13	508214	508529	Acas_H3K4me3.broad_peak_1284	315	Acas
scaffold_13	510945	512367	Acas_H3K4me3.broad_peak_1285	1422	Acas
scaffold_13	517156	517726	Acas_H3K4me3.broad_peak_1286	570	Acas
scaffold_13	527275	528069	Acas_H3K4me3.broad_peak_1287	794	Acas
scaffold_13	530229	530802	Acas_H3K4me3.broad_peak_1288	573	Acas
scaffold_13	535775	536171	Acas_H3K4me3.broad_peak_1289	396	Acas
scaffold_13	541278	541933	Acas_H3K4me3.broad_peak_1290	655	Acas
scaffold_13	543164	544512	Acas_H3K4me3.broad_peak_1291	1348	Acas
scaffold_13	552363	552642	Acas_H3K4me3.broad_peak_1292	279	Acas
scaffold_13	554997	556012	Acas_H3K4me3.broad_peak_1293	1015	Acas
scaffold_13	557521	558206	Acas_H3K4me3.broad_peak_1294	685	Acas
scaffold_13	559351	560153	Acas_H3K4me3.broad_peak_1295	802	Acas
scaffold_13	567415	568242	Acas_H3K4me3.broad_peak_1296	827	Acas
scaffold_13	572656	573113	Acas_H3K4me3.broad_peak_1297	457	Acas
scaffold_13	574402	576368	Acas_H3K4me3.broad_peak_1298	1966	Acas
scaffold_13	577857	578768	Acas_H3K4me3.broad_peak_1299	911	Acas
scaffold_13	581527	582113	Acas_H3K4me3.broad_peak_1300	586	Acas
scaffold_13	583150	583677	Acas_H3K4me3.broad_peak_1301	527	Acas
scaffold_13	596000	596340	Acas_H3K4me3.broad_peak_1302	340	Acas
scaffold_13	604322	604908	Acas_H3K4me3.broad_peak_1303	586	Acas
scaffold_13	611206	611521	Acas_H3K4me3.broad_peak_1304	315	Acas
scaffold_13	616231	617287	Acas_H3K4me3.broad_peak_1305	1056	Acas
scaffold_13	620840	621885	Acas_H3K4me3.broad_peak_1306	1045	Acas
scaffold_13	628736	629401	Acas_H3K4me3.broad_peak_1307	665	Acas
scaffold_13	631541	631944	Acas_H3K4me3.broad_peak_1308	403	Acas
scaffold_13	636695	637016	Acas_H3K4me3.broad_peak_1309	321	Acas
scaffold_13	641867	642515	Acas_H3K4me3.broad_peak_1310	648	Acas
scaffold_13	649248	649830	Acas_H3K4me3.broad_peak_1311	582	Acas
scaffold_13	650723	651247	Acas_H3K4me3.broad_peak_1312	524	Acas
scaffold_13	652487	653020	Acas_H3K4me3.broad_peak_1313	533	Acas
scaffold_13	661087	661657	Acas_H3K4me3.broad_peak_1314	570	Acas
scaffold_13	663020	663486	Acas_H3K4me3.broad_peak_1315	466	Acas
scaffold_13	675168	676512	Acas_H3K4me3.broad_peak_1316	1344	Acas
scaffold_13	681843	683180	Acas_H3K4me3.broad_peak_1317	1337	Acas
scaffold_13	684380	684786	Acas_H3K4me3.broad_peak_1318	406	Acas
scaffold_13	688502	689374	Acas_H3K4me3.broad_peak_1319	872	Acas
scaffold_13	690737	691278	Acas_H3K4me3.broad_peak_1320	541	Acas
scaffold_13	693217	694534	Acas_H3K4me3.broad_peak_1321	1317	Acas
scaffold_13	703082	704188	Acas_H3K4me3.broad_peak_1322	1106	Acas
scaffold_13	706403	707922	Acas_H3K4me3.broad_peak_1323	1519	Acas
scaffold_13	712658	713178	Acas_H3K4me3.broad_peak_1324	520	Acas
scaffold_13	723844	724357	Acas_H3K4me3.broad_peak_1325	513	Acas
scaffold_13	734474	736346	Acas_H3K4me3.broad_peak_1326	1872	Acas
scaffold_13	741107	741680	Acas_H3K4me3.broad_peak_1327	573	Acas
scaffold_13	751690	753527	Acas_H3K4me3.broad_peak_1328	1837	Acas
scaffold_13	758216	759380	Acas_H3K4me3.broad_peak_1329	1164	Acas
scaffold_13	760644	761225	Acas_H3K4me3.broad_peak_1330	581	Acas
scaffold_13	766220	766644	Acas_H3K4me3.broad_peak_1331	424	Acas
scaffold_13	772357	773753	Acas_H3K4me3.broad_peak_1332	1396	Acas
scaffold_13	777006	777791	Acas_H3K4me3.broad_peak_1333	785	Acas
scaffold_13	781023	781540	Acas_H3K4me3.broad_peak_1334	517	Acas
scaffold_13	786396	786658	Acas_H3K4me3.broad_peak_1335	262	Acas
scaffold_13	794419	796745	Acas_H3K4me3.broad_peak_1336	2326	Acas
scaffold_13	801408	802098	Acas_H3K4me3.broad_peak_1337	690	Acas
scaffold_13	806537	806829	Acas_H3K4me3.broad_peak_1338	292	Acas
scaffold_13	811470	811881	Acas_H3K4me3.broad_peak_1339	411	Acas
scaffold_13	814357	814654	Acas_H3K4me3.broad_peak_1340	297	Acas
scaffold_13	822317	823507	Acas_H3K4me3.broad_peak_1341	1190	Acas
scaffold_13	826375	827500	Acas_H3K4me3.broad_peak_1342	1125	Acas
scaffold_13	831143	831868	Acas_H3K4me3.broad_peak_1343	725	Acas
scaffold_13	835141	835870	Acas_H3K4me3.broad_peak_1344	729	Acas
scaffold_13	837291	838190	Acas_H3K4me3.broad_peak_1345	899	Acas
scaffold_13	845344	846500	Acas_H3K4me3.broad_peak_1346	1156	Acas
scaffold_13	848418	849664	Acas_H3K4me3.broad_peak_1347	1246	Acas
scaffold_13	854856	855141	Acas_H3K4me3.broad_peak_1348	285	Acas
scaffold_13	860900	861118	Acas_H3K4me3.broad_peak_1349	218	Acas
scaffold_13	869307	869663	Acas_H3K4me3.broad_peak_1350	356	Acas
scaffold_13	871132	872279	Acas_H3K4me3.broad_peak_1351	1147	Acas
scaffold_13	878568	880033	Acas_H3K4me3.broad_peak_1352	1465	Acas
scaffold_13	881915	882363	Acas_H3K4me3.broad_peak_1353	448	Acas
scaffold_13	890156	890540	Acas_H3K4me3.broad_peak_1354	384	Acas
scaffold_13	896344	897854	Acas_H3K4me3.broad_peak_1355	1510	Acas
scaffold_13	899797	900183	Acas_H3K4me3.broad_peak_1356	386	Acas
scaffold_13	903537	903733	Acas_H3K4me3.broad_peak_1357	196	Acas
scaffold_13	911563	911763	Acas_H3K4me3.broad_peak_1358	200	Acas
scaffold_13	913778	914248	Acas_H3K4me3.broad_peak_1359	470	Acas
scaffold_13	916225	916566	Acas_H3K4me3.broad_peak_1360	341	Acas
scaffold_13	931157	931772	Acas_H3K4me3.broad_peak_1361	615	Acas
scaffold_13	933479	933811	Acas_H3K4me3.broad_peak_1362	332	Acas
scaffold_13	938488	939074	Acas_H3K4me3.broad_peak_1363	586	Acas
scaffold_13	955142	955739	Acas_H3K4me3.broad_peak_1364	597	Acas
scaffold_13	959080	959557	Acas_H3K4me3.broad_peak_1365	477	Acas
scaffold_13	962345	962891	Acas_H3K4me3.broad_peak_1366	546	Acas
scaffold_13	971555	972154	Acas_H3K4me3.broad_peak_1367	599	Acas
scaffold_13	980455	982588	Acas_H3K4me3.broad_peak_1368	2133	Acas
scaffold_13	986871	987288	Acas_H3K4me3.broad_peak_1369	417	Acas
scaffold_13	995451	997552	Acas_H3K4me3.broad_peak_1370	2101	Acas
scaffold_13	998598	998890	Acas_H3K4me3.broad_peak_1371	292	Acas
scaffold_13	1000376	1000846	Acas_H3K4me3.broad_peak_1372	470	Acas
scaffold_13	1002220	1002729	Acas_H3K4me3.broad_peak_1373	509	Acas
scaffold_13	1011552	1012311	Acas_H3K4me3.broad_peak_1374	759	Acas
scaffold_13	1013979	1015070	Acas_H3K4me3.broad_peak_1375	1091	Acas
scaffold_13	1025748	1026517	Acas_H3K4me3.broad_peak_1376	769	Acas
scaffold_13	1029469	1030230	Acas_H3K4me3.broad_peak_1377	761	Acas
scaffold_13	1041547	1042090	Acas_H3K4me3.broad_peak_1378	543	Acas
scaffold_13	1045028	1045922	Acas_H3K4me3.broad_peak_1379	894	Acas
scaffold_13	1048251	1048704	Acas_H3K4me3.broad_peak_1380	453	Acas
scaffold_13	1051311	1052242	Acas_H3K4me3.broad_peak_1381	931	Acas
scaffold_13	1059391	1060947	Acas_H3K4me3.broad_peak_1382	1556	Acas
scaffold_13	1071712	1073179	Acas_H3K4me3.broad_peak_1383	1467	Acas
scaffold_13	1075237	1075644	Acas_H3K4me3.broad_peak_1384	407	Acas
scaffold_13	1084128	1084964	Acas_H3K4me3.broad_peak_1385	836	Acas
scaffold_13	1086732	1087920	Acas_H3K4me3.broad_peak_1386	1188	Acas
scaffold_13	1095259	1095844	Acas_H3K4me3.broad_peak_1387	585	Acas
scaffold_13	1099058	1099483	Acas_H3K4me3.broad_peak_1388	425	Acas
scaffold_13	1105281	1105781	Acas_H3K4me3.broad_peak_1389	500	Acas
scaffold_13	1107122	1107810	Acas_H3K4me3.broad_peak_1390	688	Acas
scaffold_13	1108955	1109999	Acas_H3K4me3.broad_peak_1391	1044	Acas
scaffold_13	1111969	1112288	Acas_H3K4me3.broad_peak_1392	319	Acas
scaffold_13	1113378	1113588	Acas_H3K4me3.broad_peak_1393	210	Acas
scaffold_13	1122992	1123351	Acas_H3K4me3.broad_peak_1394	359	Acas
scaffold_13	1128020	1128466	Acas_H3K4me3.broad_peak_1395	446	Acas
scaffold_13	1131531	1132767	Acas_H3K4me3.broad_peak_1396	1236	Acas
scaffold_13	1134952	1135344	Acas_H3K4me3.broad_peak_1397	392	Acas
scaffold_13	1145712	1146071	Acas_H3K4me3.broad_peak_1398	359	Acas
scaffold_13	1150917	1151509	Acas_H3K4me3.broad_peak_1399	592	Acas
scaffold_13	1154342	1155458	Acas_H3K4me3.broad_peak_1400	1116	Acas
scaffold_13	1157095	1158492	Acas_H3K4me3.broad_peak_1401	1397	Acas
scaffold_13	1164300	1164954	Acas_H3K4me3.broad_peak_1402	654	Acas
scaffold_13	1170087	1172091	Acas_H3K4me3.broad_peak_1403	2004	Acas
scaffold_13	1176492	1176988	Acas_H3K4me3.broad_peak_1404	496	Acas
scaffold_13	1179059	1179610	Acas_H3K4me3.broad_peak_1405	551	Acas
scaffold_13	1182929	1183241	Acas_H3K4me3.broad_peak_1406	312	Acas
scaffold_13	1186156	1186693	Acas_H3K4me3.broad_peak_1407	537	Acas
scaffold_13	1188530	1189030	Acas_H3K4me3.broad_peak_1408	500	Acas
scaffold_13	1192060	1192481	Acas_H3K4me3.broad_peak_1409	421	Acas
scaffold_13	1194138	1194626	Acas_H3K4me3.broad_peak_1410	488	Acas
scaffold_13	1198756	1199220	Acas_H3K4me3.broad_peak_1411	464	Acas
scaffold_13	1206041	1208531	Acas_H3K4me3.broad_peak_1412	2490	Acas
scaffold_13	1212370	1212932	Acas_H3K4me3.broad_peak_1413	562	Acas
scaffold_13	1219699	1220118	Acas_H3K4me3.broad_peak_1414	419	Acas
scaffold_13	1224205	1225090	Acas_H3K4me3.broad_peak_1415	885	Acas
scaffold_13	1229981	1230400	Acas_H3K4me3.broad_peak_1416	419	Acas
scaffold_13	1232547	1233795	Acas_H3K4me3.broad_peak_1417	1248	Acas
scaffold_13	1237285	1238797	Acas_H3K4me3.broad_peak_1418	1512	Acas
scaffold_13	1243267	1244343	Acas_H3K4me3.broad_peak_1419	1076	Acas
scaffold_13	1245558	1246064	Acas_H3K4me3.broad_peak_1420	506	Acas
scaffold_13	1252506	1252815	Acas_H3K4me3.broad_peak_1421	309	Acas
scaffold_13	1258167	1258544	Acas_H3K4me3.broad_peak_1422	377	Acas
scaffold_13	1264867	1265394	Acas_H3K4me3.broad_peak_1423	527	Acas
scaffold_13	1269822	1270487	Acas_H3K4me3.broad_peak_1424	665	Acas
scaffold_13	1282351	1282591	Acas_H3K4me3.broad_peak_1425	240	Acas
scaffold_13	1294274	1294598	Acas_H3K4me3.broad_peak_1426	324	Acas
scaffold_13	1299327	1299568	Acas_H3K4me3.broad_peak_1427	241	Acas
scaffold_14	56282	57804	Acas_H3K4me3.broad_peak_1428	1522	Acas
scaffold_14	60410	61350	Acas_H3K4me3.broad_peak_1429	940	Acas
scaffold_14	68349	69816	Acas_H3K4me3.broad_peak_1430	1467	Acas
scaffold_14	71895	73440	Acas_H3K4me3.broad_peak_1431	1545	Acas
scaffold_14	92641	93174	Acas_H3K4me3.broad_peak_1432	533	Acas
scaffold_14	97807	99814	Acas_H3K4me3.broad_peak_1433	2007	Acas
scaffold_14	106097	108374	Acas_H3K4me3.broad_peak_1434	2277	Acas
scaffold_14	110683	111258	Acas_H3K4me3.broad_peak_1435	575	Acas
scaffold_14	117873	118620	Acas_H3K4me3.broad_peak_1436	747	Acas
scaffold_14	120051	120427	Acas_H3K4me3.broad_peak_1437	376	Acas
scaffold_14	124945	126427	Acas_H3K4me3.broad_peak_1438	1482	Acas
scaffold_14	133995	134775	Acas_H3K4me3.broad_peak_1439	780	Acas
scaffold_14	137880	138838	Acas_H3K4me3.broad_peak_1440	958	Acas
scaffold_14	149716	150035	Acas_H3K4me3.broad_peak_1441	319	Acas
scaffold_14	153393	153842	Acas_H3K4me3.broad_peak_1442	449	Acas
scaffold_14	155173	155775	Acas_H3K4me3.broad_peak_1443	602	Acas
scaffold_14	156849	157042	Acas_H3K4me3.broad_peak_1444	193	Acas
scaffold_14	164955	166164	Acas_H3K4me3.broad_peak_1445	1209	Acas
scaffold_14	168677	169689	Acas_H3K4me3.broad_peak_1446	1012	Acas
scaffold_14	175685	176423	Acas_H3K4me3.broad_peak_1447	738	Acas
scaffold_14	179552	180172	Acas_H3K4me3.broad_peak_1448	620	Acas
scaffold_14	181522	181995	Acas_H3K4me3.broad_peak_1449	473	Acas
scaffold_14	197819	198564	Acas_H3K4me3.broad_peak_1450	745	Acas
scaffold_14	202495	203192	Acas_H3K4me3.broad_peak_1451	697	Acas
scaffold_14	205143	206257	Acas_H3K4me3.broad_peak_1452	1114	Acas
scaffold_14	212147	212528	Acas_H3K4me3.broad_peak_1453	381	Acas
scaffold_14	219591	220458	Acas_H3K4me3.broad_peak_1454	867	Acas
scaffold_14	224542	225257	Acas_H3K4me3.broad_peak_1455	715	Acas
scaffold_14	231749	232878	Acas_H3K4me3.broad_peak_1456	1129	Acas
scaffold_14	237355	238411	Acas_H3K4me3.broad_peak_1457	1056	Acas
scaffold_14	244452	246365	Acas_H3K4me3.broad_peak_1458	1913	Acas
scaffold_14	259921	261244	Acas_H3K4me3.broad_peak_1459	1323	Acas
scaffold_14	270386	270797	Acas_H3K4me3.broad_peak_1460	411	Acas
scaffold_14	278306	279236	Acas_H3K4me3.broad_peak_1461	930	Acas
scaffold_14	280407	280725	Acas_H3K4me3.broad_peak_1462	318	Acas
scaffold_14	284069	284439	Acas_H3K4me3.broad_peak_1463	370	Acas
scaffold_14	286378	287065	Acas_H3K4me3.broad_peak_1464	687	Acas
scaffold_14	289873	290176	Acas_H3K4me3.broad_peak_1465	303	Acas
scaffold_14	300722	301128	Acas_H3K4me3.broad_peak_1466	406	Acas
scaffold_14	303177	303802	Acas_H3K4me3.broad_peak_1467	625	Acas
scaffold_14	305805	306353	Acas_H3K4me3.broad_peak_1468	548	Acas
scaffold_14	308945	309271	Acas_H3K4me3.broad_peak_1469	326	Acas
scaffold_14	311794	312483	Acas_H3K4me3.broad_peak_1470	689	Acas
scaffold_14	315038	316120	Acas_H3K4me3.broad_peak_1471	1082	Acas
scaffold_14	319647	320550	Acas_H3K4me3.broad_peak_1472	903	Acas
scaffold_14	323984	324806	Acas_H3K4me3.broad_peak_1473	822	Acas
scaffold_14	329841	333127	Acas_H3K4me3.broad_peak_1474	3286	Acas
scaffold_14	336621	337032	Acas_H3K4me3.broad_peak_1475	411	Acas
scaffold_14	337814	338788	Acas_H3K4me3.broad_peak_1476	974	Acas
scaffold_14	342588	343651	Acas_H3K4me3.broad_peak_1477	1063	Acas
scaffold_14	347584	348077	Acas_H3K4me3.broad_peak_1478	493	Acas
scaffold_14	349353	349944	Acas_H3K4me3.broad_peak_1479	591	Acas
scaffold_14	354007	355743	Acas_H3K4me3.broad_peak_1480	1736	Acas
scaffold_14	357995	358403	Acas_H3K4me3.broad_peak_1481	408	Acas
scaffold_14	369340	370019	Acas_H3K4me3.broad_peak_1482	679	Acas
scaffold_14	372532	373433	Acas_H3K4me3.broad_peak_1483	901	Acas
scaffold_14	377634	378908	Acas_H3K4me3.broad_peak_1484	1274	Acas
scaffold_14	381129	382228	Acas_H3K4me3.broad_peak_1485	1099	Acas
scaffold_14	388624	390105	Acas_H3K4me3.broad_peak_1486	1481	Acas
scaffold_14	400782	401248	Acas_H3K4me3.broad_peak_1487	466	Acas
scaffold_14	408138	409712	Acas_H3K4me3.broad_peak_1488	1574	Acas
scaffold_14	411575	411981	Acas_H3K4me3.broad_peak_1489	406	Acas
scaffold_14	424417	424824	Acas_H3K4me3.broad_peak_1490	407	Acas
scaffold_14	430022	430641	Acas_H3K4me3.broad_peak_1491	619	Acas
scaffold_14	432715	433381	Acas_H3K4me3.broad_peak_1492	666	Acas
scaffold_14	437623	438616	Acas_H3K4me3.broad_peak_1493	993	Acas
scaffold_14	444851	445900	Acas_H3K4me3.broad_peak_1494	1049	Acas
scaffold_14	448626	449170	Acas_H3K4me3.broad_peak_1495	544	Acas
scaffold_14	456500	457276	Acas_H3K4me3.broad_peak_1496	776	Acas
scaffold_14	472700	474165	Acas_H3K4me3.broad_peak_1497	1465	Acas
scaffold_14	482627	484248	Acas_H3K4me3.broad_peak_1498	1621	Acas
scaffold_14	489860	490966	Acas_H3K4me3.broad_peak_1499	1106	Acas
scaffold_14	501172	501507	Acas_H3K4me3.broad_peak_1500	335	Acas
scaffold_14	504059	504873	Acas_H3K4me3.broad_peak_1501	814	Acas
scaffold_14	505768	506370	Acas_H3K4me3.broad_peak_1502	602	Acas
scaffold_14	527516	528168	Acas_H3K4me3.broad_peak_1503	652	Acas
scaffold_14	530767	531457	Acas_H3K4me3.broad_peak_1504	690	Acas
scaffold_14	538070	538667	Acas_H3K4me3.broad_peak_1505	597	Acas
scaffold_14	540280	540512	Acas_H3K4me3.broad_peak_1506	232	Acas
scaffold_14	543030	546129	Acas_H3K4me3.broad_peak_1507	3099	Acas
scaffold_14	557859	559419	Acas_H3K4me3.broad_peak_1508	1560	Acas
scaffold_14	560287	560614	Acas_H3K4me3.broad_peak_1509	327	Acas
scaffold_14	573199	573643	Acas_H3K4me3.broad_peak_1510	444	Acas
scaffold_14	574959	575304	Acas_H3K4me3.broad_peak_1511	345	Acas
scaffold_14	579047	580342	Acas_H3K4me3.broad_peak_1512	1295	Acas
scaffold_14	583849	584431	Acas_H3K4me3.broad_peak_1513	582	Acas
scaffold_14	588506	588892	Acas_H3K4me3.broad_peak_1514	386	Acas
scaffold_14	598169	599129	Acas_H3K4me3.broad_peak_1515	960	Acas
scaffold_14	603971	604888	Acas_H3K4me3.broad_peak_1516	917	Acas
scaffold_14	606634	607002	Acas_H3K4me3.broad_peak_1517	368	Acas
scaffold_14	612197	612905	Acas_H3K4me3.broad_peak_1518	708	Acas
scaffold_14	616536	617472	Acas_H3K4me3.broad_peak_1519	936	Acas
scaffold_14	620046	621775	Acas_H3K4me3.broad_peak_1520	1729	Acas
scaffold_14	635390	636311	Acas_H3K4me3.broad_peak_1521	921	Acas
scaffold_14	640960	641742	Acas_H3K4me3.broad_peak_1522	782	Acas
scaffold_14	644323	644943	Acas_H3K4me3.broad_peak_1523	620	Acas
scaffold_14	647793	648085	Acas_H3K4me3.broad_peak_1524	292	Acas
scaffold_14	653274	654690	Acas_H3K4me3.broad_peak_1525	1416	Acas
scaffold_14	657121	659323	Acas_H3K4me3.broad_peak_1526	2202	Acas
scaffold_14	664991	666672	Acas_H3K4me3.broad_peak_1527	1681	Acas
scaffold_14	679729	680775	Acas_H3K4me3.broad_peak_1528	1046	Acas
scaffold_14	683338	684064	Acas_H3K4me3.broad_peak_1529	726	Acas
scaffold_14	685233	686524	Acas_H3K4me3.broad_peak_1530	1291	Acas
scaffold_14	690911	691382	Acas_H3K4me3.broad_peak_1531	471	Acas
scaffold_14	692627	694415	Acas_H3K4me3.broad_peak_1532	1788	Acas
scaffold_14	703402	703739	Acas_H3K4me3.broad_peak_1533	337	Acas
scaffold_14	708009	709865	Acas_H3K4me3.broad_peak_1534	1856	Acas
scaffold_14	714604	715768	Acas_H3K4me3.broad_peak_1535	1164	Acas
scaffold_14	719922	720715	Acas_H3K4me3.broad_peak_1536	793	Acas
scaffold_14	722077	722872	Acas_H3K4me3.broad_peak_1537	795	Acas
scaffold_14	724135	724695	Acas_H3K4me3.broad_peak_1538	560	Acas
scaffold_14	727384	727980	Acas_H3K4me3.broad_peak_1539	596	Acas
scaffold_14	733274	733996	Acas_H3K4me3.broad_peak_1540	722	Acas
scaffold_14	735409	736303	Acas_H3K4me3.broad_peak_1541	894	Acas
scaffold_14	738388	738759	Acas_H3K4me3.broad_peak_1542	371	Acas
scaffold_14	742846	744289	Acas_H3K4me3.broad_peak_1543	1443	Acas
scaffold_14	749758	750966	Acas_H3K4me3.broad_peak_1544	1208	Acas
scaffold_14	754528	755130	Acas_H3K4me3.broad_peak_1545	602	Acas
scaffold_14	758832	759215	Acas_H3K4me3.broad_peak_1546	383	Acas
scaffold_14	765608	765920	Acas_H3K4me3.broad_peak_1547	312	Acas
scaffold_14	775374	775890	Acas_H3K4me3.broad_peak_1548	516	Acas
scaffold_14	777305	777692	Acas_H3K4me3.broad_peak_1549	387	Acas
scaffold_14	790168	792211	Acas_H3K4me3.broad_peak_1550	2043	Acas
scaffold_14	813378	813950	Acas_H3K4me3.broad_peak_1551	572	Acas
scaffold_14	817999	818830	Acas_H3K4me3.broad_peak_1552	831	Acas
scaffold_14	826750	827828	Acas_H3K4me3.broad_peak_1553	1078	Acas
scaffold_14	832664	834854	Acas_H3K4me3.broad_peak_1554	2190	Acas
scaffold_14	840682	841060	Acas_H3K4me3.broad_peak_1555	378	Acas
scaffold_14	851182	852403	Acas_H3K4me3.broad_peak_1556	1221	Acas
scaffold_14	860237	860919	Acas_H3K4me3.broad_peak_1557	682	Acas
scaffold_14	875121	875524	Acas_H3K4me3.broad_peak_1558	403	Acas
scaffold_14	881153	881518	Acas_H3K4me3.broad_peak_1559	365	Acas
scaffold_14	885194	886744	Acas_H3K4me3.broad_peak_1560	1550	Acas
scaffold_14	890361	891000	Acas_H3K4me3.broad_peak_1561	639	Acas
scaffold_14	898872	899892	Acas_H3K4me3.broad_peak_1562	1020	Acas
scaffold_14	916908	917780	Acas_H3K4me3.broad_peak_1563	872	Acas
scaffold_14	918918	919528	Acas_H3K4me3.broad_peak_1564	610	Acas
scaffold_14	926527	928141	Acas_H3K4me3.broad_peak_1565	1614	Acas
scaffold_14	933538	934003	Acas_H3K4me3.broad_peak_1566	465	Acas
scaffold_14	939838	940466	Acas_H3K4me3.broad_peak_1567	628	Acas
scaffold_14	941719	942262	Acas_H3K4me3.broad_peak_1568	543	Acas
scaffold_14	947719	948353	Acas_H3K4me3.broad_peak_1569	634	Acas
scaffold_14	958279	958908	Acas_H3K4me3.broad_peak_1570	629	Acas
scaffold_14	959956	961326	Acas_H3K4me3.broad_peak_1571	1370	Acas
scaffold_14	964269	965505	Acas_H3K4me3.broad_peak_1572	1236	Acas
scaffold_14	969279	970093	Acas_H3K4me3.broad_peak_1573	814	Acas
scaffold_14	975937	976662	Acas_H3K4me3.broad_peak_1574	725	Acas
scaffold_14	977508	978047	Acas_H3K4me3.broad_peak_1575	539	Acas
scaffold_14	982787	984056	Acas_H3K4me3.broad_peak_1576	1269	Acas
scaffold_14	987968	989058	Acas_H3K4me3.broad_peak_1577	1090	Acas
scaffold_14	995963	997251	Acas_H3K4me3.broad_peak_1578	1288	Acas
scaffold_14	1002242	1002642	Acas_H3K4me3.broad_peak_1579	400	Acas
scaffold_14	1007065	1008275	Acas_H3K4me3.broad_peak_1580	1210	Acas
scaffold_14	1014946	1015360	Acas_H3K4me3.broad_peak_1581	414	Acas
scaffold_14	1025788	1026998	Acas_H3K4me3.broad_peak_1582	1210	Acas
scaffold_14	1033159	1034380	Acas_H3K4me3.broad_peak_1583	1221	Acas
scaffold_14	1053343	1053932	Acas_H3K4me3.broad_peak_1584	589	Acas
scaffold_14	1056648	1057284	Acas_H3K4me3.broad_peak_1585	636	Acas
scaffold_14	1062563	1064580	Acas_H3K4me3.broad_peak_1586	2017	Acas
scaffold_14	1067378	1067671	Acas_H3K4me3.broad_peak_1587	293	Acas
scaffold_14	1071480	1071701	Acas_H3K4me3.broad_peak_1588	221	Acas
scaffold_14	1081787	1083249	Acas_H3K4me3.broad_peak_1589	1462	Acas
scaffold_14	1084846	1085492	Acas_H3K4me3.broad_peak_1590	646	Acas
scaffold_14	1088901	1089483	Acas_H3K4me3.broad_peak_1591	582	Acas
scaffold_14	1092327	1092979	Acas_H3K4me3.broad_peak_1592	652	Acas
scaffold_14	1094011	1095323	Acas_H3K4me3.broad_peak_1593	1312	Acas
scaffold_14	1100440	1100937	Acas_H3K4me3.broad_peak_1594	497	Acas
scaffold_14	1102623	1103543	Acas_H3K4me3.broad_peak_1595	920	Acas
scaffold_14	1105600	1106612	Acas_H3K4me3.broad_peak_1596	1012	Acas
scaffold_14	1109781	1110371	Acas_H3K4me3.broad_peak_1597	590	Acas
scaffold_14	1112648	1113747	Acas_H3K4me3.broad_peak_1598	1099	Acas
scaffold_14	1119293	1120186	Acas_H3K4me3.broad_peak_1599	893	Acas
scaffold_14	1126511	1127521	Acas_H3K4me3.broad_peak_1600	1010	Acas
scaffold_14	1136160	1137353	Acas_H3K4me3.broad_peak_1601	1193	Acas
scaffold_14	1139740	1140207	Acas_H3K4me3.broad_peak_1602	467	Acas
scaffold_14	1143035	1143625	Acas_H3K4me3.broad_peak_1603	590	Acas
scaffold_14	1146768	1148267	Acas_H3K4me3.broad_peak_1604	1499	Acas
scaffold_14	1153537	1155462	Acas_H3K4me3.broad_peak_1605	1925	Acas
scaffold_14	1157206	1158124	Acas_H3K4me3.broad_peak_1606	918	Acas
scaffold_14	1163570	1164187	Acas_H3K4me3.broad_peak_1607	617	Acas
scaffold_14	1171457	1172245	Acas_H3K4me3.broad_peak_1608	788	Acas
scaffold_14	1178612	1178937	Acas_H3K4me3.broad_peak_1609	325	Acas
scaffold_14	1180467	1181179	Acas_H3K4me3.broad_peak_1610	712	Acas
scaffold_14	1181983	1182271	Acas_H3K4me3.broad_peak_1611	288	Acas
scaffold_14	1185226	1185910	Acas_H3K4me3.broad_peak_1612	684	Acas
scaffold_14	1187022	1187584	Acas_H3K4me3.broad_peak_1613	562	Acas
scaffold_14	1197470	1197976	Acas_H3K4me3.broad_peak_1614	506	Acas
scaffold_14	1199699	1200639	Acas_H3K4me3.broad_peak_1615	940	Acas
scaffold_14	1203966	1205713	Acas_H3K4me3.broad_peak_1616	1747	Acas
scaffold_14	1209313	1209772	Acas_H3K4me3.broad_peak_1617	459	Acas
scaffold_14	1212203	1213501	Acas_H3K4me3.broad_peak_1618	1298	Acas
scaffold_14	1218573	1219010	Acas_H3K4me3.broad_peak_1619	437	Acas
scaffold_14	1223497	1224040	Acas_H3K4me3.broad_peak_1620	543	Acas
scaffold_14	1224883	1226000	Acas_H3K4me3.broad_peak_1621	1117	Acas
scaffold_14	1232689	1233093	Acas_H3K4me3.broad_peak_1622	404	Acas
scaffold_14	1237756	1238470	Acas_H3K4me3.broad_peak_1623	714	Acas
scaffold_14	1240235	1241374	Acas_H3K4me3.broad_peak_1624	1139	Acas
scaffold_14	1242347	1242964	Acas_H3K4me3.broad_peak_1625	617	Acas
scaffold_14	1247259	1249051	Acas_H3K4me3.broad_peak_1626	1792	Acas
scaffold_14	1258093	1258327	Acas_H3K4me3.broad_peak_1627	234	Acas
scaffold_14	1259154	1259420	Acas_H3K4me3.broad_peak_1628	266	Acas
scaffold_14	1260575	1262583	Acas_H3K4me3.broad_peak_1629	2008	Acas
scaffold_14	1269072	1270037	Acas_H3K4me3.broad_peak_1630	965	Acas
scaffold_14	1271871	1272071	Acas_H3K4me3.broad_peak_1631	200	Acas
scaffold_14	1276963	1277292	Acas_H3K4me3.broad_peak_1632	329	Acas
scaffold_14	1279976	1280403	Acas_H3K4me3.broad_peak_1633	427	Acas
scaffold_14	1287690	1288831	Acas_H3K4me3.broad_peak_1634	1141	Acas
scaffold_14	1291269	1292228	Acas_H3K4me3.broad_peak_1635	959	Acas
scaffold_14	1299845	1300280	Acas_H3K4me3.broad_peak_1636	435	Acas
scaffold_14	1304494	1306470	Acas_H3K4me3.broad_peak_1637	1976	Acas
scaffold_14	1320554	1321449	Acas_H3K4me3.broad_peak_1638	895	Acas
scaffold_14	1323870	1324210	Acas_H3K4me3.broad_peak_1639	340	Acas
scaffold_15	32846	33407	Acas_H3K4me3.broad_peak_1640	561	Acas
scaffold_15	42292	43014	Acas_H3K4me3.broad_peak_1641	722	Acas
scaffold_15	44819	45116	Acas_H3K4me3.broad_peak_1642	297	Acas
scaffold_15	48919	49982	Acas_H3K4me3.broad_peak_1643	1063	Acas
scaffold_15	52510	52874	Acas_H3K4me3.broad_peak_1644	364	Acas
scaffold_15	57035	58278	Acas_H3K4me3.broad_peak_1645	1243	Acas
scaffold_15	72565	73758	Acas_H3K4me3.broad_peak_1646	1193	Acas
scaffold_15	74822	76035	Acas_H3K4me3.broad_peak_1647	1213	Acas
scaffold_15	81748	82089	Acas_H3K4me3.broad_peak_1648	341	Acas
scaffold_15	85830	86398	Acas_H3K4me3.broad_peak_1649	568	Acas
scaffold_15	89324	90031	Acas_H3K4me3.broad_peak_1650	707	Acas
scaffold_15	95512	96027	Acas_H3K4me3.broad_peak_1651	515	Acas
scaffold_15	104559	105371	Acas_H3K4me3.broad_peak_1652	812	Acas
scaffold_15	106320	106606	Acas_H3K4me3.broad_peak_1653	286	Acas
scaffold_15	113077	114254	Acas_H3K4me3.broad_peak_1654	1177	Acas
scaffold_15	116288	116803	Acas_H3K4me3.broad_peak_1655	515	Acas
scaffold_15	126905	128205	Acas_H3K4me3.broad_peak_1656	1300	Acas
scaffold_15	129987	130474	Acas_H3K4me3.broad_peak_1657	487	Acas
scaffold_15	141087	141283	Acas_H3K4me3.broad_peak_1658	196	Acas
scaffold_15	148515	149680	Acas_H3K4me3.broad_peak_1659	1165	Acas
scaffold_15	153705	154304	Acas_H3K4me3.broad_peak_1660	599	Acas
scaffold_15	162604	162930	Acas_H3K4me3.broad_peak_1661	326	Acas
scaffold_15	164478	165109	Acas_H3K4me3.broad_peak_1662	631	Acas
scaffold_15	168788	169287	Acas_H3K4me3.broad_peak_1663	499	Acas
scaffold_15	171903	172604	Acas_H3K4me3.broad_peak_1664	701	Acas
scaffold_15	174618	175256	Acas_H3K4me3.broad_peak_1665	638	Acas
scaffold_15	177255	177759	Acas_H3K4me3.broad_peak_1666	504	Acas
scaffold_15	187740	188202	Acas_H3K4me3.broad_peak_1667	462	Acas
scaffold_15	191548	191870	Acas_H3K4me3.broad_peak_1668	322	Acas
scaffold_15	204609	205214	Acas_H3K4me3.broad_peak_1669	605	Acas
scaffold_15	212142	212780	Acas_H3K4me3.broad_peak_1670	638	Acas
scaffold_15	214123	214890	Acas_H3K4me3.broad_peak_1671	767	Acas
scaffold_15	215903	216807	Acas_H3K4me3.broad_peak_1672	904	Acas
scaffold_15	219033	219558	Acas_H3K4me3.broad_peak_1673	525	Acas
scaffold_15	226952	227576	Acas_H3K4me3.broad_peak_1674	624	Acas
scaffold_15	231243	231691	Acas_H3K4me3.broad_peak_1675	448	Acas
scaffold_15	233936	235056	Acas_H3K4me3.broad_peak_1676	1120	Acas
scaffold_15	236184	236705	Acas_H3K4me3.broad_peak_1677	521	Acas
scaffold_15	247542	248407	Acas_H3K4me3.broad_peak_1678	865	Acas
scaffold_15	252061	252561	Acas_H3K4me3.broad_peak_1679	500	Acas
scaffold_15	255399	255894	Acas_H3K4me3.broad_peak_1680	495	Acas
scaffold_15	258951	259926	Acas_H3K4me3.broad_peak_1681	975	Acas
scaffold_15	260786	261712	Acas_H3K4me3.broad_peak_1682	926	Acas
scaffold_15	270891	271687	Acas_H3K4me3.broad_peak_1683	796	Acas
scaffold_15	279018	279464	Acas_H3K4me3.broad_peak_1684	446	Acas
scaffold_15	281439	282480	Acas_H3K4me3.broad_peak_1685	1041	Acas
scaffold_15	283808	284785	Acas_H3K4me3.broad_peak_1686	977	Acas
scaffold_15	287009	287373	Acas_H3K4me3.broad_peak_1687	364	Acas
scaffold_15	289194	289438	Acas_H3K4me3.broad_peak_1688	244	Acas
scaffold_15	292149	292564	Acas_H3K4me3.broad_peak_1689	415	Acas
scaffold_15	297201	297985	Acas_H3K4me3.broad_peak_1690	784	Acas
scaffold_15	306400	309114	Acas_H3K4me3.broad_peak_1691	2714	Acas
scaffold_15	314981	315558	Acas_H3K4me3.broad_peak_1692	577	Acas
scaffold_15	316905	317282	Acas_H3K4me3.broad_peak_1693	377	Acas
scaffold_15	327809	328252	Acas_H3K4me3.broad_peak_1694	443	Acas
scaffold_15	330718	331057	Acas_H3K4me3.broad_peak_1695	339	Acas
scaffold_15	331940	332388	Acas_H3K4me3.broad_peak_1696	448	Acas
scaffold_15	336242	336965	Acas_H3K4me3.broad_peak_1697	723	Acas
scaffold_15	341766	342691	Acas_H3K4me3.broad_peak_1698	925	Acas
scaffold_15	344913	345974	Acas_H3K4me3.broad_peak_1699	1061	Acas
scaffold_15	357483	358741	Acas_H3K4me3.broad_peak_1700	1258	Acas
scaffold_15	359770	360026	Acas_H3K4me3.broad_peak_1701	256	Acas
scaffold_15	362994	363483	Acas_H3K4me3.broad_peak_1702	489	Acas
scaffold_15	371270	371946	Acas_H3K4me3.broad_peak_1703	676	Acas
scaffold_15	376228	376925	Acas_H3K4me3.broad_peak_1704	697	Acas
scaffold_15	384931	385766	Acas_H3K4me3.broad_peak_1705	835	Acas
scaffold_15	390136	391309	Acas_H3K4me3.broad_peak_1706	1173	Acas
scaffold_15	395415	396767	Acas_H3K4me3.broad_peak_1707	1352	Acas
scaffold_15	409625	409920	Acas_H3K4me3.broad_peak_1708	295	Acas
scaffold_15	413820	414166	Acas_H3K4me3.broad_peak_1709	346	Acas
scaffold_15	420340	421597	Acas_H3K4me3.broad_peak_1710	1257	Acas
scaffold_15	434315	435031	Acas_H3K4me3.broad_peak_1711	716	Acas
scaffold_15	438980	439363	Acas_H3K4me3.broad_peak_1712	383	Acas
scaffold_15	447810	448622	Acas_H3K4me3.broad_peak_1713	812	Acas
scaffold_15	471638	471963	Acas_H3K4me3.broad_peak_1714	325	Acas
scaffold_15	472972	474001	Acas_H3K4me3.broad_peak_1715	1029	Acas
scaffold_15	484976	485458	Acas_H3K4me3.broad_peak_1716	482	Acas
scaffold_15	486762	487326	Acas_H3K4me3.broad_peak_1717	564	Acas
scaffold_15	488628	489397	Acas_H3K4me3.broad_peak_1718	769	Acas
scaffold_15	498027	498557	Acas_H3K4me3.broad_peak_1719	530	Acas
scaffold_15	507244	507631	Acas_H3K4me3.broad_peak_1720	387	Acas
scaffold_15	508681	508955	Acas_H3K4me3.broad_peak_1721	274	Acas
scaffold_15	509851	510651	Acas_H3K4me3.broad_peak_1722	800	Acas
scaffold_15	522754	523110	Acas_H3K4me3.broad_peak_1723	356	Acas
scaffold_15	525742	526514	Acas_H3K4me3.broad_peak_1724	772	Acas
scaffold_15	529607	531086	Acas_H3K4me3.broad_peak_1725	1479	Acas
scaffold_15	536975	537768	Acas_H3K4me3.broad_peak_1726	793	Acas
scaffold_15	540778	541620	Acas_H3K4me3.broad_peak_1727	842	Acas
scaffold_15	546227	546719	Acas_H3K4me3.broad_peak_1728	492	Acas
scaffold_15	549824	550768	Acas_H3K4me3.broad_peak_1729	944	Acas
scaffold_15	556713	558004	Acas_H3K4me3.broad_peak_1730	1291	Acas
scaffold_15	580328	581686	Acas_H3K4me3.broad_peak_1731	1358	Acas
scaffold_15	589770	590243	Acas_H3K4me3.broad_peak_1732	473	Acas
scaffold_15	594756	595379	Acas_H3K4me3.broad_peak_1733	623	Acas
scaffold_15	598230	599378	Acas_H3K4me3.broad_peak_1734	1148	Acas
scaffold_15	604384	606761	Acas_H3K4me3.broad_peak_1735	2377	Acas
scaffold_15	611649	612525	Acas_H3K4me3.broad_peak_1736	876	Acas
scaffold_15	613799	614441	Acas_H3K4me3.broad_peak_1737	642	Acas
scaffold_15	615386	615662	Acas_H3K4me3.broad_peak_1738	276	Acas
scaffold_15	618840	619487	Acas_H3K4me3.broad_peak_1739	647	Acas
scaffold_15	623264	624005	Acas_H3K4me3.broad_peak_1740	741	Acas
scaffold_15	629484	630165	Acas_H3K4me3.broad_peak_1741	681	Acas
scaffold_15	637580	637927	Acas_H3K4me3.broad_peak_1742	347	Acas
scaffold_15	640775	641427	Acas_H3K4me3.broad_peak_1743	652	Acas
scaffold_15	642222	643244	Acas_H3K4me3.broad_peak_1744	1022	Acas
scaffold_15	645938	646472	Acas_H3K4me3.broad_peak_1745	534	Acas
scaffold_15	647841	649945	Acas_H3K4me3.broad_peak_1746	2104	Acas
scaffold_15	664526	665039	Acas_H3K4me3.broad_peak_1747	513	Acas
scaffold_15	666367	667621	Acas_H3K4me3.broad_peak_1748	1254	Acas
scaffold_15	671272	671520	Acas_H3K4me3.broad_peak_1749	248	Acas
scaffold_15	678812	679774	Acas_H3K4me3.broad_peak_1750	962	Acas
scaffold_15	687351	688154	Acas_H3K4me3.broad_peak_1751	803	Acas
scaffold_15	691036	691336	Acas_H3K4me3.broad_peak_1752	300	Acas
scaffold_15	707838	708621	Acas_H3K4me3.broad_peak_1753	783	Acas
scaffold_15	711718	712456	Acas_H3K4me3.broad_peak_1754	738	Acas
scaffold_15	721900	722425	Acas_H3K4me3.broad_peak_1755	525	Acas
scaffold_15	725542	726459	Acas_H3K4me3.broad_peak_1756	917	Acas
scaffold_15	732176	732678	Acas_H3K4me3.broad_peak_1757	502	Acas
scaffold_15	743511	744889	Acas_H3K4me3.broad_peak_1758	1378	Acas
scaffold_15	754375	755086	Acas_H3K4me3.broad_peak_1759	711	Acas
scaffold_15	758204	758907	Acas_H3K4me3.broad_peak_1760	703	Acas
scaffold_15	761294	762243	Acas_H3K4me3.broad_peak_1761	949	Acas
scaffold_15	764645	764949	Acas_H3K4me3.broad_peak_1762	304	Acas
scaffold_15	765932	766850	Acas_H3K4me3.broad_peak_1763	918	Acas
scaffold_15	770415	770984	Acas_H3K4me3.broad_peak_1764	569	Acas
scaffold_15	777970	779115	Acas_H3K4me3.broad_peak_1765	1145	Acas
scaffold_15	782769	783261	Acas_H3K4me3.broad_peak_1766	492	Acas
scaffold_15	796902	797348	Acas_H3K4me3.broad_peak_1767	446	Acas
scaffold_15	799011	799388	Acas_H3K4me3.broad_peak_1768	377	Acas
scaffold_15	800385	800684	Acas_H3K4me3.broad_peak_1769	299	Acas
scaffold_15	805017	805635	Acas_H3K4me3.broad_peak_1770	618	Acas
scaffold_15	806529	807031	Acas_H3K4me3.broad_peak_1771	502	Acas
scaffold_15	811175	812136	Acas_H3K4me3.broad_peak_1772	961	Acas
scaffold_15	815748	816348	Acas_H3K4me3.broad_peak_1773	600	Acas
scaffold_15	820959	821753	Acas_H3K4me3.broad_peak_1774	794	Acas
scaffold_15	827753	828168	Acas_H3K4me3.broad_peak_1775	415	Acas
scaffold_15	830740	830947	Acas_H3K4me3.broad_peak_1776	207	Acas
scaffold_15	832933	833197	Acas_H3K4me3.broad_peak_1777	264	Acas
scaffold_15	840643	842541	Acas_H3K4me3.broad_peak_1778	1898	Acas
scaffold_15	847462	847951	Acas_H3K4me3.broad_peak_1779	489	Acas
scaffold_15	859142	860089	Acas_H3K4me3.broad_peak_1780	947	Acas
scaffold_15	860972	861272	Acas_H3K4me3.broad_peak_1781	300	Acas
scaffold_15	863911	864713	Acas_H3K4me3.broad_peak_1782	802	Acas
scaffold_15	867453	868030	Acas_H3K4me3.broad_peak_1783	577	Acas
scaffold_15	872360	872715	Acas_H3K4me3.broad_peak_1784	355	Acas
scaffold_15	873652	875375	Acas_H3K4me3.broad_peak_1785	1723	Acas
scaffold_15	878786	880377	Acas_H3K4me3.broad_peak_1786	1591	Acas
scaffold_15	890561	891164	Acas_H3K4me3.broad_peak_1787	603	Acas
scaffold_15	899832	901838	Acas_H3K4me3.broad_peak_1788	2006	Acas
scaffold_15	902738	903213	Acas_H3K4me3.broad_peak_1789	475	Acas
scaffold_15	916047	916479	Acas_H3K4me3.broad_peak_1790	432	Acas
scaffold_15	918350	918748	Acas_H3K4me3.broad_peak_1791	398	Acas
scaffold_15	936271	937177	Acas_H3K4me3.broad_peak_1792	906	Acas
scaffold_15	940364	940697	Acas_H3K4me3.broad_peak_1793	333	Acas
scaffold_15	943522	944018	Acas_H3K4me3.broad_peak_1794	496	Acas
scaffold_15	948301	950132	Acas_H3K4me3.broad_peak_1795	1831	Acas
scaffold_15	955083	955855	Acas_H3K4me3.broad_peak_1796	772	Acas
scaffold_15	957491	959015	Acas_H3K4me3.broad_peak_1797	1524	Acas
scaffold_15	963976	964300	Acas_H3K4me3.broad_peak_1798	324	Acas
scaffold_15	966161	966616	Acas_H3K4me3.broad_peak_1799	455	Acas
scaffold_15	973356	974079	Acas_H3K4me3.broad_peak_1800	723	Acas
scaffold_15	978943	980140	Acas_H3K4me3.broad_peak_1801	1197	Acas
scaffold_15	991370	991757	Acas_H3K4me3.broad_peak_1802	387	Acas
scaffold_15	994610	995282	Acas_H3K4me3.broad_peak_1803	672	Acas
scaffold_15	1004026	1004769	Acas_H3K4me3.broad_peak_1804	743	Acas
scaffold_15	1008619	1011269	Acas_H3K4me3.broad_peak_1805	2650	Acas
scaffold_15	1019117	1020340	Acas_H3K4me3.broad_peak_1806	1223	Acas
scaffold_15	1023509	1024271	Acas_H3K4me3.broad_peak_1807	762	Acas
scaffold_15	1036252	1036864	Acas_H3K4me3.broad_peak_1808	612	Acas
scaffold_15	1038168	1038808	Acas_H3K4me3.broad_peak_1809	640	Acas
scaffold_15	1040488	1041531	Acas_H3K4me3.broad_peak_1810	1043	Acas
scaffold_15	1049620	1051273	Acas_H3K4me3.broad_peak_1811	1653	Acas
scaffold_15	1060687	1062421	Acas_H3K4me3.broad_peak_1812	1734	Acas
scaffold_15	1067239	1067842	Acas_H3K4me3.broad_peak_1813	603	Acas
scaffold_15	1071878	1072773	Acas_H3K4me3.broad_peak_1814	895	Acas
scaffold_15	1074229	1074994	Acas_H3K4me3.broad_peak_1815	765	Acas
scaffold_15	1077945	1078716	Acas_H3K4me3.broad_peak_1816	771	Acas
scaffold_15	1081557	1082038	Acas_H3K4me3.broad_peak_1817	481	Acas
scaffold_15	1084622	1085099	Acas_H3K4me3.broad_peak_1818	477	Acas
scaffold_15	1089999	1091672	Acas_H3K4me3.broad_peak_1819	1673	Acas
scaffold_15	1096583	1098342	Acas_H3K4me3.broad_peak_1820	1759	Acas
scaffold_15	1111277	1111614	Acas_H3K4me3.broad_peak_1821	337	Acas
scaffold_15	1113621	1114014	Acas_H3K4me3.broad_peak_1822	393	Acas
scaffold_15	1116198	1116430	Acas_H3K4me3.broad_peak_1823	232	Acas
scaffold_15	1131130	1131754	Acas_H3K4me3.broad_peak_1824	624	Acas
scaffold_15	1133803	1134350	Acas_H3K4me3.broad_peak_1825	547	Acas
scaffold_15	1138696	1139614	Acas_H3K4me3.broad_peak_1826	918	Acas
scaffold_15	1141284	1142363	Acas_H3K4me3.broad_peak_1827	1079	Acas
scaffold_15	1147437	1147924	Acas_H3K4me3.broad_peak_1828	487	Acas
scaffold_15	1151511	1153185	Acas_H3K4me3.broad_peak_1829	1674	Acas
scaffold_15	1160230	1160780	Acas_H3K4me3.broad_peak_1830	550	Acas
scaffold_15	1165176	1166469	Acas_H3K4me3.broad_peak_1831	1293	Acas
scaffold_15	1168570	1168917	Acas_H3K4me3.broad_peak_1832	347	Acas
scaffold_15	1170716	1171205	Acas_H3K4me3.broad_peak_1833	489	Acas
scaffold_15	1172774	1173577	Acas_H3K4me3.broad_peak_1834	803	Acas
scaffold_15	1176457	1176912	Acas_H3K4me3.broad_peak_1835	455	Acas
scaffold_15	1179210	1179741	Acas_H3K4me3.broad_peak_1836	531	Acas
scaffold_15	1182572	1183798	Acas_H3K4me3.broad_peak_1837	1226	Acas
scaffold_15	1188966	1189456	Acas_H3K4me3.broad_peak_1838	490	Acas
scaffold_15	1203811	1204206	Acas_H3K4me3.broad_peak_1839	395	Acas
scaffold_15	1211219	1212051	Acas_H3K4me3.broad_peak_1840	832	Acas
scaffold_15	1219157	1219588	Acas_H3K4me3.broad_peak_1841	431	Acas
scaffold_15	1222923	1223664	Acas_H3K4me3.broad_peak_1842	741	Acas
scaffold_15	1227460	1228762	Acas_H3K4me3.broad_peak_1843	1302	Acas
scaffold_15	1233734	1234547	Acas_H3K4me3.broad_peak_1844	813	Acas
scaffold_15	1239503	1240238	Acas_H3K4me3.broad_peak_1845	735	Acas
scaffold_15	1244832	1245464	Acas_H3K4me3.broad_peak_1846	632	Acas
scaffold_15	1252566	1252848	Acas_H3K4me3.broad_peak_1847	282	Acas
scaffold_15	1260934	1261719	Acas_H3K4me3.broad_peak_1848	785	Acas
scaffold_15	1264872	1265222	Acas_H3K4me3.broad_peak_1849	350	Acas
scaffold_15	1266909	1267877	Acas_H3K4me3.broad_peak_1850	968	Acas
scaffold_15	1272759	1273457	Acas_H3K4me3.broad_peak_1851	698	Acas
scaffold_15	1277474	1279553	Acas_H3K4me3.broad_peak_1852	2079	Acas
scaffold_15	1283026	1283386	Acas_H3K4me3.broad_peak_1853	360	Acas
scaffold_15	1287972	1288856	Acas_H3K4me3.broad_peak_1854	884	Acas
scaffold_15	1294658	1295480	Acas_H3K4me3.broad_peak_1855	822	Acas
scaffold_15	1297552	1297966	Acas_H3K4me3.broad_peak_1856	414	Acas
scaffold_15	1303107	1303815	Acas_H3K4me3.broad_peak_1857	708	Acas
scaffold_15	1309569	1312178	Acas_H3K4me3.broad_peak_1858	2609	Acas
scaffold_16	16654	16887	Acas_H3K4me3.broad_peak_1859	233	Acas
scaffold_16	20045	21218	Acas_H3K4me3.broad_peak_1860	1173	Acas
scaffold_16	27313	27508	Acas_H3K4me3.broad_peak_1861	195	Acas
scaffold_16	37940	38162	Acas_H3K4me3.broad_peak_1862	222	Acas
scaffold_16	39204	40066	Acas_H3K4me3.broad_peak_1863	862	Acas
scaffold_16	47383	48444	Acas_H3K4me3.broad_peak_1864	1061	Acas
scaffold_16	49663	49887	Acas_H3K4me3.broad_peak_1865	224	Acas
scaffold_16	54324	55956	Acas_H3K4me3.broad_peak_1866	1632	Acas
scaffold_16	63389	63769	Acas_H3K4me3.broad_peak_1867	380	Acas
scaffold_16	68181	68449	Acas_H3K4me3.broad_peak_1868	268	Acas
scaffold_16	69732	69996	Acas_H3K4me3.broad_peak_1869	264	Acas
scaffold_16	73842	74867	Acas_H3K4me3.broad_peak_1870	1025	Acas
scaffold_16	81664	82416	Acas_H3K4me3.broad_peak_1871	752	Acas
scaffold_16	91262	92799	Acas_H3K4me3.broad_peak_1872	1537	Acas
scaffold_16	98323	99164	Acas_H3K4me3.broad_peak_1873	841	Acas
scaffold_16	109127	110140	Acas_H3K4me3.broad_peak_1874	1013	Acas
scaffold_16	112362	113145	Acas_H3K4me3.broad_peak_1875	783	Acas
scaffold_16	115913	116266	Acas_H3K4me3.broad_peak_1876	353	Acas
scaffold_16	118315	118995	Acas_H3K4me3.broad_peak_1877	680	Acas
scaffold_16	125375	127077	Acas_H3K4me3.broad_peak_1878	1702	Acas
scaffold_16	129035	130211	Acas_H3K4me3.broad_peak_1879	1176	Acas
scaffold_16	140590	141071	Acas_H3K4me3.broad_peak_1880	481	Acas
scaffold_16	142093	142755	Acas_H3K4me3.broad_peak_1881	662	Acas
scaffold_16	147622	148315	Acas_H3K4me3.broad_peak_1882	693	Acas
scaffold_16	149810	150153	Acas_H3K4me3.broad_peak_1883	343	Acas
scaffold_16	152176	152843	Acas_H3K4me3.broad_peak_1884	667	Acas
scaffold_16	153626	153978	Acas_H3K4me3.broad_peak_1885	352	Acas
scaffold_16	158279	158758	Acas_H3K4me3.broad_peak_1886	479	Acas
scaffold_16	160925	161427	Acas_H3K4me3.broad_peak_1887	502	Acas
scaffold_16	164801	165600	Acas_H3K4me3.broad_peak_1888	799	Acas
scaffold_16	167214	168029	Acas_H3K4me3.broad_peak_1889	815	Acas
scaffold_16	170319	170974	Acas_H3K4me3.broad_peak_1890	655	Acas
scaffold_16	177543	178358	Acas_H3K4me3.broad_peak_1891	815	Acas
scaffold_16	182470	183200	Acas_H3K4me3.broad_peak_1892	730	Acas
scaffold_16	184341	184797	Acas_H3K4me3.broad_peak_1893	456	Acas
scaffold_16	188231	188482	Acas_H3K4me3.broad_peak_1894	251	Acas
scaffold_16	195709	196134	Acas_H3K4me3.broad_peak_1895	425	Acas
scaffold_16	198138	198431	Acas_H3K4me3.broad_peak_1896	293	Acas
scaffold_16	200271	200627	Acas_H3K4me3.broad_peak_1897	356	Acas
scaffold_16	207460	207764	Acas_H3K4me3.broad_peak_1898	304	Acas
scaffold_16	209997	211039	Acas_H3K4me3.broad_peak_1899	1042	Acas
scaffold_16	213219	214873	Acas_H3K4me3.broad_peak_1900	1654	Acas
scaffold_16	216798	217191	Acas_H3K4me3.broad_peak_1901	393	Acas
scaffold_16	221959	222989	Acas_H3K4me3.broad_peak_1902	1030	Acas
scaffold_16	233617	234224	Acas_H3K4me3.broad_peak_1903	607	Acas
scaffold_16	241224	241665	Acas_H3K4me3.broad_peak_1904	441	Acas
scaffold_16	246498	246808	Acas_H3K4me3.broad_peak_1905	310	Acas
scaffold_16	248673	250064	Acas_H3K4me3.broad_peak_1906	1391	Acas
scaffold_16	254692	255556	Acas_H3K4me3.broad_peak_1907	864	Acas
scaffold_16	257125	257550	Acas_H3K4me3.broad_peak_1908	425	Acas
scaffold_16	259063	259424	Acas_H3K4me3.broad_peak_1909	361	Acas
scaffold_16	263938	264233	Acas_H3K4me3.broad_peak_1910	295	Acas
scaffold_16	267485	268245	Acas_H3K4me3.broad_peak_1911	760	Acas
scaffold_16	287364	288107	Acas_H3K4me3.broad_peak_1912	743	Acas
scaffold_16	293132	293777	Acas_H3K4me3.broad_peak_1913	645	Acas
scaffold_16	301381	302163	Acas_H3K4me3.broad_peak_1914	782	Acas
scaffold_16	304182	305141	Acas_H3K4me3.broad_peak_1915	959	Acas
scaffold_16	320257	320643	Acas_H3K4me3.broad_peak_1916	386	Acas
scaffold_16	337950	338675	Acas_H3K4me3.broad_peak_1917	725	Acas
scaffold_16	344570	344843	Acas_H3K4me3.broad_peak_1918	273	Acas
scaffold_16	350181	350413	Acas_H3K4me3.broad_peak_1919	232	Acas
scaffold_16	363510	364112	Acas_H3K4me3.broad_peak_1920	602	Acas
scaffold_16	366820	367735	Acas_H3K4me3.broad_peak_1921	915	Acas
scaffold_16	376926	377850	Acas_H3K4me3.broad_peak_1922	924	Acas
scaffold_16	380709	380946	Acas_H3K4me3.broad_peak_1923	237	Acas
scaffold_16	383909	384179	Acas_H3K4me3.broad_peak_1924	270	Acas
scaffold_16	388639	389410	Acas_H3K4me3.broad_peak_1925	771	Acas
scaffold_16	391494	391953	Acas_H3K4me3.broad_peak_1926	459	Acas
scaffold_16	395970	396433	Acas_H3K4me3.broad_peak_1927	463	Acas
scaffold_16	400226	400749	Acas_H3K4me3.broad_peak_1928	523	Acas
scaffold_16	403034	403773	Acas_H3K4me3.broad_peak_1929	739	Acas
scaffold_16	410128	411020	Acas_H3K4me3.broad_peak_1930	892	Acas
scaffold_16	412963	413278	Acas_H3K4me3.broad_peak_1931	315	Acas
scaffold_16	415616	416362	Acas_H3K4me3.broad_peak_1932	746	Acas
scaffold_16	422705	423541	Acas_H3K4me3.broad_peak_1933	836	Acas
scaffold_16	429981	430346	Acas_H3K4me3.broad_peak_1934	365	Acas
scaffold_16	433326	434064	Acas_H3K4me3.broad_peak_1935	738	Acas
scaffold_16	438826	439123	Acas_H3K4me3.broad_peak_1936	297	Acas
scaffold_16	441309	442091	Acas_H3K4me3.broad_peak_1937	782	Acas
scaffold_16	444883	446406	Acas_H3K4me3.broad_peak_1938	1523	Acas
scaffold_16	456140	457181	Acas_H3K4me3.broad_peak_1939	1041	Acas
scaffold_16	462998	464492	Acas_H3K4me3.broad_peak_1940	1494	Acas
scaffold_16	468828	470011	Acas_H3K4me3.broad_peak_1941	1183	Acas
scaffold_16	476298	478320	Acas_H3K4me3.broad_peak_1942	2022	Acas
scaffold_16	489697	490069	Acas_H3K4me3.broad_peak_1943	372	Acas
scaffold_16	495628	496131	Acas_H3K4me3.broad_peak_1944	503	Acas
scaffold_16	511487	512294	Acas_H3K4me3.broad_peak_1945	807	Acas
scaffold_16	513276	514111	Acas_H3K4me3.broad_peak_1946	835	Acas
scaffold_16	516738	517744	Acas_H3K4me3.broad_peak_1947	1006	Acas
scaffold_16	519752	520139	Acas_H3K4me3.broad_peak_1948	387	Acas
scaffold_16	525221	525605	Acas_H3K4me3.broad_peak_1949	384	Acas
scaffold_16	527211	527781	Acas_H3K4me3.broad_peak_1950	570	Acas
scaffold_16	532870	534272	Acas_H3K4me3.broad_peak_1951	1402	Acas
scaffold_16	538240	539227	Acas_H3K4me3.broad_peak_1952	987	Acas
scaffold_16	542594	543046	Acas_H3K4me3.broad_peak_1953	452	Acas
scaffold_16	544372	544825	Acas_H3K4me3.broad_peak_1954	453	Acas
scaffold_16	552673	553419	Acas_H3K4me3.broad_peak_1955	746	Acas
scaffold_16	556410	557864	Acas_H3K4me3.broad_peak_1956	1454	Acas
scaffold_16	562463	563102	Acas_H3K4me3.broad_peak_1957	639	Acas
scaffold_16	564100	564661	Acas_H3K4me3.broad_peak_1958	561	Acas
scaffold_16	567182	567972	Acas_H3K4me3.broad_peak_1959	790	Acas
scaffold_16	572391	572730	Acas_H3K4me3.broad_peak_1960	339	Acas
scaffold_16	584417	585165	Acas_H3K4me3.broad_peak_1961	748	Acas
scaffold_16	586526	586827	Acas_H3K4me3.broad_peak_1962	301	Acas
scaffold_16	588058	588423	Acas_H3K4me3.broad_peak_1963	365	Acas
scaffold_16	590388	591143	Acas_H3K4me3.broad_peak_1964	755	Acas
scaffold_16	592971	593190	Acas_H3K4me3.broad_peak_1965	219	Acas
scaffold_16	598322	598658	Acas_H3K4me3.broad_peak_1966	336	Acas
scaffold_16	604746	605073	Acas_H3K4me3.broad_peak_1967	327	Acas
scaffold_16	617142	617984	Acas_H3K4me3.broad_peak_1968	842	Acas
scaffold_16	626451	627374	Acas_H3K4me3.broad_peak_1969	923	Acas
scaffold_16	630387	631265	Acas_H3K4me3.broad_peak_1970	878	Acas
scaffold_16	642397	642699	Acas_H3K4me3.broad_peak_1971	302	Acas
scaffold_16	645756	646740	Acas_H3K4me3.broad_peak_1972	984	Acas
scaffold_16	647808	648338	Acas_H3K4me3.broad_peak_1973	530	Acas
scaffold_16	651975	652831	Acas_H3K4me3.broad_peak_1974	856	Acas
scaffold_16	658206	659448	Acas_H3K4me3.broad_peak_1975	1242	Acas
scaffold_16	668484	668821	Acas_H3K4me3.broad_peak_1976	337	Acas
scaffold_16	673648	674440	Acas_H3K4me3.broad_peak_1977	792	Acas
scaffold_16	680606	681506	Acas_H3K4me3.broad_peak_1978	900	Acas
scaffold_16	683032	683719	Acas_H3K4me3.broad_peak_1979	687	Acas
scaffold_16	687831	688508	Acas_H3K4me3.broad_peak_1980	677	Acas
scaffold_16	691128	691868	Acas_H3K4me3.broad_peak_1981	740	Acas
scaffold_16	693792	694381	Acas_H3K4me3.broad_peak_1982	589	Acas
scaffold_16	706669	707164	Acas_H3K4me3.broad_peak_1983	495	Acas
scaffold_16	710175	711579	Acas_H3K4me3.broad_peak_1984	1404	Acas
scaffold_16	718058	718396	Acas_H3K4me3.broad_peak_1985	338	Acas
scaffold_16	723315	723957	Acas_H3K4me3.broad_peak_1986	642	Acas
scaffold_16	725200	726496	Acas_H3K4me3.broad_peak_1987	1296	Acas
scaffold_16	729082	729564	Acas_H3K4me3.broad_peak_1988	482	Acas
scaffold_16	735214	735957	Acas_H3K4me3.broad_peak_1989	743	Acas
scaffold_16	740971	741621	Acas_H3K4me3.broad_peak_1990	650	Acas
scaffold_16	744281	745350	Acas_H3K4me3.broad_peak_1991	1069	Acas
scaffold_16	761712	762651	Acas_H3K4me3.broad_peak_1992	939	Acas
scaffold_16	771180	772350	Acas_H3K4me3.broad_peak_1993	1170	Acas
scaffold_16	775640	776428	Acas_H3K4me3.broad_peak_1994	788	Acas
scaffold_16	780913	781621	Acas_H3K4me3.broad_peak_1995	708	Acas
scaffold_16	787608	787999	Acas_H3K4me3.broad_peak_1996	391	Acas
scaffold_16	802903	804713	Acas_H3K4me3.broad_peak_1997	1810	Acas
scaffold_16	809573	809893	Acas_H3K4me3.broad_peak_1998	320	Acas
scaffold_16	823342	824343	Acas_H3K4me3.broad_peak_1999	1001	Acas
[truncated: 67,393 more rows]

## Sheet: 9e
chr	start	end	AT #	6mAT/AT	width	Region type	species
scaffold_1	722	1306	44	0.1538	650	H3K4me3_peaks	Acas
scaffold_1	15301	15737	52	0.1368	1235	H3K4me3_peaks	Acas
scaffold_1	22157	23306	140	0.1515	2805	H3K4me3_peaks	Acas
scaffold_1	31366	31735	48	0.2857	287	H3K4me3_peaks	Acas
scaffold_1	37778	38491	85	0.1938	258	H3K4me3_peaks	Acas
scaffold_1	56128	56527	20	0.0923	650	H3K4me3_peaks	Acas
scaffold_1	60752	61062	26	0.0848	778	H3K4me3_peaks	Acas
scaffold_1	62058	62311	24	0.2284	648	H3K4me3_peaks	Acas
scaffold_1	64843	66180	116	0.1512	3374	H3K4me3_peaks	Acas
scaffold_1	67084	68094	120	0.2083	3235	H3K4me3_peaks	Acas
scaffold_1	71358	71977	30	0.2073	767	H3K4me3_peaks	Acas
scaffold_1	76939	77622	68	0.1586	1810	H3K4me3_peaks	Acas
scaffold_1	80639	81175	28	0.0222	721	H3K4me3_peaks	Acas
scaffold_1	82370	82959	34	0.2908	846	H3K4me3_peaks	Acas
scaffold_1	88824	89867	120	0.228	3233	H3K4me3_peaks	Acas
scaffold_1	92859	93582	106	0.2062	2788	H3K4me3_peaks	Acas
scaffold_1	95200	95532	51	0.1359	1317	H3K4me3_peaks	Acas
scaffold_1	98383	99952	80	0.122	1869	H3K4me3_peaks	Acas
scaffold_1	102893	104926	198	0.1383	3629	H3K4me3_peaks	Acas
scaffold_1	111268	112874	120	0.2373	2276	H3K4me3_peaks	Acas
scaffold_1	116708	117777	110	0.1975	2258	H3K4me3_peaks	Acas
scaffold_1	118863	119243	42	0.1263	966	H3K4me3_peaks	Acas
scaffold_1	129079	129707	36	0.1863	703	H3K4me3_peaks	Acas
scaffold_1	132026	132321	32	0.1469	599	H3K4me3_peaks	Acas
scaffold_1	134254	134570	34	0.1788	727	H3K4me3_peaks	Acas
scaffold_1	136610	137560	100	0.2977	2449	H3K4me3_peaks	Acas
scaffold_1	143898	144181	28	0.2358	738	H3K4me3_peaks	Acas
scaffold_1	149161	150331	92	0.1261	2126	H3K4me3_peaks	Acas
scaffold_1	154855	155219	36	0.1404	969	H3K4me3_peaks	Acas
scaffold_1	160072	160893	64	0.1293	1763	H3K4me3_peaks	Acas
scaffold_1	161783	162415	74	0.239	1866	H3K4me3_peaks	Acas
scaffold_1	169053	169351	24	0.0986	659	H3K4me3_peaks	Acas
scaffold_1	170433	171632	100	0.1975	2552	H3K4me3_peaks	Acas
scaffold_1	173464	173725	26	0.2813	647	H3K4me3_peaks	Acas
scaffold_1	177678	178173	52	0.2096	1226	H3K4me3_peaks	Acas
scaffold_1	179432	179715	51	0.1748	1287	H3K4me3_peaks	Acas
scaffold_1	183924	184630	50	0.2498	1261	H3K4me3_peaks	Acas
scaffold_1	196224	196466	12	0.0136	367	H3K4me3_peaks	Acas
scaffold_1	200884	201484	72	0.2113	2092	H3K4me3_peaks	Acas
scaffold_1	203199	204729	144	0.2732	4304	H3K4me3_peaks	Acas
scaffold_1	207840	208098	22	0.157	637	H3K4me3_peaks	Acas
scaffold_1	212093	212706	76	0.2049	1908	H3K4me3_peaks	Acas
scaffold_1	234532	235423	90	0.1469	2369	H3K4me3_peaks	Acas
scaffold_1	240788	241547	60	0.1638	1349	H3K4me3_peaks	Acas
scaffold_1	248126	249567	138	0.1319	3381	H3K4me3_peaks	Acas
scaffold_1	252528	253467	78	0.1216	1669	H3K4me3_peaks	Acas
scaffold_1	256733	258204	76	0.0617	1653	H3K4me3_peaks	Acas
scaffold_1	266626	268951	214	0.1745	5427	H3K4me3_peaks	Acas
scaffold_1	274974	276898	160	0.1714	4178	H3K4me3_peaks	Acas
scaffold_1	288140	289713	160	0.1611	3681	H3K4me3_peaks	Acas
scaffold_1	291522	292212	86	0.2036	2014	H3K4me3_peaks	Acas
scaffold_1	294938	295632	64	0.3163	1388	H3K4me3_peaks	Acas
scaffold_1	296973	298040	114	0.242	2545	H3K4me3_peaks	Acas
scaffold_1	300616	302806	226	0.2527	4380	H3K4me3_peaks	Acas
scaffold_1	308981	309912	76	0.1686	1791	H3K4me3_peaks	Acas
scaffold_1	312651	313170	64	0.1078	1799	H3K4me3_peaks	Acas
scaffold_1	314724	315258	34	0.1593	841	H3K4me3_peaks	Acas
scaffold_1	319532	320539	110	0.2566	2892	H3K4me3_peaks	Acas
scaffold_1	321842	323281	114	0.2347	3004	H3K4me3_peaks	Acas
scaffold_1	324431	325630	108	0.1903	3006	H3K4me3_peaks	Acas
scaffold_1	331292	331895	70	0.2691	1921	H3K4me3_peaks	Acas
scaffold_1	336005	336495	62	0.2992	1658	H3K4me3_peaks	Acas
scaffold_1	338045	339262	130	0.24	3471	H3K4me3_peaks	Acas
scaffold_1	340666	341397	58	0.139	1662	H3K4me3_peaks	Acas
scaffold_1	344231	344757	50	0.255	1251	H3K4me3_peaks	Acas
scaffold_1	358223	358693	58	0.2249	987	H3K4me3_peaks	Acas
scaffold_1	360272	362596	240	0.1733	4507	H3K4me3_peaks	Acas
scaffold_1	369952	370452	56	0.1918	1121	H3K4me3_peaks	Acas
scaffold_1	371769	372921	122	0.2254	2617	H3K4me3_peaks	Acas
scaffold_1	376416	378915	206	0.1967	4382	H3K4me3_peaks	Acas
scaffold_1	380521	380847	36	0.2472	708	H3K4me3_peaks	Acas
scaffold_1	385523	386694	102	0.1299	2849	H3K4me3_peaks	Acas
scaffold_1	392668	393315	82	0.1969	2280	H3K4me3_peaks	Acas
scaffold_1	394707	395516	110	0.1801	3204	H3K4me3_peaks	Acas
scaffold_1	406899	407676	76	0.2585	1799	H3K4me3_peaks	Acas
scaffold_1	410554	411545	90	0.2078	2098	H3K4me3_peaks	Acas
scaffold_1	418162	418457	16	0.1224	384	H3K4me3_peaks	Acas
scaffold_1	427062	428128	116	0.1266	3096	H3K4me3_peaks	Acas
scaffold_1	429816	430179	27	0.1322	734	H3K4me3_peaks	Acas
scaffold_1	433444	434220	118	0.2348	3578	H3K4me3_peaks	Acas
scaffold_1	436945	437197	34	0.1956	910	H3K4me3_peaks	Acas
scaffold_1	440611	441303	70	0.2275	1930	H3K4me3_peaks	Acas
scaffold_1	443044	443696	64	0.2291	1768	H3K4me3_peaks	Acas
scaffold_1	449631	450071	42	0.2311	1164	H3K4me3_peaks	Acas
scaffold_1	454087	454309	14	0.0574	453	H3K4me3_peaks	Acas
scaffold_1	457398	458539	103	0.2001	2464	H3K4me3_peaks	Acas
scaffold_1	460808	462061	134	0.1372	3536	H3K4me3_peaks	Acas
scaffold_1	465185	466635	136	0.1544	3924	H3K4me3_peaks	Acas
scaffold_1	469888	470189	12	0.1053	342	H3K4me3_peaks	Acas
scaffold_1	474047	475387	142	0.1993	4055	H3K4me3_peaks	Acas
scaffold_1	484583	486371	150	0.2552	4205	H3K4me3_peaks	Acas
scaffold_1	489347	490197	84	0.2472	2172	H3K4me3_peaks	Acas
scaffold_1	494293	494623	20	0.1729	590	H3K4me3_peaks	Acas
scaffold_1	500084	500813	40	0.0582	1116	H3K4me3_peaks	Acas
scaffold_1	502075	502409	40	0.1667	1032	H3K4me3_peaks	Acas
scaffold_1	504233	504812	48	0.2887	1216	H3K4me3_peaks	Acas
scaffold_1	509692	510893	114	0.1818	2811	H3K4me3_peaks	Acas
scaffold_1	515704	517041	142	0.2664	4110	H3K4me3_peaks	Acas
scaffold_1	522579	523627	72	0.0885	2440	H3K4me3_peaks	Acas
scaffold_1	525185	525583	50	0.1221	1548	H3K4me3_peaks	Acas
scaffold_1	533123	534082	92	0.232	2190	H3K4me3_peaks	Acas
scaffold_1	538557	539354	98	0.3251	2301	H3K4me3_peaks	Acas
scaffold_1	543199	544045	102	0.202	2441	H3K4me3_peaks	Acas
scaffold_1	545052	545518	48	0.2237	1082	H3K4me3_peaks	Acas
scaffold_1	551002	552089	104	0.1032	2412	H3K4me3_peaks	Acas
scaffold_1	559575	560200	60	0.201	1403	H3K4me3_peaks	Acas
scaffold_1	561116	561839	75	0.2401	1766	H3K4me3_peaks	Acas
scaffold_1	564688	565360	104	0.1012	2836	H3K4me3_peaks	Acas
scaffold_1	570395	570955	60	0.215	1507	H3K4me3_peaks	Acas
scaffold_1	587148	588110	108	0.1542	2672	H3K4me3_peaks	Acas
scaffold_1	593228	593823	38	0.2098	982	H3K4me3_peaks	Acas
scaffold_1	597610	598405	80	0.2974	1799	H3K4me3_peaks	Acas
scaffold_1	600079	601225	168	0.132	3736	H3K4me3_peaks	Acas
scaffold_1	605088	605899	85	0.0179	2009	H3K4me3_peaks	Acas
scaffold_1	606964	607352	78	0.1299	1547	H3K4me3_peaks	Acas
scaffold_1	608815	609340	24	0.0515	544	H3K4me3_peaks	Acas
scaffold_1	610991	611506	36	0.2297	775	H3K4me3_peaks	Acas
scaffold_1	614028	614705	80	0.1982	1811	H3K4me3_peaks	Acas
scaffold_1	615759	616128	52	0.0367	1445	H3K4me3_peaks	Acas
scaffold_1	643975	644184	24	0.1147	654	H3K4me3_peaks	Acas
scaffold_1	648665	650031	136	0.2195	3808	H3K4me3_peaks	Acas
scaffold_1	653126	653594	48	0.1259	1318	H3K4me3_peaks	Acas
scaffold_1	655495	656073	46	0.0776	1275	H3K4me3_peaks	Acas
scaffold_1	660781	661265	60	0.1824	1595	H3K4me3_peaks	Acas
scaffold_1	664620	665626	78	0.257	2078	H3K4me3_peaks	Acas
scaffold_1	674131	675329	108	0.1973	2945	H3K4me3_peaks	Acas
scaffold_1	679263	679495	20	0.0032	633	H3K4me3_peaks	Acas
scaffold_1	684840	685585	80	0.2737	2214	H3K4me3_peaks	Acas
scaffold_1	687043	687525	26	0.1332	766	H3K4me3_peaks	Acas
scaffold_1	692542	694176	106	0.1107	2836	H3K4me3_peaks	Acas
scaffold_1	696263	696729	20	0.0307	521	H3K4me3_peaks	Acas
scaffold_1	699994	700319	36	0.2006	952	H3K4me3_peaks	Acas
scaffold_1	703969	705595	144	0.1646	3536	H3K4me3_peaks	Acas
scaffold_1	710398	711372	60	0.2229	1207	H3K4me3_peaks	Acas
scaffold_1	712461	714279	136	0.126	3056	H3K4me3_peaks	Acas
scaffold_1	716545	716938	26	0.0322	621	H3K4me3_peaks	Acas
scaffold_1	719093	719785	67	0.2126	1576	H3K4me3_peaks	Acas
scaffold_1	731527	732320	102	0.2484	2633	H3K4me3_peaks	Acas
scaffold_1	734968	735931	116	0.2589	2727	H3K4me3_peaks	Acas
scaffold_1	739504	740034	58	0.1666	1441	H3K4me3_peaks	Acas
scaffold_1	745514	745948	44	0.0535	1121	H3K4me3_peaks	Acas
scaffold_1	747664	748190	50	0.1682	1231	H3K4me3_peaks	Acas
scaffold_1	749305	749681	50	0.3129	1128	H3K4me3_peaks	Acas
scaffold_1	750496	751530	92	0.2366	2008	H3K4me3_peaks	Acas
scaffold_1	755062	755575	62	0.2292	1283	H3K4me3_peaks	Acas
scaffold_1	759268	759521	24	0.1195	502	H3K4me3_peaks	Acas
scaffold_1	760595	761671	98	0.2447	2080	H3K4me3_peaks	Acas
scaffold_1	765635	766100	62	0.1967	1449	H3K4me3_peaks	Acas
scaffold_1	766944	768136	160	0.24	4013	H3K4me3_peaks	Acas
scaffold_1	772090	772687	46	0.2279	904	H3K4me3_peaks	Acas
scaffold_1	775506	775820	38	0.2194	743	H3K4me3_peaks	Acas
scaffold_1	785929	786475	76	0.2294	1748	H3K4me3_peaks	Acas
scaffold_1	787685	789973	176	0.2569	3904	H3K4me3_peaks	Acas
scaffold_1	792991	793405	58	0.3052	1278	H3K4me3_peaks	Acas
scaffold_1	796784	797742	132	0.2373	3358	H3K4me3_peaks	Acas
scaffold_1	798660	799523	76	0.259	2062	H3K4me3_peaks	Acas
scaffold_1	804821	806901	242	0.1408	6640	H3K4me3_peaks	Acas
scaffold_1	808308	808970	82	0.2902	2178	H3K4me3_peaks	Acas
scaffold_1	811345	812502	142	0.1888	4021	H3K4me3_peaks	Acas
scaffold_1	814185	814701	68	0.1468	1928	H3K4me3_peaks	Acas
scaffold_1	827966	829343	148	0.147	4849	H3K4me3_peaks	Acas
scaffold_1	832265	833414	110	0.2258	3516	H3K4me3_peaks	Acas
scaffold_1	838703	840940	190	0.1353	5966	H3K4me3_peaks	Acas
scaffold_1	844348	844713	62	0.1958	1670	H3K4me3_peaks	Acas
scaffold_1	856318	857643	138	0.2262	4196	H3K4me3_peaks	Acas
scaffold_1	859521	860179	78	0.2667	2351	H3K4me3_peaks	Acas
scaffold_1	866956	867538	90	0.1408	2407	H3K4me3_peaks	Acas
scaffold_1	869358	869836	94	0.1632	2634	H3K4me3_peaks	Acas
scaffold_1	872283	872887	52	0.1553	1578	H3K4me3_peaks	Acas
scaffold_1	885291	886371	126	0.256	3715	H3K4me3_peaks	Acas
scaffold_1	889542	890086	64	0.3373	1675	H3K4me3_peaks	Acas
scaffold_1	893001	894568	150	0.2351	4220	H3K4me3_peaks	Acas
scaffold_1	896042	896666	80	0.2843	2188	H3K4me3_peaks	Acas
scaffold_1	900205	900696	52	0.1611	1384	H3K4me3_peaks	Acas
scaffold_1	903724	904216	68	0.1913	1861	H3K4me3_peaks	Acas
scaffold_1	907237	907884	52	0.1519	1652	H3K4me3_peaks	Acas
scaffold_1	909158	909521	34	0.314	965	H3K4me3_peaks	Acas
scaffold_1	910407	911308	60	0.2199	1846	H3K4me3_peaks	Acas
scaffold_1	912388	914186	178	0.2336	5531	H3K4me3_peaks	Acas
scaffold_1	917957	919323	149	0.1229	4417	H3K4me3_peaks	Acas
scaffold_1	923740	924860	132	0.1463	3984	H3K4me3_peaks	Acas
scaffold_1	926874	927518	62	0.2874	1625	H3K4me3_peaks	Acas
scaffold_1	929149	929795	26	0.0144	762	H3K4me3_peaks	Acas
scaffold_1	934241	935105	118	0.1801	3659	H3K4me3_peaks	Acas
scaffold_1	940339	942074	174	0.177	5617	H3K4me3_peaks	Acas
scaffold_1	949942	951948	118	0.1588	3981	H3K4me3_peaks	Acas
scaffold_1	955235	955759	52	0.3475	1554	H3K4me3_peaks	Acas
scaffold_1	960601	961859	166	0.218	4766	H3K4me3_peaks	Acas
scaffold_1	965141	965481	54	0.1888	1483	H3K4me3_peaks	Acas
scaffold_1	968274	968886	46	0.1703	1098	H3K4me3_peaks	Acas
scaffold_1	974711	975163	30	0.2577	776	H3K4me3_peaks	Acas
scaffold_1	976040	976511	40	0.2195	1057	H3K4me3_peaks	Acas
scaffold_1	977569	978192	76	0.1535	2111	H3K4me3_peaks	Acas
scaffold_1	979887	980297	56	0.2046	1344	H3K4me3_peaks	Acas
scaffold_1	983703	984228	60	0.2238	1434	H3K4me3_peaks	Acas
scaffold_1	985311	986492	154	0.1604	3721	H3K4me3_peaks	Acas
scaffold_1	989982	990435	64	0.1495	1605	H3K4me3_peaks	Acas
scaffold_1	991628	992165	50	0.2784	1110	H3K4me3_peaks	Acas
scaffold_1	998628	999790	156	0.1242	3463	H3K4me3_peaks	Acas
scaffold_1	1012503	1013498	104	0.2471	2064	H3K4me3_peaks	Acas
scaffold_1	1014894	1015248	36	0.1465	744	H3K4me3_peaks	Acas
scaffold_1	1022398	1023120	82	0.22	1836	H3K4me3_peaks	Acas
scaffold_1	1024868	1025397	46	0.1487	1143	H3K4me3_peaks	Acas
scaffold_1	1026335	1026700	57	0.2316	1360	H3K4me3_peaks	Acas
scaffold_1	1031781	1032276	54	0.1465	1256	H3K4me3_peaks	Acas
scaffold_1	1035990	1036534	62	0.1618	1514	H3K4me3_peaks	Acas
scaffold_1	1037602	1038247	83	0.1846	2113	H3K4me3_peaks	Acas
scaffold_1	1041244	1041730	48	0.2614	1255	H3K4me3_peaks	Acas
scaffold_1	1045550	1045978	46	0.149	1349	H3K4me3_peaks	Acas
scaffold_1	1049164	1050108	154	0.2552	3919	H3K4me3_peaks	Acas
scaffold_1	1057107	1057693	81	0.1099	2192	H3K4me3_peaks	Acas
scaffold_1	1061657	1062197	36	0.0957	899	H3K4me3_peaks	Acas
scaffold_1	1064467	1064782	34	0.1753	890	H3K4me3_peaks	Acas
scaffold_1	1075952	1076725	82	0.1831	2408	H3K4me3_peaks	Acas
scaffold_1	1083163	1085690	230	0.244	5341	H3K4me3_peaks	Acas
scaffold_1	1089637	1090255	74	0.2572	1625	H3K4me3_peaks	Acas
scaffold_1	1092295	1093314	98	0.1677	1878	H3K4me3_peaks	Acas
scaffold_1	1100008	1100293	42	0.0075	939	H3K4me3_peaks	Acas
scaffold_1	1104560	1106260	160	0.1512	3883	H3K4me3_peaks	Acas
scaffold_1	1109341	1109756	40	0.2544	916	H3K4me3_peaks	Acas
scaffold_1	1114320	1115247	115	0.1649	2607	H3K4me3_peaks	Acas
scaffold_1	1116042	1116662	52	0.0943	1188	H3K4me3_peaks	Acas
scaffold_1	1128539	1130246	118	0.0195	3431	H3K4me3_peaks	Acas
scaffold_1	1132333	1133000	74	0.1626	1870	H3K4me3_peaks	Acas
scaffold_1	1139187	1140327	118	0.1006	2793	H3K4me3_peaks	Acas
scaffold_1	1146149	1146689	46	0.2985	918	H3K4me3_peaks	Acas
scaffold_1	1148331	1149545	129	0.1835	2758	H3K4me3_peaks	Acas
scaffold_1	1159203	1159620	60	0.12	1217	H3K4me3_peaks	Acas
scaffold_1	1161485	1162437	84	0.1766	1682	H3K4me3_peaks	Acas
scaffold_1	1164288	1164813	62	0.1883	1110	H3K4me3_peaks	Acas
scaffold_1	1169959	1170726	82	0.2518	1541	H3K4me3_peaks	Acas
scaffold_1	1172388	1173309	58	0.1165	1236	H3K4me3_peaks	Acas
scaffold_1	1174672	1175524	94	0.2332	1514	H3K4me3_peaks	Acas
scaffold_1	1197659	1200858	213	0.2817	355	H3K4me3_peaks	Acas
scaffold_1	1205792	1206257	22	0.1356	627	H3K4me3_peaks	Acas
scaffold_1	1207668	1208110	32	0.0485	948	H3K4me3_peaks	Acas
scaffold_1	1209955	1212268	206	0.1265	5737	H3K4me3_peaks	Acas
scaffold_1	1223568	1224421	84	0.2577	1649	H3K4me3_peaks	Acas
scaffold_1	1227461	1228475	98	0.2359	1891	H3K4me3_peaks	Acas
scaffold_1	1230132	1230605	48	0.2662	894	H3K4me3_peaks	Acas
scaffold_1	1235421	1236437	46	0.0506	988	H3K4me3_peaks	Acas
scaffold_1	1238007	1239543	140	0.2048	2602	H3K4me3_peaks	Acas
scaffold_1	1244546	1245526	84	0.21	1438	H3K4me3_peaks	Acas
scaffold_1	1249513	1250053	42	0.0626	990	H3K4me3_peaks	Acas
scaffold_1	1254039	1254849	110	0.1423	2657	H3K4me3_peaks	Acas
scaffold_1	1261126	1261842	78	0.169	1864	H3K4me3_peaks	Acas
scaffold_1	1271507	1271879	40	0.1485	970	H3K4me3_peaks	Acas
scaffold_1	1276954	1277457	46	0.1198	1302	H3K4me3_peaks	Acas
scaffold_1	1280063	1281618	202	0.2041	5091	H3K4me3_peaks	Acas
scaffold_1	1283175	1284549	131	0.2485	3264	H3K4me3_peaks	Acas
scaffold_1	1294969	1297810	208	0.1063	6658	H3K4me3_peaks	Acas
scaffold_1	1301628	1302823	168	0.1999	4383	H3K4me3_peaks	Acas
scaffold_1	1309475	1309864	40	0.0839	1407	H3K4me3_peaks	Acas
scaffold_1	1312818	1314071	142	0.1808	5270	H3K4me3_peaks	Acas
scaffold_1	1315928	1316452	36	0.1449	1263	H3K4me3_peaks	Acas
scaffold_1	1328878	1329264	48	0.1613	1333	H3K4me3_peaks	Acas
scaffold_1	1335467	1336408	116	0.157	3273	H3K4me3_peaks	Acas
scaffold_1	1352167	1354639	288	0.2755	7837	H3K4me3_peaks	Acas
scaffold_1	1357420	1357886	64	0.1997	2038	H3K4me3_peaks	Acas
scaffold_1	1364745	1366487	160	0.1519	5018	H3K4me3_peaks	Acas
scaffold_1	1374045	1374846	60	0.1909	1545	H3K4me3_peaks	Acas
scaffold_1	1382077	1383048	101	0.193	2456	H3K4me3_peaks	Acas
scaffold_1	1389348	1391931	264	0.1643	6848	H3K4me3_peaks	Acas
scaffold_1	1395450	1395872	50	0.2783	999	H3K4me3_peaks	Acas
scaffold_1	1399637	1400248	68	0.2226	1334	H3K4me3_peaks	Acas
scaffold_1	1402314	1402790	66	0.2199	1464	H3K4me3_peaks	Acas
scaffold_1	1405819	1406130	24	0.1027	623	H3K4me3_peaks	Acas
scaffold_1	1409225	1410083	94	0.219	2434	H3K4me3_peaks	Acas
scaffold_1	1415095	1416072	134	0.285	3919	H3K4me3_peaks	Acas
scaffold_1	1419316	1420318	86	0.2105	2214	H3K4me3_peaks	Acas
scaffold_1	1422194	1422501	26	0.1405	776	H3K4me3_peaks	Acas
scaffold_1	1428957	1431667	268	0.2938	7239	H3K4me3_peaks	Acas
scaffold_1	1438845	1439593	102	0.2192	3024	H3K4me3_peaks	Acas
scaffold_1	1444784	1446661	156	0.2119	4890	H3K4me3_peaks	Acas
scaffold_1	1449080	1449358	32	0.3124	797	H3K4me3_peaks	Acas
scaffold_1	1451728	1452991	134	0.2785	3397	H3K4me3_peaks	Acas
scaffold_1	1454044	1454783	70	0.1977	1770	H3K4me3_peaks	Acas
scaffold_1	1456522	1458632	228	0.25	5845	H3K4me3_peaks	Acas
scaffold_1	1464289	1465004	86	0.2722	2366	H3K4me3_peaks	Acas
scaffold_1	1470018	1470639	64	0.2385	1497	H3K4me3_peaks	Acas
scaffold_1	1472321	1472719	48	0.2016	1265	H3K4me3_peaks	Acas
scaffold_1	1474681	1475035	40	0.2263	1012	H3K4me3_peaks	Acas
scaffold_1	1482716	1484267	150	0.2351	3922	H3K4me3_peaks	Acas
scaffold_1	1485164	1486237	132	0.2072	3099	H3K4me3_peaks	Acas
scaffold_1	1491419	1493173	158	0.2946	3669	H3K4me3_peaks	Acas
scaffold_1	1507243	1508191	98	0.1891	2480	H3K4me3_peaks	Acas
scaffold_1	1509694	1509955	22	0.2035	570	H3K4me3_peaks	Acas
scaffold_1	1511014	1511699	80	0.2688	2061	H3K4me3_peaks	Acas
scaffold_1	1520485	1521990	110	0.1661	2987	H3K4me3_peaks	Acas
scaffold_1	1526966	1527742	52	0.1935	1209	H3K4me3_peaks	Acas
scaffold_1	1541620	1542736	108	0.2898	2602	H3K4me3_peaks	Acas
scaffold_1	1543619	1544393	94	0.2067	2167	H3K4me3_peaks	Acas
scaffold_1	1546944	1547651	38	0.3024	777	H3K4me3_peaks	Acas
scaffold_1	1548473	1549028	26	0.2052	497	H3K4me3_peaks	Acas
scaffold_1	1554198	1556324	216	0.2005	4534	H3K4me3_peaks	Acas
scaffold_1	1561631	1562239	48	0.166	1175	H3K4me3_peaks	Acas
scaffold_1	1564494	1564892	55	0.1752	1404	H3K4me3_peaks	Acas
scaffold_1	1567347	1568228	76	0.0645	2123	H3K4me3_peaks	Acas
scaffold_1	1574932	1575870	132	0.1626	3880	H3K4me3_peaks	Acas
scaffold_1	1578759	1579547	84	0.1987	2521	H3K4me3_peaks	Acas
scaffold_1	1581568	1582253	42	0.1047	1318	H3K4me3_peaks	Acas
scaffold_1	1586595	1587080	40	0.3019	1093	H3K4me3_peaks	Acas
scaffold_1	1587872	1588788	100	0.1762	2900	H3K4me3_peaks	Acas
scaffold_1	1594457	1595619	112	0.0999	3445	H3K4me3_peaks	Acas
scaffold_1	1600094	1600384	50	0.2404	1439	H3K4me3_peaks	Acas
scaffold_1	1602239	1602634	54	0.2046	1642	H3K4me3_peaks	Acas
scaffold_1	1607120	1608007	132	0.164	4348	H3K4me3_peaks	Acas
scaffold_1	1609442	1610189	91	0.2396	2700	H3K4me3_peaks	Acas
scaffold_1	1612192	1612753	64	0.1731	2010	H3K4me3_peaks	Acas
scaffold_1	1615097	1616567	109	0.1565	3247	H3K4me3_peaks	Acas
scaffold_1	1626910	1628378	84	0.1724	2541	H3K4me3_peaks	Acas
scaffold_1	1632707	1633549	110	0.2467	2554	H3K4me3_peaks	Acas
scaffold_1	1635490	1636447	110	0.311	2498	H3K4me3_peaks	Acas
scaffold_1	1638538	1639737	96	0.2571	2100	H3K4me3_peaks	Acas
scaffold_1	1657828	1659293	148	0.2673	3988	H3K4me3_peaks	Acas
scaffold_1	1660890	1661448	58	0.2793	1543	H3K4me3_peaks	Acas
scaffold_1	1662618	1663768	123	0.2392	2805	H3K4me3_peaks	Acas
scaffold_1	1669119	1669679	74	0.1045	1722	H3K4me3_peaks	Acas
scaffold_1	1673029	1674135	135	0.1988	3486	H3K4me3_peaks	Acas
scaffold_1	1684474	1685854	150	0.1681	4604	H3K4me3_peaks	Acas
scaffold_1	1692126	1693628	150	0.1766	4795	H3K4me3_peaks	Acas
scaffold_1	1708806	1709155	22	0.116	664	H3K4me3_peaks	Acas
scaffold_1	1712245	1712728	48	0.2286	1457	H3K4me3_peaks	Acas
scaffold_1	1714185	1715116	106	0.2724	3142	H3K4me3_peaks	Acas
scaffold_1	1715909	1716619	74	0.2779	2299	H3K4me3_peaks	Acas
scaffold_1	1726457	1727072	72	0.2245	1822	H3K4me3_peaks	Acas
scaffold_1	1727873	1728284	24	0.0363	633	H3K4me3_peaks	Acas
scaffold_1	1732328	1733484	106	0.2498	2986	H3K4me3_peaks	Acas
scaffold_1	1738160	1738919	84	0.1874	2332	H3K4me3_peaks	Acas
scaffold_1	1740783	1741408	82	0.2578	2102	H3K4me3_peaks	Acas
scaffold_1	1744120	1744438	30	0.0396	884	H3K4me3_peaks	Acas
scaffold_1	1748328	1749352	124	0.2425	3324	H3K4me3_peaks	Acas
scaffold_1	1758008	1760199	192	0.1729	4262	H3K4me3_peaks	Acas
scaffold_1	1761668	1762252	74	0.2202	1703	H3K4me3_peaks	Acas
scaffold_1	1763534	1763938	46	0.2335	1139	H3K4me3_peaks	Acas
scaffold_1	1767270	1767653	38	0.1785	1081	H3K4me3_peaks	Acas
scaffold_1	1772428	1772987	54	0.1512	1481	H3K4me3_peaks	Acas
scaffold_1	1776952	1777460	55	0.2292	1754	H3K4me3_peaks	Acas
scaffold_1	1782169	1783090	90	0.1134	2742	H3K4me3_peaks	Acas
scaffold_1	1785189	1785671	58	0.1295	1660	H3K4me3_peaks	Acas
scaffold_1	1790292	1790571	40	0.1875	1216	H3K4me3_peaks	Acas
scaffold_1	1792614	1793046	48	0.2054	1397	H3K4me3_peaks	Acas
scaffold_1	1796286	1796798	52	0.2045	1521	H3K4me3_peaks	Acas
scaffold_1	1799312	1799852	52	0.1069	1702	H3K4me3_peaks	Acas
scaffold_1	1825378	1825906	44	0.0477	1175	H3K4me3_peaks	Acas
scaffold_1	1832426	1832676	37	0.0744	820	H3K4me3_peaks	Acas
scaffold_1	1833571	1833835	22	0.0142	563	H3K4me3_peaks	Acas
scaffold_1	1834783	1835433	42	0.1791	1005	H3K4me3_peaks	Acas
scaffold_1	1837642	1838168	72	0.2031	1758	H3K4me3_peaks	Acas
scaffold_1	1841914	1844206	172	0.307	3492	H3K4me3_peaks	Acas
scaffold_1	1852144	1853809	164	0.0964	4390	H3K4me3_peaks	Acas
scaffold_1	1860829	1861483	66	0.2457	1502	H3K4me3_peaks	Acas
scaffold_1	1863340	1864856	188	0.2112	4484	H3K4me3_peaks	Acas
scaffold_1	1877791	1879074	84	0.2445	1992	H3K4me3_peaks	Acas
scaffold_1	1880954	1881190	34	0.3007	868	H3K4me3_peaks	Acas
scaffold_1	1882436	1883042	82	0.2593	1944	H3K4me3_peaks	Acas
scaffold_1	1885422	1886622	147	0.1924	3659	H3K4me3_peaks	Acas
scaffold_1	1898396	1899349	112	0.2551	3293	H3K4me3_peaks	Acas
scaffold_1	1917148	1918536	118	0.1531	3351	H3K4me3_peaks	Acas
scaffold_1	1919508	1920272	74	0.1065	2084	H3K4me3_peaks	Acas
scaffold_1	1925539	1925986	40	0.227	1022	H3K4me3_peaks	Acas
scaffold_1	1930117	1930650	28	0.0291	757	H3K4me3_peaks	Acas
scaffold_1	1931978	1932441	44	0.0184	1252	H3K4me3_peaks	Acas
scaffold_1	1939191	1939425	39	0.2284	797	H3K4me3_peaks	Acas
scaffold_1	1941506	1942829	62	0.096	1417	H3K4me3_peaks	Acas
scaffold_1	1948261	1948788	55	0.2042	1136	H3K4me3_peaks	Acas
scaffold_1	1950846	1952941	216	0.1748	5251	H3K4me3_peaks	Acas
scaffold_1	1959841	1960157	60	0.1089	1533	H3K4me3_peaks	Acas
scaffold_1	1960999	1962870	218	0.08	5262	H3K4me3_peaks	Acas
scaffold_1	1967220	1968904	180	0.1051	4261	H3K4me3_peaks	Acas
scaffold_1	1971520	1972310	84	0.1805	1989	H3K4me3_peaks	Acas
scaffold_1	1980909	1981406	46	0.2133	1069	H3K4me3_peaks	Acas
scaffold_1	1982835	1983719	100	0.2157	2592	H3K4me3_peaks	Acas
scaffold_1	1994174	1994493	36	0.2932	931	H3K4me3_peaks	Acas
scaffold_1	1996363	1997006	72	0.2674	1829	H3K4me3_peaks	Acas
scaffold_1	2002212	2003113	108	0.2411	2277	H3K4me3_peaks	Acas
scaffold_1	2011625	2013523	182	0.1741	2930	H3K4me3_peaks	Acas
scaffold_1	2025037	2025666	100	0.2607	1638	H3K4me3_peaks	Acas
scaffold_1	2027997	2030492	212	0.191	4100	H3K4me3_peaks	Acas
scaffold_1	2034865	2035409	72	0.2419	1422	H3K4me3_peaks	Acas
scaffold_1	2038405	2039463	154	0.2107	2815	H3K4me3_peaks	Acas
scaffold_1	2043838	2044353	76	0.1831	1715	H3K4me3_peaks	Acas
scaffold_1	2045859	2046574	62	0.3036	1538	H3K4me3_peaks	Acas
scaffold_1	2055188	2055553	36	0.0279	1003	H3K4me3_peaks	Acas
scaffold_1	2058754	2060549	182	0.237	4697	H3K4me3_peaks	Acas
scaffold_1	2063483	2064028	78	0.2469	1863	H3K4me3_peaks	Acas
scaffold_1	2065091	2065448	48	0.2282	1135	H3K4me3_peaks	Acas
scaffold_1	2071206	2072271	94	0.1825	2285	H3K4me3_peaks	Acas
scaffold_1	2074148	2075924	174	0.1043	3971	H3K4me3_peaks	Acas
scaffold_1	2079090	2079678	48	0.1762	1101	H3K4me3_peaks	Acas
scaffold_1	2083188	2083679	42	0.2589	842	H3K4me3_peaks	Acas
scaffold_1	2086734	2087027	28	0.0447	716	H3K4me3_peaks	Acas
scaffold_1	2089419	2090329	92	0.2095	2229	H3K4me3_peaks	Acas
scaffold_1	2097983	2098703	56	0.2339	1509	H3K4me3_peaks	Acas
scaffold_1	2107973	2109455	160	0.1865	3652	H3K4me3_peaks	Acas
scaffold_1	2119784	2120327	86	0.1278	2082	H3K4me3_peaks	Acas
scaffold_1	2122637	2124380	134	0.1622	2917	H3K4me3_peaks	Acas
scaffold_1	2125476	2125894	44	0.2434	982	H3K4me3_peaks	Acas
scaffold_1	2129995	2131242	120	0.285	3077	H3K4me3_peaks	Acas
scaffold_1	2134807	2136527	184	0.1692	5042	H3K4me3_peaks	Acas
scaffold_1	2140876	2141796	108	0.2856	2493	H3K4me3_peaks	Acas
scaffold_1	2144154	2145067	108	0.1859	2614	H3K4me3_peaks	Acas
scaffold_1	2150150	2150549	18	0.1918	537	H3K4me3_peaks	Acas
scaffold_1	2152125	2153406	124	0.1999	3786	H3K4me3_peaks	Acas
scaffold_1	2158841	2159293	12	0.1519	316	H3K4me3_peaks	Acas
scaffold_1	2160390	2162130	146	0.1757	3483	H3K4me3_peaks	Acas
scaffold_1	2165522	2167060	148	0.2509	3316	H3K4me3_peaks	Acas
scaffold_1	2169247	2170482	130	0.2035	3012	H3K4me3_peaks	Acas
scaffold_1	2173481	2174182	58	0.1181	1456	H3K4me3_peaks	Acas
scaffold_1	2177493	2178445	86	0.2484	1836	H3K4me3_peaks	Acas
scaffold_1	2180573	2181034	44	0.193	974	H3K4me3_peaks	Acas
scaffold_1	2188029	2189323	150	0.2015	3320	H3K4me3_peaks	Acas
scaffold_1	2190485	2191019	68	0.2546	1677	H3K4me3_peaks	Acas
scaffold_1	2194019	2195177	122	0.2439	2907	H3K4me3_peaks	Acas
scaffold_1	2196959	2197227	20	0.2149	456	H3K4me3_peaks	Acas
scaffold_1	2202943	2204123	100	0.1844	2418	H3K4me3_peaks	Acas
scaffold_1	2211107	2211980	100	0.2331	2681	H3K4me3_peaks	Acas
scaffold_1	2216587	2216821	21	0.1302	676	H3K4me3_peaks	Acas
scaffold_1	2218848	2219117	16	0.009	554	H3K4me3_peaks	Acas
scaffold_1	2223394	2223807	32	0.192	875	H3K4me3_peaks	Acas
scaffold_1	2227124	2227631	52	0.1538	1547	H3K4me3_peaks	Acas
scaffold_1	2229358	2230059	70	0.2142	1839	H3K4me3_peaks	Acas
scaffold_1	2235853	2238456	246	0.2096	7686	H3K4me3_peaks	Acas
scaffold_1	2254849	2255905	118	0.2003	3410	H3K4me3_peaks	Acas
scaffold_1	2264718	2266306	196	0.1863	5766	H3K4me3_peaks	Acas
scaffold_1	2268013	2268619	96	0.2368	2766	H3K4me3_peaks	Acas
scaffold_1	2273453	2273837	44	0.1566	1194	H3K4me3_peaks	Acas
scaffold_1	2274804	2275473	42	0.0669	1285	H3K4me3_peaks	Acas
scaffold_1	2278286	2279027	61	0.1656	1787	H3K4me3_peaks	Acas
scaffold_1	2281158	2281770	44	0.2266	1227	H3K4me3_peaks	Acas
scaffold_1	2286452	2287882	156	0.1804	4406	H3K4me3_peaks	Acas
scaffold_1	2294513	2296886	248	0.2729	5855	H3K4me3_peaks	Acas
scaffold_1	2300313	2300946	82	0.2331	1952	H3K4me3_peaks	Acas
scaffold_1	2302002	2302502	42	0.2419	1054	H3K4me3_peaks	Acas
scaffold_1	2310029	2311975	142	0.0807	3977	H3K4me3_peaks	Acas
scaffold_1	2317356	2317767	46	0.2466	1091	H3K4me3_peaks	Acas
scaffold_1	2321813	2323009	126	0.2349	3142	H3K4me3_peaks	Acas
scaffold_1	2328422	2328793	38	0.2661	1041	H3K4me3_peaks	Acas
scaffold_1	2329790	2330064	14	0.0552	435	H3K4me3_peaks	Acas
scaffold_1	2332395	2332950	24	0.0531	753	H3K4me3_peaks	Acas
scaffold_1	2342336	2343355	94	0.1499	2742	H3K4me3_peaks	Acas
scaffold_1	2344134	2344888	94	0.2672	2088	H3K4me3_peaks	Acas
scaffold_1	2346075	2346668	74	0.1842	1661	H3K4me3_peaks	Acas
scaffold_1	2347848	2348468	72	0.2112	1596	H3K4me3_peaks	Acas
scaffold_1	2353957	2355837	154	0.189	3264	H3K4me3_peaks	Acas
scaffold_1	2360693	2362011	126	0.0954	3386	H3K4me3_peaks	Acas
scaffold_1	2364803	2365299	54	0.1436	1233	H3K4me3_peaks	Acas
scaffold_1	2372839	2374298	133	0.2147	3144	H3K4me3_peaks	Acas
scaffold_1	2376528	2377184	90	0.2694	2186	H3K4me3_peaks	Acas
scaffold_1	2382061	2383435	160	0.1497	4370	H3K4me3_peaks	Acas
scaffold_1	2390090	2390913	90	0.2121	1688	H3K4me3_peaks	Acas
scaffold_1	2401272	2401935	46	0.1728	891	H3K4me3_peaks	Acas
scaffold_1	2407066	2408005	77	0.1838	1638	H3K4me3_peaks	Acas
scaffold_1	2416058	2416729	58	0.1951	1138	H3K4me3_peaks	Acas
scaffold_1	2418702	2419052	42	0.2396	910	H3K4me3_peaks	Acas
scaffold_1	2422471	2424230	176	0.1671	3759	H3K4me3_peaks	Acas
scaffold_1	2430799	2432497	106	0.1051	2616	H3K4me3_peaks	Acas
scaffold_1	2434151	2435663	148	0.1071	3951	H3K4me3_peaks	Acas
scaffold_1	2442832	2443157	40	0.152	908	H3K4me3_peaks	Acas
scaffold_1	2447725	2448347	64	0.2561	1570	H3K4me3_peaks	Acas
scaffold_1	2452336	2452982	64	0.2007	1470	H3K4me3_peaks	Acas
scaffold_1	2457286	2457994	55	0.0675	1438	H3K4me3_peaks	Acas
scaffold_1	2459715	2461305	114	0.1299	2571	H3K4me3_peaks	Acas
scaffold_1	2464364	2465739	152	0.1352	2833	H3K4me3_peaks	Acas
scaffold_1	2469293	2469640	24	0.1494	435	H3K4me3_peaks	Acas
scaffold_1	2475003	2475544	42	0.1783	791	H3K4me3_peaks	Acas
scaffold_1	2494369	2495387	112	0.2782	2211	H3K4me3_peaks	Acas
scaffold_1	2499134	2500371	88	0.0577	2062	H3K4me3_peaks	Acas
scaffold_2	33195	36655	320	0.1841	4953	H3K4me3_peaks	Acas
scaffold_2	40394	40952	48	0.1965	916	H3K4me3_peaks	Acas
scaffold_2	47963	49026	106	0.1914	2053	H3K4me3_peaks	Acas
scaffold_2	50423	50729	44	0.1505	910	H3K4me3_peaks	Acas
scaffold_2	58905	59267	56	0.1426	1066	H3K4me3_peaks	Acas
scaffold_2	65130	68103	250	0.2491	4368	H3K4me3_peaks	Acas
scaffold_2	69296	69753	60	0.2194	930	H3K4me3_peaks	Acas
scaffold_2	73871	74292	24	0.0263	495	H3K4me3_peaks	Acas
scaffold_2	84237	84835	66	0.2491	1337	H3K4me3_peaks	Acas
scaffold_2	86966	87408	59	0.1237	1269	H3K4me3_peaks	Acas
scaffold_2	93696	93944	36	0.0483	725	H3K4me3_peaks	Acas
scaffold_2	94933	95230	26	0.1961	510	H3K4me3_peaks	Acas
scaffold_2	98393	98847	38	0.0366	764	H3K4me3_peaks	Acas
scaffold_2	103492	103948	58	0.2644	991	H3K4me3_peaks	Acas
scaffold_2	114757	115209	67	0.1646	1136	H3K4me3_peaks	Acas
scaffold_2	116780	117151	32	0.2186	549	H3K4me3_peaks	Acas
scaffold_2	123901	124380	52	0.2301	891	H3K4me3_peaks	Acas
scaffold_2	135478	137024	158	0.1843	3050	H3K4me3_peaks	Acas
scaffold_2	147810	148142	46	0.0394	838	H3K4me3_peaks	Acas
scaffold_2	149567	149960	32	0.1795	546	H3K4me3_peaks	Acas
scaffold_2	158744	159851	114	0.1561	2249	H3K4me3_peaks	Acas
scaffold_2	165434	166789	154	0.2118	3069	H3K4me3_peaks	Acas
scaffold_2	172846	173450	80	0.1026	1462	H3K4me3_peaks	Acas
scaffold_2	175109	175767	48	0.2769	715	H3K4me3_peaks	Acas
scaffold_2	180491	180969	30	0.0249	603	H3K4me3_peaks	Acas
scaffold_2	194646	195277	48	0.241	809	H3K4me3_peaks	Acas
scaffold_2	206478	207600	108	0.1938	2059	H3K4me3_peaks	Acas
scaffold_2	219161	219505	44	0.1107	985	H3K4me3_peaks	Acas
scaffold_2	221042	221504	32	0.2159	681	H3K4me3_peaks	Acas
scaffold_2	223598	225234	146	0.1481	2998	H3K4me3_peaks	Acas
scaffold_2	235261	235956	88	0.1625	1711	H3K4me3_peaks	Acas
scaffold_2	246280	246774	62	0.34	947	H3K4me3_peaks	Acas
scaffold_2	247748	248289	86	0.169	1675	H3K4me3_peaks	Acas
scaffold_2	251816	252083	32	0.1355	642	H3K4me3_peaks	Acas
scaffold_2	254081	254557	48	0.2667	1001	H3K4me3_peaks	Acas
scaffold_2	260689	261934	160	0.1778	3177	H3K4me3_peaks	Acas
scaffold_2	272775	273321	52	0.2427	1096	H3K4me3_peaks	Acas
scaffold_2	274940	275365	22	0.0809	482	H3K4me3_peaks	Acas
scaffold_2	281732	282791	120	0.1993	2700	H3K4me3_peaks	Acas
scaffold_2	287077	287635	92	0.2631	1961	H3K4me3_peaks	Acas
scaffold_2	290025	290538	46	0.031	1064	H3K4me3_peaks	Acas
scaffold_2	292898	293914	108	0.2004	2385	H3K4me3_peaks	Acas
scaffold_2	315622	316258	72	0.2079	1241	H3K4me3_peaks	Acas
scaffold_2	321395	322559	148	0.1847	3205	H3K4me3_peaks	Acas
scaffold_2	324069	324665	84	0.1416	1963	H3K4me3_peaks	Acas
scaffold_2	328658	329272	60	0.2722	1069	H3K4me3_peaks	Acas
scaffold_2	331067	333034	196	0.2174	3492	H3K4me3_peaks	Acas
scaffold_2	358570	359073	38	0.2571	634	H3K4me3_peaks	Acas
scaffold_2	360140	360393	24	0.1501	353	H3K4me3_peaks	Acas
scaffold_2	361325	363314	238	0.2081	3863	H3K4me3_peaks	Acas
scaffold_2	371213	372228	118	0.2144	1968	H3K4me3_peaks	Acas
scaffold_2	373744	374642	120	0.1713	2142	H3K4me3_peaks	Acas
scaffold_2	376662	377318	82	0.2218	1348	H3K4me3_peaks	Acas
scaffold_2	382974	383865	114	0.2092	2491	H3K4me3_peaks	Acas
scaffold_2	389573	390027	42	0.0435	920	H3K4me3_peaks	Acas
scaffold_2	396634	397268	86	0.2726	1834	H3K4me3_peaks	Acas
scaffold_2	399170	399905	92	0.2866	2167	H3K4me3_peaks	Acas
scaffold_2	403298	403846	54	0.1598	1158	H3K4me3_peaks	Acas
scaffold_2	407664	407926	32	0.1418	677	H3K4me3_peaks	Acas
scaffold_2	409331	410083	116	0.264	2352	H3K4me3_peaks	Acas
scaffold_2	414678	416282	176	0.2081	3595	H3K4me3_peaks	Acas
scaffold_2	420572	420989	24	0.3937	414	H3K4me3_peaks	Acas
scaffold_2	422104	423486	158	0.2085	2901	H3K4me3_peaks	Acas
scaffold_2	424662	425185	38	0.1449	780	H3K4me3_peaks	Acas
scaffold_2	430067	430737	62	0.0916	1244	H3K4me3_peaks	Acas
scaffold_2	435956	437090	150	0.1128	3004	H3K4me3_peaks	Acas
scaffold_2	441282	441770	70	0.1594	1211	H3K4me3_peaks	Acas
scaffold_2	453851	454542	50	0.0925	1049	H3K4me3_peaks	Acas
scaffold_2	458113	458450	28	0.1236	542	H3K4me3_peaks	Acas
scaffold_2	462914	464224	76	0.0892	1570	H3K4me3_peaks	Acas
scaffold_2	471006	471595	56	0.1604	1328	H3K4me3_peaks	Acas
scaffold_2	472874	473545	52	0.2131	1112	H3K4me3_peaks	Acas
scaffold_2	477043	477461	8	0.0361	166	H3K4me3_peaks	Acas
scaffold_2	486720	489254	220	0.1265	4260	H3K4me3_peaks	Acas
scaffold_2	498083	500102	142	0.1196	2843	H3K4me3_peaks	Acas
scaffold_2	503845	504286	50	0.1663	920	H3K4me3_peaks	Acas
scaffold_2	510375	510680	50	0.2203	858	H3K4me3_peaks	Acas
scaffold_2	520544	520953	22	0.0742	391	H3K4me3_peaks	Acas
scaffold_2	522046	522777	38	0.0015	680	H3K4me3_peaks	Acas
scaffold_2	524267	524565	42	0.0963	831	H3K4me3_peaks	Acas
scaffold_2	527583	527944	36	0.0843	712	H3K4me3_peaks	Acas
scaffold_2	529378	530386	68	0.0392	1302	H3K4me3_peaks	Acas
scaffold_2	533247	533783	28	0.2759	464	H3K4me3_peaks	Acas
scaffold_2	538784	539650	112	0.2521	1650	H3K4me3_peaks	Acas
scaffold_2	540744	542103	139	0.1329	2430	H3K4me3_peaks	Acas
scaffold_2	544056	544814	66	0.1402	1163	H3K4me3_peaks	Acas
scaffold_2	546742	547210	66	0.1119	1090	H3K4me3_peaks	Acas
scaffold_2	551208	551528	40	0.2276	725	H3K4me3_peaks	Acas
scaffold_2	559936	561346	136	0.2456	2174	H3K4me3_peaks	Acas
scaffold_2	567326	568289	44	0.1803	721	H3K4me3_peaks	Acas
scaffold_2	571532	572235	98	0.2121	1674	H3K4me3_peaks	Acas
scaffold_2	573955	575947	242	0.2433	3786	H3K4me3_peaks	Acas
scaffold_2	578484	578819	32	0.2037	432	H3K4me3_peaks	Acas
scaffold_2	579618	580536	84	0.2198	1342	H3K4me3_peaks	Acas
scaffold_2	585873	586110	28	0.0696	517	H3K4me3_peaks	Acas
scaffold_2	589486	590431	80	0.2253	1398	H3K4me3_peaks	Acas
scaffold_2	592068	592489	54	0.2389	992	H3K4me3_peaks	Acas
scaffold_2	594983	595819	66	0.2853	1241	H3K4me3_peaks	Acas
scaffold_2	597303	597972	104	0.2016	2004	H3K4me3_peaks	Acas
scaffold_2	606498	606915	74	0.1412	1523	H3K4me3_peaks	Acas
scaffold_2	611658	612161	38	0.0237	761	H3K4me3_peaks	Acas
scaffold_2	623168	623461	12	0.087	184	H3K4me3_peaks	Acas
scaffold_2	625243	625493	35	0.1109	505	H3K4me3_peaks	Acas
scaffold_2	632843	633499	72	0.125	1352	H3K4me3_peaks	Acas
scaffold_2	639031	640996	198	0.2191	3697	H3K4me3_peaks	Acas
scaffold_2	649678	650702	98	0.1445	2138	H3K4me3_peaks	Acas
scaffold_2	657078	657933	83	0.2703	1254	H3K4me3_peaks	Acas
scaffold_2	659354	660571	106	0.1133	1739	H3K4me3_peaks	Acas
scaffold_2	666704	667107	50	0.194	670	H3K4me3_peaks	Acas
scaffold_2	668414	669095	68	0.2534	892	H3K4me3_peaks	Acas
scaffold_2	672751	673493	94	0.13	1362	H3K4me3_peaks	Acas
scaffold_2	676338	676627	30	0.2652	494	H3K4me3_peaks	Acas
scaffold_2	679767	680694	108	0.151	2053	H3K4me3_peaks	Acas
scaffold_2	687627	688104	46	0.1641	914	H3K4me3_peaks	Acas
scaffold_2	689582	690539	108	0.1802	2209	H3K4me3_peaks	Acas
scaffold_2	691808	692681	80	0.0501	1458	H3K4me3_peaks	Acas
scaffold_2	694657	695110	34	0.2316	570	H3K4me3_peaks	Acas
scaffold_2	702236	702892	70	0.2046	1295	H3K4me3_peaks	Acas
scaffold_2	707882	708099	26	0.1588	447	H3K4me3_peaks	Acas
scaffold_2	721229	721799	74	0.2465	1282	H3K4me3_peaks	Acas
scaffold_2	730144	731332	140	0.2843	2497	H3K4me3_peaks	Acas
scaffold_2	737911	738620	96	0.1808	1554	H3K4me3_peaks	Acas
scaffold_2	741119	742200	108	0.1893	1933	H3K4me3_peaks	Acas
scaffold_2	753469	756886	240	0.1279	3525	H3K4me3_peaks	Acas
scaffold_2	760048	760312	39	0.141	390	H3K4me3_peaks	Acas
scaffold_2	761626	762656	106	0.203	1670	H3K4me3_peaks	Acas
scaffold_2	767395	768555	118	0.1443	2155	H3K4me3_peaks	Acas
scaffold_2	777678	779341	156	0.1819	3332	H3K4me3_peaks	Acas
scaffold_2	780594	781099	60	0.2413	1293	H3K4me3_peaks	Acas
scaffold_2	787582	787863	18	0.1982	338	H3K4me3_peaks	Acas
scaffold_2	799281	800193	93	0.3033	1952	H3K4me3_peaks	Acas
scaffold_2	801849	802490	58	0.2296	1350	H3K4me3_peaks	Acas
scaffold_2	804637	805288	68	0.2873	1295	H3K4me3_peaks	Acas
scaffold_2	806385	806755	51	0.2215	1034	H3K4me3_peaks	Acas
scaffold_2	808721	809617	110	0.2295	2357	H3K4me3_peaks	Acas
scaffold_2	815660	816380	86	0.1564	2021	H3K4me3_peaks	Acas
scaffold_2	820167	821185	100	0.2302	2641	H3K4me3_peaks	Acas
scaffold_2	828242	829761	112	0.2477	2257	H3K4me3_peaks	Acas
scaffold_2	834567	835179	52	0.2645	1002	H3K4me3_peaks	Acas
scaffold_2	850205	851864	151	0.1872	2874	H3K4me3_peaks	Acas
scaffold_2	855560	856411	112	0.2536	2307	H3K4me3_peaks	Acas
scaffold_2	865049	865344	44	0.155	716	H3K4me3_peaks	Acas
scaffold_2	867913	868622	92	0.161	1410	H3K4me3_peaks	Acas
scaffold_2	869455	870428	130	0.2303	2102	H3K4me3_peaks	Acas
scaffold_2	879707	881480	174	0.1054	3198	H3K4me3_peaks	Acas
scaffold_2	884132	884582	40	0.2167	812	H3K4me3_peaks	Acas
scaffold_2	887855	888288	38	0.1942	834	H3K4me3_peaks	Acas
scaffold_2	889775	890866	112	0.1708	2389	H3K4me3_peaks	Acas
scaffold_2	899966	901020	113	0.2351	2412	H3K4me3_peaks	Acas
scaffold_2	902788	903840	118	0.13	2393	H3K4me3_peaks	Acas
scaffold_2	908232	908858	74	0.1255	1347	H3K4me3_peaks	Acas
scaffold_2	910519	911098	42	0.2289	782	H3K4me3_peaks	Acas
scaffold_2	912496	912848	60	0.1486	1077	H3K4me3_peaks	Acas
scaffold_2	915335	916988	152	0.1472	2854	H3K4me3_peaks	Acas
scaffold_2	920931	921171	30	0.2393	610	H3K4me3_peaks	Acas
scaffold_2	926644	927097	50	0.2369	857	H3K4me3_peaks	Acas
scaffold_2	929680	930060	50	0.2741	810	H3K4me3_peaks	Acas
scaffold_2	931664	931956	46	0.2517	719	H3K4me3_peaks	Acas
scaffold_2	936625	937140	34	0.0674	608	H3K4me3_peaks	Acas
scaffold_2	945285	945689	58	0.2123	1102	H3K4me3_peaks	Acas
scaffold_2	946472	947193	80	0.2676	1476	H3K4me3_peaks	Acas
scaffold_2	954110	955561	146	0.2312	2963	H3K4me3_peaks	Acas
scaffold_2	959038	959677	74	0.237	941	H3K4me3_peaks	Acas
scaffold_2	961905	962601	76	0.2582	972	H3K4me3_peaks	Acas
scaffold_2	968376	969200	70	0.2783	920	H3K4me3_peaks	Acas
scaffold_2	973303	973676	38	0.2008	503	H3K4me3_peaks	Acas
scaffold_2	975380	976193	82	0.2348	1022	H3K4me3_peaks	Acas
scaffold_2	980853	981267	64	0.1529	1125	H3K4me3_peaks	Acas
scaffold_2	990553	991390	58	0.012	1167	H3K4me3_peaks	Acas
scaffold_2	994790	995291	58	0.2422	1024	H3K4me3_peaks	Acas
scaffold_2	998679	999973	154	0.1833	2652	H3K4me3_peaks	Acas
scaffold_2	1004727	1005965	132	0.217	2253	H3K4me3_peaks	Acas
scaffold_2	1011981	1012694	84	0.236	1568	H3K4me3_peaks	Acas
scaffold_2	1018833	1019497	64	0.1241	1241	H3K4me3_peaks	Acas
scaffold_2	1024030	1024356	42	0.2989	659	H3K4me3_peaks	Acas
scaffold_2	1026544	1026818	17	0.0418	311	H3K4me3_peaks	Acas
scaffold_2	1027698	1028264	66	0.203	921	H3K4me3_peaks	Acas
scaffold_2	1034658	1035807	144	0.1463	2331	H3K4me3_peaks	Acas
scaffold_2	1041310	1042844	178	0.2174	2659	H3K4me3_peaks	Acas
scaffold_2	1052144	1053045	94	0.1303	1497	H3K4me3_peaks	Acas
scaffold_2	1054761	1055187	68	0.2092	1047	H3K4me3_peaks	Acas
scaffold_2	1065661	1066093	50	0.1978	723	H3K4me3_peaks	Acas
scaffold_2	1072610	1074943	166	0.2004	2106	H3K4me3_peaks	Acas
scaffold_2	1076312	1076621	18	0.1167	180	H3K4me3_peaks	Acas
scaffold_2	1078724	1079296	58	0.2219	649	H3K4me3_peaks	Acas
scaffold_2	1083986	1085693	208	0.1966	2319	H3K4me3_peaks	Acas
scaffold_2	1096329	1097473	98	0.1517	1905	H3K4me3_peaks	Acas
scaffold_2	1098810	1099744	102	0.135	1682	H3K4me3_peaks	Acas
scaffold_2	1101664	1102009	36	0.1185	692	H3K4me3_peaks	Acas
scaffold_2	1106686	1107325	60	0.1439	1445	H3K4me3_peaks	Acas
scaffold_2	1110276	1110703	50	0.0017	1181	H3K4me3_peaks	Acas
scaffold_2	1120952	1121198	32	0.2341	628	H3K4me3_peaks	Acas
scaffold_2	1124267	1124572	35	0.1741	764	H3K4me3_peaks	Acas
scaffold_2	1147973	1148278	50	0.2023	870	H3K4me3_peaks	Acas
scaffold_2	1152128	1152396	28	0.1245	522	H3K4me3_peaks	Acas
scaffold_2	1154224	1154742	64	0.2569	1238	H3K4me3_peaks	Acas
scaffold_2	1159997	1160592	66	0.2611	1218	H3K4me3_peaks	Acas
scaffold_2	1168008	1168554	93	0.1493	1842	H3K4me3_peaks	Acas
scaffold_2	1172232	1173077	94	0.1955	1724	H3K4me3_peaks	Acas
scaffold_2	1187615	1187872	34	0.0208	864	H3K4me3_peaks	Acas
scaffold_2	1189843	1190507	93	0.204	2177	H3K4me3_peaks	Acas
scaffold_2	1193114	1193697	70	0.2209	1625	H3K4me3_peaks	Acas
scaffold_2	1196380	1196731	60	0.1533	1598	H3K4me3_peaks	Acas
scaffold_2	1204319	1204774	44	0.1587	1128	H3K4me3_peaks	Acas
scaffold_2	1211042	1211497	58	0.1427	1303	H3K4me3_peaks	Acas
scaffold_2	1216524	1216960	50	0.299	990	H3K4me3_peaks	Acas
scaffold_2	1222945	1224125	150	0.1846	2578	H3K4me3_peaks	Acas
scaffold_2	1228410	1228722	28	0.1489	497	H3K4me3_peaks	Acas
scaffold_2	1234492	1234902	46	0.2497	737	H3K4me3_peaks	Acas
scaffold_2	1239916	1240331	59	0.208	880	H3K4me3_peaks	Acas
scaffold_2	1242899	1243264	44	0.2172	709	H3K4me3_peaks	Acas
scaffold_2	1249922	1250580	46	0.2366	765	H3K4me3_peaks	Acas
scaffold_2	1252780	1253377	90	0.1562	1658	H3K4me3_peaks	Acas
scaffold_2	1260537	1261024	68	0.1812	1021	H3K4me3_peaks	Acas
scaffold_2	1271690	1272514	59	0.202	1079	H3K4me3_peaks	Acas
scaffold_2	1275905	1276293	42	0.2102	728	H3K4me3_peaks	Acas
scaffold_2	1304026	1304295	27	0.1555	701	H3K4me3_peaks	Acas
scaffold_2	1309797	1310116	37	0.1745	808	H3K4me3_peaks	Acas
scaffold_2	1315408	1316448	136	0.115	3262	H3K4me3_peaks	Acas
scaffold_2	1317379	1318152	92	0.2309	1819	H3K4me3_peaks	Acas
scaffold_2	1319475	1320076	48	0.2683	954	H3K4me3_peaks	Acas
scaffold_2	1324919	1327463	258	0.1825	5249	H3K4me3_peaks	Acas
scaffold_2	1330120	1331070	72	0.1316	1489	H3K4me3_peaks	Acas
scaffold_2	1332580	1332842	32	0.0774	685	H3K4me3_peaks	Acas
scaffold_2	1342392	1343245	78	0.117	1666	H3K4me3_peaks	Acas
scaffold_2	1344671	1345043	24	0.1903	536	H3K4me3_peaks	Acas
scaffold_2	1348607	1348942	34	0.2507	686	H3K4me3_peaks	Acas
scaffold_2	1353913	1354122	8	0.2533	150	H3K4me3_peaks	Acas
scaffold_2	1355930	1357075	56	0.0129	1167	H3K4me3_peaks	Acas
scaffold_2	1363556	1363888	20	0.041	366	H3K4me3_peaks	Acas
scaffold_2	1368810	1370033	112	0.0893	2072	H3K4me3_peaks	Acas
scaffold_2	1372828	1373445	34	0.2475	703	H3K4me3_peaks	Acas
scaffold_2	1376119	1376608	46	0.2566	791	H3K4me3_peaks	Acas
scaffold_2	1389064	1390551	50	0.0086	1164	H3K4me3_peaks	Acas
scaffold_2	1392554	1392902	14	0.0232	345	H3K4me3_peaks	Acas
scaffold_2	1399377	1399840	22	0.1747	395	H3K4me3_peaks	Acas
scaffold_2	1401979	1404302	86	0.0127	1729	H3K4me3_peaks	Acas
scaffold_2	1411006	1411536	44	0.177	836	H3K4me3_peaks	Acas
scaffold_2	1412858	1413462	39	0.2207	752	H3K4me3_peaks	Acas
scaffold_2	1415915	1416276	31	0.0081	738	H3K4me3_peaks	Acas
scaffold_2	1423324	1424492	95	0.2655	1827	H3K4me3_peaks	Acas
scaffold_2	1425710	1426091	42	0.2356	764	H3K4me3_peaks	Acas
scaffold_2	1430477	1431306	86	0.22	1773	H3K4me3_peaks	Acas
scaffold_2	1437931	1438884	80	0.249	1751	H3K4me3_peaks	Acas
scaffold_2	1452425	1453016	82	0.2765	1895	H3K4me3_peaks	Acas
scaffold_2	1458144	1459094	144	0.1551	2798	H3K4me3_peaks	Acas
scaffold_2	1475138	1475909	90	0.1734	1119	H3K4me3_peaks	Acas
scaffold_2	1478267	1479490	152	0.2485	2201	H3K4me3_peaks	Acas
scaffold_2	1482100	1482640	51	0.1208	886	H3K4me3_peaks	Acas
scaffold_2	1487306	1487847	46	0.2331	738	H3K4me3_peaks	Acas
scaffold_2	1493261	1493621	64	0.1701	1123	H3K4me3_peaks	Acas
scaffold_2	1497853	1499315	196	0.2888	2787	H3K4me3_peaks	Acas
scaffold_2	1504834	1505188	48	0.2344	815	H3K4me3_peaks	Acas
scaffold_2	1515568	1515937	49	0.2276	984	H3K4me3_peaks	Acas
scaffold_2	1523048	1523913	66	0.124	1323	H3K4me3_peaks	Acas
scaffold_2	1528350	1529226	68	0.2283	1231	H3K4me3_peaks	Acas
scaffold_2	1533036	1533869	126	0.2887	2373	H3K4me3_peaks	Acas
scaffold_2	1535559	1535856	40	0.1649	946	H3K4me3_peaks	Acas
scaffold_2	1538510	1539544	34	0.1665	859	H3K4me3_peaks	Acas
scaffold_2	1544275	1544714	40	0.2723	929	H3K4me3_peaks	Acas
scaffold_2	1550135	1550380	34	0.0369	759	H3K4me3_peaks	Acas
scaffold_2	1566981	1567260	22	0.1538	403	H3K4me3_peaks	Acas
scaffold_2	1576085	1577084	99	0.2219	1803	H3K4me3_peaks	Acas
scaffold_2	1583397	1585301	174	0.1912	3259	H3K4me3_peaks	Acas
scaffold_2	1588109	1589099	72	0.246	1325	H3K4me3_peaks	Acas
scaffold_2	1590605	1591449	115	0.2582	1882	H3K4me3_peaks	Acas
scaffold_2	1623723	1624334	56	0.2354	1164	H3K4me3_peaks	Acas
scaffold_2	1626888	1627178	40	0.1729	833	H3K4me3_peaks	Acas
scaffold_2	1631225	1631783	68	0.1919	1511	H3K4me3_peaks	Acas
scaffold_2	1635427	1635941	78	0.1971	1786	H3K4me3_peaks	Acas
scaffold_2	1641381	1641833	58	0.3004	1215	H3K4me3_peaks	Acas
scaffold_2	1642922	1644039	104	0.2961	1952	H3K4me3_peaks	Acas
scaffold_2	1645599	1646008	28	0.2439	537	H3K4me3_peaks	Acas
scaffold_2	1648685	1649233	74	0.2769	1477	H3K4me3_peaks	Acas
scaffold_2	1650404	1651933	158	0.1304	3764	H3K4me3_peaks	Acas
scaffold_2	1653143	1654232	90	0.3631	2052	H3K4me3_peaks	Acas
scaffold_2	1655809	1657298	150	0.2447	3388	H3K4me3_peaks	Acas
scaffold_2	1660976	1663159	144	0.1495	2869	H3K4me3_peaks	Acas
scaffold_2	1667295	1667587	38	0.2186	700	H3K4me3_peaks	Acas
scaffold_2	1672534	1673375	82	0.2831	1770	H3K4me3_peaks	Acas
scaffold_2	1675052	1675691	64	0.2475	1394	H3K4me3_peaks	Acas
scaffold_2	1676924	1677877	100	0.2821	2173	H3K4me3_peaks	Acas
scaffold_2	1682953	1684767	188	0.1344	4033	H3K4me3_peaks	Acas
scaffold_2	1689796	1690612	98	0.3349	1938	H3K4me3_peaks	Acas
scaffold_2	1692186	1692967	88	0.2774	1849	H3K4me3_peaks	Acas
scaffold_2	1695932	1697986	254	0.202	5271	H3K4me3_peaks	Acas
scaffold_2	1702898	1703446	45	0.2104	1112	H3K4me3_peaks	Acas
scaffold_2	1704476	1704706	30	0.1455	660	H3K4me3_peaks	Acas
scaffold_2	1712709	1713013	18	0.1376	356	H3K4me3_peaks	Acas
scaffold_2	1714823	1715151	52	0.1019	1089	H3K4me3_peaks	Acas
scaffold_2	1719952	1720663	94	0.1045	1857	H3K4me3_peaks	Acas
scaffold_2	1722580	1722889	42	0.1903	762	H3K4me3_peaks	Acas
scaffold_2	1727441	1727878	46	0.219	1000	H3K4me3_peaks	Acas
scaffold_2	1735466	1736479	132	0.2554	3215	H3K4me3_peaks	Acas
scaffold_2	1739182	1739549	68	0.2083	1527	H3K4me3_peaks	Acas
scaffold_2	1748741	1749175	42	0.217	802	H3K4me3_peaks	Acas
scaffold_2	1750655	1751678	128	0.1868	2672	H3K4me3_peaks	Acas
scaffold_2	1754231	1754623	36	0.028	751	H3K4me3_peaks	Acas
scaffold_2	1762475	1762994	68	0.1472	1080	H3K4me3_peaks	Acas
scaffold_2	1766525	1767181	86	0.1613	1451	H3K4me3_peaks	Acas
scaffold_2	1770752	1771228	42	0.1381	775	H3K4me3_peaks	Acas
scaffold_2	1780737	1782030	148	0.2038	2620	H3K4me3_peaks	Acas
scaffold_2	1789011	1790954	186	0.182	3478	H3K4me3_peaks	Acas
scaffold_2	1795839	1796207	50	0.1132	963	H3K4me3_peaks	Acas
scaffold_2	1805871	1807577	194	0.1522	3225	H3K4me3_peaks	Acas
scaffold_2	1809504	1810056	70	0.2132	1135	H3K4me3_peaks	Acas
scaffold_2	1814664	1815568	54	0.1637	1069	H3K4me3_peaks	Acas
scaffold_2	1827728	1829198	170	0.1635	3963	H3K4me3_peaks	Acas
scaffold_2	1849971	1852354	224	0.1316	5207	H3K4me3_peaks	Acas
scaffold_2	1857705	1858352	64	0.2152	1143	H3K4me3_peaks	Acas
scaffold_2	1859989	1860656	72	0.2088	1317	H3K4me3_peaks	Acas
scaffold_2	1877448	1878126	80	0.3372	1483	H3K4me3_peaks	Acas
scaffold_2	1881461	1882362	100	0.2052	1837	H3K4me3_peaks	Acas
scaffold_2	1883695	1884149	58	0.2427	1026	H3K4me3_peaks	Acas
scaffold_2	1885032	1885452	38	0.0986	710	H3K4me3_peaks	Acas
scaffold_2	1895048	1895959	94	0.2479	1896	H3K4me3_peaks	Acas
scaffold_2	1899897	1900537	54	0.2511	1187	H3K4me3_peaks	Acas
scaffold_2	1906288	1906808	64	0.1845	1404	H3K4me3_peaks	Acas
scaffold_2	1912943	1913202	50	0.04	1250	H3K4me3_peaks	Acas
scaffold_2	1914312	1914813	45	0.1189	925	H3K4me3_peaks	Acas
scaffold_2	1917109	1917613	66	0.1644	1466	H3K4me3_peaks	Acas
scaffold_2	1920092	1921234	96	0.282	1968	H3K4me3_peaks	Acas
scaffold_2	1938435	1939312	74	0.2161	1601	H3K4me3_peaks	Acas
scaffold_2	1941351	1941717	40	0.0639	923	H3K4me3_peaks	Acas
scaffold_2	1950340	1950779	32	0.239	661	H3K4me3_peaks	Acas
scaffold_2	1953215	1953533	40	0.1044	795	H3K4me3_peaks	Acas
scaffold_2	1969088	1970209	64	0.3044	1140	H3K4me3_peaks	Acas
scaffold_2	1974103	1974720	56	0.2438	689	H3K4me3_peaks	Acas
scaffold_2	1978694	1979397	60	0.1833	682	H3K4me3_peaks	Acas
scaffold_2	1981468	1982220	70	0.224	799	H3K4me3_peaks	Acas
scaffold_2	1987861	1988280	30	0.0108	462	H3K4me3_peaks	Acas
scaffold_2	1991060	1991553	58	0.1766	872	H3K4me3_peaks	Acas
scaffold_2	1996150	1996477	34	0.1515	495	H3K4me3_peaks	Acas
scaffold_2	1997813	1998305	58	0.2336	963	H3K4me3_peaks	Acas
scaffold_2	2000071	2000846	96	0.1676	1587	H3K4me3_peaks	Acas
scaffold_3	3130	3597	32	0.1524	794	H3K4me3_peaks	Acas
scaffold_3	9315	10808	128	0.1125	3386	H3K4me3_peaks	Acas
scaffold_3	18199	18476	18	0.0512	391	H3K4me3_peaks	Acas
scaffold_3	21287	21804	32	0.1226	669	H3K4me3_peaks	Acas
scaffold_3	24305	24993	58	0.1396	1232	H3K4me3_peaks	Acas
scaffold_3	28386	28899	44	0.1243	1110	H3K4me3_peaks	Acas
scaffold_3	36511	37762	114	0.1473	3001	H3K4me3_peaks	Acas
scaffold_3	41506	41906	38	0.1565	933	H3K4me3_peaks	Acas
scaffold_3	48644	49211	50	0.1745	825	H3K4me3_peaks	Acas
scaffold_3	50694	51147	50	0.1877	911	H3K4me3_peaks	Acas
scaffold_3	58162	58976	60	0.2316	1071	H3K4me3_peaks	Acas
scaffold_3	60598	61485	130	0.1936	2268	H3K4me3_peaks	Acas
scaffold_3	63943	64454	42	0.1398	737	H3K4me3_peaks	Acas
scaffold_3	65937	66492	58	0.2483	1019	H3K4me3_peaks	Acas
scaffold_3	72565	74614	200	0.1898	3578	H3K4me3_peaks	Acas
scaffold_3	82015	82361	46	0.1648	819	H3K4me3_peaks	Acas
scaffold_3	90544	92017	154	0.1825	3217	H3K4me3_peaks	Acas
scaffold_3	97713	98866	136	0.2344	2491	H3K4me3_peaks	Acas
scaffold_3	102451	103167	84	0.1813	1903	H3K4me3_peaks	Acas
scaffold_3	110219	111965	180	0.1661	4624	H3K4me3_peaks	Acas
scaffold_3	116837	117070	12	0.2222	333	H3K4me3_peaks	Acas
scaffold_3	118922	120050	78	0.0739	2408	H3K4me3_peaks	Acas
scaffold_3	122945	123280	42	0.157	1064	H3K4me3_peaks	Acas
scaffold_3	125604	126279	79	0.1843	2002	H3K4me3_peaks	Acas
scaffold_3	127823	128251	40	0.1458	974	H3K4me3_peaks	Acas
scaffold_3	133134	134652	142	0.2202	3184	H3K4me3_peaks	Acas
scaffold_3	139993	140903	94	0.2704	2156	H3K4me3_peaks	Acas
scaffold_3	142484	142708	34	0.239	703	H3K4me3_peaks	Acas
scaffold_3	144528	145007	34	0.2594	744	H3K4me3_peaks	Acas
scaffold_3	146925	147275	52	0.1184	1123	H3K4me3_peaks	Acas
scaffold_3	152636	153581	88	0.2071	1922	H3K4me3_peaks	Acas
scaffold_3	156048	156845	90	0.1501	1845	H3K4me3_peaks	Acas
scaffold_3	159436	160425	88	0.0658	1869	H3K4me3_peaks	Acas
scaffold_3	170032	171067	96	0.2262	2166	H3K4me3_peaks	Acas
scaffold_3	174850	175447	74	0.1913	1694	H3K4me3_peaks	Acas
scaffold_3	178214	178960	72	0.0847	1688	H3K4me3_peaks	Acas
scaffold_3	181697	182774	134	0.1811	3452	H3K4me3_peaks	Acas
scaffold_3	188351	188683	30	0.1923	598	H3K4me3_peaks	Acas
scaffold_3	189855	190863	86	0.1817	1860	H3K4me3_peaks	Acas
scaffold_3	196843	197641	90	0.1107	1934	H3K4me3_peaks	Acas
scaffold_3	198522	198815	23	0.1018	501	H3K4me3_peaks	Acas
scaffold_3	205465	205970	48	0.1548	1176	H3K4me3_peaks	Acas
scaffold_3	219040	221811	238	0.1797	5492	H3K4me3_peaks	Acas
scaffold_3	225724	226110	40	0.1825	756	H3K4me3_peaks	Acas
scaffold_3	233063	233756	76	0.204	1441	H3K4me3_peaks	Acas
scaffold_3	237374	239078	134	0.1979	2431	H3K4me3_peaks	Acas
scaffold_3	244649	247107	196	0.2165	3598	H3K4me3_peaks	Acas
scaffold_3	250682	251618	124	0.1693	2339	H3K4me3_peaks	Acas
scaffold_3	254617	255591	84	0.143	1860	H3K4me3_peaks	Acas
scaffold_3	258702	259059	58	0.1941	1247	H3K4me3_peaks	Acas
scaffold_3	260516	261077	76	0.1863	1782	H3K4me3_peaks	Acas
scaffold_3	262814	263409	70	0.2364	1527	H3K4me3_peaks	Acas
scaffold_3	269996	270766	68	0.1982	1332	H3K4me3_peaks	Acas
scaffold_3	273083	273875	78	0.1492	1816	H3K4me3_peaks	Acas
scaffold_3	279122	279554	40	0.0948	897	H3K4me3_peaks	Acas
scaffold_3	280961	281760	84	0.2541	1633	H3K4me3_peaks	Acas
scaffold_3	284899	285922	100	0.2354	1861	H3K4me3_peaks	Acas
scaffold_3	289935	290912	114	0.248	1895	H3K4me3_peaks	Acas
scaffold_3	293152	293683	32	0.2197	569	H3K4me3_peaks	Acas
scaffold_3	302901	303445	66	0.0037	1888	H3K4me3_peaks	Acas
scaffold_3	307440	308235	82	0.1636	2194	H3K4me3_peaks	Acas
scaffold_3	309367	310062	70	0.2609	1679	H3K4me3_peaks	Acas
scaffold_3	312785	313280	74	0.1693	1737	H3K4me3_peaks	Acas
scaffold_3	319328	319784	30	0.3057	566	H3K4me3_peaks	Acas
scaffold_3	321299	322589	114	0.249	2012	H3K4me3_peaks	Acas
scaffold_3	324366	324968	76	0.1133	1597	H3K4me3_peaks	Acas
scaffold_3	326974	327541	64	0.1944	1219	H3K4me3_peaks	Acas
scaffold_3	337313	338822	164	0.238	3282	H3K4me3_peaks	Acas
scaffold_3	343173	344085	116	0.212	2208	H3K4me3_peaks	Acas
scaffold_3	345442	345736	42	0.2704	795	H3K4me3_peaks	Acas
scaffold_3	347327	349349	246	0.227	5145	H3K4me3_peaks	Acas
scaffold_3	356959	357225	14	0.12	300	H3K4me3_peaks	Acas
scaffold_3	364321	364589	22	0.1385	426	H3K4me3_peaks	Acas
scaffold_3	369013	370032	100	0.083	2206	H3K4me3_peaks	Acas
scaffold_3	386493	386786	32	0.1252	631	H3K4me3_peaks	Acas
scaffold_3	396183	396889	68	0.1828	1329	H3K4me3_peaks	Acas
scaffold_3	399458	400179	66	0.0233	1333	H3K4me3_peaks	Acas
scaffold_3	404959	408206	342	0.1467	6645	H3K4me3_peaks	Acas
scaffold_3	411263	411767	74	0.1901	1531	H3K4me3_peaks	Acas
scaffold_3	423781	424817	84	0.1531	1783	H3K4me3_peaks	Acas
scaffold_3	426928	427164	38	0.176	807	H3K4me3_peaks	Acas
scaffold_3	431082	431623	54	0.1981	1262	H3K4me3_peaks	Acas
scaffold_3	434658	435493	94	0.1993	2333	H3K4me3_peaks	Acas
scaffold_3	437260	437827	82	0.2275	2000	H3K4me3_peaks	Acas
scaffold_3	443118	443942	101	0.15	2053	H3K4me3_peaks	Acas
scaffold_3	445596	446000	54	0.176	1108	H3K4me3_peaks	Acas
scaffold_3	450108	451737	172	0.2285	3698	H3K4me3_peaks	Acas
scaffold_3	453090	454234	124	0.2354	3004	H3K4me3_peaks	Acas
scaffold_3	457938	459250	170	0.203	3955	H3K4me3_peaks	Acas
scaffold_3	470155	471335	148	0.1657	3428	H3K4me3_peaks	Acas
scaffold_3	476194	476480	42	0.1242	829	H3K4me3_peaks	Acas
scaffold_3	477718	479118	138	0.1973	2605	H3K4me3_peaks	Acas
scaffold_3	479944	480309	32	0.2572	622	H3K4me3_peaks	Acas
scaffold_3	481972	482291	32	0.2165	642	H3K4me3_peaks	Acas
scaffold_3	485924	486871	96	0.1532	2173	H3K4me3_peaks	Acas
scaffold_3	495614	498160	292	0.2285	6316	H3K4me3_peaks	Acas
scaffold_3	500405	501296	112	0.3021	2575	H3K4me3_peaks	Acas
scaffold_3	504293	505073	52	0.1909	1168	H3K4me3_peaks	Acas
scaffold_3	527512	528117	64	0.3164	1492	H3K4me3_peaks	Acas
scaffold_3	532192	532664	47	0.2707	894	H3K4me3_peaks	Acas
scaffold_3	535189	536150	96	0.2119	1911	H3K4me3_peaks	Acas
scaffold_3	538671	539323	76	0.2807	1728	H3K4me3_peaks	Acas
scaffold_3	542119	542729	50	0.2452	1366	H3K4me3_peaks	Acas
scaffold_3	546229	546837	60	0.2439	1509	H3K4me3_peaks	Acas
scaffold_3	553467	554940	130	0.2458	2494	H3K4me3_peaks	Acas
scaffold_3	556350	558337	198	0.1979	3846	H3K4me3_peaks	Acas
scaffold_3	563794	565363	148	0.225	3245	H3K4me3_peaks	Acas
scaffold_3	571628	573141	118	0.2448	2806	H3K4me3_peaks	Acas
scaffold_3	585655	587224	194	0.2472	3993	H3K4me3_peaks	Acas
scaffold_3	593535	594107	64	0.2056	1260	H3K4me3_peaks	Acas
scaffold_3	596797	598361	172	0.2017	3511	H3K4me3_peaks	Acas
scaffold_3	600250	602341	142	0.1853	2979	H3K4me3_peaks	Acas
scaffold_3	606041	606299	36	0.2526	851	H3K4me3_peaks	Acas
scaffold_3	607149	608230	114	0.2716	2721	H3K4me3_peaks	Acas
scaffold_3	609473	610624	130	0.2546	2667	H3K4me3_peaks	Acas
scaffold_3	621510	623272	184	0.1827	4385	H3K4me3_peaks	Acas
scaffold_3	629469	629953	48	0.2682	1029	H3K4me3_peaks	Acas
scaffold_3	631230	633183	170	0.2027	3571	H3K4me3_peaks	Acas
scaffold_3	636835	637510	80	0.2034	1770	H3K4me3_peaks	Acas
scaffold_3	642229	643007	86	0.1832	2085	H3K4me3_peaks	Acas
scaffold_3	645038	645578	58	0.0628	1608	H3K4me3_peaks	Acas
scaffold_3	650123	651330	118	0.1617	3000	H3K4me3_peaks	Acas
scaffold_3	660527	661229	92	0.2689	2164	H3K4me3_peaks	Acas
scaffold_3	671527	672713	122	0.2282	3317	H3K4me3_peaks	Acas
scaffold_3	675566	676406	66	0.1986	1898	H3K4me3_peaks	Acas
scaffold_3	677852	678818	76	0.0736	2160	H3K4me3_peaks	Acas
scaffold_3	691258	692108	57	0.2321	1366	H3K4me3_peaks	Acas
scaffold_3	696117	697744	222	0.2186	5429	H3K4me3_peaks	Acas
scaffold_3	710904	712556	108	0.2434	2486	H3K4me3_peaks	Acas
scaffold_3	719412	720118	80	0.2609	1380	H3K4me3_peaks	Acas
scaffold_3	722235	722670	60	0.2557	1228	H3K4me3_peaks	Acas
scaffold_3	724415	725631	112	0.2128	2453	H3K4me3_peaks	Acas
scaffold_3	734152	734597	34	0.2286	866	H3K4me3_peaks	Acas
scaffold_3	737919	738703	102	0.2235	2376	H3K4me3_peaks	Acas
scaffold_3	749185	750383	110	0.2216	2459	H3K4me3_peaks	Acas
scaffold_3	752141	752782	86	0.2634	1940	H3K4me3_peaks	Acas
scaffold_3	761222	762703	164	0.2313	4383	H3K4me3_peaks	Acas
scaffold_3	763910	764633	80	0.0616	2304	H3K4me3_peaks	Acas
scaffold_3	775422	775831	46	0.266	1075	H3K4me3_peaks	Acas
scaffold_3	777940	779678	234	0.2373	5351	H3K4me3_peaks	Acas
scaffold_3	784310	784824	72	0.2713	1788	H3K4me3_peaks	Acas
scaffold_3	786176	786729	78	0.3003	1815	H3K4me3_peaks	Acas
scaffold_3	787568	787904	40	0.1996	992	H3K4me3_peaks	Acas
scaffold_3	789570	790760	170	0.2081	4401	H3K4me3_peaks	Acas
scaffold_3	791611	791953	74	0.1319	2025	H3K4me3_peaks	Acas
scaffold_3	794803	795280	52	0.186	1269	H3K4me3_peaks	Acas
scaffold_3	797096	798386	148	0.2427	3437	H3K4me3_peaks	Acas
scaffold_3	805072	805507	22	0.1535	495	H3K4me3_peaks	Acas
scaffold_3	807408	807957	54	0.1697	1161	H3K4me3_peaks	Acas
scaffold_3	812852	813797	74	0.1465	1379	H3K4me3_peaks	Acas
scaffold_3	816466	817905	144	0.1927	2558	H3K4me3_peaks	Acas
scaffold_3	831069	831658	70	0.1965	1430	H3K4me3_peaks	Acas
scaffold_3	833766	834781	118	0.2062	2017	H3K4me3_peaks	Acas
scaffold_3	837358	839497	220	0.3095	3797	H3K4me3_peaks	Acas
scaffold_3	845295	846656	182	0.2218	2948	H3K4me3_peaks	Acas
scaffold_3	849932	850682	100	0.2634	1693	H3K4me3_peaks	Acas
scaffold_3	854209	854822	74	0.268	1209	H3K4me3_peaks	Acas
scaffold_3	861015	863372	234	0.1184	4478	H3K4me3_peaks	Acas
scaffold_3	875637	876775	164	0.1116	3494	H3K4me3_peaks	Acas
scaffold_3	890433	892449	188	0.1076	5102	H3K4me3_peaks	Acas
scaffold_3	893469	893874	36	0.2057	836	H3K4me3_peaks	Acas
scaffold_3	902878	903485	88	0.1398	2775	H3K4me3_peaks	Acas
scaffold_3	910266	911107	104	0.1037	2701	H3K4me3_peaks	Acas
scaffold_3	912934	913522	91	0.2549	2456	H3K4me3_peaks	Acas
scaffold_3	926109	927293	142	0.243	3251	H3K4me3_peaks	Acas
scaffold_3	935033	935334	35	0.1628	768	H3K4me3_peaks	Acas
scaffold_3	937536	937886	40	0.0228	1054	H3K4me3_peaks	Acas
scaffold_3	938909	940680	174	0.1646	4264	H3K4me3_peaks	Acas
scaffold_3	960596	961931	132	0.1881	3455	H3K4me3_peaks	Acas
scaffold_3	963947	964607	64	0.3093	1542	H3K4me3_peaks	Acas
scaffold_3	967232	967789	36	0.1615	768	H3K4me3_peaks	Acas
scaffold_3	969915	970591	62	0.1537	1249	H3K4me3_peaks	Acas
scaffold_3	973185	973626	38	0.202	683	H3K4me3_peaks	Acas
scaffold_3	974839	975308	52	0.2114	946	H3K4me3_peaks	Acas
scaffold_3	978374	979430	56	0.0599	1018	H3K4me3_peaks	Acas
scaffold_3	981410	982061	44	0.1036	772	H3K4me3_peaks	Acas
scaffold_3	986252	987295	92	0.1311	1419	H3K4me3_peaks	Acas
scaffold_3	988804	990066	104	0.1113	1446	H3K4me3_peaks	Acas
scaffold_3	998656	1000216	132	0.2337	2456	H3K4me3_peaks	Acas
scaffold_3	1003540	1004364	56	0.0972	1019	H3K4me3_peaks	Acas
scaffold_3	1012570	1012964	44	0.2806	816	H3K4me3_peaks	Acas
scaffold_3	1014288	1015278	80	0.1402	1648	H3K4me3_peaks	Acas
scaffold_3	1020500	1022089	122	0.1192	3120	H3K4me3_peaks	Acas
scaffold_3	1026505	1027881	78	0.1294	1939	H3K4me3_peaks	Acas
scaffold_3	1031670	1032041	52	0.1394	1291	H3K4me3_peaks	Acas
scaffold_3	1045510	1046180	82	0.286	1346	H3K4me3_peaks	Acas
scaffold_3	1055574	1056426	74	0.0873	1420	H3K4me3_peaks	Acas
scaffold_3	1063582	1065186	136	0.0787	3011	H3K4me3_peaks	Acas
scaffold_3	1068295	1069964	124	0.1747	2478	H3K4me3_peaks	Acas
scaffold_3	1072137	1074234	182	0.1958	3698	H3K4me3_peaks	Acas
scaffold_3	1078310	1079532	136	0.1788	2589	H3K4me3_peaks	Acas
scaffold_3	1083202	1084299	100	0.3018	1521	H3K4me3_peaks	Acas
scaffold_3	1089171	1089397	32	0.1319	546	H3K4me3_peaks	Acas
scaffold_3	1091071	1091830	78	0.2895	1392	H3K4me3_peaks	Acas
scaffold_3	1097452	1098024	98	0.1619	1952	H3K4me3_peaks	Acas
scaffold_3	1106994	1107362	44	0.2084	979	H3K4me3_peaks	Acas
scaffold_3	1111609	1112743	98	0.1722	2248	H3K4me3_peaks	Acas
scaffold_3	1121487	1121879	54	0.3569	1146	H3K4me3_peaks	Acas
scaffold_3	1128281	1128866	64	0.3004	1398	H3K4me3_peaks	Acas
scaffold_3	1130234	1131462	129	0.223	2798	H3K4me3_peaks	Acas
scaffold_3	1136053	1136907	118	0.2266	2180	H3K4me3_peaks	Acas
scaffold_3	1137969	1138511	72	0.286	1402	H3K4me3_peaks	Acas
scaffold_3	1142848	1144330	104	0.0862	2215	H3K4me3_peaks	Acas
scaffold_3	1145392	1145956	64	0.2815	1229	H3K4me3_peaks	Acas
scaffold_3	1148892	1149241	66	0.2616	1296	H3K4me3_peaks	Acas
scaffold_3	1150268	1150926	98	0.1789	2147	H3K4me3_peaks	Acas
scaffold_3	1166357	1168088	186	0.2371	4332	H3K4me3_peaks	Acas
scaffold_3	1170009	1170583	72	0.2438	1731	H3K4me3_peaks	Acas
scaffold_3	1176905	1177616	76	0.2643	1464	H3K4me3_peaks	Acas
scaffold_3	1179657	1182029	276	0.1854	5204	H3K4me3_peaks	Acas
scaffold_3	1183084	1183733	66	0.2588	1221	H3K4me3_peaks	Acas
scaffold_3	1188334	1188820	44	0.2006	937	H3K4me3_peaks	Acas
scaffold_3	1192926	1193358	66	0.1173	1415	H3K4me3_peaks	Acas
scaffold_3	1194874	1195337	70	0.0978	1350	H3K4me3_peaks	Acas
scaffold_3	1196622	1196983	48	0.1402	799	H3K4me3_peaks	Acas
scaffold_3	1203570	1204806	168	0.1626	2885	H3K4me3_peaks	Acas
scaffold_3	1220980	1221664	104	0.2546	2113	H3K4me3_peaks	Acas
scaffold_3	1224175	1224621	26	0.3172	476	H3K4me3_peaks	Acas
scaffold_3	1226205	1227419	156	0.1868	3148	H3K4me3_peaks	Acas
scaffold_3	1229833	1230548	98	0.1586	1999	H3K4me3_peaks	Acas
scaffold_3	1234100	1234836	78	0.2511	1824	H3K4me3_peaks	Acas
scaffold_3	1235622	1236150	40	0.3049	843	H3K4me3_peaks	Acas
scaffold_3	1238620	1240554	188	0.178	4123	H3K4me3_peaks	Acas
scaffold_3	1244679	1245103	40	0.2218	992	H3K4me3_peaks	Acas
scaffold_3	1245924	1246742	70	0.3315	1656	H3K4me3_peaks	Acas
scaffold_3	1253484	1254219	154	0.0979	3687	H3K4me3_peaks	Acas
scaffold_3	1256889	1257507	64	0.1885	1491	H3K4me3_peaks	Acas
scaffold_3	1263002	1263387	60	0.2107	1419	H3K4me3_peaks	Acas
scaffold_3	1266407	1267951	184	0.2385	4311	H3K4me3_peaks	Acas
scaffold_3	1285204	1286360	152	0.1142	3494	H3K4me3_peaks	Acas
scaffold_3	1291956	1292836	92	0.2599	1662	H3K4me3_peaks	Acas
scaffold_3	1295891	1296188	31	0.1724	638	H3K4me3_peaks	Acas
scaffold_3	1297444	1297772	20	0.0646	418	H3K4me3_peaks	Acas
scaffold_3	1299644	1300220	42	0.0298	972	H3K4me3_peaks	Acas
scaffold_3	1301807	1302075	24	0.0195	616	H3K4me3_peaks	Acas
scaffold_3	1308755	1309248	50	0.1544	1218	H3K4me3_peaks	Acas
scaffold_3	1312809	1313861	140	0.2511	3274	H3K4me3_peaks	Acas
scaffold_3	1315948	1317248	86	0.0276	2387	H3K4me3_peaks	Acas
scaffold_3	1318810	1319395	68	0.2908	1671	H3K4me3_peaks	Acas
scaffold_3	1320787	1321098	50	0.2369	1123	H3K4me3_peaks	Acas
scaffold_3	1321974	1323009	48	0.024	1248	H3K4me3_peaks	Acas
scaffold_3	1324504	1325186	96	0.2816	2255	H3K4me3_peaks	Acas
scaffold_3	1333193	1334829	182	0.1987	4609	H3K4me3_peaks	Acas
scaffold_3	1339622	1340128	58	0.2711	1365	H3K4me3_peaks	Acas
scaffold_3	1345429	1345714	10	0.1842	228	H3K4me3_peaks	Acas
scaffold_3	1351447	1352504	106	0.1971	2729	H3K4me3_peaks	Acas
scaffold_3	1356179	1357624	126	0.1438	3136	H3K4me3_peaks	Acas
scaffold_3	1360645	1361204	64	0.3056	1345	H3K4me3_peaks	Acas
scaffold_3	1362474	1362964	64	0.2525	1402	H3K4me3_peaks	Acas
scaffold_3	1365748	1366188	46	0.2031	960	H3K4me3_peaks	Acas
scaffold_3	1368025	1368939	92	0.1404	1945	H3K4me3_peaks	Acas
scaffold_3	1381040	1381670	92	0.178	1472	H3K4me3_peaks	Acas
scaffold_3	1384004	1384418	62	0.1685	991	H3K4me3_peaks	Acas
scaffold_3	1386949	1387743	68	0.3163	1132	H3K4me3_peaks	Acas
scaffold_3	1392155	1393002	72	0.2413	1206	H3K4me3_peaks	Acas
scaffold_3	1398764	1399417	66	0.2799	1172	H3K4me3_peaks	Acas
scaffold_3	1403837	1404235	50	0.2175	869	H3K4me3_peaks	Acas
scaffold_3	1405968	1407002	86	0.1654	1651	H3K4me3_peaks	Acas
scaffold_3	1419869	1420794	82	0.0593	1552	H3K4me3_peaks	Acas
scaffold_3	1422159	1423295	82	0.3085	1313	H3K4me3_peaks	Acas
scaffold_3	1425169	1426083	114	0.2452	1807	H3K4me3_peaks	Acas
scaffold_3	1434927	1436806	208	0.1557	4786	H3K4me3_peaks	Acas
scaffold_3	1439584	1439801	12	0.3095	294	H3K4me3_peaks	Acas
scaffold_3	1440726	1441644	100	0.223	2179	H3K4me3_peaks	Acas
scaffold_3	1449235	1449456	44	0.1764	686	H3K4me3_peaks	Acas
scaffold_3	1459923	1460601	58	0.1553	1301	H3K4me3_peaks	Acas
scaffold_3	1461832	1462705	86	0.2347	1721	H3K4me3_peaks	Acas
scaffold_3	1476897	1477528	53	0.1316	1231	H3K4me3_peaks	Acas
scaffold_3	1482691	1483400	66	0.1843	1747	H3K4me3_peaks	Acas
scaffold_3	1489919	1491261	130	0.233	3519	H3K4me3_peaks	Acas
scaffold_3	1494318	1494859	36	0.2202	990	H3K4me3_peaks	Acas
scaffold_3	1519264	1519640	40	0.2139	921	H3K4me3_peaks	Acas
scaffold_3	1526340	1528530	236	0.2098	5854	H3K4me3_peaks	Acas
scaffold_3	1534488	1535323	90	0.1995	1719	H3K4me3_peaks	Acas
scaffold_3	1536684	1537700	104	0.1792	2020	H3K4me3_peaks	Acas
scaffold_3	1544598	1545594	102	0.1246	2215	H3K4me3_peaks	Acas
scaffold_3	1551703	1552428	86	0.1364	1693	H3K4me3_peaks	Acas
scaffold_3	1563380	1566328	314	0.2592	5949	H3K4me3_peaks	Acas
scaffold_3	1570967	1572022	160	0.1689	3238	H3K4me3_peaks	Acas
scaffold_3	1577944	1578838	81	0.277	1249	H3K4me3_peaks	Acas
scaffold_3	1592576	1592811	21	0.0874	435	H3K4me3_peaks	Acas
scaffold_3	1600506	1601238	81	0.1767	1953	H3K4me3_peaks	Acas
scaffold_3	1608139	1609170	82	0.1306	2113	H3K4me3_peaks	Acas
scaffold_3	1616789	1617686	126	0.1237	3170	H3K4me3_peaks	Acas
scaffold_3	1621527	1621988	50	0.1894	1204	H3K4me3_peaks	Acas
scaffold_3	1623066	1623332	32	0.2107	745	H3K4me3_peaks	Acas
scaffold_3	1625912	1626370	52	0.1706	1237	H3K4me3_peaks	Acas
scaffold_3	1637606	1638332	87	0.2171	2013	H3K4me3_peaks	Acas
scaffold_3	1640234	1640619	28	0.0994	714	H3K4me3_peaks	Acas
scaffold_3	1642210	1642583	41	0.171	889	H3K4me3_peaks	Acas
scaffold_3	1645555	1646586	108	0.0806	2456	H3K4me3_peaks	Acas
scaffold_3	1651247	1651813	56	0.3224	1163	H3K4me3_peaks	Acas
scaffold_3	1653595	1653947	46	0.1646	1069	H3K4me3_peaks	Acas
scaffold_3	1658174	1660322	194	0.1418	4859	H3K4me3_peaks	Acas
scaffold_3	1666399	1668074	148	0.273	3026	H3K4me3_peaks	Acas
scaffold_3	1670263	1670585	17	0.2099	362	H3K4me3_peaks	Acas
scaffold_3	1678816	1680365	148	0.2173	2292	H3K4me3_peaks	Acas
scaffold_3	1683078	1683456	42	0.2362	707	H3K4me3_peaks	Acas
scaffold_3	1692662	1692896	40	0.2685	931	H3K4me3_peaks	Acas
scaffold_3	1698946	1701815	238	0.2058	6073	H3K4me3_peaks	Acas
scaffold_3	1703557	1704463	88	0.1811	2440	H3K4me3_peaks	Acas
scaffold_3	1715020	1715392	60	0.252	1647	H3K4me3_peaks	Acas
scaffold_3	1717273	1717692	54	0.122	1631	H3K4me3_peaks	Acas
scaffold_3	1725638	1725945	40	0.2192	1072	H3K4me3_peaks	Acas
scaffold_3	1732820	1733455	74	0.1204	1752	H3K4me3_peaks	Acas
scaffold_3	1736089	1736601	70	0.1734	1534	H3K4me3_peaks	Acas
scaffold_3	1744320	1746431	198	0.1191	3299	H3K4me3_peaks	Acas
scaffold_3	1750874	1751980	96	0.1592	2117	H3K4me3_peaks	Acas
scaffold_3	1755195	1755690	62	0.161	1323	H3K4me3_peaks	Acas
scaffold_3	1759304	1759716	36	0.06	816	H3K4me3_peaks	Acas
scaffold_3	1760719	1761683	86	0.1918	1840	H3K4me3_peaks	Acas
scaffold_3	1765471	1766149	72	0.2617	1490	H3K4me3_peaks	Acas
scaffold_3	1771925	1772299	12	0.0488	287	H3K4me3_peaks	Acas
scaffold_3	1774176	1775477	100	0.095	2147	H3K4me3_peaks	Acas
scaffold_3	1779944	1780572	105	0.2189	1978	H3K4me3_peaks	Acas
scaffold_3	1784223	1784685	48	0.23	787	H3K4me3_peaks	Acas
scaffold_3	1787337	1788275	114	0.2935	1792	H3K4me3_peaks	Acas
scaffold_3	1796598	1796862	34	0.1773	609	H3K4me3_peaks	Acas
scaffold_3	1798980	1799690	72	0.2164	1294	H3K4me3_peaks	Acas
scaffold_3	1804941	1806294	148	0.1747	2479	H3K4me3_peaks	Acas
scaffold_3	1807550	1808344	76	0.0798	1466	H3K4me3_peaks	Acas
scaffold_3	1821340	1822898	192	0.2278	3007	H3K4me3_peaks	Acas
scaffold_3	1843092	1843849	54	0.0953	1018	H3K4me3_peaks	Acas
scaffold_3	1846309	1847318	94	0.0924	1949	H3K4me3_peaks	Acas
scaffold_3	1869872	1870797	50	0.1875	112	H3K4me3_peaks	Acas
scaffold_4	4200	4556	70	0.1658	802	H3K4me3_peaks	Acas
scaffold_4	15200	16376	162	0.1955	2460	H3K4me3_peaks	Acas
scaffold_4	17497	17906	46	0.2658	760	H3K4me3_peaks	Acas
scaffold_4	21369	23985	238	0.2391	3718	H3K4me3_peaks	Acas
scaffold_4	25545	25793	34	0.3373	507	H3K4me3_peaks	Acas
scaffold_4	27753	28370	44	0.2635	573	H3K4me3_peaks	Acas
scaffold_4	37476	39562	174	0.2243	2550	H3K4me3_peaks	Acas
scaffold_4	43384	44146	82	0.3502	1405	H3K4me3_peaks	Acas
scaffold_4	45202	46348	130	0.2016	2133	H3K4me3_peaks	Acas
scaffold_4	47955	48186	20	0.1474	312	H3K4me3_peaks	Acas
scaffold_4	48989	49495	56	0.213	859	H3K4me3_peaks	Acas
scaffold_4	56781	57176	26	0.2616	474	H3K4me3_peaks	Acas
scaffold_4	59181	60063	105	0.1923	1747	H3K4me3_peaks	Acas
scaffold_4	61573	62362	92	0.2888	1541	H3K4me3_peaks	Acas
scaffold_4	64829	65228	28	0.1523	591	H3K4me3_peaks	Acas
scaffold_4	73883	75173	122	0.2648	2066	H3K4me3_peaks	Acas
scaffold_4	76776	77560	68	0.2472	1230	H3K4me3_peaks	Acas
scaffold_4	79263	79775	58	0.2188	978	H3K4me3_peaks	Acas
scaffold_4	84238	84887	64	0.1738	1128	H3K4me3_peaks	Acas
scaffold_4	88669	89169	66	0.2156	1090	H3K4me3_peaks	Acas
scaffold_4	91507	92423	86	0.1215	1613	H3K4me3_peaks	Acas
scaffold_4	96225	96728	44	0.2546	821	H3K4me3_peaks	Acas
scaffold_4	97514	97988	48	0.1897	833	H3K4me3_peaks	Acas
scaffold_4	101744	102252	42	0.22	659	H3K4me3_peaks	Acas
scaffold_4	106885	107371	36	0.2436	587	H3K4me3_peaks	Acas
scaffold_4	122844	123128	16	0.2407	270	H3K4me3_peaks	Acas
scaffold_4	124577	124939	56	0.2139	734	H3K4me3_peaks	Acas
scaffold_4	125930	127454	120	0.2051	1755	H3K4me3_peaks	Acas
scaffold_4	131354	131786	56	0.1352	969	H3K4me3_peaks	Acas
scaffold_4	136809	137666	84	0.3428	1543	H3K4me3_peaks	Acas
scaffold_4	142586	144585	200	0.1776	3323	H3K4me3_peaks	Acas
scaffold_4	145497	146161	64	0.1091	1100	H3K4me3_peaks	Acas
scaffold_4	155293	156167	104	0.1869	2076	H3K4me3_peaks	Acas
scaffold_4	159137	160831	178	0.1273	3840	H3K4me3_peaks	Acas
scaffold_4	163932	164501	48	0.2766	893	H3K4me3_peaks	Acas
scaffold_4	166163	167431	104	0.1263	2074	H3K4me3_peaks	Acas
scaffold_4	170151	170832	52	0.2364	1083	H3K4me3_peaks	Acas
scaffold_4	176590	177133	64	0.1652	1344	H3K4me3_peaks	Acas
scaffold_4	178177	178682	38	0.2233	730	H3K4me3_peaks	Acas
scaffold_4	184466	185738	100	0.2215	1896	H3K4me3_peaks	Acas
scaffold_4	187698	187972	38	0.1896	791	H3K4me3_peaks	Acas
scaffold_4	192840	193320	36	0.1321	719	H3K4me3_peaks	Acas
scaffold_4	196878	197317	28	0.2052	463	H3K4me3_peaks	Acas
scaffold_4	201548	202038	33	0.0418	550	H3K4me3_peaks	Acas
scaffold_4	205693	205971	25	0.2421	347	H3K4me3_peaks	Acas
scaffold_4	208663	209294	56	0.2417	786	H3K4me3_peaks	Acas
scaffold_4	211074	211344	28	0.4048	373	H3K4me3_peaks	Acas
scaffold_4	215535	215946	46	0.255	702	H3K4me3_peaks	Acas
scaffold_4	218272	218633	36	0.2482	685	H3K4me3_peaks	Acas
scaffold_4	228653	229852	142	0.2522	2534	H3K4me3_peaks	Acas
scaffold_4	231036	232939	130	0.1373	2222	H3K4me3_peaks	Acas
scaffold_4	243139	243409	20	0.2122	311	H3K4me3_peaks	Acas
scaffold_4	246232	247173	114	0.1719	2053	H3K4me3_peaks	Acas
scaffold_4	250952	252994	206	0.2187	4235	H3K4me3_peaks	Acas
scaffold_4	256540	257064	54	0.2576	1122	H3K4me3_peaks	Acas
scaffold_4	265449	266474	101	0.1887	1908	H3K4me3_peaks	Acas
scaffold_4	270829	271938	94	0.2988	2169	H3K4me3_peaks	Acas
scaffold_4	272953	273593	60	0.2124	1351	H3K4me3_peaks	Acas
scaffold_4	282323	282707	44	0.2059	1015	H3K4me3_peaks	Acas
scaffold_4	283841	284271	36	0.1707	826	H3K4me3_peaks	Acas
scaffold_4	287226	287553	39	0.2693	713	H3K4me3_peaks	Acas
scaffold_4	289366	291228	182	0.1412	3717	H3K4me3_peaks	Acas
scaffold_4	292747	293196	48	0.2291	1100	H3K4me3_peaks	Acas
scaffold_4	301198	302210	134	0.1914	2889	H3K4me3_peaks	Acas
scaffold_4	307053	307421	44	0.3426	861	H3K4me3_peaks	Acas
scaffold_4	310636	311504	114	0.217	2277	H3K4me3_peaks	Acas
scaffold_4	312709	314160	144	0.1877	3079	H3K4me3_peaks	Acas
scaffold_4	318696	319001	48	0.2634	1192	H3K4me3_peaks	Acas
scaffold_4	321958	323982	173	0.1783	4161	H3K4me3_peaks	Acas
scaffold_4	328708	330527	198	0.205	3926	H3K4me3_peaks	Acas
scaffold_4	335228	335852	70	0.1335	1566	H3K4me3_peaks	Acas
scaffold_4	337004	337759	64	0.2314	1383	H3K4me3_peaks	Acas
scaffold_4	344128	345146	88	0.1132	2147	H3K4me3_peaks	Acas
scaffold_4	346114	346486	54	0.1301	1138	H3K4me3_peaks	Acas
scaffold_4	348389	349086	58	0.2404	1281	H3K4me3_peaks	Acas
scaffold_4	350932	351244	26	0.2837	631	H3K4me3_peaks	Acas
scaffold_4	354486	355391	96	0.2056	2096	H3K4me3_peaks	Acas
scaffold_4	363198	363511	30	0.2628	506	H3K4me3_peaks	Acas
scaffold_4	365163	367035	224	0.2134	4329	H3K4me3_peaks	Acas
scaffold_4	373773	374737	92	0.2155	1485	H3K4me3_peaks	Acas
scaffold_4	380551	381305	92	0.229	1537	H3K4me3_peaks	Acas
scaffold_4	387178	387822	94	0.1904	1707	H3K4me3_peaks	Acas
scaffold_4	395813	396657	66	0.1891	1216	H3K4me3_peaks	Acas
scaffold_4	398986	399999	134	0.2665	2191	H3K4me3_peaks	Acas
scaffold_4	402194	403773	164	0.2721	3106	H3K4me3_peaks	Acas
scaffold_4	408619	409463	104	0.2158	2127	H3K4me3_peaks	Acas
scaffold_4	418624	419783	92	0.2008	1663	H3K4me3_peaks	Acas
scaffold_4	426895	429000	178	0.1321	3247	H3K4me3_peaks	Acas
scaffold_4	433777	434096	30	0.163	638	H3K4me3_peaks	Acas
scaffold_4	434999	435949	86	0.1957	1880	H3K4me3_peaks	Acas
scaffold_4	445014	445493	38	0.2651	747	H3K4me3_peaks	Acas
scaffold_4	448005	449076	126	0.3057	2234	H3K4me3_peaks	Acas
scaffold_4	450955	453357	224	0.099	4171	H3K4me3_peaks	Acas
scaffold_4	467848	468212	42	0.2183	962	H3K4me3_peaks	Acas
scaffold_4	471957	472369	36	0.2469	652	H3K4me3_peaks	Acas
scaffold_4	484594	485435	82	0.227	1753	H3K4me3_peaks	Acas
scaffold_4	486701	487634	104	0.2658	2348	H3K4me3_peaks	Acas
scaffold_4	496071	496647	70	0.1885	1512	H3K4me3_peaks	Acas
scaffold_4	527697	528295	54	0.0707	1018	H3K4me3_peaks	Acas
scaffold_4	530159	530895	52	0.2594	1010	H3K4me3_peaks	Acas
scaffold_4	533674	534301	58	0.1883	1009	H3K4me3_peaks	Acas
scaffold_4	540246	540451	12	0.0769	247	H3K4me3_peaks	Acas
scaffold_4	543931	545680	194	0.2056	3702	H3K4me3_peaks	Acas
scaffold_4	549052	549344	28	0.2994	511	H3K4me3_peaks	Acas
scaffold_4	555444	556377	72	0.3155	1461	H3K4me3_peaks	Acas
scaffold_4	559636	560100	46	0.3417	919	H3K4me3_peaks	Acas
scaffold_4	564495	564979	56	0.2619	970	H3K4me3_peaks	Acas
scaffold_4	572526	572861	40	0.2751	458	H3K4me3_peaks	Acas
scaffold_4	573995	575315	98	0.1224	2010	H3K4me3_peaks	Acas
scaffold_4	580561	581603	94	0.2582	1642	H3K4me3_peaks	Acas
scaffold_4	584859	585129	42	0.1595	815	H3K4me3_peaks	Acas
scaffold_4	587433	587673	36	0.1177	654	H3K4me3_peaks	Acas
scaffold_4	589570	590542	96	0.2359	1581	H3K4me3_peaks	Acas
scaffold_4	594310	594867	70	0.254	1252	H3K4me3_peaks	Acas
scaffold_4	595652	596830	96	0.2034	1760	H3K4me3_peaks	Acas
scaffold_4	601614	602987	144	0.2131	3088	H3K4me3_peaks	Acas
scaffold_4	606133	607116	114	0.1381	2658	H3K4me3_peaks	Acas
scaffold_4	611998	613539	138	0.1925	3324	H3K4me3_peaks	Acas
scaffold_4	618266	618557	35	0.2871	808	H3K4me3_peaks	Acas
scaffold_4	620768	621083	20	0.1278	532	H3K4me3_peaks	Acas
scaffold_4	631162	632728	152	0.2196	3948	H3K4me3_peaks	Acas
scaffold_4	635605	635815	28	0.1868	637	H3K4me3_peaks	Acas
scaffold_4	641228	642201	128	0.318	2689	H3K4me3_peaks	Acas
scaffold_4	644082	644704	64	0.2213	1148	H3K4me3_peaks	Acas
scaffold_4	651646	651905	42	0.1336	906	H3K4me3_peaks	Acas
scaffold_4	663479	663757	22	0.1022	450	H3K4me3_peaks	Acas
scaffold_4	667056	668048	108	0.294	2085	H3K4me3_peaks	Acas
scaffold_4	670880	671183	36	0.177	661	H3K4me3_peaks	Acas
scaffold_4	683385	683620	19	0.0272	552	H3K4me3_peaks	Acas
scaffold_4	691247	692410	156	0.2626	3263	H3K4me3_peaks	Acas
scaffold_4	698275	698763	62	0.2925	1217	H3K4me3_peaks	Acas
scaffold_4	709902	711062	132	0.2121	2787	H3K4me3_peaks	Acas
scaffold_4	716007	716574	84	0.2229	1386	H3K4me3_peaks	Acas
scaffold_4	721416	721690	10	0.1778	180	H3K4me3_peaks	Acas
scaffold_4	736696	737153	78	0.1561	1294	H3K4me3_peaks	Acas
scaffold_4	757465	758836	144	0.2845	2780	H3K4me3_peaks	Acas
scaffold_4	777739	778604	58	0.1218	977	H3K4me3_peaks	Acas
scaffold_4	779530	780206	58	0.287	920	H3K4me3_peaks	Acas
scaffold_4	782402	782852	72	0.2216	1029	H3K4me3_peaks	Acas
scaffold_4	784236	784593	24	0.2163	356	H3K4me3_peaks	Acas
scaffold_4	785876	786630	70	0.1984	1144	H3K4me3_peaks	Acas
scaffold_4	787619	788020	42	0.188	681	H3K4me3_peaks	Acas
scaffold_4	804294	804778	52	0.1243	756	H3K4me3_peaks	Acas
scaffold_4	839655	841173	172	0.2218	1456	H3K4me3_peaks	Acas
scaffold_4	843746	844038	44	0.2632	570	H3K4me3_peaks	Acas
scaffold_4	847560	848796	150	0.1822	2118	H3K4me3_peaks	Acas
scaffold_4	850101	850409	42	0.1777	619	H3K4me3_peaks	Acas
scaffold_4	863156	863905	76	0.28	1018	H3K4me3_peaks	Acas
scaffold_4	865545	866725	122	0.3113	1722	H3K4me3_peaks	Acas
scaffold_4	872779	873626	118	0.2454	1626	H3K4me3_peaks	Acas
scaffold_4	883328	883638	52	0.199	1050	H3K4me3_peaks	Acas
scaffold_4	886943	888395	96	0.2687	1980	H3K4me3_peaks	Acas
scaffold_4	894321	894530	12	0.1682	214	H3K4me3_peaks	Acas
scaffold_4	896661	896958	26	0.2021	470	H3K4me3_peaks	Acas
scaffold_4	897907	898664	40	0.056	714	H3K4me3_peaks	Acas
scaffold_4	901595	901964	34	0.0512	664	H3K4me3_peaks	Acas
scaffold_4	907406	908467	60	0.0417	1080	H3K4me3_peaks	Acas
scaffold_4	913489	914072	28	0.1189	530	H3K4me3_peaks	Acas
scaffold_4	919529	919860	24	0.0045	445	H3K4me3_peaks	Acas
scaffold_4	926227	926550	28	0.0727	509	H3K4me3_peaks	Acas
scaffold_4	930810	931028	6	0.1887	106	H3K4me3_peaks	Acas
scaffold_4	934536	935147	24	0.0494	526	H3K4me3_peaks	Acas
scaffold_4	939864	940689	68	0.2001	1634	H3K4me3_peaks	Acas
scaffold_4	949241	950882	128	0.1781	2279	H3K4me3_peaks	Acas
scaffold_4	953709	954217	25	0.0882	465	H3K4me3_peaks	Acas
scaffold_4	960864	961753	66	0.1762	1311	H3K4me3_peaks	Acas
scaffold_4	962889	963836	66	0.0613	1386	H3K4me3_peaks	Acas
scaffold_4	966380	966747	16	0.1858	339	H3K4me3_peaks	Acas
scaffold_4	969439	970223	26	0.0681	573	H3K4me3_peaks	Acas
scaffold_4	972938	973347	4	0.0429	70	H3K4me3_peaks	Acas
scaffold_4	979618	980182	72	0.229	1524	H3K4me3_peaks	Acas
scaffold_4	983916	985071	118	0.1809	2632	H3K4me3_peaks	Acas
scaffold_4	986612	987144	40	0.1923	775	H3K4me3_peaks	Acas
scaffold_4	993668	995616	136	0.0294	2548	H3K4me3_peaks	Acas
scaffold_4	997211	997967	56	0.2331	905	H3K4me3_peaks	Acas
scaffold_4	999884	1000595	58	0.2608	1131	H3K4me3_peaks	Acas
scaffold_4	1003966	1004440	22	0.0441	454	H3K4me3_peaks	Acas
scaffold_4	1006557	1007111	34	0.1797	629	H3K4me3_peaks	Acas
scaffold_4	1015918	1017048	142	0.1939	2413	H3K4me3_peaks	Acas
scaffold_4	1019441	1019839	50	0.2413	1003	H3K4me3_peaks	Acas
scaffold_4	1022003	1022368	50	0.2276	883	H3K4me3_peaks	Acas
scaffold_4	1036412	1038127	180	0.206	2927	H3K4me3_peaks	Acas
scaffold_4	1040917	1041181	16	0.1675	191	H3K4me3_peaks	Acas
scaffold_4	1044642	1045628	134	0.1192	2432	H3K4me3_peaks	Acas
scaffold_4	1046870	1047383	56	0.2268	904	H3K4me3_peaks	Acas
scaffold_4	1052275	1052789	58	0.2264	976	H3K4me3_peaks	Acas
scaffold_4	1055455	1055754	26	0.17	447	H3K4me3_peaks	Acas
scaffold_4	1061681	1063219	180	0.2612	2757	H3K4me3_peaks	Acas
scaffold_4	1065226	1065722	28	0.1916	381	H3K4me3_peaks	Acas
scaffold_4	1067096	1068234	106	0.2283	1301	H3K4me3_peaks	Acas
scaffold_4	1083763	1084537	66	0.2623	1277	H3K4me3_peaks	Acas
scaffold_4	1087637	1088182	62	0.2231	1300	H3K4me3_peaks	Acas
scaffold_4	1089327	1089633	52	0.2292	1117	H3K4me3_peaks	Acas
scaffold_4	1091018	1092861	150	0.1197	3424	H3K4me3_peaks	Acas
scaffold_4	1102362	1103947	170	0.1709	3781	H3K4me3_peaks	Acas
scaffold_4	1106554	1106994	48	0.2291	812	H3K4me3_peaks	Acas
scaffold_4	1108971	1109551	92	0.16	1575	H3K4me3_peaks	Acas
scaffold_4	1115743	1116708	96	0.2371	1050	H3K4me3_peaks	Acas
scaffold_4	1130325	1130649	31	0.3497	143	H3K4me3_peaks	Acas
scaffold_4	1133742	1134682	90	0.2701	411	H3K4me3_peaks	Acas
scaffold_4	1145287	1146710	167	0.2492	630	H3K4me3_peaks	Acas
scaffold_4	1148734	1148977	28	0.4031	129	H3K4me3_peaks	Acas
scaffold_4	1186199	1187047	98	0.159	1824	H3K4me3_peaks	Acas
scaffold_4	1190318	1191342	128	0.2477	1990	H3K4me3_peaks	Acas
scaffold_4	1193469	1194672	150	0.2209	2445	H3K4me3_peaks	Acas
scaffold_4	1196006	1196369	48	0.2653	916	H3K4me3_peaks	Acas
scaffold_4	1219463	1219816	36	0.2031	453	H3K4me3_peaks	Acas
scaffold_4	1243540	1244410	108	0.2402	2119	H3K4me3_peaks	Acas
scaffold_4	1255762	1256369	92	0.0811	1862	H3K4me3_peaks	Acas
scaffold_4	1258595	1259375	82	0.2899	1704	H3K4me3_peaks	Acas
scaffold_4	1262230	1263130	96	0.2181	1848	H3K4me3_peaks	Acas
scaffold_4	1267885	1269055	152	0.2947	3061	H3K4me3_peaks	Acas
scaffold_4	1272647	1274083	129	0.1722	2613	H3K4me3_peaks	Acas
scaffold_4	1285219	1285967	110	0.251	2291	H3K4me3_peaks	Acas
scaffold_4	1297669	1298731	140	0.2388	3078	H3K4me3_peaks	Acas
scaffold_4	1300056	1300964	82	0.2125	1680	H3K4me3_peaks	Acas
scaffold_4	1305223	1307117	164	0.0669	3320	H3K4me3_peaks	Acas
scaffold_4	1311699	1312091	38	0.1782	578	H3K4me3_peaks	Acas
scaffold_4	1318418	1318702	47	0.2652	773	H3K4me3_peaks	Acas
scaffold_4	1325313	1325882	64	0.256	1043	H3K4me3_peaks	Acas
scaffold_4	1332428	1333337	92	0.2277	1041	H3K4me3_peaks	Acas
scaffold_4	1339909	1341320	104	0.1032	1279	H3K4me3_peaks	Acas
scaffold_4	1345132	1345341	20	0.3728	346	H3K4me3_peaks	Acas
scaffold_4	1363282	1364427	106	0.0817	2229	H3K4me3_peaks	Acas
scaffold_4	1367160	1367615	63	0.3039	1448	H3K4me3_peaks	Acas
scaffold_4	1368725	1369035	32	0.2061	757	H3K4me3_peaks	Acas
scaffold_4	1371473	1373134	150	0.0933	3846	H3K4me3_peaks	Acas
scaffold_4	1380602	1381327	94	0.2516	1840	H3K4me3_peaks	Acas
scaffold_4	1387597	1388270	90	0.226	1637	H3K4me3_peaks	Acas
scaffold_4	1393736	1395858	186	0.1961	3519	H3K4me3_peaks	Acas
scaffold_4	1403729	1404229	52	0.2793	1042	H3K4me3_peaks	Acas
scaffold_4	1405666	1406037	36	0.2452	730	H3K4me3_peaks	Acas
scaffold_4	1409685	1410339	83	0.0998	1913	H3K4me3_peaks	Acas
scaffold_4	1414211	1414632	48	0.2838	1043	H3K4me3_peaks	Acas
scaffold_4	1433902	1434652	78	0.2401	1874	H3K4me3_peaks	Acas
scaffold_4	1435940	1436477	66	0.2547	1547	H3K4me3_peaks	Acas
scaffold_4	1440089	1441126	96	0.3056	2179	H3K4me3_peaks	Acas
scaffold_4	1442786	1443762	54	0.0657	1263	H3K4me3_peaks	Acas
scaffold_4	1446981	1447470	72	0.1552	1514	H3K4me3_peaks	Acas
scaffold_4	1452821	1453859	100	0.2429	2046	H3K4me3_peaks	Acas
scaffold_4	1454972	1455410	44	0.3145	957	H3K4me3_peaks	Acas
scaffold_4	1462937	1464524	164	0.1876	2170	H3K4me3_peaks	Acas
scaffold_4	1466883	1467135	32	0.2025	642	H3K4me3_peaks	Acas
scaffold_4	1474508	1475639	118	0.182	2291	H3K4me3_peaks	Acas
scaffold_4	1484002	1484508	60	0.2201	877	H3K4me3_peaks	Acas
scaffold_4	1500236	1501666	150	0.2383	2249	H3K4me3_peaks	Acas
scaffold_4	1503383	1503682	21	0.2099	324	H3K4me3_peaks	Acas
scaffold_4	1510864	1511952	102	0.2293	1169	H3K4me3_peaks	Acas
scaffold_4	1517795	1518775	82	0.1503	1118	H3K4me3_peaks	Acas
scaffold_4	1526312	1526513	28	0.2171	281	H3K4me3_peaks	Acas
scaffold_4	1529373	1530286	88	0.253	921	H3K4me3_peaks	Acas
scaffold_4	1531532	1531871	28	0.1361	338	H3K4me3_peaks	Acas
scaffold_4	1534930	1535298	32	0.2606	495	H3K4me3_peaks	Acas
scaffold_4	1537850	1538224	34	0.2129	695	H3K4me3_peaks	Acas
scaffold_4	1540917	1541257	34	0.3102	619	H3K4me3_peaks	Acas
scaffold_4	1542943	1545083	216	0.1905	4085	H3K4me3_peaks	Acas
scaffold_4	1551801	1552516	52	0.2036	879	H3K4me3_peaks	Acas
scaffold_4	1558290	1558596	30	0.2226	593	H3K4me3_peaks	Acas
scaffold_4	1567282	1567524	16	0.163	319	H3K4me3_peaks	Acas
scaffold_4	1571730	1572342	64	0.2195	1107	H3K4me3_peaks	Acas
scaffold_4	1574719	1575041	32	0.167	539	H3K4me3_peaks	Acas
scaffold_4	1576813	1578170	156	0.2253	2805	H3K4me3_peaks	Acas
scaffold_4	1582700	1583352	60	0.2154	896	H3K4me3_peaks	Acas
scaffold_4	1593464	1594054	62	0.3266	1286	H3K4me3_peaks	Acas
scaffold_4	1596947	1597532	54	0.2241	1062	H3K4me3_peaks	Acas
scaffold_4	1598795	1599101	34	0.2496	585	H3K4me3_peaks	Acas
scaffold_4	1601981	1603068	90	0.2684	1345	H3K4me3_peaks	Acas
scaffold_4	1606136	1606592	32	0.2618	508	H3K4me3_peaks	Acas
scaffold_4	1609798	1611673	234	0.2372	3663	H3K4me3_peaks	Acas
scaffold_4	1620165	1620956	78	0.2559	1352	H3K4me3_peaks	Acas
scaffold_4	1628182	1628622	50	0.168	768	H3K4me3_peaks	Acas
scaffold_4	1633939	1634252	16	0.1217	263	H3K4me3_peaks	Acas
scaffold_4	1637592	1638419	60	0.1868	1076	H3K4me3_peaks	Acas
scaffold_4	1647816	1648088	20	0.2013	308	H3K4me3_peaks	Acas
scaffold_4	1652789	1653961	146	0.2209	2571	H3K4me3_peaks	Acas
scaffold_4	1656610	1657115	64	0.3261	1236	H3K4me3_peaks	Acas
scaffold_4	1658515	1659615	126	0.1907	2738	H3K4me3_peaks	Acas
scaffold_4	1664400	1664892	56	0.1617	1311	H3K4me3_peaks	Acas
scaffold_5	17125	18018	60	0.1642	1614	H3K4me3_peaks	Acas
scaffold_5	19509	20418	126	0.2563	2212	H3K4me3_peaks	Acas
scaffold_5	38668	39043	28	0.1529	471	H3K4me3_peaks	Acas
scaffold_5	40828	41831	92	0.172	1796	H3K4me3_peaks	Acas
scaffold_5	45120	45672	74	0.2104	1402	H3K4me3_peaks	Acas
scaffold_5	47205	47852	74	0.1976	1432	H3K4me3_peaks	Acas
scaffold_5	51797	52208	42	0.1084	1098	H3K4me3_peaks	Acas
scaffold_5	57489	58903	154	0.1988	3556	H3K4me3_peaks	Acas
scaffold_5	63906	64125	24	0.2122	575	H3K4me3_peaks	Acas
scaffold_5	66469	67335	94	0.154	2662	H3K4me3_peaks	Acas
scaffold_5	70139	70372	26	0.1374	764	H3K4me3_peaks	Acas
scaffold_5	74431	74797	26	0.1763	692	H3K4me3_peaks	Acas
scaffold_5	76011	76564	68	0.2197	1625	H3K4me3_peaks	Acas
scaffold_5	77949	78273	44	0.1593	1180	H3K4me3_peaks	Acas
scaffold_5	80186	80742	72	0.2473	1925	H3K4me3_peaks	Acas
scaffold_5	85978	86589	60	0.2799	1436	H3K4me3_peaks	Acas
scaffold_5	87380	88094	72	0.188	1952	H3K4me3_peaks	Acas
scaffold_5	101616	103558	206	0.1635	6283	H3K4me3_peaks	Acas
scaffold_5	110999	111327	22	0.2432	551	H3K4me3_peaks	Acas
scaffold_5	115578	117325	144	0.126	3938	H3K4me3_peaks	Acas
scaffold_5	121556	123029	128	0.2612	3610	H3K4me3_peaks	Acas
scaffold_5	126246	126501	14	0.1961	408	H3K4me3_peaks	Acas
scaffold_5	129384	130086	60	0.1954	1868	H3K4me3_peaks	Acas
scaffold_5	142778	143919	146	0.0825	3820	H3K4me3_peaks	Acas
scaffold_5	145575	146234	58	0.1868	1215	H3K4me3_peaks	Acas
scaffold_5	152443	153168	68	0.2762	1394	H3K4me3_peaks	Acas
scaffold_5	157279	157506	36	0.2343	858	H3K4me3_peaks	Acas
scaffold_5	162429	162803	49	0.2067	1161	H3K4me3_peaks	Acas
scaffold_5	164093	164415	20	0.1218	501	H3K4me3_peaks	Acas
scaffold_5	165349	166427	110	0.2176	2941	H3K4me3_peaks	Acas
scaffold_5	172226	173864	149	0.1835	3417	H3K4me3_peaks	Acas
scaffold_5	180654	181319	32	0.0053	941	H3K4me3_peaks	Acas
scaffold_5	185845	186350	76	0.1546	1914	H3K4me3_peaks	Acas
scaffold_5	189981	190719	88	0.2355	2204	H3K4me3_peaks	Acas
scaffold_5	193685	194524	92	0.2645	2257	H3K4me3_peaks	Acas
scaffold_5	199047	199548	42	0.2013	1257	H3K4me3_peaks	Acas
scaffold_5	207527	207991	54	0.1636	1436	H3K4me3_peaks	Acas
scaffold_5	211173	211784	52	0.2118	1402	H3K4me3_peaks	Acas
scaffold_5	216513	217736	114	0.1539	3477	H3K4me3_peaks	Acas
scaffold_5	224447	224954	44	0.1185	1443	H3K4me3_peaks	Acas
scaffold_5	232341	233096	100	0.1573	3268	H3K4me3_peaks	Acas
scaffold_5	237442	237854	48	0.1656	1244	H3K4me3_peaks	Acas
scaffold_5	246749	246953	10	0.0693	332	H3K4me3_peaks	Acas
scaffold_5	247829	248154	34	0.1367	1017	H3K4me3_peaks	Acas
scaffold_5	249624	249923	34	0.1894	1003	H3K4me3_peaks	Acas
scaffold_5	252271	253492	112	0.2951	3429	H3K4me3_peaks	Acas
scaffold_5	256277	256988	90	0.2669	2758	H3K4me3_peaks	Acas
scaffold_5	264513	264921	46	0.2189	1416	H3K4me3_peaks	Acas
scaffold_5	265992	266794	56	0.1861	1413	H3K4me3_peaks	Acas
scaffold_5	270508	271029	60	0.1776	1571	H3K4me3_peaks	Acas
scaffold_5	276669	278049	170	0.2373	4315	H3K4me3_peaks	Acas
scaffold_5	285588	286353	100	0.2022	2893	H3K4me3_peaks	Acas
scaffold_5	288041	289230	125	0.1856	3314	H3K4me3_peaks	Acas
scaffold_5	292716	293633	60	0.223	1489	H3K4me3_peaks	Acas
scaffold_5	296968	297517	56	0.2188	1467	H3K4me3_peaks	Acas
scaffold_5	298683	299139	58	0.1878	1512	H3K4me3_peaks	Acas
scaffold_5	301483	301855	60	0.1022	1624	H3K4me3_peaks	Acas
scaffold_5	313265	313649	46	0.1229	1359	H3K4me3_peaks	Acas
scaffold_5	319137	320246	66	0.1567	1825	H3K4me3_peaks	Acas
scaffold_5	321525	322759	106	0.1303	3108	H3K4me3_peaks	Acas
scaffold_5	324017	324779	62	0.1163	1977	H3K4me3_peaks	Acas
scaffold_5	328915	329374	34	0.0599	1086	H3K4me3_peaks	Acas
scaffold_5	333879	334827	34	0.0901	899	H3K4me3_peaks	Acas
scaffold_5	341042	343184	214	0.2028	6602	H3K4me3_peaks	Acas
scaffold_5	347775	348194	38	0.1391	1215	H3K4me3_peaks	Acas
scaffold_5	353149	354749	188	0.1961	5925	H3K4me3_peaks	Acas
scaffold_5	357407	357918	42	0.1616	1349	H3K4me3_peaks	Acas
scaffold_5	364786	366215	118	0.1426	3807	H3K4me3_peaks	Acas
scaffold_5	372034	374381	148	0.0432	4926	H3K4me3_peaks	Acas
scaffold_5	377865	378208	40	0.1225	1273	H3K4me3_peaks	Acas
scaffold_5	387474	388842	118	0.1315	3208	H3K4me3_peaks	Acas
scaffold_5	390838	391160	28	0.0506	1087	H3K4me3_peaks	Acas
scaffold_5	393380	393696	35	0.1782	1083	H3K4me3_peaks	Acas
scaffold_5	396005	396379	38	0.1017	1258	H3K4me3_peaks	Acas
scaffold_5	397541	397754	23	0.2218	726	H3K4me3_peaks	Acas
scaffold_5	402380	403768	146	0.0812	4764	H3K4me3_peaks	Acas
scaffold_5	411965	413370	134	0.2365	3793	H3K4me3_peaks	Acas
scaffold_5	416229	416702	26	0.2022	722	H3K4me3_peaks	Acas
scaffold_5	417823	418048	28	0.0627	893	H3K4me3_peaks	Acas
scaffold_5	421165	421576	34	0.1202	982	H3K4me3_peaks	Acas
scaffold_5	425610	426103	54	0.2811	1117	H3K4me3_peaks	Acas
scaffold_5	427657	429881	179	0.1908	3978	H3K4me3_peaks	Acas
scaffold_5	435247	436247	108	0.1935	2537	H3K4me3_peaks	Acas
scaffold_5	437323	437829	58	0.2447	1271	H3K4me3_peaks	Acas
scaffold_5	439587	439915	36	0.2434	904	H3K4me3_peaks	Acas
scaffold_5	448182	448480	44	0.0753	1102	H3K4me3_peaks	Acas
scaffold_5	454556	455842	178	0.1558	4390	H3K4me3_peaks	Acas
scaffold_5	468804	469315	90	0.2137	2185	H3K4me3_peaks	Acas
scaffold_5	471349	471746	52	0.1654	1215	H3K4me3_peaks	Acas
scaffold_5	475303	475871	60	0.242	1413	H3K4me3_peaks	Acas
scaffold_5	484323	484989	84	0.2229	2041	H3K4me3_peaks	Acas
scaffold_5	486567	487263	64	0.1328	1732	H3K4me3_peaks	Acas
scaffold_5	492719	493841	114	0.1819	3277	H3K4me3_peaks	Acas
scaffold_5	499654	500262	70	0.0881	2190	H3K4me3_peaks	Acas
scaffold_5	505283	505838	56	0.2493	1524	H3K4me3_peaks	Acas
scaffold_5	511956	512421	66	0.2089	1747	H3K4me3_peaks	Acas
scaffold_5	513517	514104	62	0.2418	1497	H3K4me3_peaks	Acas
scaffold_5	516413	517623	116	0.1916	2787	H3K4me3_peaks	Acas
scaffold_5	522093	523166	118	0.1378	2911	H3K4me3_peaks	Acas
scaffold_5	526037	526514	42	0.2166	951	H3K4me3_peaks	Acas
scaffold_5	534048	534641	56	0.3058	1367	H3K4me3_peaks	Acas
scaffold_5	536590	537857	116	0.2497	3140	H3K4me3_peaks	Acas
scaffold_5	545933	546532	84	0.0818	2518	H3K4me3_peaks	Acas
scaffold_5	548377	548864	46	0.1776	1323	H3K4me3_peaks	Acas
scaffold_5	557814	558153	32	0.3259	902	H3K4me3_peaks	Acas
scaffold_5	563922	564261	44	0.245	1343	H3K4me3_peaks	Acas
scaffold_5	567767	568965	138	0.1572	3943	H3K4me3_peaks	Acas
scaffold_5	570409	570674	19	0.2773	541	H3K4me3_peaks	Acas
scaffold_5	578389	581219	284	0.2059	8300	H3K4me3_peaks	Acas
scaffold_5	582373	583011	91	0.1996	2775	H3K4me3_peaks	Acas
scaffold_5	593838	594169	50	0.1872	1581	H3K4me3_peaks	Acas
scaffold_5	595564	596470	100	0.2093	3106	H3K4me3_peaks	Acas
scaffold_5	602078	602891	102	0.2511	2915	H3K4me3_peaks	Acas
scaffold_5	606577	607212	92	0.2531	2414	H3K4me3_peaks	Acas
scaffold_5	613348	613739	30	0.1579	836	H3K4me3_peaks	Acas
scaffold_5	616921	617797	82	0.2343	2207	H3K4me3_peaks	Acas
scaffold_5	621760	622121	48	0.1486	1319	H3K4me3_peaks	Acas
scaffold_5	629724	630393	52	0.0431	1740	H3K4me3_peaks	Acas
scaffold_5	631748	633018	70	0.0709	2227	H3K4me3_peaks	Acas
scaffold_5	639517	639951	44	0.1586	1236	H3K4me3_peaks	Acas
scaffold_5	641202	642244	70	0.2275	1886	H3K4me3_peaks	Acas
scaffold_5	646809	647991	118	0.2413	3833	H3K4me3_peaks	Acas
scaffold_5	651896	653043	127	0.1427	4710	H3K4me3_peaks	Acas
scaffold_5	658927	660352	150	0.2299	3936	H3K4me3_peaks	Acas
scaffold_5	666131	667009	100	0.2073	2528	H3K4me3_peaks	Acas
scaffold_5	667950	668629	66	0.297	1488	H3K4me3_peaks	Acas
scaffold_5	675019	676198	119	0.149	3497	H3K4me3_peaks	Acas
scaffold_5	679811	680883	118	0.1656	3739	H3K4me3_peaks	Acas
scaffold_5	692439	694370	160	0.0469	5628	H3K4me3_peaks	Acas
scaffold_5	702109	702754	35	0.0133	1051	H3K4me3_peaks	Acas
scaffold_5	705844	706785	28	0.0639	830	H3K4me3_peaks	Acas
scaffold_5	708791	709230	36	0.245	1004	H3K4me3_peaks	Acas
scaffold_5	711118	711795	54	0.176	1364	H3K4me3_peaks	Acas
scaffold_5	718943	720184	102	0.1829	2636	H3K4me3_peaks	Acas
scaffold_5	723835	724315	46	0.2571	1089	H3K4me3_peaks	Acas
scaffold_5	725409	726049	22	0.039	616	H3K4me3_peaks	Acas
scaffold_5	728891	729384	44	0.094	1468	H3K4me3_peaks	Acas
scaffold_5	730499	731977	90	0.1174	3074	H3K4me3_peaks	Acas
scaffold_5	735723	736167	36	0.1024	1269	H3K4me3_peaks	Acas
scaffold_5	736970	737658	44	0.0283	1628	H3K4me3_peaks	Acas
scaffold_5	739105	739950	42	0.0568	1408	H3K4me3_peaks	Acas
scaffold_5	744855	745610	52	0.1498	1489	H3K4me3_peaks	Acas
scaffold_5	754067	754801	42	0.0638	1380	H3K4me3_peaks	Acas
scaffold_5	757421	758459	68	0.2055	2141	H3K4me3_peaks	Acas
scaffold_5	761131	761489	38	0.0866	1258	H3K4me3_peaks	Acas
scaffold_5	771760	772117	22	0.0229	699	H3K4me3_peaks	Acas
scaffold_5	774347	775341	126	0.2915	3880	H3K4me3_peaks	Acas
scaffold_5	779155	779865	60	0.3872	1844	H3K4me3_peaks	Acas
scaffold_5	786092	786594	50	0.2568	1425	H3K4me3_peaks	Acas
scaffold_5	787530	788571	112	0.1923	3381	H3K4me3_peaks	Acas
scaffold_5	793868	794380	60	0.251	1984	H3K4me3_peaks	Acas
scaffold_5	796603	798076	170	0.2994	5250	H3K4me3_peaks	Acas
scaffold_5	799821	800159	44	0.2171	1520	H3K4me3_peaks	Acas
scaffold_5	801521	802123	76	0.2951	2406	H3K4me3_peaks	Acas
scaffold_5	806108	807174	98	0.1948	2921	H3K4me3_peaks	Acas
scaffold_5	811708	813794	152	0.1059	4411	H3K4me3_peaks	Acas
scaffold_5	818997	819487	44	0.1335	1236	H3K4me3_peaks	Acas
scaffold_5	820264	820754	72	0.1492	1930	H3K4me3_peaks	Acas
scaffold_5	821948	822361	27	0.2361	703	H3K4me3_peaks	Acas
scaffold_5	825346	826114	110	0.1361	2792	H3K4me3_peaks	Acas
scaffold_5	832703	833044	49	0.0693	1198	H3K4me3_peaks	Acas
scaffold_5	835807	836947	128	0.2049	2670	H3K4me3_peaks	Acas
scaffold_5	839135	839662	70	0.2121	1556	H3K4me3_peaks	Acas
scaffold_5	841950	842836	128	0.2477	3299	H3K4me3_peaks	Acas
scaffold_5	845504	845885	44	0.1876	1114	H3K4me3_peaks	Acas
scaffold_5	850823	851310	66	0.2432	1723	H3K4me3_peaks	Acas
scaffold_5	860099	861491	162	0.2471	4092	H3K4me3_peaks	Acas
scaffold_5	865240	866104	98	0.2183	2373	H3K4me3_peaks	Acas
scaffold_5	872982	874296	126	0.2293	2939	H3K4me3_peaks	Acas
scaffold_5	891954	893152	82	0.2432	2093	H3K4me3_peaks	Acas
scaffold_5	894241	894706	48	0.2275	1345	H3K4me3_peaks	Acas
scaffold_5	899389	899911	60	0.1318	1715	H3K4me3_peaks	Acas
scaffold_5	904743	905642	131	0.1449	3830	H3K4me3_peaks	Acas
scaffold_5	906930	907673	74	0.236	2013	H3K4me3_peaks	Acas
scaffold_5	909414	909834	56	0.2322	1477	H3K4me3_peaks	Acas
scaffold_5	920805	921216	44	0.2688	1038	H3K4me3_peaks	Acas
scaffold_5	922389	922889	66	0.1762	1510	H3K4me3_peaks	Acas
scaffold_5	943472	944031	60	0.1003	1576	H3K4me3_peaks	Acas
scaffold_5	948183	948883	56	0.2406	1355	H3K4me3_peaks	Acas
scaffold_5	950255	950891	84	0.2488	2283	H3K4me3_peaks	Acas
scaffold_5	955422	956251	78	0.2595	2108	H3K4me3_peaks	Acas
scaffold_5	959836	960644	106	0.2343	2971	H3K4me3_peaks	Acas
scaffold_5	965141	965888	92	0.2308	2903	H3K4me3_peaks	Acas
scaffold_5	967157	968238	116	0.2248	3452	H3K4me3_peaks	Acas
scaffold_5	976028	976841	94	0.1989	2504	H3K4me3_peaks	Acas
scaffold_5	978153	979666	124	0.2733	3432	H3K4me3_peaks	Acas
scaffold_5	1000992	1001438	24	0.1408	746	H3K4me3_peaks	Acas
scaffold_5	1003550	1004998	158	0.2389	4241	H3K4me3_peaks	Acas
scaffold_5	1006474	1007088	78	0.2506	2227	H3K4me3_peaks	Acas
scaffold_5	1010742	1012125	142	0.1542	3846	H3K4me3_peaks	Acas
scaffold_5	1017634	1018588	132	0.2355	3477	H3K4me3_peaks	Acas
scaffold_5	1020752	1021514	82	0.0843	2289	H3K4me3_peaks	Acas
scaffold_5	1023508	1024589	118	0.2379	3186	H3K4me3_peaks	Acas
scaffold_5	1028592	1028898	22	0.2167	600	H3K4me3_peaks	Acas
scaffold_5	1032216	1034027	162	0.188	3941	H3K4me3_peaks	Acas
scaffold_5	1039944	1040593	76	0.2447	1590	H3K4me3_peaks	Acas
scaffold_5	1043619	1044511	100	0.2818	2321	H3K4me3_peaks	Acas
scaffold_5	1046846	1048138	94	0.2641	2662	H3K4me3_peaks	Acas
scaffold_5	1050077	1050702	64	0.3012	1849	H3K4me3_peaks	Acas
scaffold_5	1055453	1056915	198	0.1567	5775	H3K4me3_peaks	Acas
scaffold_5	1062181	1062800	54	0.1852	1593	H3K4me3_peaks	Acas
scaffold_5	1069610	1070171	74	0.2379	2358	H3K4me3_peaks	Acas
scaffold_5	1072036	1072501	70	0.2658	2366	H3K4me3_peaks	Acas
scaffold_5	1073520	1074095	86	0.2922	1629	H3K4me3_peaks	Acas
scaffold_5	1075463	1076233	108	0.1687	3532	H3K4me3_peaks	Acas
scaffold_5	1077872	1078210	16	0.0169	590	H3K4me3_peaks	Acas
scaffold_5	1082261	1082757	48	0.1068	1545	H3K4me3_peaks	Acas
scaffold_5	1086649	1087236	80	0.1967	2237	H3K4me3_peaks	Acas
scaffold_5	1090929	1091863	151	0.1759	3911	H3K4me3_peaks	Acas
scaffold_5	1099571	1100006	60	0.1767	1505	H3K4me3_peaks	Acas
scaffold_5	1102947	1104119	122	0.3087	2792	H3K4me3_peaks	Acas
scaffold_5	1105532	1106511	140	0.2078	3749	H3K4me3_peaks	Acas
scaffold_5	1115660	1116377	58	0.1807	1450	H3K4me3_peaks	Acas
scaffold_5	1117953	1118717	90	0.2103	2021	H3K4me3_peaks	Acas
scaffold_5	1135447	1136387	100	0.2775	2922	H3K4me3_peaks	Acas
scaffold_5	1139259	1140836	184	0.1572	5336	H3K4me3_peaks	Acas
scaffold_5	1148273	1149383	94	0.2674	2909	H3K4me3_peaks	Acas
scaffold_5	1150633	1151770	128	0.1578	3884	H3K4me3_peaks	Acas
scaffold_5	1160294	1161761	118	0.1247	3233	H3K4me3_peaks	Acas
scaffold_5	1166511	1168287	156	0.1777	4638	H3K4me3_peaks	Acas
scaffold_5	1169105	1169792	84	0.2555	2082	H3K4me3_peaks	Acas
scaffold_5	1171108	1171469	31	0.2016	774	H3K4me3_peaks	Acas
scaffold_5	1176979	1177796	112	0.118	2924	H3K4me3_peaks	Acas
scaffold_5	1181347	1181623	26	0.1814	656	H3K4me3_peaks	Acas
scaffold_5	1186363	1187072	59	0.0984	1586	H3K4me3_peaks	Acas
scaffold_5	1194620	1194838	34	0.0773	647	H3K4me3_peaks	Acas
scaffold_5	1196810	1198908	176	0.2243	4115	H3K4me3_peaks	Acas
scaffold_5	1202357	1202599	8	0.0714	238	H3K4me3_peaks	Acas
scaffold_5	1214222	1216583	234	0.129	6007	H3K4me3_peaks	Acas
scaffold_5	1218612	1219035	56	0.1984	1346	H3K4me3_peaks	Acas
scaffold_5	1220544	1221206	32	0.2145	844	H3K4me3_peaks	Acas
scaffold_5	1226032	1227125	90	0.1188	2171	H3K4me3_peaks	Acas
scaffold_5	1229128	1229795	48	0.0572	1450	H3K4me3_peaks	Acas
scaffold_5	1234401	1235127	52	0.2233	1424	H3K4me3_peaks	Acas
scaffold_5	1238063	1238517	61	0.2454	1671	H3K4me3_peaks	Acas
scaffold_5	1239569	1239892	44	0.1199	1209	H3K4me3_peaks	Acas
scaffold_5	1241007	1242894	184	0.2098	5581	H3K4me3_peaks	Acas
scaffold_5	1246478	1247199	88	0.2851	2589	H3K4me3_peaks	Acas
scaffold_5	1258089	1258446	38	0.2263	1096	H3K4me3_peaks	Acas
scaffold_5	1261982	1263036	110	0.188	3079	H3K4me3_peaks	Acas
scaffold_5	1267517	1268351	62	0.0662	1933	H3K4me3_peaks	Acas
scaffold_5	1270507	1272128	142	0.1815	3542	H3K4me3_peaks	Acas
scaffold_5	1287037	1288681	193	0.2277	3979	H3K4me3_peaks	Acas
scaffold_5	1291871	1292633	82	0.2569	1308	H3K4me3_peaks	Acas
scaffold_5	1295348	1295743	36	0.2419	678	H3K4me3_peaks	Acas
scaffold_5	1299275	1299615	32	0.1486	727	H3K4me3_peaks	Acas
scaffold_5	1302111	1303023	98	0.2359	2781	H3K4me3_peaks	Acas
scaffold_5	1305364	1306468	108	0.2534	3347	H3K4me3_peaks	Acas
scaffold_5	1312622	1313200	24	0.2637	713	H3K4me3_peaks	Acas
scaffold_5	1314904	1316179	116	0.2432	3487	H3K4me3_peaks	Acas
scaffold_5	1318489	1319545	92	0.185	2729	H3K4me3_peaks	Acas
scaffold_5	1323110	1323537	34	0.1452	1054	H3K4me3_peaks	Acas
scaffold_5	1328682	1329043	36	0.0903	1063	H3K4me3_peaks	Acas
scaffold_5	1331725	1332705	104	0.2064	2902	H3K4me3_peaks	Acas
scaffold_5	1334910	1336152	124	0.2032	3268	H3K4me3_peaks	Acas
scaffold_5	1338118	1338750	84	0.1586	2200	H3K4me3_peaks	Acas
scaffold_5	1341797	1342893	52	0.092	1500	H3K4me3_peaks	Acas
scaffold_5	1344312	1344599	22	0.1348	660	H3K4me3_peaks	Acas
scaffold_5	1351291	1352918	154	0.1673	4609	H3K4me3_peaks	Acas
scaffold_5	1355598	1355967	20	0.1881	654	H3K4me3_peaks	Acas
scaffold_5	1357941	1358464	64	0.3565	2269	H3K4me3_peaks	Acas
scaffold_5	1361284	1361795	44	0.3192	1416	H3K4me3_peaks	Acas
scaffold_5	1363164	1364029	74	0.3164	2554	H3K4me3_peaks	Acas
scaffold_5	1369435	1370353	128	0.0984	4564	H3K4me3_peaks	Acas
scaffold_5	1374798	1375268	52	0.3095	1386	H3K4me3_peaks	Acas
scaffold_5	1376179	1377511	182	0.2337	4779	H3K4me3_peaks	Acas
scaffold_5	1381901	1382874	88	0.3172	2295	H3K4me3_peaks	Acas
scaffold_5	1387763	1388445	63	0.2403	1889	H3K4me3_peaks	Acas
scaffold_5	1396421	1396899	52	0.2466	1452	H3K4me3_peaks	Acas
scaffold_5	1398230	1398751	48	0.2453	1447	H3K4me3_peaks	Acas
scaffold_5	1399658	1400646	102	0.1931	2921	H3K4me3_peaks	Acas
scaffold_5	1401499	1402012	52	0.273	1381	H3K4me3_peaks	Acas
scaffold_5	1406991	1408998	190	0.166	5097	H3K4me3_peaks	Acas
scaffold_5	1411891	1412550	74	0.231	1948	H3K4me3_peaks	Acas
scaffold_5	1419316	1419656	36	0.1938	1032	H3K4me3_peaks	Acas
scaffold_5	1425622	1425904	20	0.1545	628	H3K4me3_peaks	Acas
scaffold_5	1428501	1428907	30	0.2345	921	H3K4me3_peaks	Acas
scaffold_5	1434765	1435391	66	0.2546	1803	H3K4me3_peaks	Acas
scaffold_5	1440344	1441191	90	0.186	2780	H3K4me3_peaks	Acas
scaffold_5	1442843	1443957	126	0.2253	3750	H3K4me3_peaks	Acas
scaffold_5	1449057	1449572	74	0.0975	2287	H3K4me3_peaks	Acas
scaffold_5	1456097	1457912	144	0.0741	3858	H3K4me3_peaks	Acas
scaffold_5	1459826	1460191	32	0.1089	854	H3K4me3_peaks	Acas
scaffold_5	1461428	1461881	58	0.2193	1646	H3K4me3_peaks	Acas
scaffold_5	1465535	1465854	32	0.1394	818	H3K4me3_peaks	Acas
scaffold_5	1467632	1468249	44	0.1294	1283	H3K4me3_peaks	Acas
scaffold_5	1470011	1471000	102	0.2245	2704	H3K4me3_peaks	Acas
scaffold_5	1475734	1476724	96	0.1026	2964	H3K4me3_peaks	Acas
scaffold_5	1481855	1483551	188	0.2246	5481	H3K4me3_peaks	Acas
scaffold_5	1485698	1486390	90	0.1574	2599	H3K4me3_peaks	Acas
scaffold_5	1492426	1492987	66	0.2338	1895	H3K4me3_peaks	Acas
scaffold_5	1495813	1496205	48	0.0233	1460	H3K4me3_peaks	Acas
scaffold_5	1499069	1499592	52	0.2264	1175	H3K4me3_peaks	Acas
scaffold_5	1502946	1503420	34	0.2176	749	H3K4me3_peaks	Acas
scaffold_5	1510006	1510363	69	0.1302	1867	H3K4me3_peaks	Acas
scaffold_5	1512088	1514283	198	0.1778	4780	H3K4me3_peaks	Acas
scaffold_5	1517095	1519408	184	0.2142	4790	H3K4me3_peaks	Acas
scaffold_5	1524203	1525152	80	0.1661	2294	H3K4me3_peaks	Acas
scaffold_5	1531954	1532555	62	0.2093	1782	H3K4me3_peaks	Acas
scaffold_5	1535032	1536747	129	0.0893	3885	H3K4me3_peaks	Acas
scaffold_5	1539939	1540248	50	0.1211	1148	H3K4me3_peaks	Acas
scaffold_5	1541828	1542379	76	0.2837	1826	H3K4me3_peaks	Acas
scaffold_5	1543426	1543677	44	0.0829	1110	H3K4me3_peaks	Acas
scaffold_5	1544762	1545234	52	0.2416	1250	H3K4me3_peaks	Acas
scaffold_5	1546796	1547466	48	0.1667	1110	H3K4me3_peaks	Acas
scaffold_5	1554646	1555449	110	0.1688	2429	H3K4me3_peaks	Acas
scaffold_5	1557988	1558876	102	0.22	2286	H3K4me3_peaks	Acas
scaffold_5	1563316	1563878	26	0.2758	649	H3K4me3_peaks	Acas
scaffold_5	1567328	1568410	94	0.2472	2249	H3K4me3_peaks	Acas
scaffold_5	1570318	1571948	136	0.1557	3949	H3K4me3_peaks	Acas
scaffold_5	1576839	1577497	66	0.2752	1439	H3K4me3_peaks	Acas
scaffold_5	1580227	1580750	45	0.2655	904	H3K4me3_peaks	Acas
scaffold_5	1586300	1586726	54	0.1957	1058	H3K4me3_peaks	Acas
scaffold_5	1591718	1592430	84	0.2314	2096	H3K4me3_peaks	Acas
scaffold_5	1593575	1593957	44	0.3067	1040	H3K4me3_peaks	Acas
scaffold_5	1597232	1598665	158	0.1964	3457	H3K4me3_peaks	Acas
scaffold_5	1612942	1613425	58	0.2657	715	H3K4me3_peaks	Acas
scaffold_5	1614934	1616293	132	0.2097	1769	H3K4me3_peaks	Acas
scaffold_5	1618291	1618705	34	0.1002	619	H3K4me3_peaks	Acas
scaffold_5	1624277	1625494	82	0.1627	1992	H3K4me3_peaks	Acas
scaffold_6	2214	3221	73	0.2321	168	H3K4me3_peaks	Acas
scaffold_6	27017	27722	86	0.1966	2202	H3K4me3_peaks	Acas
scaffold_6	31383	31788	32	0.2573	758	H3K4me3_peaks	Acas
scaffold_6	38773	40499	148	0.1436	3593	H3K4me3_peaks	Acas
scaffold_6	41302	41561	4	0.1546	97	H3K4me3_peaks	Acas
scaffold_6	49128	51021	158	0.2373	3190	H3K4me3_peaks	Acas
scaffold_6	52306	52529	6	0.0159	126	H3K4me3_peaks	Acas
scaffold_6	59752	61416	140	0.1863	2866	H3K4me3_peaks	Acas
scaffold_6	66867	68586	152	0.1581	3226	H3K4me3_peaks	Acas
scaffold_6	70959	72534	114	0.1442	2593	H3K4me3_peaks	Acas
scaffold_6	74672	75119	50	0.1729	937	H3K4me3_peaks	Acas
scaffold_6	84548	85350	106	0.2001	1854	H3K4me3_peaks	Acas
scaffold_6	87937	89256	106	0.2129	1592	H3K4me3_peaks	Acas
scaffold_6	97262	99449	172	0.1566	3173	H3K4me3_peaks	Acas
scaffold_6	117123	117782	88	0.1711	1736	H3K4me3_peaks	Acas
scaffold_6	127646	128572	98	0.1944	2310	H3K4me3_peaks	Acas
scaffold_6	131444	132237	112	0.248	2367	H3K4me3_peaks	Acas
scaffold_6	136246	136519	20	0.0977	471	H3K4me3_peaks	Acas
scaffold_6	140985	141636	39	0.0822	876	H3K4me3_peaks	Acas
scaffold_6	144121	145294	98	0.0668	2605	H3K4me3_peaks	Acas
scaffold_6	148167	148792	46	0.1092	1264	H3K4me3_peaks	Acas
scaffold_6	168530	169493	66	0.1417	1440	H3K4me3_peaks	Acas
scaffold_6	176614	178628	204	0.1668	4202	H3K4me3_peaks	Acas
scaffold_6	180759	181119	26	0.2955	555	H3K4me3_peaks	Acas
scaffold_6	182539	183432	76	0.2774	1604	H3K4me3_peaks	Acas
scaffold_6	184991	185447	48	0.2045	1066	H3K4me3_peaks	Acas
scaffold_6	200476	201315	113	0.142	3182	H3K4me3_peaks	Acas
scaffold_6	205479	207153	184	0.2581	4440	H3K4me3_peaks	Acas
scaffold_6	210219	210481	14	0.1746	355	H3K4me3_peaks	Acas
scaffold_6	212245	213306	76	0.0153	2088	H3K4me3_peaks	Acas
scaffold_6	215057	215677	68	0.2303	1802	H3K4me3_peaks	Acas
scaffold_6	219233	219699	16	0.1042	499	H3K4me3_peaks	Acas
scaffold_6	220685	221410	69	0.2678	1826	H3K4me3_peaks	Acas
scaffold_6	224110	224569	68	0.2229	1682	H3K4me3_peaks	Acas
scaffold_6	237925	238695	97	0.241	1917	H3K4me3_peaks	Acas
scaffold_6	240838	241828	112	0.2334	2382	H3K4me3_peaks	Acas
scaffold_6	243365	244088	53	0.182	1220	H3K4me3_peaks	Acas
scaffold_6	245033	245482	26	0.2676	568	H3K4me3_peaks	Acas
scaffold_6	252373	253025	54	0.2191	1337	H3K4me3_peaks	Acas
scaffold_6	259864	261145	98	0.2664	2538	H3K4me3_peaks	Acas
scaffold_6	265563	265824	18	0.1048	420	H3K4me3_peaks	Acas
scaffold_6	279074	279783	76	0.2871	1923	H3K4me3_peaks	Acas
scaffold_6	282682	283037	26	0.2688	759	H3K4me3_peaks	Acas
scaffold_6	285841	288362	266	0.1663	7546	H3K4me3_peaks	Acas
scaffold_6	289539	289984	54	0.2203	1380	H3K4me3_peaks	Acas
scaffold_6	291987	292960	86	0.2123	2073	H3K4me3_peaks	Acas
scaffold_6	297466	298387	78	0.1957	1768	H3K4me3_peaks	Acas
scaffold_6	306033	306413	38	0.1691	905	H3K4me3_peaks	Acas
scaffold_6	308976	309503	62	0.228	1206	H3K4me3_peaks	Acas
scaffold_6	313043	313712	48	0.2152	934	H3K4me3_peaks	Acas
scaffold_6	315630	316473	72	0.1485	1778	H3K4me3_peaks	Acas
scaffold_6	322250	322534	24	0.129	659	H3K4me3_peaks	Acas
scaffold_6	326118	327206	112	0.2761	3517	H3K4me3_peaks	Acas
scaffold_6	340022	340689	76	0.2522	1915	H3K4me3_peaks	Acas
scaffold_6	343339	343606	18	0.1719	477	H3K4me3_peaks	Acas
scaffold_6	345073	345442	32	0.3158	779	H3K4me3_peaks	Acas
scaffold_6	357019	357937	120	0.3181	2556	H3K4me3_peaks	Acas
scaffold_6	360501	361217	78	0.2784	1839	H3K4me3_peaks	Acas
scaffold_6	362076	362935	112	0.2728	2771	H3K4me3_peaks	Acas
scaffold_6	364964	365237	30	0.2382	739	H3K4me3_peaks	Acas
scaffold_6	382789	383000	18	0.1474	563	H3K4me3_peaks	Acas
scaffold_6	387545	388239	72	0.2555	2129	H3K4me3_peaks	Acas
scaffold_6	393129	393877	70	0.1852	2181	H3K4me3_peaks	Acas
scaffold_6	396742	397032	38	0.1745	1049	H3K4me3_peaks	Acas
scaffold_6	402949	403231	35	0.175	977	H3K4me3_peaks	Acas
scaffold_6	423923	424269	40	0.2135	787	H3K4me3_peaks	Acas
scaffold_6	428656	429811	94	0.1893	1976	H3K4me3_peaks	Acas
scaffold_6	447000	447307	42	0.2517	870	H3K4me3_peaks	Acas
scaffold_6	448323	449445	124	0.194	2861	H3K4me3_peaks	Acas
scaffold_6	457819	458847	135	0.1703	2848	H3K4me3_peaks	Acas
scaffold_6	463239	463491	10	0.0421	214	H3K4me3_peaks	Acas
scaffold_6	465687	466011	44	0.1834	938	H3K4me3_peaks	Acas
scaffold_6	467545	468943	150	0.1147	3338	H3K4me3_peaks	Acas
scaffold_6	475866	476227	56	0.1441	1173	H3K4me3_peaks	Acas
scaffold_6	481717	482257	56	0.2724	1039	H3K4me3_peaks	Acas
scaffold_6	483258	483590	28	0.2348	592	H3K4me3_peaks	Acas
scaffold_6	495945	497603	144	0.1771	3846	H3K4me3_peaks	Acas
scaffold_6	501014	501807	72	0.2703	1628	H3K4me3_peaks	Acas
scaffold_6	503236	503921	88	0.2974	1977	H3K4me3_peaks	Acas
scaffold_6	505405	506705	131	0.1178	3039	H3K4me3_peaks	Acas
scaffold_6	511969	512612	70	0.1412	1600	H3K4me3_peaks	Acas
scaffold_6	513792	514038	18	0.2667	435	H3K4me3_peaks	Acas
scaffold_6	515205	516571	141	0.2888	3411	H3K4me3_peaks	Acas
scaffold_6	522306	523286	100	0.247	2287	H3K4me3_peaks	Acas
scaffold_6	528877	529726	98	0.2147	2590	H3K4me3_peaks	Acas
scaffold_6	531623	531941	40	0.2701	970	H3K4me3_peaks	Acas
scaffold_6	534904	535303	30	0.1324	763	H3K4me3_peaks	Acas
scaffold_6	540185	540559	36	0.3198	938	H3K4me3_peaks	Acas
scaffold_6	542655	543381	108	0.2165	3081	H3K4me3_peaks	Acas
scaffold_6	545775	546111	24	0.2802	646	H3K4me3_peaks	Acas
scaffold_6	551057	551804	80	0.2123	2073	H3K4me3_peaks	Acas
scaffold_6	556414	556840	52	0.2773	1125	H3K4me3_peaks	Acas
scaffold_6	560722	561645	108	0.2596	2003	H3K4me3_peaks	Acas
scaffold_6	562447	563504	94	0.3294	1928	H3K4me3_peaks	Acas
scaffold_6	570664	571519	80	0.2874	1618	H3K4me3_peaks	Acas
scaffold_6	577564	577822	37	0.1462	807	H3K4me3_peaks	Acas
scaffold_6	586136	586744	58	0.3056	1188	H3K4me3_peaks	Acas
scaffold_6	590964	591279	42	0.2838	814	H3K4me3_peaks	Acas
scaffold_6	594748	595387	66	0.1052	1502	H3K4me3_peaks	Acas
scaffold_6	600380	600917	70	0.1857	1346	H3K4me3_peaks	Acas
scaffold_6	603840	605170	106	0.2439	2280	H3K4me3_peaks	Acas
scaffold_6	606588	607631	146	0.2591	2918	H3K4me3_peaks	Acas
scaffold_6	614801	615095	32	0.241	722	H3K4me3_peaks	Acas
scaffold_6	623946	624889	66	0.0737	1751	H3K4me3_peaks	Acas
scaffold_6	629126	629900	116	0.1553	2987	H3K4me3_peaks	Acas
scaffold_6	642373	643275	114	0.1875	2710	H3K4me3_peaks	Acas
scaffold_6	662682	663429	64	0.2451	1591	H3K4me3_peaks	Acas
scaffold_6	664535	665189	98	0.2243	2363	H3K4me3_peaks	Acas
scaffold_6	669112	670988	134	0.1582	2907	H3K4me3_peaks	Acas
scaffold_6	677583	678064	42	0.3025	757	H3K4me3_peaks	Acas
scaffold_6	678855	679126	12	0.0122	245	H3K4me3_peaks	Acas
scaffold_6	680858	681927	90	0.2642	1737	H3K4me3_peaks	Acas
scaffold_6	695806	696139	38	0.3231	783	H3K4me3_peaks	Acas
scaffold_6	703299	703613	18	0.2586	379	H3K4me3_peaks	Acas
scaffold_6	704531	704835	18	0.1994	346	H3K4me3_peaks	Acas
scaffold_6	706278	707378	48	0.2008	1011	H3K4me3_peaks	Acas
scaffold_6	711957	712663	96	0.2796	1849	H3K4me3_peaks	Acas
scaffold_6	719751	721442	168	0.2052	3202	H3K4me3_peaks	Acas
scaffold_6	727213	727583	32	0.0284	633	H3K4me3_peaks	Acas
scaffold_6	740201	741040	104	0.1914	2336	H3K4me3_peaks	Acas
scaffold_6	743232	743759	62	0.2606	1159	H3K4me3_peaks	Acas
scaffold_6	751592	752160	60	0.309	1042	H3K4me3_peaks	Acas
scaffold_6	759679	761374	154	0.2181	2517	H3K4me3_peaks	Acas
scaffold_6	796228	797370	158	0.1496	2941	H3K4me3_peaks	Acas
scaffold_6	809469	810523	104	0.2838	2234	H3K4me3_peaks	Acas
scaffold_6	821079	821362	18	0.0602	399	H3K4me3_peaks	Acas
scaffold_6	823014	824807	190	0.1654	4432	H3K4me3_peaks	Acas
scaffold_6	827726	828078	30	0.3061	735	H3K4me3_peaks	Acas
scaffold_6	829984	830858	51	0.1003	1465	H3K4me3_peaks	Acas
scaffold_6	839858	840287	49	0.2369	1106	H3K4me3_peaks	Acas
scaffold_6	842823	843335	22	0.1332	578	H3K4me3_peaks	Acas
scaffold_6	850990	851284	24	0.1359	640	H3K4me3_peaks	Acas
scaffold_6	890562	893233	248	0.2027	6138	H3K4me3_peaks	Acas
scaffold_6	899167	899689	84	0.13	2615	H3K4me3_peaks	Acas
scaffold_6	913134	913452	38	0.2461	971	H3K4me3_peaks	Acas
scaffold_6	936541	937933	120	0.2242	2721	H3K4me3_peaks	Acas
scaffold_6	939005	939573	67	0.2752	1646	H3K4me3_peaks	Acas
scaffold_6	945689	946455	60	0.2262	1636	H3K4me3_peaks	Acas
scaffold_6	947416	947697	14	0.0911	461	H3K4me3_peaks	Acas
scaffold_6	951415	951740	38	0.1626	1119	H3K4me3_peaks	Acas
scaffold_6	953915	956624	170	0.2298	4312	H3K4me3_peaks	Acas
scaffold_6	962588	962887	10	0.1074	242	H3K4me3_peaks	Acas
scaffold_6	964328	964805	20	0.2152	460	H3K4me3_peaks	Acas
scaffold_6	972222	973285	74	0.2623	2059	H3K4me3_peaks	Acas
scaffold_6	977541	978326	64	0.1498	1742	H3K4me3_peaks	Acas
scaffold_6	983511	984073	32	0.1709	907	H3K4me3_peaks	Acas
scaffold_6	989837	990152	6	0.0063	158	H3K4me3_peaks	Acas
scaffold_6	1000519	1001570	84	0.1761	2073	H3K4me3_peaks	Acas
scaffold_6	1005061	1005551	10	0.1915	235	H3K4me3_peaks	Acas
scaffold_6	1009651	1010566	84	0.2837	1766	H3K4me3_peaks	Acas
scaffold_6	1011550	1012277	18	0.0774	349	H3K4me3_peaks	Acas
scaffold_6	1019545	1020085	78	0.1517	1865	H3K4me3_peaks	Acas
scaffold_6	1022606	1023889	105	0.1208	3031	H3K4me3_peaks	Acas
scaffold_6	1025786	1026352	26	0.176	750	H3K4me3_peaks	Acas
scaffold_6	1032121	1034268	114	0.1178	3047	H3K4me3_peaks	Acas
scaffold_6	1037336	1038766	80	0.0295	2032	H3K4me3_peaks	Acas
scaffold_6	1048812	1049792	60	0.2115	1532	H3K4me3_peaks	Acas
scaffold_6	1070464	1071234	44	0.0609	1018	H3K4me3_peaks	Acas
scaffold_6	1077346	1077798	36	0.1718	652	H3K4me3_peaks	Acas
scaffold_6	1088874	1089481	50	0.0852	1186	H3K4me3_peaks	Acas
scaffold_6	1094509	1095174	79	0.2872	1842	H3K4me3_peaks	Acas
scaffold_6	1098868	1099346	48	0.1828	1056	H3K4me3_peaks	Acas
scaffold_6	1100307	1100595	54	0.2288	1193	H3K4me3_peaks	Acas
scaffold_6	1108396	1108865	60	0.2938	1358	H3K4me3_peaks	Acas
scaffold_6	1110508	1111236	96	0.2578	2122	H3K4me3_peaks	Acas
scaffold_6	1112180	1112429	26	0.1985	544	H3K4me3_peaks	Acas
scaffold_6	1120351	1120938	64	0.201	1254	H3K4me3_peaks	Acas
scaffold_6	1128993	1130584	128	0.2409	2678	H3K4me3_peaks	Acas
scaffold_6	1137712	1138177	54	0.2634	1211	H3K4me3_peaks	Acas
scaffold_6	1140465	1140765	40	0.1398	966	H3K4me3_peaks	Acas
scaffold_6	1152393	1152952	75	0.2438	1452	H3K4me3_peaks	Acas
scaffold_6	1161384	1163877	276	0.1334	6926	H3K4me3_peaks	Acas
scaffold_6	1173368	1173681	36	0.1959	878	H3K4me3_peaks	Acas
scaffold_6	1193846	1194366	72	0.2555	1726	H3K4me3_peaks	Acas
scaffold_6	1198191	1198787	72	0.2137	1694	H3K4me3_peaks	Acas
scaffold_6	1200764	1201094	18	0.181	431	H3K4me3_peaks	Acas
scaffold_6	1204080	1204385	54	0.2682	1074	H3K4me3_peaks	Acas
scaffold_6	1205646	1205919	24	0.1923	520	H3K4me3_peaks	Acas
scaffold_6	1214150	1214676	68	0.2641	1295	H3K4me3_peaks	Acas
scaffold_6	1223977	1224975	88	0.2092	2051	H3K4me3_peaks	Acas
scaffold_6	1231525	1232518	118	0.2792	3077	H3K4me3_peaks	Acas
scaffold_6	1236198	1236465	34	0.1532	901	H3K4me3_peaks	Acas
scaffold_6	1237356	1237664	38	0.212	887	H3K4me3_peaks	Acas
scaffold_6	1255415	1255904	22	0.2284	416	H3K4me3_peaks	Acas
scaffold_6	1261126	1261538	36	0.2747	648	H3K4me3_peaks	Acas
scaffold_6	1263283	1263740	63	0.2254	1344	H3K4me3_peaks	Acas
scaffold_6	1267488	1269214	174	0.133	4728	H3K4me3_peaks	Acas
scaffold_6	1286835	1288139	140	0.1803	3234	H3K4me3_peaks	Acas
scaffold_6	1296255	1297530	146	0.2212	3919	H3K4me3_peaks	Acas
scaffold_6	1301525	1302107	55	0.2667	1451	H3K4me3_peaks	Acas
scaffold_6	1317348	1318767	188	0.2578	3700	H3K4me3_peaks	Acas
scaffold_6	1325248	1325578	34	0.1672	604	H3K4me3_peaks	Acas
scaffold_6	1332278	1332841	56	0.2705	721	H3K4me3_peaks	Acas
scaffold_6	1333679	1334977	136	0.1727	2809	H3K4me3_peaks	Acas
scaffold_6	1340258	1341271	120	0.1417	2152	H3K4me3_peaks	Acas
scaffold_6	1343732	1344076	34	0.2433	633	H3K4me3_peaks	Acas
scaffold_6	1349895	1350098	8	0.0054	185	H3K4me3_peaks	Acas
scaffold_6	1351655	1351926	30	0.0822	669	H3K4me3_peaks	Acas
scaffold_6	1355021	1355679	81	0.2044	856	H3K4me3_peaks	Acas
scaffold_6	1357345	1357642	38	0.2731	670	H3K4me3_peaks	Acas
scaffold_6	1369966	1370614	71	0.3225	1293	H3K4me3_peaks	Acas
scaffold_6	1373055	1374047	120	0.2196	2805	H3K4me3_peaks	Acas
scaffold_6	1385858	1387827	191	0.1578	4518	H3K4me3_peaks	Acas
scaffold_6	1393376	1394029	92	0.2675	1787	H3K4me3_peaks	Acas
scaffold_6	1407377	1408487	134	0.2375	2867	H3K4me3_peaks	Acas
scaffold_6	1412336	1412562	35	0.1498	828	H3K4me3_peaks	Acas
scaffold_6	1417292	1418405	118	0.2755	3042	H3K4me3_peaks	Acas
scaffold_6	1426250	1426966	72	0.2351	1697	H3K4me3_peaks	Acas
scaffold_6	1428296	1429617	112	0.1439	2856	H3K4me3_peaks	Acas
scaffold_6	1434230	1435296	136	0.2098	3294	H3K4me3_peaks	Acas
scaffold_6	1441527	1443339	218	0.157	5320	H3K4me3_peaks	Acas
scaffold_6	1457386	1457854	64	0.2476	1983	H3K4me3_peaks	Acas
scaffold_6	1465190	1465477	23	0.1719	634	H3K4me3_peaks	Acas
scaffold_6	1467424	1467763	58	0.2177	1571	H3K4me3_peaks	Acas
scaffold_6	1473185	1473854	48	0.2157	1131	H3K4me3_peaks	Acas
scaffold_6	1494542	1494912	46	0.1919	990	H3K4me3_peaks	Acas
scaffold_6	1498983	1499765	79	0.245	1784	H3K4me3_peaks	Acas
scaffold_6	1505000	1505978	126	0.2049	3456	H3K4me3_peaks	Acas
scaffold_6	1512481	1513475	96	0.1621	2622	H3K4me3_peaks	Acas
scaffold_6	1519017	1519497	40	0.2084	974	H3K4me3_peaks	Acas
scaffold_6	1520910	1521247	24	0.2099	548	H3K4me3_peaks	Acas
scaffold_6	1525057	1526220	88	0.211	1867	H3K4me3_peaks	Acas
scaffold_6	1527010	1527690	70	0.3065	1468	H3K4me3_peaks	Acas
scaffold_6	1536766	1536975	30	0.2261	513	H3K4me3_peaks	Acas
scaffold_6	1550159	1550731	63	0.1712	1098	H3K4me3_peaks	Acas
scaffold_6	1552703	1553350	74	0.2287	1172	H3K4me3_peaks	Acas
scaffold_6	1556877	1557599	66	0.1822	1180	H3K4me3_peaks	Acas
scaffold_6	1562948	1563304	48	0.1953	850	H3K4me3_peaks	Acas
scaffold_6	1564918	1565828	119	0.2147	2143	H3K4me3_peaks	Acas
scaffold_6	1577391	1578044	68	0.2093	1610	H3K4me3_peaks	Acas
scaffold_6	1579150	1580018	74	0.2147	1779	H3K4me3_peaks	Acas
scaffold_7	3175	4555	96	0.2352	3814	H3K4me3_peaks	Acas
scaffold_7	13138	13635	54	0.2364	1899	H3K4me3_peaks	Acas
scaffold_7	14495	16369	130	0.2512	4467	H3K4me3_peaks	Acas
scaffold_7	19771	20075	30	0.1508	1101	H3K4me3_peaks	Acas
scaffold_7	21103	22562	98	0.1463	3560	H3K4me3_peaks	Acas
scaffold_7	28817	29925	88	0.1475	2841	H3K4me3_peaks	Acas
scaffold_7	33137	33632	56	0.1436	1727	H3K4me3_peaks	Acas
scaffold_7	38831	39277	46	0.2317	1308	H3K4me3_peaks	Acas
scaffold_7	40861	41759	118	0.2136	3521	H3K4me3_peaks	Acas
scaffold_7	43108	43393	20	0.1075	614	H3K4me3_peaks	Acas
scaffold_7	45511	45898	30	0.2167	969	H3K4me3_peaks	Acas
scaffold_7	55183	56287	108	0.1464	3060	H3K4me3_peaks	Acas
scaffold_7	65361	65694	18	0.3211	489	H3K4me3_peaks	Acas
scaffold_7	67812	68267	60	0.1996	1779	H3K4me3_peaks	Acas
scaffold_7	70441	72488	176	0.1797	4641	H3K4me3_peaks	Acas
scaffold_7	74492	74957	60	0.1565	1655	H3K4me3_peaks	Acas
scaffold_7	77657	78336	26	0.3141	694	H3K4me3_peaks	Acas
scaffold_7	82824	83878	122	0.166	3266	H3K4me3_peaks	Acas
scaffold_7	91750	93283	106	0.2608	2224	H3K4me3_peaks	Acas
scaffold_7	94765	95359	58	0.2867	1294	H3K4me3_peaks	Acas
scaffold_7	99949	100332	24	0.0606	495	H3K4me3_peaks	Acas
scaffold_7	101256	101592	46	0.1597	952	H3K4me3_peaks	Acas
scaffold_7	102478	104081	168	0.1827	3432	H3K4me3_peaks	Acas
scaffold_7	106575	108093	86	0.1511	2151	H3K4me3_peaks	Acas
scaffold_7	115290	115654	40	0.1598	1120	H3K4me3_peaks	Acas
scaffold_7	117796	118794	92	0.1922	2836	H3K4me3_peaks	Acas
scaffold_7	121264	122413	80	0.0712	2669	H3K4me3_peaks	Acas
scaffold_7	127283	128360	78	0.2065	2741	H3K4me3_peaks	Acas
scaffold_7	133425	133770	46	0.1016	1702	H3K4me3_peaks	Acas
scaffold_7	136563	137345	72	0.1321	2535	H3K4me3_peaks	Acas
scaffold_7	141339	141952	80	0.2985	3012	H3K4me3_peaks	Acas
scaffold_7	146063	147089	130	0.2799	4688	H3K4me3_peaks	Acas
scaffold_7	151991	152215	22	0.0061	823	H3K4me3_peaks	Acas
scaffold_7	155737	156824	142	0.1352	5601	H3K4me3_peaks	Acas
scaffold_7	161270	161885	56	0.2038	1973	H3K4me3_peaks	Acas
scaffold_7	168243	168892	48	0.2573	1613	H3K4me3_peaks	Acas
scaffold_7	178195	178807	34	0.2314	1383	H3K4me3_peaks	Acas
scaffold_7	180607	181293	54	0.2219	2168	H3K4me3_peaks	Acas
scaffold_7	183467	184229	78	0.1954	2835	H3K4me3_peaks	Acas
scaffold_7	185539	185856	46	0.2953	1385	H3K4me3_peaks	Acas
scaffold_7	187881	188380	38	0.2365	1188	H3K4me3_peaks	Acas
scaffold_7	202369	202767	34	0.1149	1140	H3K4me3_peaks	Acas
[truncated: 69,993 more rows]
