# Supplementary material for: Adenine DNA methylation associated with transcriptionally permissive chromatin is widespread across eukaryotes
Source: Nat Genet. 2025 Nov 18;57(12):3126–36. doi: 10.1038/s41588-025-02409-6 (PMC12695648; doi:10.1038/s41588-025-02409-6)
Supplement: Supplementary file 14 — Raw values for Extended Data Fig. 10d. [file 41588_2025_2409_MOESM14_ESM.xlsx]

## Sheet: Extended 10D
Stages	Global_6mAT_perc	Comparison_Group
Amoeba	3.47007	Amoeba vs Cyst
Cyst	3.16354	Amoeba vs Cyst
DMSO 0.2%	3.53444	Piribedil
Piribedil 250uM	3.40125	Piribedil
DMSO 0.6%	2.56244	OICR-9424
OICR-9429 300uM	2.47007	OICR-9424
